# Supplementary material for: High-throughput metabarcoding reveals the effect of physicochemical soil properties on soil and litter biodiversity and community turnover across Amazonia
Source: PeerJ. 2018 Sep 25;6:e5661. doi: 10.7717/peerj.5661 (PMC6161700; doi:10.7717/peerj.5661)
Supplement: Supplemental Information 7 [file peerj-06-5661-s007.csv]

OTU.ID	taxonomy
Otu1000	Bacteroidetes_Flavobacteriia_Flavobacteriales_Flavobacteriaceae_Lutibacter_NA_NA_NA_NA_NA
Otu1001	Planctomycetes_Planctomycetacia_Planctomycetales_Planctomycetaceae_uncultured_NA_NA_NA_NA_NA
Otu1004	Proteobacteria_Gammaproteobacteria_Xanthomonadales_Xanthomonadaceae_Rhodanobacter_NA_NA_NA_NA_NA
Otu1005	Bacteroidetes_Flavobacteriia_Flavobacteriales_Flavobacteriaceae_Flavobacterium_NA_NA_NA_NA_NA
Otu1008	Acidobacteria_Solibacteres_Solibacterales_Solibacteraceae (Subgroup 3)_AKIW659_NA_NA_NA_NA_NA
Otu1009	Planctomycetes_Planctomycetacia_Planctomycetales_Planctomycetaceae_uncultured_NA_NA_NA_NA_NA
Otu1011	Acidobacteria_Blastocatellia_Blastocatellales_Blastocatellaceae (Subgroup 4)_24-Nov_NA_NA_NA_NA_NA
Otu1012	Proteobacteria_Betaproteobacteria_Burkholderiales_Burkholderiaceae_Burkholderia-Paraburkholderia_NA_NA_NA_NA_NA
Otu1015	Chloroflexi_Ktedonobacteria_Ktedonobacterales_JG30a-KF-32_NA_NA_NA_NA_NA_NA
Otu1016	Chloroflexi_Ktedonobacteria_Ktedonobacterales_NA_NA_NA_NA_NA_NA_NA
Otu1019	Planctomycetes_Phycisphaerae_Tepidisphaerales_Tepidisphaeraceae_NA_NA_NA_NA_NA_NA
Otu102	Proteobacteria_Alphaproteobacteria_Rhizobiales_Xanthobacteraceae_Variibacter_NA_NA_NA_NA_NA
Otu1024	Bacteroidetes_Bacteroidia_Bacteroidales_Prevotellaceae_Alloprevotella_NA_NA_NA_NA_NA
Otu1025	Acidobacteria_Subgroup 2_NA_NA_NA_NA_NA_NA_NA_NA
Otu1028	Actinobacteria_Actinobacteria_Frankiales_Acidothermaceae_Acidothermus_NA_NA_NA_NA_NA
Otu1029	Bacteroidetes_Bacteroidia_Bacteroidales_Porphyromonadaceae_Barnesiella_NA_NA_NA_NA_NA
Otu1031	Bacteroidetes_Bacteroidia_Bacteroidales_Prolixibacteraceae_Prolixibacter_NA_NA_NA_NA_NA
Otu1032	Actinobacteria_Actinobacteria_Propionibacteriales_Nocardioidaceae_Nocardioides_NA_NA_NA_NA_NA
Otu1035	Planctomycetes_Planctomycetacia_Planctomycetales_Planctomycetaceae_uncultured_NA_NA_NA_NA_NA
Otu1036	Actinobacteria_Thermoleophilia_Gaiellales_uncultured_NA_NA_NA_NA_NA_NA
Otu1039	Bacteroidetes_Sphingobacteriia_Sphingobacteriales_Chitinophagaceae_Chitinophaga_NA_NA_NA_NA_NA
Otu104	Proteobacteria_Alphaproteobacteria_Rickettsiales_Rickettsiaceae_uncultured_NA_NA_NA_NA_NA
Otu1042	Chloroflexi_Anaerolineae_Anaerolineales_Anaerolineaceae_uncultured_NA_NA_NA_NA_NA
Otu1043	Euryarchaeota_Methanomicrobia_Methanomicrobiales_Rice Cluster II_NA_NA_NA_NA_NA_NA
Otu1047	Bacteroidetes_Sphingobacteriia_Sphingobacteriales_Chitinophagaceae_Chitinophaga_NA_NA_NA_NA_NA
Otu1048	Chloroflexi_SBR2076_NA_NA_NA_NA_NA_NA_NA_NA
Otu1050	Bacteroidetes_Sphingobacteriia_Sphingobacteriales_Sphingobacteriaceae_Arcticibacter_NA_NA_NA_NA_NA
Otu1051	Nitrospirae_Nitrospira_Nitrospirales_Nitrospiraceae_uncultured_NA_NA_NA_NA_NA
Otu1054	Acidobacteria_Subgroup 6_NA_NA_NA_NA_NA_NA_NA_NA
Otu1055	Proteobacteria_Alphaproteobacteria_Rhizobiales_Hyphomicrobiaceae_Devosia_NA_NA_NA_NA_NA
Otu1058	Planctomycetes_Planctomycetacia_Planctomycetales_Planctomycetaceae_uncultured_NA_NA_NA_NA_NA
Otu1059	Verrucomicrobia_Spartobacteria_Chthoniobacterales_LD29_NA_NA_NA_NA_NA_NA
Otu1061	Bacteroidetes_Sphingobacteriia_Sphingobacteriales_NS11-12 marine group_NA_NA_NA_NA_NA_NA
Otu1062	Chloroflexi_TK10_NA_NA_NA_NA_NA_NA_NA_NA
Otu1065	Planctomycetes_Planctomycetacia_Planctomycetales_Planctomycetaceae_uncultured_NA_NA_NA_NA_NA
Otu1066	Verrucomicrobia_OPB35 soil group_NA_NA_NA_NA_NA_NA_NA_NA
Otu1069	Proteobacteria_Alphaproteobacteria_Rhodospirillales_Acetobacteraceae_Craurococcus_NA_NA_NA_NA_NA
Otu107	Proteobacteria_Alphaproteobacteria_Caulobacterales_Caulobacteraceae_uncultured_NA_NA_NA_NA_NA
Otu1071	Cyanobacteria_Melainabacteria_Obscuribacterales_NA_NA_NA_NA_NA_NA_NA
Otu1072	Chloroflexi_Ktedonobacteria_Thermogemmatisporales_1921-2_NA_NA_NA_NA_NA_NA
Otu1075	Proteobacteria_Alphaproteobacteria_Rhizobiales_Rhizobiales Incertae Sedis_Rhizomicrobium_NA_NA_NA_NA_NA
Otu1076	Acidobacteria_Subgroup 2_NA_NA_NA_NA_NA_NA_NA_NA
Otu1079	Cyanobacteria_Chloroplast_NA_NA_NA_NA_NA_NA_NA_NA
Otu108	Proteobacteria_Alphaproteobacteria_Rhodospirillales_DA111_NA_NA_NA_NA_NA_NA
Otu1082	Euryarchaeota_Methanomicrobia_Methanocellales_Methanocellaceae_Methanocella_NA_NA_NA_NA_NA
Otu1083	Proteobacteria_Deltaproteobacteria_SAR324 clade(Marine group B)_NA_NA_NA_NA_NA_NA_NA
Otu1086	Chloroflexi_Ktedonobacteria_Ktedonobacterales_Ktedonobacteraceae_uncultured_NA_NA_NA_NA_NA
Otu1087	Actinobacteria_Acidimicrobiia_Acidimicrobiales_uncultured_NA_NA_NA_NA_NA_NA
Otu1090	Verrucomicrobia_Spartobacteria_Chthoniobacterales_DA101 soil group_NA_NA_NA_NA_NA_NA
Otu1091	Synergistetes_Synergistia_Synergistales_Synergistaceae_uncultured_NA_NA_NA_NA_NA
Otu1094	Firmicutes_Negativicutes_Selenomonadales_Veillonellaceae_Selenomonas 3_NA_NA_NA_NA_NA
Otu1095	Proteobacteria_Alphaproteobacteria_Rhizobiales_Methylobacteriaceae_uncultured_NA_NA_NA_NA_NA
Otu1099	Euryarchaeota_Thermoplasmata_Thermoplasmatales_ASC21_NA_NA_NA_NA_NA_NA
Otu11	Proteobacteria_Betaproteobacteria_Burkholderiales_Burkholderiaceae_Burkholderia-Paraburkholderia_NA_NA_NA_NA_NA
Otu1101	Planctomycetes_Phycisphaerae_Tepidisphaerales_Tepidisphaeraceae_NA_NA_NA_NA_NA_NA
Otu1102	Actinobacteria_Acidimicrobiia_Acidimicrobiales_uncultured_NA_NA_NA_NA_NA_NA
Otu1105	Proteobacteria_Gammaproteobacteria_Xanthomonadales_Xanthomonadales Incertae Sedis_Acidibacter_NA_NA_NA_NA_NA
Otu1106	Acidobacteria_Subgroup 2_NA_NA_NA_NA_NA_NA_NA_NA
Otu1109	Bacteroidetes_Bacteroidia_Bacteroidales_Rikenellaceae_Alistipes_NA_NA_NA_NA_NA
Otu111	Verrucomicrobia_Spartobacteria_Chthoniobacterales_DA101 soil group_NA_NA_NA_NA_NA_NA
Otu1112	Acidobacteria_Subgroup 18_NA_NA_NA_NA_NA_NA_NA_NA
Otu1113	Acidobacteria_Subgroup 2_NA_NA_NA_NA_NA_NA_NA_NA
Otu1116	Proteobacteria_Deltaproteobacteria_Desulfurellales_Desulfurellaceae_H16_NA_NA_NA_NA_NA
Otu1117	Verrucomicrobia_Spartobacteria_Chthoniobacterales_Chthoniobacteraceae_Chthoniobacter_NA_NA_NA_NA_NA
Otu112	Actinobacteria_Acidimicrobiia_Acidimicrobiales_uncultured_NA_NA_NA_NA_NA_NA
Otu1120	Planctomycetes_Planctomycetacia_Planctomycetales_Planctomycetaceae_uncultured_NA_NA_NA_NA_NA
Otu1123	Gemmatimonadetes_Gemmatimonadetes_Gemmatimonadales_Gemmatimonadaceae_uncultured_NA_NA_NA_NA_NA
Otu1124	Proteobacteria_Gammaproteobacteria_Thiotrichales_Thiotrichaceae_Thiothrix_NA_NA_NA_NA_NA
Otu1127	Firmicutes_Clostridia_Clostridiales_Lachnospiraceae_Lachnospiraceae UCG-004_NA_NA_NA_NA_NA
Otu1128	Chloroflexi_KD4-96_NA_NA_NA_NA_NA_NA_NA_NA
Otu1130	Planctomycetes_Phycisphaerae_Tepidisphaerales_Tepidisphaeraceae_NA_NA_NA_NA_NA_NA
Otu1131	Bacteroidetes_Bacteroidia_Bacteroidales_Prevotellaceae_Alloprevotella_NA_NA_NA_NA_NA
Otu1134	Proteobacteria_Gammaproteobacteria_Thiotrichales_Thiotrichaceae_Leucothrix_NA_NA_NA_NA_NA
Otu1135	Actinobacteria_Acidimicrobiia_Acidimicrobiales_uncultured_NA_NA_NA_NA_NA_NA
Otu1138	Chloroflexi_Ktedonobacteria_Ktedonobacterales_Ktedonobacteraceae_uncultured_NA_NA_NA_NA_NA
Otu1139	Chloroflexi_Ktedonobacteria_Ktedonobacterales_HSB OF53-F07_NA_NA_NA_NA_NA_NA
Otu1141	Planctomycetes_Phycisphaerae_Tepidisphaerales_Tepidisphaeraceae_NA_NA_NA_NA_NA_NA
Otu1142	Proteobacteria_Gammaproteobacteria_Xanthomonadales_Xanthomonadaceae_Dyella_NA_NA_NA_NA_NA
Otu1145	Chloroflexi_JG37-AG-4_NA_NA_NA_NA_NA_NA_NA_NA
Otu1146	Verrucomicrobia_Verrucomicrobia Incertae Sedis_Unknown Order_Unknown Family_Candidatus Methylacidiphilum_NA_NA_NA_NA_NA
Otu1149	Bacteroidetes_Sphingobacteriia_Sphingobacteriales_Chitinophagaceae_Ferruginibacter_NA_NA_NA_NA_NA
Otu115	Acidobacteria_Subgroup 2_NA_NA_NA_NA_NA_NA_NA_NA
Otu1152	Proteobacteria_Gammaproteobacteria_Chromatiales_Granulosicoccaceae_Granulosicoccus_NA_NA_NA_NA_NA
Otu1153	Actinobacteria_Thermoleophilia_Solirubrobacterales_0319-6M6_NA_NA_NA_NA_NA_NA
Otu1156	Firmicutes_Clostridia_Clostridiales_Ruminococcaceae_Ruminococcaceae UCG-014_NA_NA_NA_NA_NA
Otu1157	Chloroflexi_Ktedonobacteria_Ktedonobacterales_1921-3_NA_NA_NA_NA_NA_NA
Otu116	Actinobacteria_Actinobacteria_Pseudonocardiales_Pseudonocardiaceae_Kutzneria_NA_NA_NA_NA_NA
Otu1160	Proteobacteria_Alphaproteobacteria_Sphingomonadales_Sphingomonadaceae_Sphingomonas_NA_NA_NA_NA_NA
Otu1163	Saccharibacteria_Unknown Class_Unknown Order_Unknown Family_Candidatus Saccharimonas_NA_NA_NA_NA_NA
Otu1164	Proteobacteria_Gammaproteobacteria_Xanthomonadales_Xanthomonadaceae_Lysobacter_NA_NA_NA_NA_NA
Otu1167	Chloroflexi_Ktedonobacteria_Ktedonobacterales_Thermosporotrichaceae_uncultured_NA_NA_NA_NA_NA
Otu1168	Nitrospirae_Nitrospira_Nitrospirales_Nitrospiraceae_uncultured_NA_NA_NA_NA_NA
Otu1170	Chloroflexi_JG30-KF-CM66_NA_NA_NA_NA_NA_NA_NA_NA
Otu1171	Acidobacteria_Subgroup 5_NA_NA_NA_NA_NA_NA_NA_NA
Otu1174	Bacteroidetes_Bacteroidetes VC2.1 Bac22_NA_NA_NA_NA_NA_NA_NA_NA
Otu1175	Chloroflexi_Ktedonobacteria_JG30-KF-AS9_NA_NA_NA_NA_NA_NA_NA
Otu1178	Chloroflexi_Ktedonobacteria_Ktedonobacterales_Ktedonobacteraceae_uncultured_NA_NA_NA_NA_NA
Otu1179	Chloroflexi_Ktedonobacteria_Ktedonobacterales_Thermosporotrichaceae_Thermosporothrix_NA_NA_NA_NA_NA
Otu1181	Acidobacteria_Holophagae_Subgroup 7_NA_NA_NA_NA_NA_NA_NA
Otu1182	Acidobacteria_Acidobacteria_Acidobacteriales_Acidobacteriaceae (Subgroup 1)_Candidatus Koribacter_NA_NA_NA_NA_NA
Otu100	Actinobacteria_Actinobacteria_Frankiales_Acidothermaceae_Acidothermus_NA_NA_NA_NA_NA
Otu10	Firmicutes_Bacilli_Lactobacillales_Streptococcaceae_Streptococcus_NA_NA_NA_NA_NA
Otu1003	Chloroflexi_Ktedonobacteria_Ktedonobacterales_Ktedonobacteraceae_uncultured_NA_NA_NA_NA_NA
Otu1002	Firmicutes_Clostridia_Clostridiales_Christensenellaceae_Christensenellaceae R-7 group_NA_NA_NA_NA_NA
Otu1007	Proteobacteria_Deltaproteobacteria_NB1-j_NA_NA_NA_NA_NA_NA_NA
Otu1006	Proteobacteria_Betaproteobacteria_Nitrosomonadales_Nitrosomonadaceae_uncultured_NA_NA_NA_NA_NA
Otu1010	Actinobacteria_Actinobacteria_Micromonosporales_Micromonosporaceae_Krasilnikovia_NA_NA_NA_NA_NA
Otu101	Proteobacteria_Alphaproteobacteria_Rhizobiales_Rhizobiaceae_Rhizobium_NA_NA_NA_NA_NA
Otu1014	Firmicutes_Clostridia_Halanaerobiales_ODP1230B8.23_NA_NA_NA_NA_NA_NA
Otu1013	Elusimicrobia_Elusimicrobia_Lineage IV_NA_NA_NA_NA_NA_NA_NA
Otu1018	Cyanobacteria_Chloroplast_NA_NA_NA_NA_NA_NA_NA_NA
Otu1017	Planctomycetes_Planctomycetacia_Planctomycetales_Planctomycetaceae_uncultured_NA_NA_NA_NA_NA
Otu1023	Acidobacteria_Subgroup 13_NA_NA_NA_NA_NA_NA_NA_NA
Otu1021	Acidobacteria_Solibacteres_Solibacterales_Solibacteraceae (Subgroup 3)_Bryobacter_NA_NA_NA_NA_NA
Otu1027	Chloroflexi_JG37-AG-4_NA_NA_NA_NA_NA_NA_NA_NA
Otu1026	Chloroflexi_Ktedonobacteria_Ktedonobacterales_HSB OF53-F07_NA_NA_NA_NA_NA_NA
Otu1030	Firmicutes_Clostridia_Halanaerobiales_ODP1230B8.23_NA_NA_NA_NA_NA_NA
Otu103	Proteobacteria_Alphaproteobacteria_Rhizobiales_Roseiarcaceae_Roseiarcus_NA_NA_NA_NA_NA
Otu1034	Proteobacteria_Betaproteobacteria_Burkholderiales_Alcaligenaceae_uncultured_NA_NA_NA_NA_NA
Otu1033	Chloroflexi_Ktedonobacteria_Ktedonobacterales_HSB OF53-F07_NA_NA_NA_NA_NA_NA
Otu1038	Cyanobacteria_Chloroplast_NA_NA_NA_NA_NA_NA_NA_NA
Otu1037	Proteobacteria_Alphaproteobacteria_Rickettsiales_Mitochondria_NA_NA_NA_NA_NA_NA
Otu1041	Proteobacteria_Gammaproteobacteria_Cellvibrionales_Halieaceae_Luminiphilus_NA_NA_NA_NA_NA
Otu1040	Proteobacteria_Betaproteobacteria_Burkholderiales_Burkholderiaceae_Burkholderia-Paraburkholderia_NA_NA_NA_NA_NA
Otu1046	Cyanobacteria_Cyanobacteria_uncultured_NA_NA_NA_NA_NA_NA_NA
Otu1045	Chloroflexi_Ktedonobacteria_Ktedonobacterales_HSB OF53-F07_NA_NA_NA_NA_NA_NA
Otu105	Proteobacteria_Alphaproteobacteria_Rhodospirillales_Acetobacteraceae_Acidisoma_NA_NA_NA_NA_NA
Otu1049	Firmicutes_Clostridia_Clostridiales_Lachnospiraceae_uncultured_NA_NA_NA_NA_NA
Otu1053	Chloroflexi_Ktedonobacteria_Thermogemmatisporales_1921-2_NA_NA_NA_NA_NA_NA
Otu1052	Actinobacteria_Thermoleophilia_Gaiellales_Gaiellaceae_Gaiella_NA_NA_NA_NA_NA
Otu1057	Proteobacteria_Alphaproteobacteria_Sphingomonadales_Sphingomonadaceae_Sphingobium_NA_NA_NA_NA_NA
Otu1056	Proteobacteria_Alphaproteobacteria_Rhizobiales_Methylobacteriaceae_Methylobacterium_NA_NA_NA_NA_NA
Otu1060	Acidobacteria_Blastocatellia_Blastocatellales_Blastocatellaceae (Subgroup 4)_RB41_NA_NA_NA_NA_NA
Otu106	Proteobacteria_Betaproteobacteria_Burkholderiales_Burkholderiaceae_Burkholderia-Paraburkholderia_NA_NA_NA_NA_NA
Otu1064	Spirochaetae_Spirochaetes_Spirochaetales_Spirochaetaceae_Spirochaeta 2_NA_NA_NA_NA_NA
Otu1063	Parcubacteria_Candidatus Falkowbacteria_NA_NA_NA_NA_NA_NA_NA_NA
Otu1068	Cyanobacteria_Chloroplast_NA_NA_NA_NA_NA_NA_NA_NA
Otu1067	Proteobacteria_Alphaproteobacteria_Rhizobiales_Phyllobacteriaceae_Hoeflea_NA_NA_NA_NA_NA
Otu1074	Actinobacteria_Actinobacteria_Actinomycetales_Actinomycetaceae_Actinomyces_NA_NA_NA_NA_NA
Otu1070	Chloroflexi_Anaerolineae_Anaerolineales_Anaerolineaceae_uncultured_NA_NA_NA_NA_NA
Otu1078	Bacteroidetes_Flavobacteriia_Flavobacteriales_Flavobacteriaceae_Bergeyella_NA_NA_NA_NA_NA
Otu1073	Euryarchaeota_Thermoplasmata_Thermoplasmatales_Terrestrial Miscellaneous Gp(TMEG)_NA_NA_NA_NA_NA_NA
Otu1081	Acidobacteria_Subgroup 2_NA_NA_NA_NA_NA_NA_NA_NA
Otu1077	Bacteroidetes_Flavobacteriia_Flavobacteriales_Flavobacteriaceae_Winogradskyella_NA_NA_NA_NA_NA
Otu1085	Actinobacteria_Actinobacteria_Frankiales_Acidothermaceae_Acidothermus_NA_NA_NA_NA_NA
Otu1080	Bacteroidetes_Bacteroidia_Bacteroidales_Prevotellaceae_Prevotella 1_NA_NA_NA_NA_NA
Otu109	Acidobacteria_Acidobacteria_Acidobacteriales_Acidobacteriaceae (Subgroup 1)_uncultured_NA_NA_NA_NA_NA
Otu1084	Firmicutes_Clostridia_Clostridiales_Clostridiales vadinBB60 group_NA_NA_NA_NA_NA_NA
Otu1093	Firmicutes_Clostridia_Clostridiales_Lachnospiraceae_Mobilitalea_NA_NA_NA_NA_NA
Otu1088	Bacteroidetes_Sphingobacteriia_Sphingobacteriales_Saprospiraceae_uncultured_NA_NA_NA_NA_NA
Otu1098	Chloroflexi_Ktedonobacteria_Ktedonobacterales_Ktedonobacteraceae_uncultured_NA_NA_NA_NA_NA
Otu1092	Chloroflexi_Ktedonobacteria_Ktedonobacterales_Thermosporotrichaceae_uncultured_NA_NA_NA_NA_NA
Otu1100	Armatimonadetes_Armatimonadia_Armatimonadales_NA_NA_NA_NA_NA_NA_NA
Otu1097	Chloroflexi_Anaerolineae_Anaerolineales_Anaerolineaceae_uncultured_NA_NA_NA_NA_NA
Otu1104	Chloroflexi_KD4-96_NA_NA_NA_NA_NA_NA_NA_NA
Otu110	Acidobacteria_Acidobacteria_Acidobacteriales_Acidobacteriaceae (Subgroup 1)_Bryocella_NA_NA_NA_NA_NA
Otu1108	Firmicutes_Negativicutes_Selenomonadales_Veillonellaceae_Megasphaera_NA_NA_NA_NA_NA
Otu1103	Chloroflexi_Ktedonobacteria_Ktedonobacterales_JG30a-KF-32_NA_NA_NA_NA_NA_NA
Otu1111	Chloroflexi_Ktedonobacteria_Ktedonobacterales_FCPS473_NA_NA_NA_NA_NA_NA
Otu1107	Chloroflexi_Anaerolineae_Anaerolineales_Anaerolineaceae_uncultured_NA_NA_NA_NA_NA
Otu1115	Bacteroidetes_Bacteroidia_Bacteroidales_Prevotellaceae_Alloprevotella_NA_NA_NA_NA_NA
Otu1110	Firmicutes_Clostridia_Halanaerobiales_ODP1230B8.23_NA_NA_NA_NA_NA_NA
Otu1119	Latescibacteria_NA_NA_NA_NA_NA_NA_NA_NA_NA
Otu1114	Firmicutes_Erysipelotrichia_Erysipelotrichales_Erysipelotrichaceae_Catenibacterium_NA_NA_NA_NA_NA
Otu1122	Chlamydiae_Chlamydiae_Chlamydiales_Simkaniaceae_NA_NA_NA_NA_NA_NA
Otu1118	Actinobacteria_Actinobacteria_Actinomycetales_Actinomycetaceae_Actinomyces_NA_NA_NA_NA_NA
Otu1126	Acidobacteria_Holophagae_Holophagales_Holophagaceae_Holophaga_NA_NA_NA_NA_NA
Otu1121	Verrucomicrobia_OPB35 soil group_Unknown Order_Unknown Family_Pedosphaera_NA_NA_NA_NA_NA
Otu113	Planctomycetes_Phycisphaerae_Tepidisphaerales_Tepidisphaeraceae_NA_NA_NA_NA_NA_NA
Otu1125	Bacteroidetes_Bacteroidia_Bacteroidales_Porphyromonadaceae_Barnesiella_NA_NA_NA_NA_NA
Otu1133	Firmicutes_Bacilli_Lactobacillales_Aerococcaceae_Aerococcus_NA_NA_NA_NA_NA
Otu1129	Armatimonadetes_Chthonomonadetes_Chthonomonadales_Chthonomonadaceae_Chthonomonas_NA_NA_NA_NA_NA
Otu1137	Bacteroidetes_Sphingobacteriia_Sphingobacteriales_Sphingobacteriaceae_Mucilaginibacter_NA_NA_NA_NA_NA
Otu1132	Chloroflexi_Ktedonobacteria_JG30-KF-AS9_NA_NA_NA_NA_NA_NA_NA
Otu1140	Proteobacteria_Alphaproteobacteria_Rhodospirillales_Rhodospirillaceae_uncultured_NA_NA_NA_NA_NA
Otu1136	Actinobacteria_Actinobacteria_Corynebacteriales_Corynebacteriaceae_Corynebacterium_NA_NA_NA_NA_NA
Otu1144	Planctomycetes_Planctomycetacia_Planctomycetales_Planctomycetaceae_uncultured_NA_NA_NA_NA_NA
Otu114	Planctomycetes_Phycisphaerae_Tepidisphaerales_Tepidisphaeraceae_NA_NA_NA_NA_NA_NA
Otu1148	Chloroflexi_Ktedonobacteria_Ktedonobacterales_Ktedonobacteraceae_uncultured_NA_NA_NA_NA_NA
Otu1143	Chloroflexi_SJA-15_NA_NA_NA_NA_NA_NA_NA_NA
Otu1151	Planctomycetes_Planctomycetacia_Planctomycetales_Planctomycetaceae_uncultured_NA_NA_NA_NA_NA
Otu1147	Proteobacteria_Betaproteobacteria_Burkholderiales_Alcaligenaceae_Sutterella_NA_NA_NA_NA_NA
Otu1155	Bacteroidetes_Sphingobacteriia_Sphingobacteriales_CWT CU03-E12_NA_NA_NA_NA_NA_NA
Otu1150	Chloroflexi_Anaerolineae_Anaerolineales_Anaerolineaceae_uncultured_NA_NA_NA_NA_NA
Otu1159	Cyanobacteria_Cyanobacteria_NA_NA_NA_NA_NA_NA_NA_NA
Otu1154	Actinobacteria_Thermoleophilia_Solirubrobacterales_YNPFFP1_NA_NA_NA_NA_NA_NA
Otu1162	Chloroflexi_S085_NA_NA_NA_NA_NA_NA_NA_NA
Otu1158	Acidobacteria_Acidobacteria_Acidobacteriales_Acidobacteriaceae (Subgroup 1)_uncultured_NA_NA_NA_NA_NA
Otu1166	Proteobacteria_Epsilonproteobacteria_Campylobacterales_Campylobacteraceae_Arcobacter_NA_NA_NA_NA_NA
Otu1161	Proteobacteria_Betaproteobacteria_Nitrosomonadales_Nitrosomonadaceae_uncultured_NA_NA_NA_NA_NA
Otu117	Firmicutes_Clostridia_Halanaerobiales_ODP1230B8.23_NA_NA_NA_NA_NA_NA
Otu1165	Saccharibacteria_NA_NA_NA_NA_NA_NA_NA_NA_NA
Otu1173	Acidobacteria_Blastocatellia_Blastocatellales_Blastocatellaceae (Subgroup 4)_RB41_NA_NA_NA_NA_NA
Otu1169	Proteobacteria_Alphaproteobacteria_Rickettsiales_Rickettsiaceae_uncultured_NA_NA_NA_NA_NA
Otu1177	Chloroflexi_Dehalococcoidia_vadinBA26_NA_NA_NA_NA_NA_NA_NA
Otu1172	Actinobacteria_Actinobacteria_Frankiales_Acidothermaceae_Acidothermus_NA_NA_NA_NA_NA
Otu1180	Proteobacteria_Alphaproteobacteria_Caulobacterales_Caulobacteraceae_Caulobacter_NA_NA_NA_NA_NA
Otu1176	GAL15_NA_NA_NA_NA_NA_NA_NA_NA_NA
Otu1184	Acidobacteria_Holophagae_Subgroup 7_NA_NA_NA_NA_NA_NA_NA
Otu118	Actinobacteria_Actinobacteria_Pseudonocardiales_Pseudonocardiaceae_Crossiella_NA_NA_NA_NA_NA
Otu1186	Proteobacteria_Alphaproteobacteria_Rhodospirillales_Acetobacteraceae_Endobacter_NA_NA_NA_NA_NA
Otu119	Verrucomicrobia_OPB35 soil group_NA_NA_NA_NA_NA_NA_NA_NA
Otu1191	Cyanobacteria_Cyanobacteria_SubsectionIII_FamilyI_NA_NA_NA_NA_NA_NA
Otu1185	Firmicutes_Bacilli_Bacillales_Bacillaceae_Fictibacillus_NA_NA_NA_NA_NA
Otu1195	Actinobacteria_Actinobacteria_Micrococcales_Microbacteriaceae_Lysinimonas_NA_NA_NA_NA_NA
Otu1189	Acidobacteria_Subgroup 2_NA_NA_NA_NA_NA_NA_NA_NA
Otu1199	Planctomycetes_Planctomycetacia_Planctomycetales_Planctomycetaceae_uncultured_NA_NA_NA_NA_NA
Otu1190	Acidobacteria_Subgroup 18_NA_NA_NA_NA_NA_NA_NA_NA
Otu1201	Acidobacteria_Blastocatellia_Blastocatellales_Blastocatellaceae (Subgroup 4)_RB41_NA_NA_NA_NA_NA
Otu1194	Planctomycetes_Planctomycetacia_Planctomycetales_Planctomycetaceae_uncultured_NA_NA_NA_NA_NA
Otu1205	Proteobacteria_Alphaproteobacteria_Rhodospirillales_DA111_NA_NA_NA_NA_NA_NA
Otu1198	Actinobacteria_Thermoleophilia_Solirubrobacterales_Patulibacteraceae_Patulibacter_NA_NA_NA_NA_NA
Otu1209	Acidobacteria_Acidobacteria_Acidobacteriales_Acidobacteriaceae (Subgroup 1)_uncultured_NA_NA_NA_NA_NA
Otu1200	Cyanobacteria_Cyanobacteria_SubsectionIV_FamilyI_NA_NA_NA_NA_NA_NA
Otu1212	Chloroflexi_Ktedonobacteria_Thermogemmatisporales_1921-2_NA_NA_NA_NA_NA_NA
Otu1204	Chloroflexi_Anaerolineae_Anaerolineales_Anaerolineaceae_uncultured_NA_NA_NA_NA_NA
Otu1216	Planctomycetes_Planctomycetacia_Planctomycetales_Planctomycetaceae_Pir4 lineage_NA_NA_NA_NA_NA
Otu1208	Verrucomicrobia_OPB35 soil group_NA_NA_NA_NA_NA_NA_NA_NA
Otu122	Proteobacteria_Alphaproteobacteria_Caulobacterales_Caulobacteraceae_Phenylobacterium_NA_NA_NA_NA_NA
Otu1211	Firmicutes_Clostridia_Clostridiales_Family XI_Finegoldia_NA_NA_NA_NA_NA
Otu1223	Chloroflexi_Ktedonobacteria_Ktedonobacterales_FCPS473_NA_NA_NA_NA_NA_NA
Otu1215	Firmicutes_Clostridia_Clostridiales_Lachnospiraceae_Stomatobaculum_NA_NA_NA_NA_NA
Otu1227	Verrucomicrobia_Verrucomicrobia Incertae Sedis_Unknown Order_Unknown Family_Candidatus Methylacidiphilum_NA_NA_NA_NA_NA
Otu1219	Bacteroidetes_Bacteroidia_Bacteroidales_Porphyromonadaceae_uncultured_NA_NA_NA_NA_NA
Otu1230	Chloroflexi_KD4-96_NA_NA_NA_NA_NA_NA_NA_NA
Otu1222	Chloroflexi_Ktedonobacteria_Ktedonobacterales_Thermosporotrichaceae_uncultured_NA_NA_NA_NA_NA
Otu1235	Acidobacteria_Solibacteres_Solibacterales_Solibacteraceae (Subgroup 3)_Bryobacter_NA_NA_NA_NA_NA
Otu1226	Proteobacteria_Alphaproteobacteria_Rhodospirillales_Rhodospirillaceae_uncultured_NA_NA_NA_NA_NA
Otu1239	Acidobacteria_Solibacteres_Solibacterales_Solibacteraceae (Subgroup 3)_Bryobacter_NA_NA_NA_NA_NA
Otu123	Proteobacteria_Alphaproteobacteria_Rhodospirillales_I-10_NA_NA_NA_NA_NA_NA
Otu1243	Planctomycetes_Planctomycetacia_Planctomycetales_Planctomycetaceae_uncultured_NA_NA_NA_NA_NA
Otu1233	Chloroflexi_Ktedonobacteria_Ktedonobacterales_G12-WMSP1_NA_NA_NA_NA_NA_NA
Otu1247	Chloroflexi_Ktedonobacteria_Ktedonobacterales_HSB OF53-F07_NA_NA_NA_NA_NA_NA
Otu1238	Proteobacteria_Deltaproteobacteria_Syntrophobacterales_Syntrophaceae_uncultured_NA_NA_NA_NA_NA
Otu1250	Planctomycetes_Phycisphaerae_Tepidisphaerales_Tepidisphaeraceae_NA_NA_NA_NA_NA_NA
Otu1242	Proteobacteria_Betaproteobacteria_Neisseriales_Neisseriaceae_Pseudogulbenkiania_NA_NA_NA_NA_NA
Otu1255	Chloroflexi_Ktedonobacteria_Ktedonobacterales_Thermosporotrichaceae_uncultured_NA_NA_NA_NA_NA
Otu1246	Acidobacteria_Blastocatellia_Blastocatellales_Blastocatellaceae (Subgroup 4)_Blastocatella_NA_NA_NA_NA_NA
Otu1259	Planctomycetes_Planctomycetacia_Planctomycetales_Planctomycetaceae_uncultured_NA_NA_NA_NA_NA
Otu125	Proteobacteria_Alphaproteobacteria_Rhodospirillales_JG37-AG-20_NA_NA_NA_NA_NA_NA
Otu1265	Chloroflexi_JG37-AG-4_NA_NA_NA_NA_NA_NA_NA_NA
Otu1254	Actinobacteria_Actinobacteria_Frankiales_Frankiaceae_Jatrophihabitans_NA_NA_NA_NA_NA
Otu1269	Cyanobacteria_Cyanobacteria_SubsectionIII_FamilyI_uncultured_NA_NA_NA_NA_NA
Otu1258	Bacteroidetes_Sphingobacteriia_Sphingobacteriales_Chitinophagaceae_Taibaiella_NA_NA_NA_NA_NA
Otu1272	Proteobacteria_Alphaproteobacteria_Rhodospirillales_DA111_NA_NA_NA_NA_NA_NA
Otu1261	Actinobacteria_Actinobacteria_Micrococcales_Micrococcaceae_Paenarthrobacter_NA_NA_NA_NA_NA
Otu1276	Planctomycetes_Planctomycetacia_Planctomycetales_Planctomycetaceae_uncultured_NA_NA_NA_NA_NA
Otu1264	Chloroflexi_Ktedonobacteria_Ktedonobacterales_Thermosporotrichaceae_uncultured_NA_NA_NA_NA_NA
Otu128	Proteobacteria_Betaproteobacteria_Neisseriales_Neisseriaceae_Neisseria_NA_NA_NA_NA_NA
Otu1268	Planctomycetes_Planctomycetacia_Planctomycetales_Planctomycetaceae_uncultured_NA_NA_NA_NA_NA
Otu1283	Proteobacteria_Betaproteobacteria_Rhodocyclales_Rhodocyclaceae_uncultured_NA_NA_NA_NA_NA
Otu1271	Chloroflexi_Ktedonobacteria_Ktedonobacterales_Ktedonobacteraceae_uncultured_NA_NA_NA_NA_NA
Otu1287	Bacteroidetes_Sphingobacteriia_Sphingobacteriales_Sphingobacteriaceae_Pedobacter_NA_NA_NA_NA_NA
Otu1275	Bacteroidetes_Sphingobacteriia_Sphingobacteriales_Chitinophagaceae_uncultured_NA_NA_NA_NA_NA
Otu1290	Proteobacteria_Betaproteobacteria_Burkholderiales_Comamonadaceae_uncultured_NA_NA_NA_NA_NA
Otu1279	Verrucomicrobia_Verrucomicrobiae_Verrucomicrobiales_Verrucomicrobiaceae_Roseibacillus_NA_NA_NA_NA_NA
Otu1294	Proteobacteria_Alphaproteobacteria_Rhodospirillales_Acetobacteraceae_uncultured_NA_NA_NA_NA_NA
Otu1282	Proteobacteria_Alphaproteobacteria_Rhodospirillales_Acetobacteraceae_Acidiphilium_NA_NA_NA_NA_NA
Otu1298	Proteobacteria_Betaproteobacteria_Burkholderiales_Alcaligenaceae_uncultured_NA_NA_NA_NA_NA
Otu129	Actinobacteria_Actinobacteria_Pseudonocardiales_Pseudonocardiaceae_Saccharopolyspora_NA_NA_NA_NA_NA
Otu1300	Proteobacteria_Alphaproteobacteria_Rhodospirillales_DA111_NA_NA_NA_NA_NA_NA
Otu1293	Proteobacteria_Alphaproteobacteria_Rhodospirillales_DA111_NA_NA_NA_NA_NA_NA
Otu1304	Proteobacteria_Alphaproteobacteria_Rhizobiales_Rhizobiales Incertae Sedis_Nordella_NA_NA_NA_NA_NA
Otu1297	Firmicutes_Clostridia_Clostridiales_Ruminococcaceae_Fastidiosipila_NA_NA_NA_NA_NA
Otu1308	Acidobacteria_Solibacteres_Solibacterales_Solibacteraceae (Subgroup 3)_TSBb06_NA_NA_NA_NA_NA
Otu130	Acidobacteria_Solibacteres_Solibacterales_Solibacteraceae (Subgroup 3)_Candidatus Solibacter_NA_NA_NA_NA_NA
Otu1311	Planctomycetes_Phycisphaerae_Tepidisphaerales_Tepidisphaeraceae_NA_NA_NA_NA_NA_NA
Otu1303	Chloroflexi_Chloroflexi Incertae Sedis_Unknown Order_Unknown Family_Thermobaculum_NA_NA_NA_NA_NA
Otu1315	Acidobacteria_Solibacteres_Solibacterales_Solibacteraceae (Subgroup 3)_Bryobacter_NA_NA_NA_NA_NA
Otu1307	Bacteroidetes_Cytophagia_Cytophagales_Cytophagaceae_Spirosoma_NA_NA_NA_NA_NA
Otu1319	Proteobacteria_Gammaproteobacteria_Legionellales_Coxiellaceae_uncultured_NA_NA_NA_NA_NA
Otu1310	Planctomycetes_Phycisphaerae_CPla-3 termite group_NA_NA_NA_NA_NA_NA_NA
Otu1323	Proteobacteria_Betaproteobacteria_SC-I-84_NA_NA_NA_NA_NA_NA_NA
Otu1314	Euryarchaeota_Methanomicrobia_Methanocellales_Methanocellaceae_Rice Cluster I_NA_NA_NA_NA_NA
Otu1327	Chloroflexi_Ktedonobacteria_Ktedonobacterales_Ktedonobacteraceae_uncultured_NA_NA_NA_NA_NA
Otu1318	Firmicutes_Clostridia_Clostridiales_Ruminococcaceae_Anaerotruncus_NA_NA_NA_NA_NA
Otu1330	Cyanobacteria_Cyanobacteria_SubsectionIV_FamilyI_NA_NA_NA_NA_NA_NA
Otu1322	Bacteroidetes_Sphingobacteriia_Sphingobacteriales_Chitinophagaceae_uncultured_NA_NA_NA_NA_NA
Otu1334	Ignavibacteriae_Ignavibacteria_Ignavibacteriales_BSV26_NA_NA_NA_NA_NA_NA
Otu1326	Proteobacteria_Alphaproteobacteria_Rhodospirillales_DA111_NA_NA_NA_NA_NA_NA
Otu1339	Actinobacteria_Thermoleophilia_Gaiellales_uncultured_NA_NA_NA_NA_NA_NA
Otu133	Actinobacteria_Thermoleophilia_Solirubrobacterales_uncultured_NA_NA_NA_NA_NA_NA
Otu1343	Bacteroidetes_Flavobacteriia_Flavobacteriales_Flavobacteriaceae_Tenacibaculum_NA_NA_NA_NA_NA
Otu1333	Verrucomicrobia_Spartobacteria_Chthoniobacterales_DA101 soil group_NA_NA_NA_NA_NA_NA
Otu1347	Bacteroidetes_Sphingobacteriia_Sphingobacteriales_Chitinophagaceae_uncultured_NA_NA_NA_NA_NA
Otu1337	Nitrospirae_Nitrospira_Nitrospirales_Nitrospiraceae_uncultured_NA_NA_NA_NA_NA
Otu1350	Proteobacteria_Alphaproteobacteria_Caulobacterales_Caulobacteraceae_uncultured_NA_NA_NA_NA_NA
Otu1342	Acidobacteria_Acidobacteria_Acidobacteriales_Acidobacteriaceae (Subgroup 1)_Acidicapsa_NA_NA_NA_NA_NA
Otu1354	Acidobacteria_Subgroup 2_NA_NA_NA_NA_NA_NA_NA_NA
Otu1346	Actinobacteria_Thermoleophilia_Solirubrobacterales_Elev-16S-1332_NA_NA_NA_NA_NA_NA
Otu1358	Acidobacteria_Subgroup 17_NA_NA_NA_NA_NA_NA_NA_NA
Otu135	Proteobacteria_Betaproteobacteria_Burkholderiales_Burkholderiaceae_Burkholderia-Paraburkholderia_NA_NA_NA_NA_NA
Otu1360	Actinobacteria_Actinobacteria_Bifidobacteriales_Bifidobacteriaceae_Gardnerella_NA_NA_NA_NA_NA
Otu1353	Proteobacteria_Alphaproteobacteria_Caulobacterales_Hyphomonadaceae_Woodsholea_NA_NA_NA_NA_NA
Otu1365	Planctomycetes_Planctomycetacia_Planctomycetales_Planctomycetaceae_uncultured_NA_NA_NA_NA_NA
Otu1357	Bacteroidetes_Flavobacteriia_Flavobacteriales_Flavobacteriaceae_Capnocytophaga_NA_NA_NA_NA_NA
Otu1369	Actinobacteria_Thermoleophilia_Gaiellales_uncultured_NA_NA_NA_NA_NA_NA
Otu136	Proteobacteria_Alphaproteobacteria_Rhizobiales_Xanthobacteraceae_Pseudolabrys_NA_NA_NA_NA_NA
Otu1364	Planctomycetes_Planctomycetacia_Planctomycetales_Planctomycetaceae_uncultured_NA_NA_NA_NA_NA
Otu1368	Planctomycetes_Planctomycetacia_Planctomycetales_Planctomycetaceae_uncultured_NA_NA_NA_NA_NA
Otu1183	Verrucomicrobia_Spartobacteria_Chthoniobacterales_Xiphinematobacteraceae_Candidatus Xiphinematobacter_NA_NA_NA_NA_NA
Otu1188	Actinobacteria_Actinobacteria_Corynebacteriales_Nocardiaceae_Gordonia_NA_NA_NA_NA_NA
Otu1187	Chloroflexi_Ktedonobacteria_Thermogemmatisporales_1921-2_NA_NA_NA_NA_NA_NA
Otu1193	Verrucomicrobia_Opitutae_Opitutales_Opitutaceae_Opitutus_NA_NA_NA_NA_NA
Otu1192	Saccharibacteria_NA_NA_NA_NA_NA_NA_NA_NA_NA
Otu1197	Acidobacteria_Acidobacteria_Acidobacteriales_Acidobacteriaceae (Subgroup 1)_uncultured_NA_NA_NA_NA_NA
Otu1196	Chloroflexi_Ktedonobacteria_Ktedonobacterales_Thermosporotrichaceae_uncultured_NA_NA_NA_NA_NA
Otu120	Actinobacteria_Actinobacteria_Pseudonocardiales_Pseudonocardiaceae_Longimycelium_NA_NA_NA_NA_NA
Otu12	Actinobacteria_Actinobacteria_Streptomycetales_Streptomycetaceae_Streptomyces_NA_NA_NA_NA_NA
Otu1203	Actinobacteria_Actinobacteria_Streptomycetales_Streptomycetaceae_Streptomyces_NA_NA_NA_NA_NA
Otu1202	Chloroflexi_SBR2076_NA_NA_NA_NA_NA_NA_NA_NA
Otu1207	Acidobacteria_Solibacteres_Solibacterales_Solibacteraceae (Subgroup 3)_AKIW659_NA_NA_NA_NA_NA
Otu1206	Firmicutes_Bacilli_Bacillales_Alicyclobacillaceae_Alicyclobacillus_NA_NA_NA_NA_NA
Otu1210	Proteobacteria_Alphaproteobacteria_Rhodospirillales_Acetobacteraceae_uncultured_NA_NA_NA_NA_NA
Otu121	Acidobacteria_Solibacteres_Solibacterales_Solibacteraceae (Subgroup 3)_Candidatus Solibacter_NA_NA_NA_NA_NA
Otu1214	Proteobacteria_Alphaproteobacteria_Sphingomonadales_Sphingomonadaceae_Sphingobium_NA_NA_NA_NA_NA
Otu1213	Planctomycetes_Planctomycetacia_Planctomycetales_Planctomycetaceae_uncultured_NA_NA_NA_NA_NA
Otu1218	Chloroflexi_Anaerolineae_Anaerolineales_Anaerolineaceae_uncultured_NA_NA_NA_NA_NA
Otu1217	Firmicutes_Bacilli_Bacillales_Sporolactobacillaceae_Pullulanibacillus_NA_NA_NA_NA_NA
Otu1221	Chloroflexi_Ktedonobacteria_Ktedonobacterales_Ktedonobacteraceae_Ktedonobacter_NA_NA_NA_NA_NA
Otu1220	Proteobacteria_Alphaproteobacteria_Caulobacterales_Caulobacteraceae_Brevundimonas_NA_NA_NA_NA_NA
Otu1225	Planctomycetes_Planctomycetacia_Planctomycetales_Planctomycetaceae_NA_NA_NA_NA_NA_NA
Otu1224	Saccharibacteria_NA_NA_NA_NA_NA_NA_NA_NA_NA
Otu1229	Bacteroidetes_Sphingobacteriia_Sphingobacteriales_Chitinophagaceae_uncultured_NA_NA_NA_NA_NA
Otu1228	Planctomycetes_Planctomycetacia_Planctomycetales_Planctomycetaceae_uncultured_NA_NA_NA_NA_NA
Otu1232	Chloroflexi_Ktedonobacteria_Thermogemmatisporales_1921-2_NA_NA_NA_NA_NA_NA
Otu1231	Planctomycetes_Phycisphaerae_Tepidisphaerales_Tepidisphaeraceae_NA_NA_NA_NA_NA_NA
Otu1237	Acidobacteria_Subgroup 12_NA_NA_NA_NA_NA_NA_NA_NA
Otu1236	Chloroflexi_Ktedonobacteria_Ktedonobacterales_HSB OF53-F07_NA_NA_NA_NA_NA_NA
Otu1240	Bacteroidetes_Bacteroidia_Bacteroidales_Porphyromonadaceae_Porphyromonas_NA_NA_NA_NA_NA
Otu124	Proteobacteria_Betaproteobacteria_Burkholderiales_Burkholderiaceae_Burkholderia-Paraburkholderia_NA_NA_NA_NA_NA
Otu1245	Bacteroidetes_Sphingobacteriia_Sphingobacteriales_Sphingobacteriaceae_Mucilaginibacter_NA_NA_NA_NA_NA
Otu1244	Planctomycetes_Planctomycetacia_Planctomycetales_Planctomycetaceae_Gemmata_NA_NA_NA_NA_NA
Otu1249	Acidobacteria_Solibacteres_Solibacterales_Solibacteraceae (Subgroup 3)_Bryobacter_NA_NA_NA_NA_NA
Otu1248	Nitrospirae_Nitrospira_Nitrospirales_Nitrospiraceae_Nitrospira_NA_NA_NA_NA_NA
Otu1253	Proteobacteria_Epsilonproteobacteria_Campylobacterales_Helicobacteraceae_Sulfurimonas_NA_NA_NA_NA_NA
Otu1251	Planctomycetes_Planctomycetacia_Planctomycetales_Planctomycetaceae_uncultured_NA_NA_NA_NA_NA
Otu1257	Actinobacteria_Actinobacteria_Micrococcales_Micrococcaceae_Kocuria_NA_NA_NA_NA_NA
Otu1256	Firmicutes_Bacilli_Lactobacillales_Lactobacillaceae_Lactobacillus_NA_NA_NA_NA_NA
Otu1260	Proteobacteria_Betaproteobacteria_Burkholderiales_Comamonadaceae_Variovorax_NA_NA_NA_NA_NA
Otu126	Proteobacteria_Alphaproteobacteria_Rhizobiales_Roseiarcaceae_Roseiarcus_NA_NA_NA_NA_NA
Otu1263	Acidobacteria_Acidobacteria_Acidobacteriales_Acidobacteriaceae (Subgroup 1)_uncultured_NA_NA_NA_NA_NA
Otu1262	Proteobacteria_Alphaproteobacteria_Rhodospirillales_Acetobacteraceae_Acidiphilium_NA_NA_NA_NA_NA
Otu1267	Proteobacteria_Gammaproteobacteria_Methylococcales_Crenotrichaceae_Crenothrix_NA_NA_NA_NA_NA
Otu1266	Proteobacteria_Betaproteobacteria_B1-7BS_NA_NA_NA_NA_NA_NA_NA
Otu1270	Bacteroidetes_Sphingobacteriia_Sphingobacteriales_Sphingobacteriaceae_Mucilaginibacter_NA_NA_NA_NA_NA
Otu127	Firmicutes_Clostridia_Halanaerobiales_ODP1230B8.23_NA_NA_NA_NA_NA_NA
Otu1274	Chloroflexi_Chloroflexia_Chloroflexales_Roseiflexaceae_Roseiflexus_NA_NA_NA_NA_NA
Otu1273	Cyanobacteria_Cyanobacteria_SubsectionIII_FamilyI_NA_NA_NA_NA_NA_NA
Otu1278	Planctomycetes_Phycisphaerae_Tepidisphaerales_Tepidisphaeraceae_NA_NA_NA_NA_NA_NA
Otu1277	Actinobacteria_Actinobacteria_Frankiales_Frankiaceae_Jatrophihabitans_NA_NA_NA_NA_NA
Otu1281	Actinobacteria_Thermoleophilia_Solirubrobacterales_Solirubrobacteraceae_Solirubrobacter_NA_NA_NA_NA_NA
Otu1280	Proteobacteria_Alphaproteobacteria_Rhodospirillales_Acetobacteraceae_Rhodopila_NA_NA_NA_NA_NA
Otu1286	Bacteroidetes_Sphingobacteriia_Sphingobacteriales_Chitinophagaceae_uncultured_NA_NA_NA_NA_NA
Otu1285	Proteobacteria_Alphaproteobacteria_Rhodospirillales_DA111_NA_NA_NA_NA_NA_NA
Otu1289	Proteobacteria_Betaproteobacteria_Burkholderiales_Burkholderiaceae_Burkholderia-Paraburkholderia_NA_NA_NA_NA_NA
Otu1288	Actinobacteria_Actinobacteria_Pseudonocardiales_Pseudonocardiaceae_Pseudonocardia_NA_NA_NA_NA_NA
Otu1292	Proteobacteria_Betaproteobacteria_Burkholderiales_Burkholderiaceae_Burkholderia-Paraburkholderia_NA_NA_NA_NA_NA
Otu1291	Chloroflexi_Ktedonobacteria_Ktedonobacterales_G12-WMSP1_NA_NA_NA_NA_NA_NA
Otu1296	Chloroflexi_TK10_NA_NA_NA_NA_NA_NA_NA_NA
Otu1295	Acidobacteria_Acidobacteria_Acidobacteriales_Acidobacteriaceae (Subgroup 1)_Candidatus Koribacter_NA_NA_NA_NA_NA
Otu13	Firmicutes_Bacilli_Bacillales_Bacillaceae_Bacillus_NA_NA_NA_NA_NA
Otu1299	Chloroflexi_TK10_NA_NA_NA_NA_NA_NA_NA_NA
Otu1302	Chloroflexi_Ktedonobacteria_Ktedonobacterales_Ktedonobacteraceae_Ktedonobacter_NA_NA_NA_NA_NA
Otu1301	Actinobacteria_Thermoleophilia_Solirubrobacterales_Conexibacteraceae_Conexibacter_NA_NA_NA_NA_NA
Otu1306	Bacteroidetes_Sphingobacteriia_Sphingobacteriales_Chitinophagaceae_Ferruginibacter_NA_NA_NA_NA_NA
Otu1305	Planctomycetes_Planctomycetacia_Planctomycetales_Planctomycetaceae_Isosphaera_NA_NA_NA_NA_NA
Otu131	Actinobacteria_Actinobacteria_Corynebacteriales_Corynebacteriaceae_Lawsonella_NA_NA_NA_NA_NA
Otu1309	Bacteroidetes_Sphingobacteriia_Sphingobacteriales_Sphingobacteriaceae_Sphingobacterium_NA_NA_NA_NA_NA
Otu1313	Cyanobacteria_Cyanobacteria_SubsectionV_FamilyI_Stigonema_NA_NA_NA_NA_NA
Otu1312	Proteobacteria_Gammaproteobacteria_Xanthomonadales_Xanthomonadaceae_Rhodanobacter_NA_NA_NA_NA_NA
Otu1317	Chloroflexi_Ktedonobacteria_JG30-KF-AS9_NA_NA_NA_NA_NA_NA_NA
Otu1316	Chloroflexi_Ktedonobacteria_JG30-KF-AS9_NA_NA_NA_NA_NA_NA_NA
Otu1321	Thaumarchaeota_FHMa11 terrestrial group_NA_NA_NA_NA_NA_NA_NA_NA
Otu1320	Acidobacteria_Solibacteres_Solibacterales_Solibacteraceae (Subgroup 3)_Candidatus Solibacter_NA_NA_NA_NA_NA
Otu1325	Actinobacteria_Actinobacteria_Propionibacteriales_Nocardioidaceae_Nocardioides_NA_NA_NA_NA_NA
Otu1324	Firmicutes_Clostridia_Clostridiales_Lachnospiraceae_uncultured_NA_NA_NA_NA_NA
Otu1329	Actinobacteria_Acidimicrobiia_Acidimicrobiales_uncultured_NA_NA_NA_NA_NA_NA
Otu1328	Bacteroidetes_Sphingobacteriia_Sphingobacteriales_Chitinophagaceae_Filimonas_NA_NA_NA_NA_NA
Otu1332	Verrucomicrobia_OPB35 soil group_NA_NA_NA_NA_NA_NA_NA_NA
Otu1331	Proteobacteria_Alphaproteobacteria_Rhodospirillales_Acetobacteraceae_Acidisphaera_NA_NA_NA_NA_NA
Otu1336	Planctomycetes_Phycisphaerae_Tepidisphaerales_Tepidisphaeraceae_NA_NA_NA_NA_NA_NA
Otu1335	Verrucomicrobia_OPB35 soil group_NA_NA_NA_NA_NA_NA_NA_NA
Otu1341	Firmicutes_Clostridia_Clostridiales_Clostridiales vadinBB60 group_NA_NA_NA_NA_NA_NA
Otu1340	Armatimonadetes_Chthonomonadetes_Chthonomonadales_Chthonomonadaceae_Chthonomonas_NA_NA_NA_NA_NA
Otu1345	Proteobacteria_Alphaproteobacteria_Caulobacterales_Caulobacteraceae_Brevundimonas_NA_NA_NA_NA_NA
Otu1344	Proteobacteria_Alphaproteobacteria_Rhodospirillales_Acetobacteraceae_Rhodopila_NA_NA_NA_NA_NA
Otu1349	Proteobacteria_Deltaproteobacteria_NB1-j_NA_NA_NA_NA_NA_NA_NA
Otu1348	Verrucomicrobia_OPB35 soil group_NA_NA_NA_NA_NA_NA_NA_NA
Otu1352	Verrucomicrobia_Verrucomicrobiae_Verrucomicrobiales_Verrucomicrobiaceae_Roseibacillus_NA_NA_NA_NA_NA
Otu1351	Proteobacteria_Deltaproteobacteria_SAR324 clade(Marine group B)_NA_NA_NA_NA_NA_NA_NA
Otu1356	Proteobacteria_Alphaproteobacteria_Caulobacterales_Caulobacteraceae_uncultured_NA_NA_NA_NA_NA
Otu1355	Planctomycetes_Planctomycetacia_Planctomycetales_Planctomycetaceae_uncultured_NA_NA_NA_NA_NA
Otu1359	Proteobacteria_Betaproteobacteria_Burkholderiales_Burkholderiaceae_Ralstonia_NA_NA_NA_NA_NA
Otu1362	Acidobacteria_Subgroup 6_NA_NA_NA_NA_NA_NA_NA_NA
Otu1363	Proteobacteria_Alphaproteobacteria_Rhodospirillales_Acetobacteraceae_Acidiphilium_NA_NA_NA_NA_NA
Otu1366	Planctomycetes_Phycisphaerae_Tepidisphaerales_Tepidisphaeraceae_NA_NA_NA_NA_NA_NA
Otu1367	Planctomycetes_Planctomycetacia_Planctomycetales_Planctomycetaceae_uncultured_NA_NA_NA_NA_NA
Otu137	Proteobacteria_Alphaproteobacteria_Sphingomonadales_Sphingomonadaceae_Sphingomonas_NA_NA_NA_NA_NA
Otu1370	Acidobacteria_Acidobacteria_Acidobacteriales_Acidobacteriaceae (Subgroup 1)_uncultured_NA_NA_NA_NA_NA
Otu1371	Acidobacteria_Acidobacteria_Acidobacteriales_Acidobacteriaceae (Subgroup 1)_uncultured_NA_NA_NA_NA_NA
Otu1372	Bacteroidetes_Sphingobacteriia_Sphingobacteriales_Chitinophagaceae_Taibaiella_NA_NA_NA_NA_NA
Otu1375	Proteobacteria_Alphaproteobacteria_Rhodospirillales_Acetobacteraceae_uncultured_NA_NA_NA_NA_NA
Otu1376	Planctomycetes_Planctomycetacia_Planctomycetales_Planctomycetaceae_uncultured_NA_NA_NA_NA_NA
Otu138	Chloroflexi_Ktedonobacteria_Ktedonobacterales_Ktedonobacteraceae_uncultured_NA_NA_NA_NA_NA
Otu1380	Proteobacteria_Alphaproteobacteria_Rhodospirillales_Rhodospirillaceae_uncultured_NA_NA_NA_NA_NA
Otu1383	Chloroflexi_Ktedonobacteria_Ktedonobacterales_FCPS473_NA_NA_NA_NA_NA_NA
Otu1385	Actinobacteria_Acidimicrobiia_Acidimicrobiales_uncultured_NA_NA_NA_NA_NA_NA
Otu1384	Proteobacteria_Deltaproteobacteria_Syntrophobacterales_Syntrophaceae_Smithella_NA_NA_NA_NA_NA
Otu1389	Proteobacteria_Alphaproteobacteria_Rhodospirillales_Acetobacteraceae_uncultured_NA_NA_NA_NA_NA
Otu1388	Bacteroidetes_Sphingobacteriia_Sphingobacteriales_Sphingobacteriaceae_Mucilaginibacter_NA_NA_NA_NA_NA
Otu1392	Acidobacteria_Subgroup 2_NA_NA_NA_NA_NA_NA_NA_NA
Otu1391	Proteobacteria_Gammaproteobacteria_Pseudomonadales_Moraxellaceae_Acinetobacter_NA_NA_NA_NA_NA
Otu1397	Verrucomicrobia_Spartobacteria_Chthoniobacterales_DA101 soil group_NA_NA_NA_NA_NA_NA
Otu1395	Proteobacteria_Alphaproteobacteria_Rhodobacterales_Rhodobacteraceae_uncultured_NA_NA_NA_NA_NA
Otu140	Chloroflexi_Ktedonobacteria_Ktedonobacterales_HSB OF53-F07_NA_NA_NA_NA_NA_NA
Otu14	Acidobacteria_Acidobacteria_Acidobacteriales_Acidobacteriaceae (Subgroup 1)_uncultured_NA_NA_NA_NA_NA
Otu1403	Planctomycetes_Planctomycetacia_Planctomycetales_Planctomycetaceae_uncultured_NA_NA_NA_NA_NA
Otu1407	Proteobacteria_Alphaproteobacteria_Rhodospirillales_Acetobacteraceae_Acidocella_NA_NA_NA_NA_NA
Otu1402	Planctomycetes_Planctomycetacia_Planctomycetales_Planctomycetaceae_uncultured_NA_NA_NA_NA_NA
Otu1410	Verrucomicrobia_Opitutae_Opitutales_Opitutaceae_Opitutus_NA_NA_NA_NA_NA
Otu1415	Chloroflexi_Ktedonobacteria_Ktedonobacterales_Thermosporotrichaceae_uncultured_NA_NA_NA_NA_NA
Otu1406	Planctomycetes_Planctomycetacia_Planctomycetales_Planctomycetaceae_uncultured_NA_NA_NA_NA_NA
Otu1419	Chloroflexi_Ktedonobacteria_Ktedonobacterales_Ktedonobacteraceae_uncultured_NA_NA_NA_NA_NA
Otu1422	Proteobacteria_Alphaproteobacteria_Rhodobacterales_Rhodobacteraceae_uncultured_NA_NA_NA_NA_NA
Otu141	Actinobacteria_Actinobacteria_Frankiales_Acidothermaceae_Acidothermus_NA_NA_NA_NA_NA
Otu1426	Proteobacteria_Betaproteobacteria_Nitrosomonadales_Nitrosomonadaceae_uncultured_NA_NA_NA_NA_NA
Otu143	Bacteroidetes_Flavobacteriia_Flavobacteriales_Flavobacteriaceae_Chryseobacterium_NA_NA_NA_NA_NA
Otu1414	Chloroflexi_Ktedonobacteria_Ktedonobacterales_FCPS473_NA_NA_NA_NA_NA_NA
Otu1433	Thaumarchaeota_South African Gold Mine Gp 1(SAGMCG-1)_NA_NA_NA_NA_NA_NA_NA_NA
Otu1418	Planctomycetes_Planctomycetacia_Planctomycetales_Planctomycetaceae_uncultured_NA_NA_NA_NA_NA
Otu1437	Bacteroidetes_Sphingobacteriia_Sphingobacteriales_Chitinophagaceae_Ferruginibacter_NA_NA_NA_NA_NA
Otu1421	Firmicutes_Bacilli_Bacillales_Bacillaceae_Bacillus_NA_NA_NA_NA_NA
Otu1440	Planctomycetes_Planctomycetacia_Planctomycetales_Planctomycetaceae_uncultured_NA_NA_NA_NA_NA
Otu1425	Actinobacteria_Actinobacteria_Propionibacteriales_Nocardioidaceae_Nocardioides_NA_NA_NA_NA_NA
Otu1444	Cyanobacteria_Cyanobacteria_SubsectionI_FamilyI_Synechococcus_NA_NA_NA_NA_NA
Otu1448	Planctomycetes_Planctomycetacia_Planctomycetales_Planctomycetaceae_Singulisphaera_NA_NA_NA_NA_NA
Otu1429	Firmicutes_Bacilli_Bacillales_Alicyclobacillaceae_Tumebacillus_NA_NA_NA_NA_NA
Otu1451	Planctomycetes_Planctomycetacia_Planctomycetales_Planctomycetaceae_uncultured_NA_NA_NA_NA_NA
Otu1432	Planctomycetes_Phycisphaerae_Tepidisphaerales_Tepidisphaeraceae_NA_NA_NA_NA_NA_NA
Otu146	Planctomycetes_Planctomycetacia_Planctomycetales_Planctomycetaceae_Isosphaera_NA_NA_NA_NA_NA
Otu1436	Nitrospirae_Nitrospira_Nitrospirales_Nitrospiraceae_Nitrospira_NA_NA_NA_NA_NA
Otu1463	Chlamydiae_Chlamydiae_Chlamydiales_cvE6_NA_NA_NA_NA_NA_NA
Otu144	Proteobacteria_Alphaproteobacteria_Sphingomonadales_Sphingomonadaceae_Sphingomonas_NA_NA_NA_NA_NA
Otu1467	Actinobacteria_Actinobacteria_Corynebacteriales_Corynebacteriaceae_Corynebacterium 1_NA_NA_NA_NA_NA
Otu1443	Bacteroidetes_Sphingobacteriia_Sphingobacteriales_Chitinophagaceae_Segetibacter_NA_NA_NA_NA_NA
Otu1470	Verrucomicrobia_Spartobacteria_Chthoniobacterales_DA101 soil group_NA_NA_NA_NA_NA_NA
Otu1447	Actinobacteria_Acidimicrobiia_Acidimicrobiales_uncultured_NA_NA_NA_NA_NA_NA
Otu1474	Proteobacteria_Deltaproteobacteria_SAR324 clade(Marine group B)_NA_NA_NA_NA_NA_NA_NA
Otu1450	Acidobacteria_Solibacteres_Solibacterales_Solibacteraceae (Subgroup 3)_Paludibaculum_NA_NA_NA_NA_NA
Otu1478	Firmicutes_Clostridia_Thermoanaerobacterales_Thermoanaerobacteraceae_Syntrophaceticus_NA_NA_NA_NA_NA
Otu1454	Firmicutes_Clostridia_Clostridiales_Clostridiaceae 1_Clostridium sensu stricto 11_NA_NA_NA_NA_NA
Otu1481	Proteobacteria_Alphaproteobacteria_Rhodospirillales_I-10_NA_NA_NA_NA_NA_NA
Otu1458	Acidobacteria_Solibacteres_Solibacterales_Solibacteraceae (Subgroup 3)_Candidatus Solibacter_NA_NA_NA_NA_NA
Otu1485	Acidobacteria_Subgroup 12_NA_NA_NA_NA_NA_NA_NA_NA
Otu1462	Proteobacteria_Betaproteobacteria_SC-I-84_NA_NA_NA_NA_NA_NA_NA
Otu1489	Proteobacteria_Alphaproteobacteria_Rhizobiales_Hyphomicrobiaceae_uncultured_NA_NA_NA_NA_NA
Otu1492	Parcubacteria_Candidatus Moranbacteria_NA_NA_NA_NA_NA_NA_NA_NA
Otu1466	Planctomycetes_Phycisphaerae_Tepidisphaerales_Tepidisphaeraceae_NA_NA_NA_NA_NA_NA
Otu1496	Acidobacteria_Acidobacteria_Acidobacteriales_Acidobacteriaceae (Subgroup 1)_Acidicapsa_NA_NA_NA_NA_NA
Otu147	Actinobacteria_Actinobacteria_Micrococcales_Micrococcaceae_Rothia_NA_NA_NA_NA_NA
Otu15	Actinobacteria_Actinobacteria_Streptomycetales_Streptomycetaceae_Streptomyces_NA_NA_NA_NA_NA
Otu1473	Firmicutes_Bacilli_Bacillales_Bacillaceae_Bacillus_NA_NA_NA_NA_NA
Otu1502	Actinobacteria_Actinobacteria_Pseudonocardiales_Pseudonocardiaceae_Pseudonocardia_NA_NA_NA_NA_NA
Otu1477	Chloroflexi_Ktedonobacteria_Ktedonobacterales_Ktedonobacteraceae_uncultured_NA_NA_NA_NA_NA
Otu1506	Bacteroidetes_Bacteroidia_Bacteroidales_Prevotellaceae_Prevotella 2_NA_NA_NA_NA_NA
Otu1480	Nitrospirae_Nitrospira_Nitrospirales_FW13_NA_NA_NA_NA_NA_NA
Otu151	Acidobacteria_Solibacteres_Solibacterales_Solibacteraceae (Subgroup 3)_Bryobacter_NA_NA_NA_NA_NA
Otu1484	Actinobacteria_Thermoleophilia_Solirubrobacterales_YNPFFP1_NA_NA_NA_NA_NA_NA
Otu1513	Firmicutes_Clostridia_Clostridiales_Ruminococcaceae_Ruminiclostridium_NA_NA_NA_NA_NA
Otu1488	Bacteroidetes_Flavobacteriia_Flavobacteriales_Flavobacteriaceae_NS5 marine group_NA_NA_NA_NA_NA
Otu1517	Chloroflexi_Ktedonobacteria_Ktedonobacterales_HSB OF53-F07_NA_NA_NA_NA_NA_NA
Otu1491	Proteobacteria_Alphaproteobacteria_Rhodospirillales_Acetobacteraceae_uncultured_NA_NA_NA_NA_NA
Otu1520	Armatimonadetes_Chthonomonadetes_Chthonomonadales_Chthonomonadaceae_Chthonomonas_NA_NA_NA_NA_NA
Otu1495	Proteobacteria_Gammaproteobacteria_Pseudomonadales_Moraxellaceae_Acinetobacter_NA_NA_NA_NA_NA
Otu1525	Planctomycetes_Planctomycetacia_Planctomycetales_Planctomycetaceae_Rubripirellula_NA_NA_NA_NA_NA
Otu1499	Bacteroidetes_Sphingobacteriia_Sphingobacteriales_env.OPS 17_NA_NA_NA_NA_NA_NA
Otu1529	Planctomycetes_Phycisphaerae_Tepidisphaerales_Tepidisphaeraceae_NA_NA_NA_NA_NA_NA
Otu1501	Actinobacteria_Acidimicrobiia_Acidimicrobiales_Acidimicrobiaceae_uncultured_NA_NA_NA_NA_NA
Otu1533	Planctomycetes_vadinHA49_NA_NA_NA_NA_NA_NA_NA_NA
Otu1505	Chloroflexi_Ktedonobacteria_Ktedonobacterales_HSB OF53-F07_NA_NA_NA_NA_NA_NA
Otu1537	Firmicutes_Clostridia_Clostridiales_Lachnospiraceae_Lachnospiraceae NK3A20 group_NA_NA_NA_NA_NA
Otu1509	Acidobacteria_Solibacteres_Solibacterales_Solibacteraceae (Subgroup 3)_Candidatus Solibacter_NA_NA_NA_NA_NA
Otu1540	Actinobacteria_Thermoleophilia_Gaiellales_uncultured_NA_NA_NA_NA_NA_NA
Otu1512	Saccharibacteria_NA_NA_NA_NA_NA_NA_NA_NA_NA
Otu1544	Proteobacteria_Gammaproteobacteria_Pasteurellales_Pasteurellaceae_Aggregatibacter_NA_NA_NA_NA_NA
Otu1516	Planctomycetes_Phycisphaerae_Tepidisphaerales_Tepidisphaeraceae_NA_NA_NA_NA_NA_NA
Otu1548	Actinobacteria_Acidimicrobiia_Acidimicrobiales_uncultured_NA_NA_NA_NA_NA_NA
Otu152	Proteobacteria_Alphaproteobacteria_Rhizobiales_Rhizobiales Incertae Sedis_Rhizomicrobium_NA_NA_NA_NA_NA
Otu1551	Chlamydiae_Chlamydiae_Chlamydiales_Simkaniaceae_uncultured_NA_NA_NA_NA_NA
Otu1524	Proteobacteria_Alphaproteobacteria_Sphingomonadales_Sphingomonadaceae_Rhizorhapis_NA_NA_NA_NA_NA
Otu1555	Chloroflexi_Ktedonobacteria_JG30-KF-AS9_NA_NA_NA_NA_NA_NA_NA
Otu1528	Saccharibacteria_NA_NA_NA_NA_NA_NA_NA_NA_NA
Otu1559	Actinobacteria_Thermoleophilia_Solirubrobacterales_TM146_NA_NA_NA_NA_NA_NA
Otu1531	Bacteroidetes_Bacteroidia_Bacteroidales_Bacteroidaceae_Bacteroides_NA_NA_NA_NA_NA
Otu1536	Bacteroidetes_Sphingobacteriia_Sphingobacteriales_Chitinophagaceae_Arachidicoccus_NA_NA_NA_NA_NA
Otu154	Proteobacteria_Gammaproteobacteria_Xanthomonadales_Xanthomonadaceae_Dyella_NA_NA_NA_NA_NA
Otu1543	Planctomycetes_Phycisphaerae_Tepidisphaerales_Tepidisphaeraceae_NA_NA_NA_NA_NA_NA
Otu1547	Proteobacteria_Alphaproteobacteria_Rhodospirillales_Acetobacteraceae_uncultured_NA_NA_NA_NA_NA
Otu1550	Acidobacteria_Solibacteres_Solibacterales_Solibacteraceae (Subgroup 3)_Candidatus Solibacter_NA_NA_NA_NA_NA
Otu1373	Proteobacteria_Alphaproteobacteria_Rhizobiales_Bradyrhizobiaceae_Rhodopseudomonas_NA_NA_NA_NA_NA
Otu1378	Proteobacteria_Betaproteobacteria_Rhodocyclales_Rhodocyclaceae_Dechloromonas_NA_NA_NA_NA_NA
Otu1374	Gemmatimonadetes_Gemmatimonadetes_Gemmatimonadales_Gemmatimonadaceae_Gemmatirosa_NA_NA_NA_NA_NA
Otu1381	Chloroflexi_Ktedonobacteria_Ktedonobacterales_1921-3_NA_NA_NA_NA_NA_NA
Otu1379	Acidobacteria_Subgroup 5_NA_NA_NA_NA_NA_NA_NA_NA
Otu1386	Proteobacteria_Alphaproteobacteria_Rhodospirillales_Rhodospirillaceae_AEGEAN-169 marine group_NA_NA_NA_NA_NA
Otu1382	Actinobacteria_Acidimicrobiia_Acidimicrobiales_Iamiaceae_Iamia_NA_NA_NA_NA_NA
Otu139	Chloroflexi_Ktedonobacteria_Ktedonobacterales_Ktedonobacteraceae_uncultured_NA_NA_NA_NA_NA
Otu1387	Planctomycetes_Planctomycetacia_Planctomycetales_Planctomycetaceae_uncultured_NA_NA_NA_NA_NA
Otu1393	Actinobacteria_Acidimicrobiia_Acidimicrobiales_uncultured_NA_NA_NA_NA_NA_NA
Otu1390	Chlamydiae_Chlamydiae_Chlamydiales_Parachlamydiaceae_Candidatus Protochlamydia_NA_NA_NA_NA_NA
Otu1398	Armatimonadetes_Fimbriimonadia_Fimbriimonadales_Fimbriimonadaceae_NA_NA_NA_NA_NA_NA
Otu1394	Planctomycetes_Planctomycetacia_Planctomycetales_Planctomycetaceae_uncultured_NA_NA_NA_NA_NA
Otu1400	Chloroflexi_Ktedonobacteria_JG30-KF-AS9_NA_NA_NA_NA_NA_NA_NA
Otu1399	Planctomycetes_Planctomycetacia_Planctomycetales_Planctomycetaceae_uncultured_NA_NA_NA_NA_NA
Otu1404	Bacteroidetes_Sphingobacteriia_Sphingobacteriales_Chitinophagaceae_uncultured_NA_NA_NA_NA_NA
Otu1401	Deinococcus-Thermus_Deinococci_Deinococcales_Deinococcaceae_Deinococcus_NA_NA_NA_NA_NA
Otu1408	Proteobacteria_Gammaproteobacteria_Oceanospirillales_SAR86 clade_NA_NA_NA_NA_NA_NA
Otu1405	Proteobacteria_Gammaproteobacteria_Legionellales_Coxiellaceae_uncultured_NA_NA_NA_NA_NA
Otu1411	Verrucomicrobia_Spartobacteria_Chthoniobacterales_LD29_NA_NA_NA_NA_NA_NA
Otu1409	Proteobacteria_Alphaproteobacteria_Rhodospirillales_DA111_NA_NA_NA_NA_NA_NA
Otu1416	Bacteroidetes_Flavobacteriia_Flavobacteriales_Flavobacteriaceae_Bergeyella_NA_NA_NA_NA_NA
Otu1413	Acidobacteria_Subgroup 2_NA_NA_NA_NA_NA_NA_NA_NA
Otu142	Actinobacteria_Actinobacteria_Micrococcales_Microbacteriaceae_Curtobacterium_NA_NA_NA_NA_NA
Otu1417	Actinobacteria_Actinobacteria_Corynebacteriales_Mycobacteriaceae_Mycobacterium_NA_NA_NA_NA_NA
Otu1423	Actinobacteria_MB-A2-108_NA_NA_NA_NA_NA_NA_NA_NA
Otu1420	Verrucomicrobia_OPB35 soil group_NA_NA_NA_NA_NA_NA_NA_NA
Otu1427	Proteobacteria_Alphaproteobacteria_Rickettsiales_Mitochondria_NA_NA_NA_NA_NA_NA
Otu1424	Planctomycetes_Phycisphaerae_Tepidisphaerales_Tepidisphaeraceae_NA_NA_NA_NA_NA_NA
Otu1430	Chloroflexi_Ktedonobacteria_JG30-KF-AS9_NA_NA_NA_NA_NA_NA_NA
Otu1428	Saccharibacteria_NA_NA_NA_NA_NA_NA_NA_NA_NA
Otu1434	Actinobacteria_Acidimicrobiia_Acidimicrobiales_uncultured_NA_NA_NA_NA_NA_NA
Otu1431	Proteobacteria_Alphaproteobacteria_Rhizobiales_Hyphomicrobiaceae_Pedomicrobium_NA_NA_NA_NA_NA
Otu1438	Chloroflexi_Ktedonobacteria_C0119_NA_NA_NA_NA_NA_NA_NA
Otu1435	Firmicutes_Clostridia_Clostridiales_Family XVII_uncultured_NA_NA_NA_NA_NA
Otu1441	Planctomycetes_Planctomycetacia_Planctomycetales_Planctomycetaceae_uncultured_NA_NA_NA_NA_NA
Otu1439	Microgenomates_Candidatus Levybacteria_NA_NA_NA_NA_NA_NA_NA_NA
Otu1445	Chloroflexi_JG37-AG-4_NA_NA_NA_NA_NA_NA_NA_NA
Otu1442	Chloroflexi_Ktedonobacteria_Ktedonobacterales_HSB OF53-F07_NA_NA_NA_NA_NA_NA
Otu1449	Proteobacteria_Alphaproteobacteria_Rhizobiales_Aurantimonadaceae_Martelella_NA_NA_NA_NA_NA
Otu1446	Acidobacteria_Blastocatellia_Blastocatellales_Blastocatellaceae (Subgroup 4)_RB41_NA_NA_NA_NA_NA
Otu1452	Planctomycetes_Planctomycetacia_Planctomycetales_Planctomycetaceae_uncultured_NA_NA_NA_NA_NA
Otu145	Actinobacteria_Actinobacteria_Streptomycetales_Streptomycetaceae_Streptomyces_NA_NA_NA_NA_NA
Otu1455	Proteobacteria_Alphaproteobacteria_Rhizobiales_Hyphomicrobiaceae_uncultured_NA_NA_NA_NA_NA
Otu1453	Actinobacteria_Actinobacteria_Propionibacteriales_Propionibacteriaceae_Propionibacterium_NA_NA_NA_NA_NA
Otu1460	Bacteroidetes_Flavobacteriia_Flavobacteriales_Flavobacteriaceae_uncultured_NA_NA_NA_NA_NA
Otu1456	Proteobacteria_Deltaproteobacteria_Sva0485_NA_NA_NA_NA_NA_NA_NA
Otu1464	Planctomycetes_Phycisphaerae_Tepidisphaerales_Tepidisphaeraceae_NA_NA_NA_NA_NA_NA
Otu1461	Acidobacteria_Subgroup 2_NA_NA_NA_NA_NA_NA_NA_NA
Otu1468	Proteobacteria_Deltaproteobacteria_Myxococcales_Polyangiaceae_Sorangium_NA_NA_NA_NA_NA
Otu1465	Gemmatimonadetes_Gemmatimonadetes_Gemmatimonadales_Gemmatimonadaceae_Gemmatimonas_NA_NA_NA_NA_NA
Otu1471	Planctomycetes_Phycisphaerae_Tepidisphaerales_Tepidisphaeraceae_NA_NA_NA_NA_NA_NA
Otu1469	Acidobacteria_Acidobacteria_Acidobacteriales_Acidobacteriaceae (Subgroup 1)_Candidatus Koribacter_NA_NA_NA_NA_NA
Otu1475	Bacteroidetes_Sphingobacteriia_Sphingobacteriales_Sphingobacteriaceae_Mucilaginibacter_NA_NA_NA_NA_NA
Otu1472	Proteobacteria_Alphaproteobacteria_Rhodobacterales_Rhodobacteraceae_Paracoccus_NA_NA_NA_NA_NA
Otu1479	Proteobacteria_Gammaproteobacteria_Xanthomonadales_uncultured_NA_NA_NA_NA_NA_NA
Otu1476	Bacteroidetes_Cytophagia_Cytophagales_Cytophagaceae_Spirosoma_NA_NA_NA_NA_NA
Otu1482	Planctomycetes_Planctomycetacia_Planctomycetales_Planctomycetaceae_uncultured_NA_NA_NA_NA_NA
Otu148	Acidobacteria_Solibacteres_Solibacterales_Solibacteraceae (Subgroup 3)_Bryobacter_NA_NA_NA_NA_NA
Otu1486	Bacteroidetes_Bacteroidia_Bacteroidales_Prevotellaceae_Prevotella 7_NA_NA_NA_NA_NA
Otu1483	Chloroflexi_Ktedonobacteria_Thermogemmatisporales_1921-2_NA_NA_NA_NA_NA_NA
Otu149	Acidobacteria_Acidobacteria_Acidobacteriales_Acidobacteriaceae (Subgroup 1)_uncultured_NA_NA_NA_NA_NA
Otu1487	Planctomycetes_Planctomycetacia_Planctomycetales_Planctomycetaceae_uncultured_NA_NA_NA_NA_NA
Otu1493	Verrucomicrobia_Spartobacteria_Chthoniobacterales_DA101 soil group_NA_NA_NA_NA_NA_NA
Otu1490	Chloroflexi_Ktedonobacteria_Ktedonobacterales_Thermosporotrichaceae_Thermosporothrix_NA_NA_NA_NA_NA
Otu1497	Acidobacteria_Acidobacteria_Acidobacteriales_Acidobacteriaceae (Subgroup 1)_Granulicella_NA_NA_NA_NA_NA
Otu1494	Firmicutes_Clostridia_Clostridiales_Ruminococcaceae_Ethanoligenens_NA_NA_NA_NA_NA
Otu150	Firmicutes_Bacilli_Bacillales_Alicyclobacillaceae_Tumebacillus_NA_NA_NA_NA_NA
Otu1498	Proteobacteria_Gammaproteobacteria_Xanthomonadales_Xanthomonadaceae_uncultured_NA_NA_NA_NA_NA
Otu1503	Bathyarchaeota_NA_NA_NA_NA_NA_NA_NA_NA_NA
Otu1500	Parcubacteria_Candidatus Magasanikbacteria_NA_NA_NA_NA_NA_NA_NA_NA
Otu1507	Actinobacteria_Actinobacteria_Frankiales_Acidothermaceae_Acidothermus_NA_NA_NA_NA_NA
Otu1504	Deinococcus-Thermus_Deinococci_KD3-62_NA_NA_NA_NA_NA_NA_NA
Otu1510	Bacteroidetes_Flavobacteriia_Flavobacteriales_Flavobacteriaceae_Capnocytophaga_NA_NA_NA_NA_NA
Otu1508	Euryarchaeota_Methanomicrobia_Methanosarcinales_Methanosaetaceae_Methanosaeta_NA_NA_NA_NA_NA
Otu1514	Actinobacteria_Actinobacteria_Actinomycetales_Actinomycetaceae_Actinotignum_NA_NA_NA_NA_NA
Otu1511	Parcubacteria_Candidatus Jorgensenbacteria_NA_NA_NA_NA_NA_NA_NA_NA
Otu1518	Cyanobacteria_Cyanobacteria_SubsectionIII_FamilyI_Leptolyngbya_NA_NA_NA_NA_NA
Otu1515	Chloroflexi_Ktedonobacteria_Ktedonobacterales_Ktedonobacteraceae_uncultured_NA_NA_NA_NA_NA
Otu1522	Elusimicrobia_Elusimicrobia_Lineage IIa_NA_NA_NA_NA_NA_NA_NA
Otu1519	Proteobacteria_Alphaproteobacteria_Rhodospirillales_Rhodospirillales Incertae Sedis_Reyranella_NA_NA_NA_NA_NA
Otu1526	Planctomycetes_Planctomycetacia_Planctomycetales_Planctomycetaceae_uncultured_NA_NA_NA_NA_NA
Otu1523	Bacteroidetes_Sphingobacteriia_Sphingobacteriales_Chitinophagaceae_Niastella_NA_NA_NA_NA_NA
Otu153	Acidobacteria_Subgroup 2_NA_NA_NA_NA_NA_NA_NA_NA
Otu1527	Euryarchaeota_Methanomicrobia_Methanosarcinales_Methanosaetaceae_Methanosaeta_NA_NA_NA_NA_NA
Otu1534	Firmicutes_Clostridia_Clostridiales_Family XI_Parvimonas_NA_NA_NA_NA_NA
Otu1530	Euryarchaeota_Methanomicrobia_Methanocellales_Methanocellaceae_Rice Cluster I_NA_NA_NA_NA_NA
Otu1538	Actinobacteria_Acidimicrobiia_Acidimicrobiales_uncultured_NA_NA_NA_NA_NA_NA
Otu1535	Chloroflexi_Ktedonobacteria_C0119_NA_NA_NA_NA_NA_NA_NA
Otu1541	Bacteroidetes_Sphingobacteriia_Sphingobacteriales_Saprospiraceae_Rubidimonas_NA_NA_NA_NA_NA
Otu1539	Acidobacteria_Solibacteres_Solibacterales_Solibacteraceae (Subgroup 3)_Candidatus Solibacter_NA_NA_NA_NA_NA
Otu1545	Bacteroidetes_Sphingobacteriia_Sphingobacteriales_Chitinophagaceae_uncultured_NA_NA_NA_NA_NA
Otu1542	Bacteroidetes_Flavobacteriia_Flavobacteriales_Cryomorphaceae_uncultured_NA_NA_NA_NA_NA
Otu1549	Firmicutes_Clostridia_Halanaerobiales_ODP1230B8.23_NA_NA_NA_NA_NA_NA
Otu1546	Nitrospirae_Nitrospira_Nitrospirales_Sh765B-TzT-35_NA_NA_NA_NA_NA_NA
Otu1552	Acidobacteria_Blastocatellia_Blastocatellales_Blastocatellaceae (Subgroup 4)_RB41_NA_NA_NA_NA_NA
Otu155	Proteobacteria_Alphaproteobacteria_Rhizobiales_Rhizobiales Incertae Sedis_Rhizomicrobium_NA_NA_NA_NA_NA
Otu1556	Proteobacteria_Alphaproteobacteria_Rickettsiales_Mitochondria_NA_NA_NA_NA_NA_NA
Otu1553	Proteobacteria_Deltaproteobacteria_Desulfurellales_Desulfurellaceae_H16_NA_NA_NA_NA_NA
Otu1557	Chloroflexi_Ktedonobacteria_Ktedonobacterales_Thermosporotrichaceae_Thermosporothrix_NA_NA_NA_NA_NA
Otu1554	Cyanobacteria_Cyanobacteria_SubsectionIV_FamilyII_Calothrix_NA_NA_NA_NA_NA
Otu1562	Chloroflexi_Ktedonobacteria_Thermogemmatisporales_1921-2_NA_NA_NA_NA_NA_NA
Otu1558	Proteobacteria_Deltaproteobacteria_Myxococcales_Archangiaceae_Anaeromyxobacter_NA_NA_NA_NA_NA
Otu1566	Bacteroidetes_Bacteroidia_Bacteroidales_Porphyromonadaceae_Barnesiella_NA_NA_NA_NA_NA
Otu1561	Proteobacteria_Gammaproteobacteria_Enterobacteriales_Enterobacteriaceae_Citrobacter_NA_NA_NA_NA_NA
Otu1570	Chlamydiae_Chlamydiae_Chlamydiales_Simkaniaceae_uncultured_NA_NA_NA_NA_NA
Otu1565	Actinobacteria_MB-A2-108_NA_NA_NA_NA_NA_NA_NA_NA
Otu1574	Bacteroidetes_Sphingobacteriia_Sphingobacteriales_Chitinophagaceae_Dinghuibacter_NA_NA_NA_NA_NA
Otu157	Proteobacteria_Gammaproteobacteria_Pseudomonadales_Pseudomonadaceae_Pseudomonas_NA_NA_NA_NA_NA
Otu1579	Firmicutes_Clostridia_Halanaerobiales_ODP1230B8.23_NA_NA_NA_NA_NA_NA
Otu1573	Chloroflexi_KD4-96_NA_NA_NA_NA_NA_NA_NA_NA
Otu1582	Verrucomicrobia_Spartobacteria_Chthoniobacterales_Chthoniobacteraceae_Chthoniobacter_NA_NA_NA_NA_NA
Otu1578	Planctomycetes_Planctomycetacia_Planctomycetales_Planctomycetaceae_uncultured_NA_NA_NA_NA_NA
Otu1586	Thaumarchaeota_South African Gold Mine Gp 1(SAGMCG-1)_NA_NA_NA_NA_NA_NA_NA_NA
Otu1581	Firmicutes_Clostridia_Halanaerobiales_Halanaerobiaceae_Halanaerobium_NA_NA_NA_NA_NA
Otu1590	Acidobacteria_Subgroup 13_NA_NA_NA_NA_NA_NA_NA_NA
Otu1585	Woesearchaeota (DHVEG-6)_NA_NA_NA_NA_NA_NA_NA_NA_NA
Otu1594	Nitrospirae_Nitrospira_Nitrospirales_Nitrospiraceae_uncultured_NA_NA_NA_NA_NA
Otu159	Acidobacteria_Subgroup 2_NA_NA_NA_NA_NA_NA_NA_NA
Otu1598	Acidobacteria_Solibacteres_Solibacterales_Solibacteraceae (Subgroup 3)_Bryobacter_NA_NA_NA_NA_NA
Otu1593	Acidobacteria_Solibacteres_Solibacterales_Solibacteraceae (Subgroup 3)_Bryobacter_NA_NA_NA_NA_NA
Otu1601	Proteobacteria_Betaproteobacteria_Nitrosomonadales_Nitrosomonadaceae_uncultured_NA_NA_NA_NA_NA
Otu1597	Armatimonadetes_Chthonomonadetes_Chthonomonadales_NA_NA_NA_NA_NA_NA_NA
Otu1605	Planctomycetes_Phycisphaerae_Phycisphaerales_ODP1230B30.02 sediment group_NA_NA_NA_NA_NA_NA
Otu160	Proteobacteria_Alphaproteobacteria_Rhizobiales_Rhizobiales Incertae Sedis_Rhizomicrobium_NA_NA_NA_NA_NA
Otu1609	Chloroflexi_Ktedonobacteria_B12-WMSP1_NA_NA_NA_NA_NA_NA_NA
Otu1604	Parcubacteria_Candidatus Jorgensenbacteria_NA_NA_NA_NA_NA_NA_NA_NA
Otu1612	Firmicutes_Bacilli_Lactobacillales_Streptococcaceae_Lactococcus_NA_NA_NA_NA_NA
Otu1608	Proteobacteria_Betaproteobacteria_Burkholderiales_Oxalobacteraceae_Undibacterium_NA_NA_NA_NA_NA
Otu1616	Chloroflexi_Ktedonobacteria_B12-WMSP1_NA_NA_NA_NA_NA_NA_NA
Otu1611	Bacteroidetes_Sphingobacteriia_Sphingobacteriales_Chitinophagaceae_uncultured_NA_NA_NA_NA_NA
Otu162	Acidobacteria_Acidobacteria_Acidobacteriales_Acidobacteriaceae (Subgroup 1)_Candidatus Koribacter_NA_NA_NA_NA_NA
Otu1615	Acidobacteria_Holophagae_Subgroup 10_ABS-19_NA_NA_NA_NA_NA_NA
Otu1623	Proteobacteria_Deltaproteobacteria_Myxococcales_Archangiaceae_Melittangium_NA_NA_NA_NA_NA
Otu1619	Actinobacteria_Acidimicrobiia_Acidimicrobiales_Acidimicrobiaceae_uncultured_NA_NA_NA_NA_NA
Otu1627	Bacteroidetes_Flavobacteriia_Flavobacteriales_Cryomorphaceae_Crocinitomix_NA_NA_NA_NA_NA
Otu1622	Planctomycetes_Planctomycetacia_Planctomycetales_Planctomycetaceae_uncultured_NA_NA_NA_NA_NA
Otu1630	Thaumarchaeota_AK59_NA_NA_NA_NA_NA_NA_NA_NA
Otu1626	Acidobacteria_Solibacteres_Solibacterales_Solibacteraceae (Subgroup 3)_Candidatus Solibacter_NA_NA_NA_NA_NA
Otu1634	Actinobacteria_Coriobacteriia_Coriobacteriales_Coriobacteriaceae_Atopobium_NA_NA_NA_NA_NA
Otu163	Proteobacteria_Alphaproteobacteria_Rhodospirillales_DA111_NA_NA_NA_NA_NA_NA
Otu1638	Proteobacteria_Alphaproteobacteria_Rhodobacterales_Rhodobacteraceae_Loktanella_NA_NA_NA_NA_NA
Otu1633	Proteobacteria_Alphaproteobacteria_Caulobacterales_Caulobacteraceae_Phenylobacterium_NA_NA_NA_NA_NA
Otu1641	Proteobacteria_Deltaproteobacteria_NB1-j_NA_NA_NA_NA_NA_NA_NA
Otu1637	Euryarchaeota_Methanomicrobia_Methanocellales_Methanocellaceae_Methanocella_NA_NA_NA_NA_NA
Otu1645	Actinobacteria_Actinobacteria_Propionibacteriales_Nocardioidaceae_Nocardioides_NA_NA_NA_NA_NA
Otu1640	Actinobacteria_Acidimicrobiia_Acidimicrobiales_uncultured_NA_NA_NA_NA_NA_NA
Otu1649	Chloroflexi_Ktedonobacteria_Ktedonobacterales_Ktedonobacteraceae_uncultured_NA_NA_NA_NA_NA
Otu1644	Actinobacteria_Actinobacteria_Frankiales_Acidothermaceae_Acidothermus_NA_NA_NA_NA_NA
Otu1652	Bacteroidetes_Sphingobacteriia_Sphingobacteriales_Sphingobacteriaceae_Mucilaginibacter_NA_NA_NA_NA_NA
Otu1651	Planctomycetes_Planctomycetacia_Planctomycetales_Planctomycetaceae_uncultured_NA_NA_NA_NA_NA
Otu1656	Firmicutes_Bacilli_Bacillales_Alicyclobacillaceae_Alicyclobacillus_NA_NA_NA_NA_NA
Otu1655	Bacteroidetes_Flavobacteriia_Flavobacteriales_Flavobacteriaceae_Pseudofulvibacter_NA_NA_NA_NA_NA
Otu166	Actinobacteria_Actinobacteria_Corynebacteriales_Mycobacteriaceae_Mycobacterium_NA_NA_NA_NA_NA
Otu1659	Firmicutes_Bacilli_Bacillales_Sporolactobacillaceae_Pullulanibacillus_NA_NA_NA_NA_NA
Otu1663	Planctomycetes_Planctomycetacia_Planctomycetales_Planctomycetaceae_uncultured_NA_NA_NA_NA_NA
Otu1662	Bacteroidetes_Sphingobacteriia_Sphingobacteriales_Chitinophagaceae_uncultured_NA_NA_NA_NA_NA
Otu1667	Saccharibacteria_NA_NA_NA_NA_NA_NA_NA_NA_NA
Otu1666	Proteobacteria_Alphaproteobacteria_Rickettsiales_Rickettsiaceae_uncultured_NA_NA_NA_NA_NA
Otu1670	Saccharibacteria_NA_NA_NA_NA_NA_NA_NA_NA_NA
Otu167	Acidobacteria_Acidobacteria_Acidobacteriales_Acidobacteriaceae (Subgroup 1)_uncultured_NA_NA_NA_NA_NA
Otu1674	Chloroflexi_Ktedonobacteria_Ktedonobacterales_Ktedonobacteraceae_Ktedonobacter_NA_NA_NA_NA_NA
Otu1673	Chloroflexi_TK10_NA_NA_NA_NA_NA_NA_NA_NA
Otu1678	Chloroflexi_Ktedonobacteria_Ktedonobacterales_Ktedonobacteraceae_uncultured_NA_NA_NA_NA_NA
Otu1677	Bacteroidetes_Sphingobacteriia_Sphingobacteriales_Chitinophagaceae_Flavitalea_NA_NA_NA_NA_NA
Otu1681	Bacteroidetes_Sphingobacteriia_Sphingobacteriales_Chitinophagaceae_Ferruginibacter_NA_NA_NA_NA_NA
Otu1680	Planctomycetes_Phycisphaerae_Tepidisphaerales_Tepidisphaeraceae_NA_NA_NA_NA_NA_NA
Otu1685	Actinobacteria_Actinobacteria_Micrococcales_Micrococcaceae_uncultured_NA_NA_NA_NA_NA
Otu1684	Actinobacteria_Acidimicrobiia_Acidimicrobiales_OM1 clade_NA_NA_NA_NA_NA_NA
Otu1689	Bacteroidetes_Bacteroidia_Bacteroidales_Porphyromonadaceae_Barnesiella_NA_NA_NA_NA_NA
Otu1688	Chloroflexi_Ktedonobacteria_Ktedonobacterales_Ktedonobacteraceae_uncultured_NA_NA_NA_NA_NA
Otu1692	Planctomycetes_Planctomycetacia_Planctomycetales_Planctomycetaceae_Gemmata_NA_NA_NA_NA_NA
Otu1691	Chloroflexi_Ktedonobacteria_Ktedonobacterales_Ktedonobacteraceae_uncultured_NA_NA_NA_NA_NA
Otu1696	Proteobacteria_Deltaproteobacteria_Desulfurellales_Desulfurellaceae_H16_NA_NA_NA_NA_NA
Otu1695	Bacteroidetes_Bacteroidia_Bacteroidales_Porphyromonadaceae_Tannerella_NA_NA_NA_NA_NA
Otu17	Acidobacteria_Acidobacteria_Acidobacteriales_Acidobacteriaceae (Subgroup 1)_uncultured_NA_NA_NA_NA_NA
Otu1699	Planctomycetes_Planctomycetacia_Planctomycetales_Planctomycetaceae_uncultured_NA_NA_NA_NA_NA
Otu1702	Proteobacteria_Deltaproteobacteria_Myxococcales_Polyangiaceae_Sorangium_NA_NA_NA_NA_NA
Otu1701	Proteobacteria_Alphaproteobacteria_Rhodospirillales_DA111_NA_NA_NA_NA_NA_NA
Otu1707	Verrucomicrobia_Verrucomicrobia Incertae Sedis_Unknown Order_Unknown Family_Candidatus Methylacidiphilum_NA_NA_NA_NA_NA
Otu1706	Bacteroidetes_Sphingobacteriia_Sphingobacteriales_Sphingobacteriaceae_Mucilaginibacter_NA_NA_NA_NA_NA
Otu1710	Chloroflexi_Ktedonobacteria_Ktedonobacterales_Ktedonobacteraceae_Ktedonobacter_NA_NA_NA_NA_NA
Otu171	Planctomycetes_Planctomycetacia_Planctomycetales_Planctomycetaceae_uncultured_NA_NA_NA_NA_NA
Otu1714	Spirochaetae_Spirochaetes_Spirochaetales_Spirochaetaceae_Treponema 2_NA_NA_NA_NA_NA
Otu1713	Firmicutes_Clostridia_Clostridiales_Ruminococcaceae_Fastidiosipila_NA_NA_NA_NA_NA
Otu1719	Planctomycetes_Phycisphaerae_Tepidisphaerales_Tepidisphaeraceae_NA_NA_NA_NA_NA_NA
Otu1722	Proteobacteria_Betaproteobacteria_TRA3-20_NA_NA_NA_NA_NA_NA_NA
Otu1717	Firmicutes_Clostridia_Clostridiales_Ruminococcaceae_Anaerotruncus_NA_NA_NA_NA_NA
Otu1726	Proteobacteria_Alphaproteobacteria_Caulobacterales_Caulobacteraceae_Caulobacter_NA_NA_NA_NA_NA
Otu1721	Actinobacteria_Actinobacteria_Kineosporiales_Kineosporiaceae_Angustibacter_NA_NA_NA_NA_NA
Otu173	Acidobacteria_Solibacteres_Solibacterales_Solibacteraceae (Subgroup 3)_Bryobacter_NA_NA_NA_NA_NA
Otu1725	Verrucomicrobia_Opitutae_Opitutales_Opitutaceae_Opitutus_NA_NA_NA_NA_NA
Otu1733	Bacteroidetes_Bacteroidia_Bacteroidales_Porphyromonadaceae_Paludibacter_NA_NA_NA_NA_NA
Otu1729	Proteobacteria_Alphaproteobacteria_Rhodospirillales_Rhodospirillaceae_Defluviicoccus_NA_NA_NA_NA_NA
Otu1737	Proteobacteria_Alphaproteobacteria_Rhodospirillales_Acetobacteraceae_Acidisphaera_NA_NA_NA_NA_NA
Otu1732	Nitrospirae_Nitrospira_Nitrospirales_0319-6A21_NA_NA_NA_NA_NA_NA
Otu1740	Acidobacteria_Solibacteres_Solibacterales_Solibacteraceae (Subgroup 3)_Bryobacter_NA_NA_NA_NA_NA
Otu1736	Actinobacteria_Actinobacteria_Micrococcales_Micrococcaceae_Sinomonas_NA_NA_NA_NA_NA
Otu1744	Euryarchaeota_Methanomicrobia_Methanosarcinales_GOM Arc I_Candidatus Methanoperedens_NA_NA_NA_NA_NA
Otu174	Verrucomicrobia_OPB35 soil group_NA_NA_NA_NA_NA_NA_NA_NA
Otu156	Proteobacteria_Alphaproteobacteria_Rhodospirillales_DA111_NA_NA_NA_NA_NA_NA
Otu1563	Chloroflexi_Anaerolineae_Anaerolineales_Anaerolineaceae_uncultured_NA_NA_NA_NA_NA
Otu1567	Chloroflexi_Ktedonobacteria_JG30-KF-AS9_NA_NA_NA_NA_NA_NA_NA
Otu1571	Chloroflexi_Ktedonobacteria_Ktedonobacterales_Ktedonobacteraceae_Ktedonobacter_NA_NA_NA_NA_NA
Otu1575	Actinobacteria_Thermoleophilia_Gaiellales_uncultured_NA_NA_NA_NA_NA_NA
Otu158	Cyanobacteria_Cyanobacteria_SubsectionIV_FamilyI_NA_NA_NA_NA_NA_NA
Otu1583	Chloroflexi_Anaerolineae_Anaerolineales_Anaerolineaceae_uncultured_NA_NA_NA_NA_NA
Otu1588	Proteobacteria_Alphaproteobacteria_Rhodospirillales_DA111_NA_NA_NA_NA_NA_NA
Otu1591	Planctomycetes_Planctomycetacia_Planctomycetales_Planctomycetaceae_Gemmata_NA_NA_NA_NA_NA
Otu1595	FCPU426_NA_NA_NA_NA_NA_NA_NA_NA_NA
Otu1599	Proteobacteria_Alphaproteobacteria_Rickettsiales_NA_NA_NA_NA_NA_NA_NA
Otu1560	Planctomycetes_Planctomycetacia_Planctomycetales_Planctomycetaceae_uncultured_NA_NA_NA_NA_NA
Otu1602	Chloroflexi_TK10_NA_NA_NA_NA_NA_NA_NA_NA
Otu1564	Chloroflexi_Caldilineae_Caldilineales_Caldilineaceae_NA_NA_NA_NA_NA_NA
Otu1606	Planctomycetes_Planctomycetacia_Planctomycetales_Planctomycetaceae_uncultured_NA_NA_NA_NA_NA
Otu1569	Chloroflexi_Ktedonobacteria_Thermogemmatisporales_1921-2_NA_NA_NA_NA_NA_NA
Otu161	Acidobacteria_Acidobacteria_Acidobacteriales_Acidobacteriaceae (Subgroup 1)_Acidicapsa_NA_NA_NA_NA_NA
Otu1572	Chlorobi_Chlorobia_Chlorobiales_SJA-28_NA_NA_NA_NA_NA_NA
Otu1613	Saccharibacteria_NA_NA_NA_NA_NA_NA_NA_NA_NA
Otu1576	Proteobacteria_Alphaproteobacteria_Rhodobacterales_Rhodobacteraceae_Rubellimicrobium_NA_NA_NA_NA_NA
Otu1617	Actinobacteria_Actinobacteria_Streptosporangiales_Streptosporangiaceae_Microtetraspora_NA_NA_NA_NA_NA
Otu1577	Proteobacteria_Alphaproteobacteria_Rhodospirillales_Rhodospirillales Incertae Sedis_Reyranella_NA_NA_NA_NA_NA
Otu1620	Planctomycetes_Planctomycetacia_Planctomycetales_Planctomycetaceae_uncultured_NA_NA_NA_NA_NA
Otu1580	Nitrospirae_Nitrospira_Nitrospirales_Nitrospiraceae_uncultured_NA_NA_NA_NA_NA
Otu1624	Chloroflexi_Ktedonobacteria_JG30-KF-AS9_NA_NA_NA_NA_NA_NA_NA
Otu1584	Bacteroidetes_Flavobacteriia_Flavobacteriales_Flavobacteriaceae_NS4 marine group_NA_NA_NA_NA_NA
Otu1628	Proteobacteria_Gammaproteobacteria_Chromatiales_Granulosicoccaceae_Granulosicoccus_NA_NA_NA_NA_NA
Otu1589	Actinobacteria_Acidimicrobiia_Acidimicrobiales_uncultured_NA_NA_NA_NA_NA_NA
Otu1631	Proteobacteria_Deltaproteobacteria_Bdellovibrionales_Bdellovibrionaceae_Bdellovibrio_NA_NA_NA_NA_NA
Otu1592	Proteobacteria_Alphaproteobacteria_Rhodospirillales_Acetobacteraceae_Acidiphilium_NA_NA_NA_NA_NA
Otu1635	Actinobacteria_Acidimicrobiia_Acidimicrobiales_uncultured_NA_NA_NA_NA_NA_NA
Otu1596	Bacteroidetes_Sphingobacteriia_Sphingobacteriales_uncultured_NA_NA_NA_NA_NA_NA
Otu1639	Nitrospirae_Nitrospira_Nitrospirales_0319-6A21_NA_NA_NA_NA_NA_NA
Otu16	Acidobacteria_Acidobacteria_Acidobacteriales_Acidobacteriaceae (Subgroup 1)_uncultured_NA_NA_NA_NA_NA
Otu1642	Proteobacteria_Alphaproteobacteria_Sphingomonadales_Sphingomonadaceae_Sphingobium_NA_NA_NA_NA_NA
Otu1603	Bacteroidetes_Bacteroidia_Bacteroidales_Bacteroidales S24-7 group_NA_NA_NA_NA_NA_NA
Otu1647	Bacteroidetes_Sphingobacteriia_Sphingobacteriales_Chitinophagaceae_uncultured_NA_NA_NA_NA_NA
Otu1607	Planctomycetes_Planctomycetacia_Planctomycetales_Planctomycetaceae_uncultured_NA_NA_NA_NA_NA
Otu165	Actinobacteria_Actinobacteria_Frankiales_Acidothermaceae_Acidothermus_NA_NA_NA_NA_NA
Otu1610	Firmicutes_Clostridia_Clostridiales_Clostridiales vadinBB60 group_NA_NA_NA_NA_NA_NA
Otu1653	Bacteroidetes_Sphingobacteriia_Sphingobacteriales_Chitinophagaceae_uncultured_NA_NA_NA_NA_NA
Otu1614	Planctomycetes_Phycisphaerae_Tepidisphaerales_Tepidisphaeraceae_NA_NA_NA_NA_NA_NA
Otu1657	Proteobacteria_Gammaproteobacteria_Pseudomonadales_Moraxellaceae_Acinetobacter_NA_NA_NA_NA_NA
Otu1618	Proteobacteria_Alphaproteobacteria_Rhodospirillales_Acetobacteraceae_Acidisoma_NA_NA_NA_NA_NA
Otu1660	Actinobacteria_Actinobacteria_Frankiales_Acidothermaceae_Acidothermus_NA_NA_NA_NA_NA
Otu1621	Tenericutes_Mollicutes_Mycoplasmatales_Mycoplasmataceae_uncultured_NA_NA_NA_NA_NA
Otu1664	Verrucomicrobia_Spartobacteria_Chthoniobacterales_LD29_NA_NA_NA_NA_NA_NA
Otu1625	Firmicutes_Clostridia_Halanaerobiales_ODP1230B8.23_NA_NA_NA_NA_NA_NA
Otu1668	Armatimonadetes_uncultured_NA_NA_NA_NA_NA_NA_NA_NA
Otu1629	Actinobacteria_Actinobacteria_Pseudonocardiales_Pseudonocardiaceae_Longimycelium_NA_NA_NA_NA_NA
Otu1671	Acidobacteria_Solibacteres_Solibacterales_Solibacteraceae (Subgroup 3)_Bryobacter_NA_NA_NA_NA_NA
Otu1632	Planctomycetes_Planctomycetacia_Planctomycetales_Planctomycetaceae_Pir4 lineage_NA_NA_NA_NA_NA
Otu1675	Planctomycetes_Planctomycetacia_Planctomycetales_Planctomycetaceae_uncultured_NA_NA_NA_NA_NA
Otu1636	Acidobacteria_Solibacteres_Solibacterales_Solibacteraceae (Subgroup 3)_Candidatus Solibacter_NA_NA_NA_NA_NA
Otu1679	Actinobacteria_Actinobacteria_Pseudonocardiales_Pseudonocardiaceae_Amycolatopsis_NA_NA_NA_NA_NA
Otu164	Bacteroidetes_Flavobacteriia_Flavobacteriales_Flavobacteriaceae_Flavobacterium_NA_NA_NA_NA_NA
Otu1682	Chlamydiae_Chlamydiae_Chlamydiales_Simkaniaceae_uncultured_NA_NA_NA_NA_NA
Otu1643	Firmicutes_Clostridia_Clostridiales_Lachnospiraceae_[Eubacterium] hallii group_NA_NA_NA_NA_NA
Otu1686	Cyanobacteria_Cyanobacteria_SubsectionII_FamilyII_Chroococcidiopsis_NA_NA_NA_NA_NA
Otu1648	Proteobacteria_Alphaproteobacteria_Rhodospirillales_Acetobacteraceae_uncultured_NA_NA_NA_NA_NA
Otu169	Saccharibacteria_NA_NA_NA_NA_NA_NA_NA_NA_NA
Otu1650	Parcubacteria_NA_NA_NA_NA_NA_NA_NA_NA_NA
Otu1693	Chloroflexi_Caldilineae_Caldilineales_Caldilineaceae_uncultured_NA_NA_NA_NA_NA
Otu1654	Gemmatimonadetes_Gemmatimonadetes_Gemmatimonadales_Gemmatimonadaceae_uncultured_NA_NA_NA_NA_NA
Otu1697	Proteobacteria_Betaproteobacteria_Nitrosomonadales_Nitrosomonadaceae_uncultured_NA_NA_NA_NA_NA
Otu1658	Actinobacteria_Actinobacteria_Streptosporangiales_Thermomonosporaceae_Actinomadura_NA_NA_NA_NA_NA
Otu170	Cyanobacteria_Cyanobacteria_SubsectionV_FamilyI_Stigonema_NA_NA_NA_NA_NA
Otu1661	Firmicutes_Clostridia_Clostridiales_Lachnospiraceae_uncultured_NA_NA_NA_NA_NA
Otu1704	FBP_NA_NA_NA_NA_NA_NA_NA_NA_NA
Otu1665	Chloroflexi_Ktedonobacteria_Ktedonobacterales_FCPS473_NA_NA_NA_NA_NA_NA
Otu1708	Proteobacteria_Deltaproteobacteria_Myxococcales_Polyangiaceae_Polyangium_NA_NA_NA_NA_NA
Otu1669	Bacteroidetes_Flavobacteriia_Flavobacteriales_Flavobacteriaceae_Cloacibacterium_NA_NA_NA_NA_NA
Otu1711	Bacteroidetes_Sphingobacteriia_Sphingobacteriales_NA_NA_NA_NA_NA_NA_NA
Otu1672	Proteobacteria_Alphaproteobacteria_Alphaproteobacteria Incertae Sedis_Unknown Family_uncultured_NA_NA_NA_NA_NA
Otu1715	Firmicutes_Clostridia_Clostridiales_Family XIII_[Eubacterium] saphenum group_NA_NA_NA_NA_NA
Otu1676	Actinobacteria_Thermoleophilia_Solirubrobacterales_Conexibacteraceae_Conexibacter_NA_NA_NA_NA_NA
Otu172	Proteobacteria_Alphaproteobacteria_Rhizobiales_Rhizobiaceae_Rhizobium_NA_NA_NA_NA_NA
Otu168	Bacteroidetes_Sphingobacteriia_Sphingobacteriales_Sphingobacteriaceae_Mucilaginibacter_NA_NA_NA_NA_NA
Otu1723	Proteobacteria_Alphaproteobacteria_Rhodospirillales_Rhodospirillaceae_uncultured_NA_NA_NA_NA_NA
Otu1683	Firmicutes_Bacilli_Bacillales_Alicyclobacillaceae_Alicyclobacillus_NA_NA_NA_NA_NA
Otu1727	Bacteroidetes_Sphingobacteriia_Sphingobacteriales_Chitinophagaceae_Flavisolibacter_NA_NA_NA_NA_NA
Otu1687	Verrucomicrobia_Spartobacteria_Chthoniobacterales_Chthoniobacteraceae_Chthoniobacter_NA_NA_NA_NA_NA
Otu1730	Planctomycetes_Phycisphaerae_Tepidisphaerales_Tepidisphaeraceae_NA_NA_NA_NA_NA_NA
Otu1690	Bacteroidetes_Sphingobacteriia_Sphingobacteriales_Chitinophagaceae_uncultured_NA_NA_NA_NA_NA
Otu1734	Woesearchaeota (DHVEG-6)_NA_NA_NA_NA_NA_NA_NA_NA_NA
Otu1694	Cyanobacteria_Chloroplast_NA_NA_NA_NA_NA_NA_NA_NA
Otu1738	Acidobacteria_Subgroup 6_NA_NA_NA_NA_NA_NA_NA_NA
Otu1698	Proteobacteria_Alphaproteobacteria_Rhodospirillales_DA111_NA_NA_NA_NA_NA_NA
Otu1741	Acidobacteria_Subgroup 2_NA_NA_NA_NA_NA_NA_NA_NA
Otu1700	Actinobacteria_Actinobacteria_Streptosporangiales_Streptosporangiaceae_Streptosporangium_NA_NA_NA_NA_NA
Otu1705	Acidobacteria_Acidobacteria_Acidobacteriales_Acidobacteriaceae (Subgroup 1)_Granulicella_NA_NA_NA_NA_NA
Otu1709	Bacteroidetes_Bacteroidetes vadinHA17_NA_NA_NA_NA_NA_NA_NA_NA
Otu1712	Deinococcus-Thermus_Deinococci_Deinococcales_Trueperaceae_Truepera_NA_NA_NA_NA_NA
Otu1716	Chloroflexi_Ktedonobacteria_Ktedonobacterales_HSB OF53-F07_NA_NA_NA_NA_NA_NA
Otu1720	Actinobacteria_Thermoleophilia_Solirubrobacterales_Solirubrobacteraceae_Solirubrobacter_NA_NA_NA_NA_NA
Otu1724	Verrucomicrobia_Spartobacteria_Chthoniobacterales_Chthoniobacteraceae_Chthoniobacter_NA_NA_NA_NA_NA
Otu1728	Actinobacteria_MB-A2-108_NA_NA_NA_NA_NA_NA_NA_NA
Otu1731	Proteobacteria_Gammaproteobacteria_Xanthomonadales_Nevskiaceae_Nevskia_NA_NA_NA_NA_NA
Otu1735	Cyanobacteria_Chloroplast_NA_NA_NA_NA_NA_NA_NA_NA
Otu1739	Cyanobacteria_Cyanobacteria_SubsectionV_FamilyI_Stigonema_NA_NA_NA_NA_NA
Otu1748	Chloroflexi_Ktedonobacteria_Ktedonobacterales_Ktedonobacteraceae_uncultured_NA_NA_NA_NA_NA
Otu1751	Planctomycetes_Planctomycetacia_Planctomycetales_Planctomycetaceae_uncultured_NA_NA_NA_NA_NA
Otu1755	Proteobacteria_Alphaproteobacteria_Rhodospirillales_Acetobacteraceae_Acidiphilium_NA_NA_NA_NA_NA
Otu1759	Planctomycetes_Planctomycetacia_Planctomycetales_Planctomycetaceae_uncultured_NA_NA_NA_NA_NA
Otu1762	Planctomycetes_Planctomycetacia_Planctomycetales_Planctomycetaceae_Isosphaera_NA_NA_NA_NA_NA
Otu1743	Acidobacteria_Acidobacteria_Acidobacteriales_Acidobacteriaceae (Subgroup 1)_uncultured_NA_NA_NA_NA_NA
Otu1766	Acidobacteria_Subgroup 18_NA_NA_NA_NA_NA_NA_NA_NA
Otu1747	Planctomycetes_Phycisphaerae_Tepidisphaerales_Tepidisphaeraceae_NA_NA_NA_NA_NA_NA
Otu1768	Planctomycetes_Phycisphaerae_Tepidisphaerales_Tepidisphaeraceae_NA_NA_NA_NA_NA_NA
Otu1750	Bacteroidetes_Sphingobacteriia_Sphingobacteriales_Chitinophagaceae_Chitinophaga_NA_NA_NA_NA_NA
Otu1775	Proteobacteria_Gammaproteobacteria_Xanthomonadales_Xanthomonadaceae_Stenotrophomonas_NA_NA_NA_NA_NA
Otu1754	Chloroflexi_Ktedonobacteria_Ktedonobacterales_BacC-u-018_NA_NA_NA_NA_NA_NA
Otu1779	Chloroflexi_Ktedonobacteria_Ktedonobacterales_Ktedonobacteraceae_uncultured_NA_NA_NA_NA_NA
Otu1758	Planctomycetes_Planctomycetacia_Planctomycetales_Planctomycetaceae_uncultured_NA_NA_NA_NA_NA
Otu1782	Proteobacteria_Gammaproteobacteria_Xanthomonadales_Nevskiaceae_Nevskia_NA_NA_NA_NA_NA
Otu1761	Chloroflexi_Anaerolineae_Anaerolineales_Anaerolineaceae_uncultured_NA_NA_NA_NA_NA
Otu1786	Armatimonadetes_uncultured_NA_NA_NA_NA_NA_NA_NA_NA
Otu1765	Proteobacteria_Deltaproteobacteria_Deltaproteobacteria Incertae Sedis_Syntrophorhabdaceae_Syntrophorhabdus_NA_NA_NA_NA_NA
Otu1790	Firmicutes_Clostridia_Clostridiales_Clostridiaceae 1_Fonticella_NA_NA_NA_NA_NA
Otu1772	Actinobacteria_Thermoleophilia_Solirubrobacterales_Elev-16S-1332_NA_NA_NA_NA_NA_NA
Otu1794	Bacteroidetes_Sphingobacteriia_Sphingobacteriales_Chitinophagaceae_uncultured_NA_NA_NA_NA_NA
Otu1778	Acidobacteria_Acidobacteria_Acidobacteriales_Acidobacteriaceae (Subgroup 1)_uncultured_NA_NA_NA_NA_NA
Otu1798	Actinobacteria_Actinobacteria_Propionibacteriales_Nocardioidaceae_Nocardioides_NA_NA_NA_NA_NA
Otu1781	Chloroflexi_Ktedonobacteria_Ktedonobacterales_Thermosporotrichaceae_uncultured_NA_NA_NA_NA_NA
Otu1801	Proteobacteria_Alphaproteobacteria_Rhodospirillales_Acetobacteraceae_uncultured_NA_NA_NA_NA_NA
Otu1785	Deinococcus-Thermus_Deinococci_KD3-62_NA_NA_NA_NA_NA_NA_NA
Otu1805	Actinobacteria_Acidimicrobiia_Acidimicrobiales_Acidimicrobiaceae_uncultured_NA_NA_NA_NA_NA
Otu179	Actinobacteria_Actinobacteria_Frankiales_Acidothermaceae_Acidothermus_NA_NA_NA_NA_NA
Otu1809	Proteobacteria_Betaproteobacteria_Nitrosomonadales_Nitrosomonadaceae_uncultured_NA_NA_NA_NA_NA
Otu1793	Parcubacteria_Candidatus Moranbacteria_NA_NA_NA_NA_NA_NA_NA_NA
Otu1812	Actinobacteria_Actinobacteria_Pseudonocardiales_Pseudonocardiaceae_Actinophytocola_NA_NA_NA_NA_NA
Otu1797	Planctomycetes_Planctomycetacia_Planctomycetales_Planctomycetaceae_Gemmata_NA_NA_NA_NA_NA
Otu1816	Planctomycetes_Phycisphaerae_Phycisphaerales_Phycisphaeraceae_SM1A02_NA_NA_NA_NA_NA
Otu1800	Bacteroidetes_Sphingobacteriia_Sphingobacteriales_Chitinophagaceae_uncultured_NA_NA_NA_NA_NA
Otu182	Proteobacteria_Alphaproteobacteria_Sphingomonadales_Sphingomonadaceae_Novosphingobium_NA_NA_NA_NA_NA
Otu1804	Planctomycetes_Phycisphaerae_Tepidisphaerales_Tepidisphaeraceae_NA_NA_NA_NA_NA_NA
Otu1824	Actinobacteria_Actinobacteria_Micromonosporales_Micromonosporaceae_Hamadaea_NA_NA_NA_NA_NA
Otu1808	Acidobacteria_Solibacteres_Solibacterales_Solibacteraceae (Subgroup 3)_Bryobacter_NA_NA_NA_NA_NA
Otu1828	Actinobacteria_Actinobacteria_Propionibacteriales_Nocardioidaceae_Marmoricola_NA_NA_NA_NA_NA
Otu1811	Acidobacteria_Blastocatellia_Blastocatellales_Blastocatellaceae (Subgroup 4)_RB41_NA_NA_NA_NA_NA
Otu1831	Planctomycetes_Planctomycetacia_Planctomycetales_Planctomycetaceae_uncultured_NA_NA_NA_NA_NA
Otu1815	Proteobacteria_Alphaproteobacteria_Rickettsiales_SM2D12_NA_NA_NA_NA_NA_NA
Otu1835	Chloroflexi_Ktedonobacteria_Ktedonobacterales_Thermosporotrichaceae_uncultured_NA_NA_NA_NA_NA
Otu1819	Planctomycetes_Phycisphaerae_Tepidisphaerales_Tepidisphaeraceae_NA_NA_NA_NA_NA_NA
Otu1839	Bacteroidetes_Sphingobacteriia_Sphingobacteriales_Saprospiraceae_Lewinella_NA_NA_NA_NA_NA
Otu1823	Bacteroidetes_Bacteroidia_Bacteroidales_Bacteroidales S24-7 group_NA_NA_NA_NA_NA_NA
Otu1844	Acidobacteria_Solibacteres_Solibacterales_Solibacteraceae (Subgroup 3)_Candidatus Solibacter_NA_NA_NA_NA_NA
Otu1827	Actinobacteria_Rubrobacteria_Rubrobacterales_Rubrobacteriaceae_Rubrobacter_NA_NA_NA_NA_NA
Otu1847	Firmicutes_Clostridia_Clostridiales_Ruminococcaceae_Ruminococcaceae UCG-013_NA_NA_NA_NA_NA
Otu1830	Acidobacteria_Acidobacteria_Acidobacteriales_Acidobacteriaceae (Subgroup 1)_uncultured_NA_NA_NA_NA_NA
Otu1850	Proteobacteria_Deltaproteobacteria_NB1-j_NA_NA_NA_NA_NA_NA_NA
Otu1834	Proteobacteria_Alphaproteobacteria_Rhizobiales_Rhizobiales Incertae Sedis_Rhizomicrobium_NA_NA_NA_NA_NA
Otu1854	Proteobacteria_Alphaproteobacteria_Rhodobacterales_Rhodobacteraceae_Planktotalea_NA_NA_NA_NA_NA
Otu1838	Proteobacteria_Epsilonproteobacteria_Campylobacterales_Helicobacteraceae_Sulfurovum_NA_NA_NA_NA_NA
Otu1858	Firmicutes_Clostridia_Halanaerobiales_ODP1230B8.23_NA_NA_NA_NA_NA_NA
Otu1841	Proteobacteria_Betaproteobacteria_Nitrosomonadales_Nitrosomonadaceae_uncultured_NA_NA_NA_NA_NA
Otu1861	Firmicutes_Clostridia_Clostridiales_Eubacteriaceae_Anaerofustis_NA_NA_NA_NA_NA
Otu1846	Proteobacteria_Alphaproteobacteria_Rhodospirillales_Rhodospirillaceae_Dongia_NA_NA_NA_NA_NA
Otu1865	Actinobacteria_Actinobacteria_Frankiales_Geodermatophilaceae_uncultured_NA_NA_NA_NA_NA
Otu185	Proteobacteria_Alphaproteobacteria_Rhizobiales_1174-901-12_NA_NA_NA_NA_NA_NA
Otu1869	Actinobacteria_MB-A2-108_NA_NA_NA_NA_NA_NA_NA_NA
Otu1853	Proteobacteria_Alphaproteobacteria_Caulobacterales_Hyphomonadaceae_Woodsholea_NA_NA_NA_NA_NA
Otu1872	Acidobacteria_Subgroup 2_NA_NA_NA_NA_NA_NA_NA_NA
Otu1857	Chloroflexi_Ktedonobacteria_JG30-KF-AS9_NA_NA_NA_NA_NA_NA_NA
Otu1876	Proteobacteria_Alphaproteobacteria_Rhodospirillales_Acetobacteraceae_uncultured_NA_NA_NA_NA_NA
Otu1860	Proteobacteria_Deltaproteobacteria_Syntrophobacterales_Syntrophobacteraceae_Syntrophobacter_NA_NA_NA_NA_NA
Otu1881	Actinobacteria_Actinobacteria_Actinopolysporales_Actinopolysporaceae_NA_NA_NA_NA_NA_NA
Otu1864	Chloroflexi_Anaerolineae_Anaerolineales_Anaerolineaceae_uncultured_NA_NA_NA_NA_NA
Otu1885	Proteobacteria_Betaproteobacteria_Burkholderiales_Oxalobacteraceae_Massilia_NA_NA_NA_NA_NA
Otu1868	Proteobacteria_Deltaproteobacteria_Myxococcales_P3OB-42_NA_NA_NA_NA_NA_NA
Otu1889	Acidobacteria_Blastocatellia_Blastocatellales_Blastocatellaceae (Subgroup 4)_uncultured_NA_NA_NA_NA_NA
Otu1871	Firmicutes_Bacilli_Bacillales_Paenibacillaceae_Paenibacillus_NA_NA_NA_NA_NA
Otu1892	Bacteroidetes_Sphingobacteriia_Sphingobacteriales_Chitinophagaceae_uncultured_NA_NA_NA_NA_NA
Otu1875	Planctomycetes_Phycisphaerae_Tepidisphaerales_Tepidisphaeraceae_NA_NA_NA_NA_NA_NA
Otu1896	Bacteroidetes_Sphingobacteriia_Sphingobacteriales_Sphingobacteriaceae_Mucilaginibacter_NA_NA_NA_NA_NA
Otu1880	Acidobacteria_Solibacteres_Solibacterales_Solibacteraceae (Subgroup 3)_AKIW659_NA_NA_NA_NA_NA
Otu19	Acidobacteria_Solibacteres_Solibacterales_Solibacteraceae (Subgroup 3)_Candidatus Solibacter_NA_NA_NA_NA_NA
Otu1884	Parcubacteria_Candidatus Nomurabacteria_NA_NA_NA_NA_NA_NA_NA_NA
Otu1902	Armatimonadetes_Armatimonadia_Armatimonadales_NA_NA_NA_NA_NA_NA_NA
Otu1888	Woesearchaeota (DHVEG-6)_NA_NA_NA_NA_NA_NA_NA_NA_NA
Otu1906	Proteobacteria_Gammaproteobacteria_Xanthomonadales_Xanthomonadales Incertae Sedis_uncultured_NA_NA_NA_NA_NA
Otu1891	Firmicutes_Clostridia_Halanaerobiales_ODP1230B8.23_NA_NA_NA_NA_NA_NA
Otu191	Actinobacteria_Actinobacteria_Pseudonocardiales_Pseudonocardiaceae_Amycolatopsis_NA_NA_NA_NA_NA
Otu1895	Planctomycetes_Planctomycetacia_Planctomycetales_Planctomycetaceae_uncultured_NA_NA_NA_NA_NA
Otu1913	Proteobacteria_Alphaproteobacteria_Rhizobiales_JG34-KF-361_NA_NA_NA_NA_NA_NA
Otu1899	Gemmatimonadetes_Gemmatimonadetes_Gemmatimonadales_Gemmatimonadaceae_uncultured_NA_NA_NA_NA_NA
Otu1917	Proteobacteria_Alphaproteobacteria_Rhodospirillales_DA111_NA_NA_NA_NA_NA_NA
Otu1901	Bacteroidetes_Sphingobacteriia_Sphingobacteriales_NS11-12 marine group_NA_NA_NA_NA_NA_NA
Otu1920	Chloroflexi_Ktedonobacteria_Ktedonobacterales_HSB OF53-F07_NA_NA_NA_NA_NA_NA
Otu1905	Actinobacteria_Actinobacteria_Streptomycetales_Streptomycetaceae_Streptomyces_NA_NA_NA_NA_NA
Otu1924	Chloroflexi_Ktedonobacteria_Thermogemmatisporales_1921-2_NA_NA_NA_NA_NA_NA
Otu1909	Proteobacteria_Alphaproteobacteria_Caulobacterales_Hyphomonadaceae_Hirschia_NA_NA_NA_NA_NA
Otu1928	Proteobacteria_Alphaproteobacteria_Rhodospirillales_Rhodospirillaceae_uncultured_NA_NA_NA_NA_NA
Otu1912	Proteobacteria_Gammaproteobacteria_Xanthomonadales_Xanthomonadales Incertae Sedis_uncultured_NA_NA_NA_NA_NA
Otu1931	Bacteroidetes_Flavobacteriia_Flavobacteriales_Flavobacteriaceae_Capnocytophaga_NA_NA_NA_NA_NA
Otu1916	Proteobacteria_Alphaproteobacteria_Sphingomonadales_MN 122.2a_NA_NA_NA_NA_NA_NA
Otu192	Verrucomicrobia_Spartobacteria_Chthoniobacterales_DA101 soil group_NA_NA_NA_NA_NA_NA
Otu1923	Bacteroidetes_Sphingobacteriia_Sphingobacteriales_Sphingobacteriaceae_Mucilaginibacter_NA_NA_NA_NA_NA
Otu1927	Firmicutes_Negativicutes_Selenomonadales_Veillonellaceae_Veillonella_NA_NA_NA_NA_NA
Otu1930	Chloroflexi_Ktedonobacteria_Ktedonobacterales_FCPS473_NA_NA_NA_NA_NA_NA
Otu1745	Actinobacteria_Actinobacteria_Frankiales_Geodermatophilaceae_Blastococcus_NA_NA_NA_NA_NA
Otu1749	Planctomycetes_Planctomycetacia_Planctomycetales_Planctomycetaceae_uncultured_NA_NA_NA_NA_NA
Otu1752	Actinobacteria_Acidimicrobiia_Acidimicrobiales_uncultured_NA_NA_NA_NA_NA_NA
Otu1756	Acidobacteria_Solibacteres_Solibacterales_Solibacteraceae (Subgroup 3)_Candidatus Solibacter_NA_NA_NA_NA_NA
Otu176	Actinobacteria_Actinobacteria_Frankiales_Frankiaceae_Jatrophihabitans_NA_NA_NA_NA_NA
Otu1763	Cyanobacteria_Cyanobacteria_SubsectionIV_FamilyI_Aphanizomenon_NA_NA_NA_NA_NA
Otu1767	Acidobacteria_Solibacteres_Solibacterales_Solibacteraceae (Subgroup 3)_Bryobacter_NA_NA_NA_NA_NA
Otu1769	Armatimonadetes_Chthonomonadetes_Chthonomonadales_NA_NA_NA_NA_NA_NA_NA
Otu1742	Proteobacteria_Alphaproteobacteria_Caulobacterales_Caulobacteraceae_uncultured_NA_NA_NA_NA_NA
Otu1776	Proteobacteria_Deltaproteobacteria_Myxococcales_Polyangiaceae_Sorangium_NA_NA_NA_NA_NA
Otu1746	Chloroflexi_Ktedonobacteria_Ktedonobacterales_JG30a-KF-32_NA_NA_NA_NA_NA_NA
Otu178	Actinobacteria_Actinobacteria_Corynebacteriales_Nocardiaceae_Nocardia_NA_NA_NA_NA_NA
Otu175	Firmicutes_Clostridia_Halanaerobiales_ODP1230B8.23_NA_NA_NA_NA_NA_NA
Otu1783	Acetothermia_NA_NA_NA_NA_NA_NA_NA_NA_NA
Otu1753	Chloroflexi_Ktedonobacteria_Ktedonobacterales_FCPS473_NA_NA_NA_NA_NA_NA
Otu1787	Proteobacteria_Deltaproteobacteria_Desulfurellales_Desulfurellaceae_H16_NA_NA_NA_NA_NA
Otu1757	Nitrospirae_Nitrospira_Nitrospirales_FW13_NA_NA_NA_NA_NA_NA
Otu1791	Proteobacteria_Deltaproteobacteria_43F-1404R_NA_NA_NA_NA_NA_NA_NA
Otu1760	Acidobacteria_Acidobacteria_Acidobacteriales_Acidobacteriaceae (Subgroup 1)_uncultured_NA_NA_NA_NA_NA
Otu1795	Firmicutes_Clostridia_Clostridiales_Family XI_Anaerococcus_NA_NA_NA_NA_NA
Otu1764	Bacteroidetes_Flavobacteriia_Flavobacteriales_NS9 marine group_NA_NA_NA_NA_NA_NA
Otu18	Verrucomicrobia_Spartobacteria_Chthoniobacterales_Xiphinematobacteraceae_Candidatus Xiphinematobacter_NA_NA_NA_NA_NA
Otu1771	Acidobacteria_Acidobacteria_Acidobacteriales_Acidobacteriaceae (Subgroup 1)_Granulicella_NA_NA_NA_NA_NA
Otu1802	Proteobacteria_Alphaproteobacteria_Rickettsiales_Anaplasmataceae_Wolbachia_NA_NA_NA_NA_NA
Otu1777	Firmicutes_Bacilli_Lactobacillales_Lactobacillaceae_Lactobacillus_NA_NA_NA_NA_NA
Otu1806	Firmicutes_Clostridia_Clostridiales_Ruminococcaceae_Faecalibacterium_NA_NA_NA_NA_NA
Otu1780	Firmicutes_Bacilli_Bacillales_Alicyclobacillaceae_Alicyclobacillus_NA_NA_NA_NA_NA
Otu181	Proteobacteria_Alphaproteobacteria_Caulobacterales_Caulobacteraceae_uncultured_NA_NA_NA_NA_NA
Otu1784	Acidobacteria_Blastocatellia_Blastocatellales_Blastocatellaceae (Subgroup 4)_24-Nov_NA_NA_NA_NA_NA
Otu1813	Proteobacteria_Alphaproteobacteria_Caulobacterales_Caulobacteraceae_uncultured_NA_NA_NA_NA_NA
Otu1788	Acidobacteria_Subgroup 17_NA_NA_NA_NA_NA_NA_NA_NA
Otu1817	Proteobacteria_Alphaproteobacteria_Caulobacterales_Caulobacteraceae_Phenylobacterium_NA_NA_NA_NA_NA
Otu1792	Chloroflexi_Ktedonobacteria_Ktedonobacterales_Thermosporotrichaceae_uncultured_NA_NA_NA_NA_NA
Otu1820	Chloroflexi_Ktedonobacteria_JG30-KF-AS9_NA_NA_NA_NA_NA_NA_NA
Otu1796	Firmicutes_Clostridia_Clostridiales_Ruminococcaceae_Fastidiosipila_NA_NA_NA_NA_NA
Otu1825	Chloroflexi_Ktedonobacteria_Ktedonobacterales_Thermosporotrichaceae_uncultured_NA_NA_NA_NA_NA
Otu180	Bacteroidetes_Bacteroidia_Bacteroidales_Prevotellaceae_Prevotella 7_NA_NA_NA_NA_NA
Otu1829	Armatimonadetes_uncultured_NA_NA_NA_NA_NA_NA_NA_NA
Otu1803	Chloroflexi_KD4-96_NA_NA_NA_NA_NA_NA_NA_NA
Otu1832	Bacteroidetes_Sphingobacteriia_Sphingobacteriales_Chitinophagaceae_uncultured_NA_NA_NA_NA_NA
Otu1807	Chloroflexi_SJA-68_NA_NA_NA_NA_NA_NA_NA_NA
Otu1836	Chloroflexi_Ktedonobacteria_Ktedonobacterales_Thermosporotrichaceae_Thermosporothrix_NA_NA_NA_NA_NA
Otu1810	Planctomycetes_Phycisphaerae_Tepidisphaerales_Tepidisphaeraceae_NA_NA_NA_NA_NA_NA
Otu184	Planctomycetes_Phycisphaerae_Tepidisphaerales_Tepidisphaeraceae_NA_NA_NA_NA_NA_NA
Otu1814	Planctomycetes_Planctomycetacia_Planctomycetales_Planctomycetaceae_uncultured_NA_NA_NA_NA_NA
Otu1848	Proteobacteria_Alphaproteobacteria_Rhodospirillales_DA111_NA_NA_NA_NA_NA_NA
Otu1818	Proteobacteria_Betaproteobacteria_SC-I-84_NA_NA_NA_NA_NA_NA_NA
Otu1851	Chloroflexi_Ktedonobacteria_JG30-KF-AS9_NA_NA_NA_NA_NA_NA_NA
Otu1821	Proteobacteria_Gammaproteobacteria_Xanthomonadales_uncultured_NA_NA_NA_NA_NA_NA
Otu1855	Chloroflexi_Ktedonobacteria_Thermogemmatisporales_1921-2_NA_NA_NA_NA_NA_NA
Otu1826	Bacteroidetes_Sphingobacteriia_Sphingobacteriales_Chitinophagaceae_uncultured_NA_NA_NA_NA_NA
Otu1859	Chloroflexi_SBR2076_NA_NA_NA_NA_NA_NA_NA_NA
Otu183	Proteobacteria_Betaproteobacteria_Burkholderiales_Burkholderiaceae_Pandoraea_NA_NA_NA_NA_NA
Otu1862	Acidobacteria_Subgroup 18_NA_NA_NA_NA_NA_NA_NA_NA
Otu1833	Chloroflexi_Ktedonobacteria_Ktedonobacterales_HSB OF53-F07_NA_NA_NA_NA_NA_NA
Otu1866	Actinobacteria_Acidimicrobiia_Acidimicrobiales_Acidimicrobiaceae_uncultured_NA_NA_NA_NA_NA
Otu1837	Proteobacteria_Alphaproteobacteria_Rhizobiales_A0839_NA_NA_NA_NA_NA_NA
Otu187	Actinobacteria_Actinobacteria_Frankiales_Acidothermaceae_Acidothermus_NA_NA_NA_NA_NA
Otu1840	Acetothermia_NA_NA_NA_NA_NA_NA_NA_NA_NA
Otu1873	Proteobacteria_Alphaproteobacteria_Rhizobiales_Methylobacteriaceae_uncultured_NA_NA_NA_NA_NA
Otu1845	Acidobacteria_Acidobacteria_Acidobacteriales_Acidobacteriaceae (Subgroup 1)_Terriglobus_NA_NA_NA_NA_NA
Otu1877	Actinobacteria_Thermoleophilia_Solirubrobacterales_TM146_NA_NA_NA_NA_NA_NA
Otu1849	Chloroflexi_Ktedonobacteria_Thermogemmatisporales_1921-2_NA_NA_NA_NA_NA_NA
Otu1882	Bacteroidetes_Sphingobacteriia_Sphingobacteriales_Chitinophagaceae_uncultured_NA_NA_NA_NA_NA
Otu1852	Chloroflexi_Ktedonobacteria_Ktedonobacterales_HSB OF53-F07_NA_NA_NA_NA_NA_NA
Otu1886	Acidobacteria_Acidobacteria_Acidobacteriales_Acidobacteriaceae (Subgroup 1)_uncultured_NA_NA_NA_NA_NA
Otu1856	Planctomycetes_Phycisphaerae_Tepidisphaerales_Tepidisphaeraceae_NA_NA_NA_NA_NA_NA
Otu189	Proteobacteria_Alphaproteobacteria_Rhodospirillales_Rhodospirillaceae_Skermanella_NA_NA_NA_NA_NA
Otu186	Acidobacteria_Acidobacteria_Acidobacteriales_Acidobacteriaceae (Subgroup 1)_Terriglobus_NA_NA_NA_NA_NA
Otu1893	Planctomycetes_Planctomycetacia_Planctomycetales_Planctomycetaceae_uncultured_NA_NA_NA_NA_NA
Otu1863	Bacteroidetes_Sphingobacteriia_Sphingobacteriales_Sphingobacteriaceae_Olivibacter_NA_NA_NA_NA_NA
Otu1897	Bacteroidetes_Sphingobacteriia_Sphingobacteriales_Chitinophagaceae_Filimonas_NA_NA_NA_NA_NA
Otu1867	Proteobacteria_Betaproteobacteria_SC-I-84_NA_NA_NA_NA_NA_NA_NA
Otu190	Chloroflexi_Ktedonobacteria_JG30-KF-AS9_NA_NA_NA_NA_NA_NA_NA
Otu1870	Proteobacteria_Gammaproteobacteria_Xanthomonadales_Xanthomonadales Incertae Sedis_Acidibacter_NA_NA_NA_NA_NA
Otu1903	Acidobacteria_Solibacteres_Solibacterales_Solibacteraceae (Subgroup 3)_Bryobacter_NA_NA_NA_NA_NA
Otu1874	Verrucomicrobia_Spartobacteria_Chthoniobacterales_DA101 soil group_NA_NA_NA_NA_NA_NA
Otu1907	Proteobacteria_Deltaproteobacteria_Deltaproteobacteria Incertae Sedis_Syntrophorhabdaceae_Syntrophorhabdus_NA_NA_NA_NA_NA
Otu1878	Proteobacteria_Alphaproteobacteria_Rhodospirillales_Rhodospirillaceae_Dongia_NA_NA_NA_NA_NA
Otu1910	Bacteroidetes_Bacteroidia_Bacteroidales_Prevotellaceae_Prevotella_NA_NA_NA_NA_NA
Otu1883	Proteobacteria_Gammaproteobacteria_Thiotrichales_Thiotrichaceae_Thiothrix_NA_NA_NA_NA_NA
Otu1914	Chloroflexi_Ktedonobacteria_JG30-KF-AS9_NA_NA_NA_NA_NA_NA_NA
Otu1887	Planctomycetes_BD7-11_NA_NA_NA_NA_NA_NA_NA_NA
Otu1918	Planctomycetes_Planctomycetacia_Planctomycetales_Planctomycetaceae_uncultured_NA_NA_NA_NA_NA
Otu1890	Bacteroidetes_Sphingobacteriia_Sphingobacteriales_Chitinophagaceae_Flavitalea_NA_NA_NA_NA_NA
Otu1921	Euryarchaeota_Methanobacteria_Methanobacteriales_Methanobacteriaceae_Methanobacterium_NA_NA_NA_NA_NA
Otu1894	Proteobacteria_Alphaproteobacteria_Rhodospirillales_Rhodospirillaceae_uncultured_NA_NA_NA_NA_NA
Otu1925	Proteobacteria_Deltaproteobacteria_Desulfuromonadales_Geobacteraceae_Geobacter_NA_NA_NA_NA_NA
Otu1898	Proteobacteria_Alphaproteobacteria_Rhodospirillales_I-10_NA_NA_NA_NA_NA_NA
Otu1929	Planctomycetes_Planctomycetacia_Planctomycetales_Planctomycetaceae_uncultured_NA_NA_NA_NA_NA
Otu1900	Bacteroidetes_Bacteroidia_Bacteroidales_Porphyromonadaceae_Paludibacter_NA_NA_NA_NA_NA
Otu1932	Acidobacteria_Acidobacteria_Acidobacteriales_Acidobacteriaceae (Subgroup 1)_uncultured_NA_NA_NA_NA_NA
Otu1904	Chloroflexi_Ktedonobacteria_Thermogemmatisporales_1921-2_NA_NA_NA_NA_NA_NA
Otu1908	Verrucomicrobia_Verrucomicrobiae_Verrucomicrobiales_DEV007_NA_NA_NA_NA_NA_NA
Otu1911	Chloroflexi_Anaerolineae_Anaerolineales_Anaerolineaceae_uncultured_NA_NA_NA_NA_NA
Otu1915	Chloroflexi_Ktedonobacteria_Ktedonobacterales_HSB OF53-F07_NA_NA_NA_NA_NA_NA
Otu1919	Bacteroidetes_Sphingobacteriia_Sphingobacteriales_Sphingobacteriaceae_Mucilaginibacter_NA_NA_NA_NA_NA
Otu1922	Actinobacteria_Actinobacteria_Pseudonocardiales_Pseudonocardiaceae_Actinomycetospora_NA_NA_NA_NA_NA
Otu1926	Acidobacteria_Acidobacteria_Acidobacteriales_Acidobacteriaceae (Subgroup 1)_uncultured_NA_NA_NA_NA_NA
Otu193	Proteobacteria_Alphaproteobacteria_Rhizobiales_Methylocystaceae_NA_NA_NA_NA_NA_NA
Otu1935	Proteobacteria_Alphaproteobacteria_Rhizobiales_JG34-KF-361_NA_NA_NA_NA_NA_NA
Otu1939	Elusimicrobia_Elusimicrobia_Lineage IIa_NA_NA_NA_NA_NA_NA_NA
Otu1934	Cyanobacteria_Chloroplast_NA_NA_NA_NA_NA_NA_NA_NA
Otu1942	Euryarchaeota_Methanomicrobia_Methanosarcinales_Methanosarcinaceae_Methanosarcina_NA_NA_NA_NA_NA
Otu1938	Proteobacteria_Alphaproteobacteria_Rhizobiales_Rhizobiales Incertae Sedis_Rhizomicrobium_NA_NA_NA_NA_NA
Otu1946	Actinobacteria_Actinobacteria_Micromonosporales_Micromonosporaceae_Dactylosporangium_NA_NA_NA_NA_NA
Otu1941	Proteobacteria_Alphaproteobacteria_Rhodospirillales_Acetobacteraceae_Acidiphilium_NA_NA_NA_NA_NA
Otu195	Firmicutes_Negativicutes_Selenomonadales_Veillonellaceae_Veillonella_NA_NA_NA_NA_NA
Otu1945	Proteobacteria_Alphaproteobacteria_Sphingomonadales_Sphingomonadaceae_Sphingobium_NA_NA_NA_NA_NA
Otu1953	Actinobacteria_Actinobacteria_Frankiales_Acidothermaceae_Acidothermus_NA_NA_NA_NA_NA
Otu1949	Proteobacteria_Epsilonproteobacteria_Campylobacterales_Helicobacteraceae_Sulfurimonas_NA_NA_NA_NA_NA
Otu1958	Chloroflexi_Ktedonobacteria_JG30-KF-AS9_NA_NA_NA_NA_NA_NA_NA
Otu1952	Bacteroidetes_Bacteroidia_Bacteroidales_Bacteroidaceae_Bacteroides_NA_NA_NA_NA_NA
Otu1961	Chloroflexi_Ktedonobacteria_Thermogemmatisporales_1921-2_NA_NA_NA_NA_NA_NA
Otu1956	Actinobacteria_Actinobacteria_Frankiales_Frankiaceae_Jatrophihabitans_NA_NA_NA_NA_NA
Otu1968	Acidobacteria_Acidobacteria_Acidobacteriales_Acidobacteriaceae (Subgroup 1)_uncultured_NA_NA_NA_NA_NA
Otu1960	Actinobacteria_Acidimicrobiia_Acidimicrobiales_uncultured_NA_NA_NA_NA_NA_NA
Otu1971	Verrucomicrobia_OPB35 soil group_NA_NA_NA_NA_NA_NA_NA_NA
Otu1964	Proteobacteria_Alphaproteobacteria_Rhizobiales_Hyphomicrobiaceae_Devosia_NA_NA_NA_NA_NA
Otu1975	Firmicutes_Negativicutes_Selenomonadales_Veillonellaceae_Dialister_NA_NA_NA_NA_NA
Otu1967	Proteobacteria_Alphaproteobacteria_Sphingomonadales_AKYG937_NA_NA_NA_NA_NA_NA
Otu1979	Cyanobacteria_Melainabacteria_Obscuribacterales_NA_NA_NA_NA_NA_NA_NA
Otu1970	Proteobacteria_Alphaproteobacteria_Rhodospirillales_Acetobacteraceae_Acidiphilium_NA_NA_NA_NA_NA
Otu1982	Proteobacteria_Gammaproteobacteria_Pseudomonadales_Moraxellaceae_Alkanindiges_NA_NA_NA_NA_NA
Otu1974	Saccharibacteria_NA_NA_NA_NA_NA_NA_NA_NA_NA
Otu1986	Gemmatimonadetes_Gemmatimonadetes_Gemmatimonadales_Gemmatimonadaceae_uncultured_NA_NA_NA_NA_NA
Otu1978	Verrucomicrobia_Verrucomicrobiae_Verrucomicrobiales_Verrucomicrobiaceae_uncultured_NA_NA_NA_NA_NA
Otu199	Actinobacteria_Actinobacteria_Propionibacteriales_Nocardioidaceae_Nocardioides_NA_NA_NA_NA_NA
Otu1981	Firmicutes_Bacilli_Bacillales_Staphylococcaceae_Staphylococcus_NA_NA_NA_NA_NA
Otu1993	Verrucomicrobia_Spartobacteria_Chthoniobacterales_DA101 soil group_NA_NA_NA_NA_NA_NA
Otu1985	Planctomycetes_Planctomycetacia_Planctomycetales_Planctomycetaceae_uncultured_NA_NA_NA_NA_NA
Otu1997	Verrucomicrobia_OPB35 soil group_NA_NA_NA_NA_NA_NA_NA_NA
Otu1989	Proteobacteria_Gammaproteobacteria_Enterobacteriales_Enterobacteriaceae_Yersinia_NA_NA_NA_NA_NA
Otu20	Proteobacteria_Alphaproteobacteria_Caulobacterales_Caulobacteraceae_uncultured_NA_NA_NA_NA_NA
Otu1992	Proteobacteria_Alphaproteobacteria_Rhodospirillales_JG37-AG-20_NA_NA_NA_NA_NA_NA
Otu2002	Chlamydiae_Chlamydiae_Chlamydiales_cvE6_NA_NA_NA_NA_NA_NA
Otu1996	Cyanobacteria_Cyanobacteria_SubsectionIII_FamilyI_uncultured_NA_NA_NA_NA_NA
Otu2006	Chloroflexi_Thermomicrobia_JG30-KF-CM45_NA_NA_NA_NA_NA_NA_NA
Otu2	Proteobacteria_Alphaproteobacteria_Rhizobiales_Bradyrhizobiaceae_Bradyrhizobium_NA_NA_NA_NA_NA
Otu201	Proteobacteria_Gammaproteobacteria_Xanthomonadales_Xanthomonadaceae_Stenotrophomonas_NA_NA_NA_NA_NA
Otu2001	Actinobacteria_Actinobacteria_Streptosporangiales_Thermomonosporaceae_Actinoallomurus_NA_NA_NA_NA_NA
Otu2013	Firmicutes_Clostridia_Clostridiales_Peptostreptococcaceae_Paraclostridium_NA_NA_NA_NA_NA
Otu2005	WS6_NA_NA_NA_NA_NA_NA_NA_NA_NA
Otu2018	Saccharibacteria_NA_NA_NA_NA_NA_NA_NA_NA_NA
Otu2009	Proteobacteria_Deltaproteobacteria_Myxococcales_Archangiaceae_Anaeromyxobacter_NA_NA_NA_NA_NA
Otu2021	Proteobacteria_Alphaproteobacteria_Rhodospirillales_Acetobacteraceae_Rhodopila_NA_NA_NA_NA_NA
Otu2012	Actinobacteria_Actinobacteria_Frankiales_Acidothermaceae_Acidothermus_NA_NA_NA_NA_NA
Otu2025	Planctomycetes_Planctomycetacia_Planctomycetales_Planctomycetaceae_uncultured_NA_NA_NA_NA_NA
Otu2016	Woesearchaeota (DHVEG-6)_NA_NA_NA_NA_NA_NA_NA_NA_NA
Otu2029	Acidobacteria_Blastocatellia_Blastocatellales_Blastocatellaceae (Subgroup 4)_RB41_NA_NA_NA_NA_NA
Otu2020	Chloroflexi_Ktedonobacteria_Thermogemmatisporales_1921-2_NA_NA_NA_NA_NA_NA
Otu2033	Gemmatimonadetes_Gemmatimonadetes_Gemmatimonadales_Gemmatimonadaceae_uncultured_NA_NA_NA_NA_NA
Otu2024	Bacteroidetes_Flavobacteriia_Flavobacteriales_Flavobacteriaceae_Flavobacterium_NA_NA_NA_NA_NA
Otu2036	Actinobacteria_Actinobacteria_Micromonosporales_Micromonosporaceae_Planosporangium_NA_NA_NA_NA_NA
Otu2028	Chloroflexi_Anaerolineae_Anaerolineales_Anaerolineaceae_uncultured_NA_NA_NA_NA_NA
Otu2040	Acidobacteria_Blastocatellia_Blastocatellales_Blastocatellaceae (Subgroup 4)_24-Nov_NA_NA_NA_NA_NA
Otu2031	Actinobacteria_Actinobacteria_Frankiales_Acidothermaceae_Acidothermus_NA_NA_NA_NA_NA
Otu2045	Chloroflexi_Ktedonobacteria_JG30-KF-AS9_NA_NA_NA_NA_NA_NA_NA
Otu204	Acidobacteria_Subgroup 2_NA_NA_NA_NA_NA_NA_NA_NA
Otu205	Proteobacteria_Alphaproteobacteria_Rhodospirillales_Rhodospirillaceae_AEGEAN-169 marine group_NA_NA_NA_NA_NA
Otu2044	Planctomycetes_Phycisphaerae_Tepidisphaerales_Tepidisphaeraceae_NA_NA_NA_NA_NA_NA
Otu2054	Saccharibacteria_NA_NA_NA_NA_NA_NA_NA_NA_NA
Otu2049	Bathyarchaeota_NA_NA_NA_NA_NA_NA_NA_NA_NA
Otu2058	Firmicutes_Bacilli_Lactobacillales_Lactobacillaceae_Lactobacillus_NA_NA_NA_NA_NA
Otu2052	Actinobacteria_Actinobacteria_Corynebacteriales_Corynebacteriaceae_Corynebacterium 1_NA_NA_NA_NA_NA
Otu2061	Actinobacteria_Actinobacteria_Propionibacteriales_Nocardioidaceae_Nocardioides_NA_NA_NA_NA_NA
Otu2057	Actinobacteria_Thermoleophilia_Gaiellales_uncultured_NA_NA_NA_NA_NA_NA
Otu2064	Proteobacteria_Alphaproteobacteria_Rhodospirillales_Acetobacteraceae_uncultured_NA_NA_NA_NA_NA
Otu2060	Actinobacteria_Actinobacteria_Frankiales_Acidothermaceae_Acidothermus_NA_NA_NA_NA_NA
Otu2069	Planctomycetes_Planctomycetacia_Planctomycetales_Planctomycetaceae_uncultured_NA_NA_NA_NA_NA
Otu2063	Proteobacteria_Gammaproteobacteria_Xanthomonadales_uncultured_NA_NA_NA_NA_NA_NA
Otu2073	Acidobacteria_Acidobacteria_Acidobacteriales_Acidobacteriaceae (Subgroup 1)_Granulicella_NA_NA_NA_NA_NA
Otu2068	Actinobacteria_Actinobacteria_Micromonosporales_Micromonosporaceae_Actinocatenispora_NA_NA_NA_NA_NA
Otu2077	Bacteroidetes_Sphingobacteriia_Sphingobacteriales_Chitinophagaceae_uncultured_NA_NA_NA_NA_NA
Otu2072	Actinobacteria_Acidimicrobiia_Acidimicrobiales_uncultured_NA_NA_NA_NA_NA_NA
Otu2080	Proteobacteria_Alphaproteobacteria_Rhizobiales_Xanthobacteraceae_Pseudolabrys_NA_NA_NA_NA_NA
Otu2076	Chloroflexi_Ktedonobacteria_Ktedonobacterales_1959-1_NA_NA_NA_NA_NA_NA
Otu2085	Proteobacteria_Alphaproteobacteria_Rhizobiales_Rhizobiales Incertae Sedis_Rhizomicrobium_NA_NA_NA_NA_NA
Otu208	Cyanobacteria_Cyanobacteria_SubsectionIII_FamilyI_Microcoleus_NA_NA_NA_NA_NA
Otu2089	Thaumarchaeota_Marine Group I_NA_NA_NA_NA_NA_NA_NA_NA
Otu2084	Planctomycetes_Planctomycetacia_Planctomycetales_Planctomycetaceae_uncultured_NA_NA_NA_NA_NA
Otu2092	Euryarchaeota_Methanomicrobia_Methanocellales_Methanocellaceae_Methanocella_NA_NA_NA_NA_NA
Otu2088	Acidobacteria_Holophagae_Holophagales_Holophagaceae_uncultured_NA_NA_NA_NA_NA
Otu2096	Chloroflexi_TK10_NA_NA_NA_NA_NA_NA_NA_NA
Otu2091	Planctomycetes_Phycisphaerae_Tepidisphaerales_Tepidisphaeraceae_NA_NA_NA_NA_NA_NA
Otu21	Proteobacteria_Alphaproteobacteria_Rhizobiales_Roseiarcaceae_Roseiarcus_NA_NA_NA_NA_NA
Otu2095	Planctomycetes_Planctomycetacia_Planctomycetales_Planctomycetaceae_uncultured_NA_NA_NA_NA_NA
Otu2102	Proteobacteria_Deltaproteobacteria_43F-1404R_NA_NA_NA_NA_NA_NA_NA
Otu2099	Proteobacteria_Gammaproteobacteria_Cellvibrionales_Halieaceae_OM60(NOR5) clade_NA_NA_NA_NA_NA
Otu2106	Firmicutes_Negativicutes_Selenomonadales_Veillonellaceae_Selenomonas_NA_NA_NA_NA_NA
Otu2101	Verrucomicrobia_OPB35 soil group_NA_NA_NA_NA_NA_NA_NA_NA
Otu211	Bacteroidetes_Bacteroidia_Bacteroidales_Prevotellaceae_Prevotella_NA_NA_NA_NA_NA
Otu2105	Chloroflexi_Ktedonobacteria_C0119_NA_NA_NA_NA_NA_NA_NA
Otu2113	Proteobacteria_Alphaproteobacteria_Rhodospirillales_Acetobacteraceae_Acidocella_NA_NA_NA_NA_NA
Otu2109	Chloroflexi_Anaerolineae_Anaerolineales_Anaerolineaceae_uncultured_NA_NA_NA_NA_NA
Otu2118	Chloroflexi_Ktedonobacteria_Ktedonobacterales_Ktedonobacteraceae_uncultured_NA_NA_NA_NA_NA
Otu2112	Nitrospirae_Nitrospira_Nitrospirales_FW13_NA_NA_NA_NA_NA_NA
Otu2121	Actinobacteria_Acidimicrobiia_Acidimicrobiales_uncultured_NA_NA_NA_NA_NA_NA
Otu2117	Chloroflexi_Ktedonobacteria_B12-WMSP1_NA_NA_NA_NA_NA_NA_NA
Otu2120	Proteobacteria_Alphaproteobacteria_Sphingomonadales_Erythrobacteraceae_Altererythrobacter_NA_NA_NA_NA_NA
Otu1936	Proteobacteria_Gammaproteobacteria_Xanthomonadales_uncultured_NA_NA_NA_NA_NA_NA
Otu194	Actinobacteria_Actinobacteria_Micromonosporales_Micromonosporaceae_Actinoplanes_NA_NA_NA_NA_NA
Otu1943	Proteobacteria_Deltaproteobacteria_Desulfovibrionales_Desulfomicrobiaceae_Desulfomicrobium_NA_NA_NA_NA_NA
Otu1947	Saccharibacteria_NA_NA_NA_NA_NA_NA_NA_NA_NA
Otu1950	Firmicutes_Clostridia_Clostridiales_Ruminococcaceae_Fastidiosipila_NA_NA_NA_NA_NA
Otu1954	Acidobacteria_Solibacteres_Solibacterales_Solibacteraceae (Subgroup 3)_Bryobacter_NA_NA_NA_NA_NA
Otu1959	Proteobacteria_Alphaproteobacteria_Rhizobiales_JG34-KF-361_NA_NA_NA_NA_NA_NA
Otu1962	Firmicutes_Bacilli_Bacillales_Alicyclobacillaceae_Alicyclobacillus_NA_NA_NA_NA_NA
Otu1969	Acidobacteria_Solibacteres_Solibacterales_Solibacteraceae (Subgroup 3)_Candidatus Solibacter_NA_NA_NA_NA_NA
Otu1972	Verrucomicrobia_OPB35 soil group_NA_NA_NA_NA_NA_NA_NA_NA
Otu1933	Proteobacteria_Gammaproteobacteria_Gammaproteobacteria Incertae Sedis_Unknown Family_Thiolapillus_NA_NA_NA_NA_NA
Otu1976	Cyanobacteria_Chloroplast_NA_NA_NA_NA_NA_NA_NA_NA
Otu1937	Chloroflexi_Chloroflexia_Chloroflexales_FFCH7168_NA_NA_NA_NA_NA_NA
Otu198	Proteobacteria_Alphaproteobacteria_Rhodospirillales_DA111_NA_NA_NA_NA_NA_NA
Otu1940	Bacteroidetes_Sphingobacteriia_Sphingobacteriales_Chitinophagaceae_Chitinophaga_NA_NA_NA_NA_NA
Otu1983	Actinobacteria_Acidimicrobiia_Acidimicrobiales_uncultured_NA_NA_NA_NA_NA_NA
Otu1944	Proteobacteria_Alphaproteobacteria_Rhodospirillales_Acetobacteraceae_Acidicaldus_NA_NA_NA_NA_NA
Otu1987	Cyanobacteria_Cyanobacteria_SubsectionIII_FamilyI_Leptolyngbya_NA_NA_NA_NA_NA
Otu1948	Bacteroidetes_Sphingobacteriia_Sphingobacteriales_Chitinophagaceae_uncultured_NA_NA_NA_NA_NA
Otu1990	Cyanobacteria_Melainabacteria_Obscuribacterales_NA_NA_NA_NA_NA_NA_NA
Otu1951	Acidobacteria_Subgroup 6_NA_NA_NA_NA_NA_NA_NA_NA
Otu1994	Acidobacteria_Acidobacteria_Acidobacteriales_Acidobacteriaceae (Subgroup 1)_uncultured_NA_NA_NA_NA_NA
Otu1955	Chloroflexi_Anaerolineae_Anaerolineales_Anaerolineaceae_uncultured_NA_NA_NA_NA_NA
Otu1998	Actinobacteria_Actinobacteria_Corynebacteriales_Mycobacteriaceae_Mycobacterium_NA_NA_NA_NA_NA
Otu196	Proteobacteria_Alphaproteobacteria_Rhodospirillales_Rhodospirillaceae_Dongia_NA_NA_NA_NA_NA
Otu200	Proteobacteria_Gammaproteobacteria_Pseudomonadales_Pseudomonadaceae_Pseudomonas_NA_NA_NA_NA_NA
Otu1963	Bacteroidetes_Flavobacteriia_Flavobacteriales_Flavobacteriaceae_Epilithonimonas_NA_NA_NA_NA_NA
Otu2003	Chloroflexi_Ktedonobacteria_Ktedonobacterales_Ktedonobacteraceae_uncultured_NA_NA_NA_NA_NA
Otu1966	Verrucomicrobia_Spartobacteria_Chthoniobacterales_DA101 soil group_NA_NA_NA_NA_NA_NA
Otu2007	Bacteroidetes_Sphingobacteriia_Sphingobacteriales_Lentimicrobiaceae_NA_NA_NA_NA_NA_NA
Otu197	GAL15_NA_NA_NA_NA_NA_NA_NA_NA_NA
Otu2010	Actinobacteria_Acidimicrobiia_Acidimicrobiales_uncultured_NA_NA_NA_NA_NA_NA
Otu1973	Actinobacteria_Actinobacteria_Corynebacteriales_Nocardiaceae_Nocardia_NA_NA_NA_NA_NA
Otu2014	Verrucomicrobia_OPB35 soil group_NA_NA_NA_NA_NA_NA_NA_NA
Otu1977	Proteobacteria_Alphaproteobacteria_Rhizobiales_Hyphomicrobiaceae_Rhodomicrobium_NA_NA_NA_NA_NA
Otu2019	Actinobacteria_Acidimicrobiia_Acidimicrobiales_uncultured_NA_NA_NA_NA_NA_NA
Otu1980	Planctomycetes_Phycisphaerae_Tepidisphaerales_Tepidisphaeraceae_NA_NA_NA_NA_NA_NA
Otu2022	Chloroflexi_Anaerolineae_Anaerolineales_Anaerolineaceae_uncultured_NA_NA_NA_NA_NA
Otu1984	Chloroflexi_Anaerolineae_Anaerolineales_Anaerolineaceae_uncultured_NA_NA_NA_NA_NA
Otu2026	Firmicutes_Erysipelotrichia_Erysipelotrichales_Erysipelotrichaceae_uncultured_NA_NA_NA_NA_NA
Otu1988	Planctomycetes_Planctomycetacia_Planctomycetales_Planctomycetaceae_uncultured_NA_NA_NA_NA_NA
Otu203	Acidobacteria_Solibacteres_Solibacterales_Solibacteraceae (Subgroup 3)_Bryobacter_NA_NA_NA_NA_NA
Otu1991	Cyanobacteria_ML635J-21_NA_NA_NA_NA_NA_NA_NA_NA
Otu2034	Proteobacteria_Alphaproteobacteria_Rhodospirillales_Acetobacteraceae_uncultured_NA_NA_NA_NA_NA
Otu1995	Actinobacteria_Thermoleophilia_Solirubrobacterales_YNPFFP1_NA_NA_NA_NA_NA_NA
Otu2037	Chloroflexi_Ktedonobacteria_Ktedonobacterales_1959-1_NA_NA_NA_NA_NA_NA
Otu1999	Chloroflexi_Ktedonobacteria_Ktedonobacterales_1959-1_NA_NA_NA_NA_NA_NA
Otu2042	Chlamydiae_Chlamydiae_Chlamydiales_Parachlamydiaceae_Candidatus Protochlamydia_NA_NA_NA_NA_NA
Otu2000	Proteobacteria_Deltaproteobacteria_Bdellovibrionales_Bdellovibrionaceae_Bdellovibrio_NA_NA_NA_NA_NA
Otu2046	Acidobacteria_Solibacteres_Solibacterales_Solibacteraceae (Subgroup 3)_Bryobacter_NA_NA_NA_NA_NA
Otu2004	Euryarchaeota_Thermoplasmata_Thermoplasmatales_Terrestrial Miscellaneous Gp(TMEG)_NA_NA_NA_NA_NA_NA
Otu2050	Proteobacteria_Alphaproteobacteria_Caulobacterales_Hyphomonadaceae_Woodsholea_NA_NA_NA_NA_NA
Otu2008	Bacteroidetes_Sphingobacteriia_Sphingobacteriales_Chitinophagaceae_uncultured_NA_NA_NA_NA_NA
Otu2055	Chloroflexi_Ktedonobacteria_Ktedonobacterales_JG30a-KF-32_NA_NA_NA_NA_NA_NA
Otu2011	Planctomycetes_Phycisphaerae_Tepidisphaerales_Tepidisphaeraceae_NA_NA_NA_NA_NA_NA
Otu2059	Saccharibacteria_NA_NA_NA_NA_NA_NA_NA_NA_NA
Otu2015	Proteobacteria_Deltaproteobacteria_Syntrophobacterales_Syntrophobacteraceae_Syntrophobacter_NA_NA_NA_NA_NA
Otu2062	Bacteroidetes_Sphingobacteriia_Sphingobacteriales_Chitinophagaceae_Chitinophaga_NA_NA_NA_NA_NA
Otu202	Actinobacteria_Actinobacteria_Frankiales_Acidothermaceae_Acidothermus_NA_NA_NA_NA_NA
Otu2065	Verrucomicrobia_Opitutae_Opitutales_Opitutaceae_Opitutus_NA_NA_NA_NA_NA
Otu2023	Proteobacteria_Gammaproteobacteria_Xanthomonadales_uncultured_NA_NA_NA_NA_NA_NA
Otu207	Proteobacteria_Alphaproteobacteria_Rhizobiales_Hyphomicrobiaceae_Hyphomicrobium_NA_NA_NA_NA_NA
Otu2027	Proteobacteria_Gammaproteobacteria_Xanthomonadales_Xanthomonadales Incertae Sedis_Steroidobacter_NA_NA_NA_NA_NA
Otu2074	Chloroflexi_Ktedonobacteria_Ktedonobacterales_1921-3_NA_NA_NA_NA_NA_NA
Otu2030	Planctomycetes_Planctomycetacia_Planctomycetales_Planctomycetaceae_Isosphaera_NA_NA_NA_NA_NA
Otu2078	Chloroflexi_Ktedonobacteria_Thermogemmatisporales_1921-2_NA_NA_NA_NA_NA_NA
Otu2035	Proteobacteria_Alphaproteobacteria_Rhizobiales_Bradyrhizobiaceae_Afipia_NA_NA_NA_NA_NA
Otu2081	Planctomycetes_Phycisphaerae_Tepidisphaerales_Tepidisphaeraceae_NA_NA_NA_NA_NA_NA
Otu2039	Verrucomicrobia_OPB35 soil group_NA_NA_NA_NA_NA_NA_NA_NA
Otu2086	Bacteroidetes_Sphingobacteriia_Sphingobacteriales_Chitinophagaceae_uncultured_NA_NA_NA_NA_NA
Otu2043	Firmicutes_Clostridia_Halanaerobiales_ODP1230B8.23_NA_NA_NA_NA_NA_NA
Otu209	Acidobacteria_Acidobacteria_Acidobacteriales_Acidobacteriaceae (Subgroup 1)_uncultured_NA_NA_NA_NA_NA
Otu2048	Proteobacteria_Betaproteobacteria_Burkholderiales_Oxalobacteraceae_Noviherbaspirillum_NA_NA_NA_NA_NA
Otu2093	Planctomycetes_Planctomycetacia_Planctomycetales_Planctomycetaceae_uncultured_NA_NA_NA_NA_NA
Otu2051	Acidobacteria_Blastocatellia_Blastocatellales_Blastocatellaceae (Subgroup 4)_Blastocatella_NA_NA_NA_NA_NA
Otu2097	Latescibacteria_NA_NA_NA_NA_NA_NA_NA_NA_NA
Otu2056	Proteobacteria_Betaproteobacteria_SC-I-84_NA_NA_NA_NA_NA_NA_NA
Otu210	Firmicutes_Clostridia_Halanaerobiales_ODP1230B8.23_NA_NA_NA_NA_NA_NA
Otu206	Proteobacteria_Betaproteobacteria_Burkholderiales_Comamonadaceae_Aquincola_NA_NA_NA_NA_NA
Otu2103	Chloroflexi_Anaerolineae_Anaerolineales_Anaerolineaceae_uncultured_NA_NA_NA_NA_NA
Otu2066	Verrucomicrobia_OPB35 soil group_NA_NA_NA_NA_NA_NA_NA_NA
Otu2107	Proteobacteria_Deltaproteobacteria_Myxococcales_Archangiaceae_Anaeromyxobacter_NA_NA_NA_NA_NA
Otu2070	Chloroflexi_Ktedonobacteria_Ktedonobacterales_HSB OF53-F07_NA_NA_NA_NA_NA_NA
Otu2110	Bacteroidetes_Sphingobacteriia_Sphingobacteriales_Chitinophagaceae_uncultured_NA_NA_NA_NA_NA
Otu2075	Chloroflexi_Ktedonobacteria_Ktedonobacterales_Thermosporotrichaceae_uncultured_NA_NA_NA_NA_NA
Otu2114	Chloroflexi_Ktedonobacteria_Ktedonobacterales_HSB OF53-F07_NA_NA_NA_NA_NA_NA
Otu2079	Planctomycetes_Phycisphaerae_Tepidisphaerales_Tepidisphaeraceae_NA_NA_NA_NA_NA_NA
Otu2119	Actinobacteria_Thermoleophilia_Gaiellales_uncultured_NA_NA_NA_NA_NA_NA
Otu2083	Planctomycetes_Phycisphaerae_Tepidisphaerales_Tepidisphaeraceae_NA_NA_NA_NA_NA_NA
Otu2122	Chloroflexi_SBR2076_NA_NA_NA_NA_NA_NA_NA_NA
Otu2087	Planctomycetes_BD7-11_NA_NA_NA_NA_NA_NA_NA_NA
Otu2090	Actinobacteria_Actinobacteria_Micromonosporales_Micromonosporaceae_Stackebrandtia_NA_NA_NA_NA_NA
Otu2094	Chloroflexi_Ktedonobacteria_Ktedonobacterales_Ktedonobacteraceae_uncultured_NA_NA_NA_NA_NA
Otu2098	Verrucomicrobia_Verrucomicrobia Incertae Sedis_Unknown Order_Unknown Family_Candidatus Methylacidiphilum_NA_NA_NA_NA_NA
Otu2100	Bacteroidetes_Sphingobacteriia_Sphingobacteriales_Sphingobacteriaceae_Mucilaginibacter_NA_NA_NA_NA_NA
Otu2104	Planctomycetes_Planctomycetacia_Planctomycetales_Planctomycetaceae_uncultured_NA_NA_NA_NA_NA
Otu2108	Verrucomicrobia_OPB35 soil group_NA_NA_NA_NA_NA_NA_NA_NA
Otu2111	TM6 (Dependentiae)_NA_NA_NA_NA_NA_NA_NA_NA_NA
Otu2115	Proteobacteria_Alphaproteobacteria_Rhodospirillales_Acetobacteraceae_uncultured_NA_NA_NA_NA_NA
Otu212	Proteobacteria_Betaproteobacteria_Burkholderiales_Oxalobacteraceae_Duganella_NA_NA_NA_NA_NA
Otu2126	Saccharibacteria_NA_NA_NA_NA_NA_NA_NA_NA_NA
Otu2125	Actinobacteria_Acidimicrobiia_Acidimicrobiales_uncultured_NA_NA_NA_NA_NA_NA
Otu213	Proteobacteria_Gammaproteobacteria_Xanthomonadales_Xanthomonadales Incertae Sedis_Acidibacter_NA_NA_NA_NA_NA
Otu2129	Planctomycetes_Planctomycetacia_Planctomycetales_Planctomycetaceae_uncultured_NA_NA_NA_NA_NA
Otu2133	Actinobacteria_MB-A2-108_NA_NA_NA_NA_NA_NA_NA_NA
Otu2132	Verrucomicrobia_Spartobacteria_Chthoniobacterales_Xiphinematobacteraceae_Candidatus Xiphinematobacter_NA_NA_NA_NA_NA
Otu214	Acidobacteria_Solibacteres_Solibacterales_Solibacteraceae (Subgroup 3)_Bryobacter_NA_NA_NA_NA_NA
Otu2136	Chloroflexi_Ktedonobacteria_Ktedonobacterales_Thermosporotrichaceae_uncultured_NA_NA_NA_NA_NA
Otu2143	Chloroflexi_Ktedonobacteria_Ktedonobacterales_1959-1_NA_NA_NA_NA_NA_NA
Otu2139	Proteobacteria_Gammaproteobacteria_Pasteurellales_Pasteurellaceae_Haemophilus_NA_NA_NA_NA_NA
Otu2147	Saccharibacteria_NA_NA_NA_NA_NA_NA_NA_NA_NA
Otu2142	Chloroflexi_Ktedonobacteria_Ktedonobacterales_Thermosporotrichaceae_Thermosporothrix_NA_NA_NA_NA_NA
Otu2151	Nitrospirae_Nitrospira_Nitrospirales_Nitrospiraceae_uncultured_NA_NA_NA_NA_NA
Otu2146	Chloroflexi_TK10_NA_NA_NA_NA_NA_NA_NA_NA
Otu2155	Planctomycetes_Planctomycetacia_Planctomycetales_Planctomycetaceae_NA_NA_NA_NA_NA_NA
Otu2150	Proteobacteria_Betaproteobacteria_Burkholderiales_Comamonadaceae_uncultured_NA_NA_NA_NA_NA
Otu2159	Chloroflexi_Ktedonobacteria_Ktedonobacterales_1921-3_NA_NA_NA_NA_NA_NA
Otu2154	Firmicutes_Bacilli_TSCOR001-H18_NA_NA_NA_NA_NA_NA_NA
Otu2163	Planctomycetes_Phycisphaerae_Phycisphaerales_Phycisphaeraceae_uncultured_NA_NA_NA_NA_NA
Otu2158	Proteobacteria_Betaproteobacteria_Neisseriales_Neisseriaceae_Kingella_NA_NA_NA_NA_NA
Otu2167	Euryarchaeota_Methanomicrobia_Methanosarcinales_GOM Arc I_Candidatus Methanoperedens_NA_NA_NA_NA_NA
Otu2162	Acidobacteria_Subgroup 2_NA_NA_NA_NA_NA_NA_NA_NA
Otu2170	Acidobacteria_Solibacteres_Solibacterales_Solibacteraceae (Subgroup 3)_Bryobacter_NA_NA_NA_NA_NA
Otu2166	Firmicutes_Clostridia_Clostridiales_Ruminococcaceae_Ruminiclostridium 1_NA_NA_NA_NA_NA
Otu2174	Chloroflexi_Ktedonobacteria_Ktedonobacterales_HSB OF53-F07_NA_NA_NA_NA_NA_NA
Otu217	Actinobacteria_Thermoleophilia_Solirubrobacterales_Elev-16S-1332_NA_NA_NA_NA_NA_NA
Otu218	Proteobacteria_Alphaproteobacteria_Rhodospirillales_DA111_NA_NA_NA_NA_NA_NA
Otu2173	Actinobacteria_Actinobacteria_Frankiales_Acidothermaceae_Acidothermus_NA_NA_NA_NA_NA
Otu2183	Actinobacteria_Thermoleophilia_Gaiellales_uncultured_NA_NA_NA_NA_NA_NA
Otu2178	Armatimonadetes_Fimbriimonadia_Fimbriimonadales_Fimbriimonadaceae_NA_NA_NA_NA_NA_NA
Otu2187	Bacteroidetes_Cytophagia_Cytophagales_Cytophagaceae_Spirosoma_NA_NA_NA_NA_NA
Otu2182	Firmicutes_Clostridia_Clostridiales_Family XI_Peptoniphilus_NA_NA_NA_NA_NA
Otu2190	Chloroflexi_Ktedonobacteria_Ktedonobacterales_Ktedonobacteraceae_Ktedonobacter_NA_NA_NA_NA_NA
Otu2186	Bacteroidetes_Flavobacteriia_Flavobacteriales_Flavobacteriaceae_Chryseobacterium_NA_NA_NA_NA_NA
Otu2194	Proteobacteria_Alphaproteobacteria_Rhizobiales_Methylocystaceae_uncultured_NA_NA_NA_NA_NA
Otu219	Firmicutes_Clostridia_Halanaerobiales_ODP1230B8.23_NA_NA_NA_NA_NA_NA
Otu2198	Planctomycetes_Planctomycetacia_Planctomycetales_Planctomycetaceae_uncultured_NA_NA_NA_NA_NA
Otu2193	Proteobacteria_Alphaproteobacteria_Rhodospirillales_DA111_NA_NA_NA_NA_NA_NA
Otu2200	Proteobacteria_Alphaproteobacteria_Rickettsiales_Rickettsiaceae_uncultured_NA_NA_NA_NA_NA
Otu2197	Acidobacteria_Subgroup 15_NA_NA_NA_NA_NA_NA_NA_NA
Otu2204	Proteobacteria_Alphaproteobacteria_Rickettsiales_SAR116 clade_NA_NA_NA_NA_NA_NA
Otu220	Verrucomicrobia_Spartobacteria_Chthoniobacterales_DA101 soil group_NA_NA_NA_NA_NA_NA
Otu2208	Bacteroidetes_Sphingobacteriia_Sphingobacteriales_Chitinophagaceae_Segetibacter_NA_NA_NA_NA_NA
Otu2203	Synergistetes_Synergistia_Synergistales_Synergistaceae_Aminobacterium_NA_NA_NA_NA_NA
Otu2211	Bacteroidetes_Bacteroidia_Bacteroidales_Prevotellaceae_Prevotellaceae NK3B31 group_NA_NA_NA_NA_NA
Otu2207	Bacteroidetes_Sphingobacteriia_Sphingobacteriales_Chitinophagaceae_Parafilimonas_NA_NA_NA_NA_NA
Otu2215	Gemmatimonadetes_Gemmatimonadetes_Gemmatimonadales_Gemmatimonadaceae_uncultured_NA_NA_NA_NA_NA
Otu2210	Proteobacteria_Gammaproteobacteria_Alteromonadales_Alteromonadaceae_Glaciecola_NA_NA_NA_NA_NA
Otu2219	Verrucomicrobia_OPB35 soil group_NA_NA_NA_NA_NA_NA_NA_NA
Otu2214	Actinobacteria_Actinobacteria_Corynebacteriales_Nocardiaceae_Nocardia_NA_NA_NA_NA_NA
Otu2223	Ignavibacteriae_Ignavibacteria_Ignavibacteriales_BSV26_NA_NA_NA_NA_NA_NA
Otu2218	Proteobacteria_Gammaproteobacteria_Xanthomonadales_Xanthomonadaceae_Stenotrophomonas_NA_NA_NA_NA_NA
Otu2227	Cyanobacteria_Melainabacteria_Obscuribacterales_NA_NA_NA_NA_NA_NA_NA
Otu2222	Chloroflexi_Ktedonobacteria_Ktedonobacterales_FCPS473_NA_NA_NA_NA_NA_NA
Otu2230	Verrucomicrobia_OPB35 soil group_NA_NA_NA_NA_NA_NA_NA_NA
Otu2226	Nitrospirae_Nitrospira_Nitrospirales_Nitrospiraceae_uncultured_NA_NA_NA_NA_NA
Otu2234	Proteobacteria_Deltaproteobacteria_NB1-j_NA_NA_NA_NA_NA_NA_NA
Otu223	Actinobacteria_Actinobacteria_Micromonosporales_Micromonosporaceae_Actinocatenispora_NA_NA_NA_NA_NA
Otu2238	Verrucomicrobia_Spartobacteria_Chthoniobacterales_Chthoniobacteraceae_Chthoniobacter_NA_NA_NA_NA_NA
Otu2237	Proteobacteria_Deltaproteobacteria_Desulfurellales_Desulfurellaceae_H16_NA_NA_NA_NA_NA
Otu2242	Acidobacteria_Acidobacteria_Acidobacteriales_Acidobacteriaceae (Subgroup 1)_Granulicella_NA_NA_NA_NA_NA
Otu2241	Chloroflexi_Ktedonobacteria_Ktedonobacterales_Thermosporotrichaceae_Thermosporothrix_NA_NA_NA_NA_NA
Otu2246	Bacteroidetes_Sphingobacteriia_Sphingobacteriales_Chitinophagaceae_Cnuella_NA_NA_NA_NA_NA
Otu2245	Parcubacteria_Candidatus Campbellbacteria_NA_NA_NA_NA_NA_NA_NA_NA
Otu2251	Actinobacteria_Acidimicrobiia_Acidimicrobiales_uncultured_NA_NA_NA_NA_NA_NA
Otu2249	Proteobacteria_Alphaproteobacteria_Rhizobiales_Xanthobacteraceae_uncultured_NA_NA_NA_NA_NA
Otu2255	Chloroflexi_SBR2076_NA_NA_NA_NA_NA_NA_NA_NA
Otu2254	Actinobacteria_MB-A2-108_NA_NA_NA_NA_NA_NA_NA_NA
Otu226	Cyanobacteria_Cyanobacteria_SubsectionIII_FamilyI_uncultured_NA_NA_NA_NA_NA
Otu2259	Actinobacteria_MB-A2-108_NA_NA_NA_NA_NA_NA_NA_NA
Otu2263	Planctomycetes_Planctomycetacia_Planctomycetales_Planctomycetaceae_uncultured_NA_NA_NA_NA_NA
Otu2262	Firmicutes_Clostridia_Clostridiales_Clostridiaceae 1_Clostridium sensu stricto 13_NA_NA_NA_NA_NA
Otu2267	Chloroflexi_Ktedonobacteria_Ktedonobacterales_Thermosporotrichaceae_Thermosporothrix_NA_NA_NA_NA_NA
Otu2266	Chloroflexi_JG30-KF-CM66_NA_NA_NA_NA_NA_NA_NA_NA
Otu2270	Acidobacteria_Solibacteres_Solibacterales_Solibacteraceae (Subgroup 3)_PAUC26f_NA_NA_NA_NA_NA
Otu227	Proteobacteria_Alphaproteobacteria_Rhodospirillales_Rhodospirillales Incertae Sedis_Reyranella_NA_NA_NA_NA_NA
Otu2274	Gemmatimonadetes_Gemmatimonadetes_Gemmatimonadales_Gemmatimonadaceae_uncultured_NA_NA_NA_NA_NA
Otu2273	Verrucomicrobia_OPB35 soil group_NA_NA_NA_NA_NA_NA_NA_NA
Otu2278	Chlamydiae_Chlamydiae_Chlamydiales_Simkaniaceae_uncultured_NA_NA_NA_NA_NA
Otu2277	Planctomycetes_Planctomycetacia_Planctomycetales_Planctomycetaceae_uncultured_NA_NA_NA_NA_NA
Otu2281	Proteobacteria_Alphaproteobacteria_Rhodospirillales_Rhodospirillaceae_Defluviicoccus_NA_NA_NA_NA_NA
Otu2280	Chloroflexi_Chloroflexia_Chloroflexales_FFCH7168_NA_NA_NA_NA_NA_NA
Otu2285	Actinobacteria_Actinobacteria_Corynebacteriales_Nocardiaceae_Nocardia_NA_NA_NA_NA_NA
Otu2284	Planctomycetes_Planctomycetacia_Planctomycetales_Planctomycetaceae_uncultured_NA_NA_NA_NA_NA
Otu2289	Proteobacteria_Deltaproteobacteria_Desulfurellales_Desulfurellaceae_H16_NA_NA_NA_NA_NA
Otu2288	Proteobacteria_Deltaproteobacteria_Syntrophobacterales_Syntrophobacteraceae_Syntrophobacter_NA_NA_NA_NA_NA
Otu2292	Actinobacteria_Thermoleophilia_Solirubrobacterales_Solirubrobacteraceae_Solirubrobacter_NA_NA_NA_NA_NA
Otu2291	Chloroflexi_Ktedonobacteria_C0119_NA_NA_NA_NA_NA_NA_NA
Otu2296	Acidobacteria_Acidobacteria_Acidobacteriales_Acidobacteriaceae (Subgroup 1)_uncultured_NA_NA_NA_NA_NA
Otu2295	Bacteroidetes_Sphingobacteriia_Sphingobacteriales_KD3-93_NA_NA_NA_NA_NA_NA
Otu23	Proteobacteria_Gammaproteobacteria_Enterobacteriales_Enterobacteriaceae_Serratia_NA_NA_NA_NA_NA
Otu2299	Firmicutes_Clostridia_Halanaerobiales_ODP1230B8.23_NA_NA_NA_NA_NA_NA
Otu2302	Planctomycetes_Phycisphaerae_Phycisphaerales_SBYZ-984_NA_NA_NA_NA_NA_NA
Otu2301	Chloroflexi_Ktedonobacteria_Ktedonobacterales_Ktedonobacteraceae_uncultured_NA_NA_NA_NA_NA
Otu2306	Actinobacteria_Actinobacteria_Pseudonocardiales_Pseudonocardiaceae_Amycolatopsis_NA_NA_NA_NA_NA
Otu2305	Proteobacteria_Deltaproteobacteria_Syntrophobacterales_Syntrophobacteraceae_Syntrophobacter_NA_NA_NA_NA_NA
Otu231	Proteobacteria_Alphaproteobacteria_Rhizobiales_Beijerinckiaceae_Methylocella_NA_NA_NA_NA_NA
Otu2309	Bacteroidetes_Sphingobacteriia_Sphingobacteriales_Sphingobacteriaceae_Sphingobacterium_NA_NA_NA_NA_NA
Otu2313	Bacteroidetes_Sphingobacteriia_Sphingobacteriales_AKYH767_NA_NA_NA_NA_NA_NA
Otu2312	Actinobacteria_Actinobacteria_Propionibacteriales_Propionibacteriaceae_Friedmanniella_NA_NA_NA_NA_NA
Otu2127	Cyanobacteria_Cyanobacteria_SubsectionIV_FamilyI_Anabaenopsis_NA_NA_NA_NA_NA
Otu2130	Acidobacteria_Solibacteres_Solibacterales_Solibacteraceae (Subgroup 3)_Bryobacter_NA_NA_NA_NA_NA
Otu2134	Bacteroidetes_Sphingobacteriia_Sphingobacteriales_Chitinophagaceae_uncultured_NA_NA_NA_NA_NA
Otu2137	Proteobacteria_Alphaproteobacteria_Rickettsiales_Rickettsiales Incertae Sedis_Candidatus Odyssella_NA_NA_NA_NA_NA
Otu2140	Proteobacteria_Gammaproteobacteria_Oceanospirillales_SAR86 clade_NA_NA_NA_NA_NA_NA
Otu2144	Actinobacteria_Actinobacteria_Corynebacteriales_Corynebacteriaceae_Corynebacterium_NA_NA_NA_NA_NA
Otu2148	Planctomycetes_Planctomycetacia_Planctomycetales_Planctomycetaceae_uncultured_NA_NA_NA_NA_NA
Otu2152	Actinobacteria_Thermoleophilia_Gaiellales_Gaiellaceae_Gaiella_NA_NA_NA_NA_NA
Otu2124	Chloroflexi_Ktedonobacteria_Ktedonobacterales_HSB OF53-F07_NA_NA_NA_NA_NA_NA
Otu2156	Planctomycetes_Planctomycetacia_Planctomycetales_Planctomycetaceae_uncultured_NA_NA_NA_NA_NA
Otu2128	Bacteroidetes_Bacteroidia_Bacteroidales_Prevotellaceae_Prevotella 7_NA_NA_NA_NA_NA
Otu216	Actinobacteria_Thermoleophilia_Solirubrobacterales_YNPFFP1_NA_NA_NA_NA_NA_NA
Otu2131	Proteobacteria_Deltaproteobacteria_Desulfobacterales_Desulfobacteraceae_Desulfoconvexum_NA_NA_NA_NA_NA
Otu2164	Proteobacteria_Deltaproteobacteria_Myxococcales_Archangiaceae_Anaeromyxobacter_NA_NA_NA_NA_NA
Otu2135	Bacteroidetes_Sphingobacteriia_Sphingobacteriales_Chitinophagaceae_Chitinophaga_NA_NA_NA_NA_NA
Otu2168	Chloroflexi_TK10_NA_NA_NA_NA_NA_NA_NA_NA
Otu2138	Chloroflexi_Ktedonobacteria_Ktedonobacterales_FCPS473_NA_NA_NA_NA_NA_NA
Otu2171	Planctomycetes_Phycisphaerae_Tepidisphaerales_Tepidisphaeraceae_NA_NA_NA_NA_NA_NA
Otu2141	Chloroflexi_Ktedonobacteria_Ktedonobacterales_Thermosporotrichaceae_uncultured_NA_NA_NA_NA_NA
Otu2175	Verrucomicrobia_Verrucomicrobiae_Verrucomicrobiales_Verrucomicrobiaceae_Roseibacillus_NA_NA_NA_NA_NA
Otu2145	Bacteroidetes_Bacteroidia_Bacteroidales_Porphyromonadaceae_Porphyromonas_NA_NA_NA_NA_NA
Otu2180	Chlamydiae_Chlamydiae_Chlamydiales_Simkaniaceae_NA_NA_NA_NA_NA_NA
Otu215	Proteobacteria_Alphaproteobacteria_Caulobacterales_Caulobacteraceae_uncultured_NA_NA_NA_NA_NA
Otu2184	Firmicutes_Clostridia_Clostridiales_Lachnospiraceae_Shuttleworthia_NA_NA_NA_NA_NA
Otu2153	Planctomycetes_Phycisphaerae_Tepidisphaerales_Tepidisphaeraceae_NA_NA_NA_NA_NA_NA
Otu2188	Proteobacteria_Gammaproteobacteria_Pasteurellales_Pasteurellaceae_Haemophilus_NA_NA_NA_NA_NA
Otu2157	Armatimonadetes_uncultured_NA_NA_NA_NA_NA_NA_NA_NA
Otu2191	Proteobacteria_Alphaproteobacteria_Caulobacterales_Caulobacteraceae_Asticcacaulis_NA_NA_NA_NA_NA
Otu2160	Acidobacteria_Subgroup 2_NA_NA_NA_NA_NA_NA_NA_NA
Otu2195	Proteobacteria_Gammaproteobacteria_Thiotrichales_Thiotrichaceae_Leucothrix_NA_NA_NA_NA_NA
Otu2161	Firmicutes_Clostridia_Clostridiales_Clostridiaceae 1_Clostridium sensu stricto 12_NA_NA_NA_NA_NA
Otu2199	Planctomycetes_Planctomycetacia_Planctomycetales_Planctomycetaceae_Planctomyces_NA_NA_NA_NA_NA
Otu2165	Parcubacteria_Candidatus Azambacteria_NA_NA_NA_NA_NA_NA_NA_NA
Otu2201	Proteobacteria_Betaproteobacteria_Burkholderiales_Comamonadaceae_uncultured_NA_NA_NA_NA_NA
Otu2169	Chloroflexi_SJA-15_NA_NA_NA_NA_NA_NA_NA_NA
Otu2205	Planctomycetes_Planctomycetacia_Planctomycetales_Planctomycetaceae_uncultured_NA_NA_NA_NA_NA
Otu2172	Proteobacteria_Alphaproteobacteria_Sphingomonadales_Sphingomonadaceae_Polymorphobacter_NA_NA_NA_NA_NA
Otu2209	Verrucomicrobia_Verrucomicrobia Incertae Sedis_Unknown Order_Unknown Family_Candidatus Methylacidiphilum_NA_NA_NA_NA_NA
Otu2176	Chloroflexi_Ktedonobacteria_Ktedonobacterales_HSB OF53-F07_NA_NA_NA_NA_NA_NA
Otu2212	Proteobacteria_Deltaproteobacteria_Desulfobacterales_Desulfobulbaceae_Desulforhopalus_NA_NA_NA_NA_NA
Otu2181	Planctomycetes_Planctomycetacia_Planctomycetales_Planctomycetaceae_uncultured_NA_NA_NA_NA_NA
Otu2216	Actinobacteria_Actinobacteria_Bifidobacteriales_Bifidobacteriaceae_Scardovia_NA_NA_NA_NA_NA
Otu2185	Bacteroidetes_Sphingobacteriia_Sphingobacteriales_Chitinophagaceae_uncultured_NA_NA_NA_NA_NA
Otu2220	Actinobacteria_Acidimicrobiia_Acidimicrobiales_uncultured_NA_NA_NA_NA_NA_NA
Otu2189	Planctomycetes_Phycisphaerae_Tepidisphaerales_Tepidisphaeraceae_NA_NA_NA_NA_NA_NA
Otu2224	Planctomycetes_Planctomycetacia_Planctomycetales_Planctomycetaceae_uncultured_NA_NA_NA_NA_NA
Otu2192	Proteobacteria_Deltaproteobacteria_Syntrophobacterales_Syntrophobacteraceae_Syntrophobacter_NA_NA_NA_NA_NA
Otu2228	Bathyarchaeota_NA_NA_NA_NA_NA_NA_NA_NA_NA
Otu2196	Euryarchaeota_Thermoplasmata_Thermoplasmatales_Terrestrial Miscellaneous Gp(TMEG)_NA_NA_NA_NA_NA_NA
Otu2232	Bacteroidetes_Sphingobacteriia_Sphingobacteriales_KD3-93_NA_NA_NA_NA_NA_NA
Otu22	Firmicutes_Bacilli_Bacillales_Bacillaceae_Bacillus_NA_NA_NA_NA_NA
Otu2235	Planctomycetes_Phycisphaerae_Tepidisphaerales_Tepidisphaeraceae_NA_NA_NA_NA_NA_NA
Otu2202	Actinobacteria_Thermoleophilia_Solirubrobacterales_0319-6M6_NA_NA_NA_NA_NA_NA
Otu2239	Planctomycetes_Phycisphaerae_Tepidisphaerales_Tepidisphaeraceae_NA_NA_NA_NA_NA_NA
Otu2206	Planctomycetes_Planctomycetacia_Planctomycetales_Planctomycetaceae_uncultured_NA_NA_NA_NA_NA
Otu2243	Chloroflexi_Ktedonobacteria_JG30-KF-AS9_NA_NA_NA_NA_NA_NA_NA
Otu221	Bacteroidetes_Bacteroidia_Bacteroidales_Bacteroidaceae_Bacteroides_NA_NA_NA_NA_NA
Otu2247	Chloroflexi_Ktedonobacteria_Ktedonobacterales_1921-3_NA_NA_NA_NA_NA_NA
Otu2213	Verrucomicrobia_Verrucomicrobiae_Verrucomicrobiales_Verrucomicrobiaceae_Roseibacillus_NA_NA_NA_NA_NA
Otu2252	Planctomycetes_Planctomycetacia_Planctomycetales_Planctomycetaceae_uncultured_NA_NA_NA_NA_NA
Otu2217	Bacteroidetes_Flavobacteriia_Flavobacteriales_Flavobacteriaceae_Algitalea_NA_NA_NA_NA_NA
Otu2256	Chloroflexi_Ktedonobacteria_Thermogemmatisporales_1921-2_NA_NA_NA_NA_NA_NA
Otu2221	Chloroflexi_KD4-96_NA_NA_NA_NA_NA_NA_NA_NA
Otu2260	Saccharibacteria_NA_NA_NA_NA_NA_NA_NA_NA_NA
Otu2225	Acidobacteria_Subgroup 2_NA_NA_NA_NA_NA_NA_NA_NA
Otu2264	Chloroflexi_Ktedonobacteria_Ktedonobacterales_HSB OF53-F07_NA_NA_NA_NA_NA_NA
Otu2229	Nitrospirae_Nitrospira_Nitrospirales_FW13_NA_NA_NA_NA_NA_NA
Otu2268	Chloroflexi_Ktedonobacteria_Ktedonobacterales_FCPS473_NA_NA_NA_NA_NA_NA
Otu2233	Proteobacteria_Alphaproteobacteria_Rhodospirillales_Rhodospirillaceae_Skermanella_NA_NA_NA_NA_NA
Otu2271	Proteobacteria_Betaproteobacteria_Burkholderiales_Oxalobacteraceae_Herbaspirillum_NA_NA_NA_NA_NA
Otu2236	Bacteroidetes_Sphingobacteriia_Sphingobacteriales_Chitinophagaceae_uncultured_NA_NA_NA_NA_NA
Otu2275	Saccharibacteria_NA_NA_NA_NA_NA_NA_NA_NA_NA
Otu224	Proteobacteria_Deltaproteobacteria_Myxococcales_P3OB-42_NA_NA_NA_NA_NA_NA
Otu2279	Chlamydiae_Chlamydiae_Chlamydiales_Parachlamydiaceae_Neochlamydia_NA_NA_NA_NA_NA
Otu2244	Proteobacteria_Alphaproteobacteria_Rhodospirillales_MND8_NA_NA_NA_NA_NA_NA
Otu2282	Actinobacteria_Actinobacteria_Pseudonocardiales_Pseudonocardiaceae_Saccharopolyspora_NA_NA_NA_NA_NA
Otu2248	Parcubacteria_NA_NA_NA_NA_NA_NA_NA_NA_NA
Otu2286	Proteobacteria_Betaproteobacteria_Burkholderiales_Comamonadaceae_Comamonas_NA_NA_NA_NA_NA
Otu2253	Proteobacteria_Alphaproteobacteria_Rhodospirillales_I-10_NA_NA_NA_NA_NA_NA
Otu229	Proteobacteria_Alphaproteobacteria_Sphingomonadales_Sphingomonadaceae_Novosphingobium_NA_NA_NA_NA_NA
Otu2257	Firmicutes_Clostridia_Clostridiales_Ruminococcaceae_Ruminiclostridium 6_NA_NA_NA_NA_NA
Otu2293	Proteobacteria_Deltaproteobacteria_Deltaproteobacteria Incertae Sedis_Syntrophorhabdaceae_Syntrophorhabdus_NA_NA_NA_NA_NA
Otu2261	Proteobacteria_Alphaproteobacteria_Rhodospirillales_Acetobacteraceae_uncultured_NA_NA_NA_NA_NA
Otu2297	Chloroflexi_Ktedonobacteria_Ktedonobacterales_Ktedonobacteraceae_uncultured_NA_NA_NA_NA_NA
Otu2265	Proteobacteria_Alphaproteobacteria_Rhizobiales_Rhizobiales Incertae Sedis_Rhizomicrobium_NA_NA_NA_NA_NA
Otu230	Actinobacteria_Actinobacteria_Frankiales_Frankiaceae_Frankia_NA_NA_NA_NA_NA
Otu2269	Actinobacteria_Thermoleophilia_Solirubrobacterales_TM146_NA_NA_NA_NA_NA_NA
Otu2303	Proteobacteria_Deltaproteobacteria_Myxococcales_Sandaracinaceae_uncultured_NA_NA_NA_NA_NA
Otu2272	Chloroflexi_Anaerolineae_Anaerolineales_Anaerolineaceae_uncultured_NA_NA_NA_NA_NA
Otu2307	Bacteroidetes_Sphingobacteriia_Sphingobacteriales_Sphingobacteriaceae_Mucilaginibacter_NA_NA_NA_NA_NA
Otu2276	Chloroflexi_Ktedonobacteria_Ktedonobacterales_Ktedonobacteraceae_Ktedonobacter_NA_NA_NA_NA_NA
Otu2310	Chloroflexi_Ktedonobacteria_Ktedonobacterales_Ktedonobacteraceae_uncultured_NA_NA_NA_NA_NA
Otu228	Proteobacteria_Betaproteobacteria_Burkholderiales_Oxalobacteraceae_Janthinobacterium_NA_NA_NA_NA_NA
Otu2283	Chloroflexi_Ktedonobacteria_Ktedonobacterales_Thermosporotrichaceae_uncultured_NA_NA_NA_NA_NA
Otu2287	Saccharibacteria_NA_NA_NA_NA_NA_NA_NA_NA_NA
Otu2317	Planctomycetes_Planctomycetacia_Planctomycetales_Planctomycetaceae_Singulisphaera_NA_NA_NA_NA_NA
Otu2290	Acidobacteria_Holophagae_Subgroup 10_ABS-19_NA_NA_NA_NA_NA_NA
Otu2316	Proteobacteria_Deltaproteobacteria_Myxococcales_Sandaracinaceae_uncultured_NA_NA_NA_NA_NA
Otu2320	Firmicutes_Bacilli_Bacillales_Alicyclobacillaceae_Alicyclobacillus_NA_NA_NA_NA_NA
Otu2294	Saccharibacteria_NA_NA_NA_NA_NA_NA_NA_NA_NA
Otu232	Proteobacteria_Alphaproteobacteria_Rhizobiales_Rhizobiales Incertae Sedis_Bauldia_NA_NA_NA_NA_NA
Otu2324	Firmicutes_Bacilli_Bacillales_Alicyclobacillaceae_Tumebacillus_NA_NA_NA_NA_NA
Otu2298	Actinobacteria_Acidimicrobiia_Acidimicrobiales_uncultured_NA_NA_NA_NA_NA_NA
Otu2323	Nitrospirae_Nitrospira_Nitrospirales_Sh765B-TzT-35_NA_NA_NA_NA_NA_NA
Otu2328	Planctomycetes_Planctomycetacia_Planctomycetales_Planctomycetaceae_uncultured_NA_NA_NA_NA_NA
Otu2300	Acidobacteria_Solibacteres_Solibacterales_Solibacteraceae (Subgroup 3)_Bryobacter_NA_NA_NA_NA_NA
Otu2327	Chloroflexi_Ktedonobacteria_Ktedonobacterales_Ktedonobacteraceae_uncultured_NA_NA_NA_NA_NA
Otu2331	Chloroflexi_Ktedonobacteria_Ktedonobacterales_JG30a-KF-32_NA_NA_NA_NA_NA_NA
Otu2304	Verrucomicrobia_Spartobacteria_Chthoniobacterales_DA101 soil group_NA_NA_NA_NA_NA_NA
Otu2330	Chlamydiae_Chlamydiae_Chlamydiales_Parachlamydiaceae_Candidatus Protochlamydia_NA_NA_NA_NA_NA
Otu2335	Proteobacteria_Deltaproteobacteria_Oligoflexales_0319-6G20_NA_NA_NA_NA_NA_NA
Otu2334	Chloroflexi_Thermomicrobia_JG30-KF-CM45_NA_NA_NA_NA_NA_NA_NA
Otu234	Proteobacteria_Gammaproteobacteria_Pseudomonadales_Pseudomonadaceae_Pseudomonas_NA_NA_NA_NA_NA
Otu2339	Proteobacteria_Betaproteobacteria_TRA3-20_NA_NA_NA_NA_NA_NA_NA
Otu2343	Proteobacteria_Gammaproteobacteria_Xanthomonadales_Xanthomonadaceae_Dyella_NA_NA_NA_NA_NA
Otu2342	Chloroflexi_Dehalococcoidia_Dehalococcoidales_Dehalococcoidaceae_Dehalogenimonas_NA_NA_NA_NA_NA
Otu2347	Planctomycetes_Planctomycetacia_Planctomycetales_Planctomycetaceae_uncultured_NA_NA_NA_NA_NA
Otu2346	Cyanobacteria_Melainabacteria_Obscuribacterales_NA_NA_NA_NA_NA_NA_NA
Otu2350	Acidobacteria_Acidobacteria_Acidobacteriales_Acidobacteriaceae (Subgroup 1)_uncultured_NA_NA_NA_NA_NA
Otu235	Chloroflexi_Ktedonobacteria_Ktedonobacterales_Ktedonobacteraceae_uncultured_NA_NA_NA_NA_NA
Otu2354	Proteobacteria_Alphaproteobacteria_Rhodospirillales_Rhodospirillaceae_uncultured_NA_NA_NA_NA_NA
Otu2353	Bacteroidetes_Sphingobacteriia_Sphingobacteriales_Chitinophagaceae_Flavitalea_NA_NA_NA_NA_NA
Otu2359	Bacteroidetes_Sphingobacteriia_Sphingobacteriales_Chitinophagaceae_Ferruginibacter_NA_NA_NA_NA_NA
Otu2358	Euryarchaeota_Methanomicrobia_Methanosarcinales_Methanosaetaceae_Methanosaeta_NA_NA_NA_NA_NA
Otu2363	Acidobacteria_Subgroup 13_NA_NA_NA_NA_NA_NA_NA_NA
Otu2361	Planctomycetes_Planctomycetacia_Planctomycetales_Planctomycetaceae_uncultured_NA_NA_NA_NA_NA
Otu2368	Proteobacteria_Alphaproteobacteria_Caulobacterales_Hyphomonadaceae_uncultured_NA_NA_NA_NA_NA
Otu2367	Ignavibacteriae_Ignavibacteria_Ignavibacteriales_BSV26_NA_NA_NA_NA_NA_NA
Otu2371	Proteobacteria_Betaproteobacteria_Burkholderiales_Comamonadaceae_Caenimonas_NA_NA_NA_NA_NA
Otu2370	Planctomycetes_Planctomycetacia_Planctomycetales_Planctomycetaceae_Singulisphaera_NA_NA_NA_NA_NA
Otu2376	Actinobacteria_Actinobacteria_Micromonosporales_Micromonosporaceae_Asanoa_NA_NA_NA_NA_NA
Otu2374	Proteobacteria_Alphaproteobacteria_Rhodospirillales_DA111_NA_NA_NA_NA_NA_NA
Otu238	Bacteroidetes_Bacteroidia_Bacteroidales_Prevotellaceae_Prevotella 6_NA_NA_NA_NA_NA
Otu2379	Planctomycetes_Phycisphaerae_CPla-3 termite group_NA_NA_NA_NA_NA_NA_NA
Otu2384	Actinobacteria_Actinobacteria_Frankiales_Acidothermaceae_Acidothermus_NA_NA_NA_NA_NA
Otu2383	Saccharibacteria_NA_NA_NA_NA_NA_NA_NA_NA_NA
Otu2389	Planctomycetes_Planctomycetacia_Planctomycetales_Planctomycetaceae_uncultured_NA_NA_NA_NA_NA
Otu2388	Actinobacteria_Actinobacteria_Frankiales_Acidothermaceae_Acidothermus_NA_NA_NA_NA_NA
Otu2392	Firmicutes_Clostridia_Clostridiales_Lachnospiraceae_Lachnoclostridium 5_NA_NA_NA_NA_NA
Otu2391	Bacteroidetes_Sphingobacteriia_Sphingobacteriales_Chitinophagaceae_uncultured_NA_NA_NA_NA_NA
Otu2396	Acidobacteria_Acidobacteria_Acidobacteriales_Acidobacteriaceae (Subgroup 1)_uncultured_NA_NA_NA_NA_NA
Otu2395	Bacteroidetes_Sphingobacteriia_Sphingobacteriales_Sphingobacteriaceae_Mucilaginibacter_NA_NA_NA_NA_NA
Otu24	Actinobacteria_Actinobacteria_Propionibacteriales_Nocardioidaceae_Kribbella_NA_NA_NA_NA_NA
Otu2399	Acidobacteria_Solibacteres_Solibacterales_Solibacteraceae (Subgroup 3)_Candidatus Solibacter_NA_NA_NA_NA_NA
Otu2402	Proteobacteria_Gammaproteobacteria_Enterobacteriales_Enterobacteriaceae_Cronobacter_NA_NA_NA_NA_NA
Otu2401	Bacteroidetes_Sphingobacteriia_Sphingobacteriales_Chitinophagaceae_uncultured_NA_NA_NA_NA_NA
Otu2406	Proteobacteria_Deltaproteobacteria_Oligoflexales_0319-6G20_NA_NA_NA_NA_NA_NA
Otu2405	Saccharibacteria_NA_NA_NA_NA_NA_NA_NA_NA_NA
Otu241	Proteobacteria_Alphaproteobacteria_Rhizobiales_Rhizobiales Incertae Sedis_Rhizomicrobium_NA_NA_NA_NA_NA
Otu2409	Proteobacteria_Alphaproteobacteria_Rhizobiales_Beijerinckiaceae_Methylocella_NA_NA_NA_NA_NA
Otu2413	Chloroflexi_Ktedonobacteria_Thermogemmatisporales_1921-2_NA_NA_NA_NA_NA_NA
Otu2412	Planctomycetes_Planctomycetacia_Planctomycetales_Planctomycetaceae_Isosphaera_NA_NA_NA_NA_NA
Otu2417	Planctomycetes_Planctomycetacia_Planctomycetales_Planctomycetaceae_uncultured_NA_NA_NA_NA_NA
Otu2416	Ignavibacteriae_Ignavibacteria_Ignavibacteriales_PHOS-HE36_NA_NA_NA_NA_NA_NA
Otu2420	Planctomycetes_Phycisphaerae_Tepidisphaerales_Tepidisphaeraceae_NA_NA_NA_NA_NA_NA
Otu242	Planctomycetes_Planctomycetacia_Planctomycetales_Planctomycetaceae_Planctomyces_NA_NA_NA_NA_NA
Otu2424	Chlamydiae_Chlamydiae_Chlamydiales_Simkaniaceae_uncultured_NA_NA_NA_NA_NA
Otu2423	Proteobacteria_Deltaproteobacteria_Bdellovibrionales_Bdellovibrionaceae_Bdellovibrio_NA_NA_NA_NA_NA
Otu2428	Chloroflexi_Anaerolineae_Anaerolineales_Anaerolineaceae_Leptolinea_NA_NA_NA_NA_NA
Otu2427	Proteobacteria_Gammaproteobacteria_Xanthomonadales_Xanthomonadales Incertae Sedis_Acidibacter_NA_NA_NA_NA_NA
Otu2430	Chlamydiae_Chlamydiae_Chlamydiales_Simkaniaceae_NA_NA_NA_NA_NA_NA
Otu243	Actinobacteria_Actinobacteria_Micrococcales_Intrasporangiaceae_Oryzihumus_NA_NA_NA_NA_NA
Otu2434	Saccharibacteria_NA_NA_NA_NA_NA_NA_NA_NA_NA
Otu2433	Bacteroidetes_Sphingobacteriia_Sphingobacteriales_Sphingobacteriaceae_Mucilaginibacter_NA_NA_NA_NA_NA
Otu2438	Proteobacteria_Gammaproteobacteria_Xanthomonadales_Xanthomonadaceae_Dyella_NA_NA_NA_NA_NA
Otu2437	Actinobacteria_Acidimicrobiia_Acidimicrobiales_uncultured_NA_NA_NA_NA_NA_NA
Otu2441	Chloroflexi_Ktedonobacteria_Ktedonobacterales_Ktedonobacteraceae_uncultured_NA_NA_NA_NA_NA
Otu2440	Proteobacteria_Betaproteobacteria_Burkholderiales_Burkholderiaceae_Burkholderia-Paraburkholderia_NA_NA_NA_NA_NA
Otu2445	Bacteroidetes_Cytophagia_Cytophagales_Cytophagaceae_uncultured_NA_NA_NA_NA_NA
Otu2444	Actinobacteria_Acidimicrobiia_Acidimicrobiales_Acidimicrobiaceae_CL500-29 marine group_NA_NA_NA_NA_NA
Otu2449	Chloroflexi_Anaerolineae_Anaerolineales_Anaerolineaceae_uncultured_NA_NA_NA_NA_NA
Otu2448	Chloroflexi_Ktedonobacteria_Ktedonobacterales_G12-WMSP1_NA_NA_NA_NA_NA_NA
Otu2452	Chloroflexi_Ktedonobacteria_Ktedonobacterales_Ktedonobacteraceae_uncultured_NA_NA_NA_NA_NA
Otu2451	Bacteroidetes_Cytophagia_Cytophagales_Cytophagaceae_Sporocytophaga_NA_NA_NA_NA_NA
Otu2456	Actinobacteria_Actinobacteria_Micromonosporales_Micromonosporaceae_Plantactinospora_NA_NA_NA_NA_NA
Otu2455	Bacteroidetes_Sphingobacteriia_Sphingobacteriales_Chitinophagaceae_uncultured_NA_NA_NA_NA_NA
Otu2460	Chloroflexi_Ktedonobacteria_JG30-KF-AS9_NA_NA_NA_NA_NA_NA_NA
Otu246	Acidobacteria_Subgroup 2_NA_NA_NA_NA_NA_NA_NA_NA
Otu2464	Proteobacteria_Deltaproteobacteria_Oligoflexales_0319-6G20_NA_NA_NA_NA_NA_NA
Otu2463	Acidobacteria_Subgroup 2_NA_NA_NA_NA_NA_NA_NA_NA
Otu2468	Cyanobacteria_Cyanobacteria_SubsectionIII_FamilyI_Leptolyngbya_NA_NA_NA_NA_NA
Otu2467	Acidobacteria_Subgroup 13_NA_NA_NA_NA_NA_NA_NA_NA
Otu2471	Proteobacteria_Alphaproteobacteria_Alphaproteobacteria Incertae Sedis_uncultured_NA_NA_NA_NA_NA_NA
Otu2470	Proteobacteria_Deltaproteobacteria_Syntrophobacterales_Syntrophobacteraceae_Syntrophobacter_NA_NA_NA_NA_NA
Otu2475	Firmicutes_Bacilli_Bacillales_Alicyclobacillaceae_Alicyclobacillus_NA_NA_NA_NA_NA
Otu2474	Aminicenantes_NA_NA_NA_NA_NA_NA_NA_NA_NA
Otu2480	Actinobacteria_Actinobacteria_Propionibacteriales_Nocardioidaceae_Actinopolymorpha_NA_NA_NA_NA_NA
Otu2479	Chlamydiae_Chlamydiae_Chlamydiales_Simkaniaceae_uncultured_NA_NA_NA_NA_NA
Otu2484	Cyanobacteria_Cyanobacteria_SubsectionIV_FamilyI_NA_NA_NA_NA_NA_NA
Otu2483	Proteobacteria_Deltaproteobacteria_NB1-j_NA_NA_NA_NA_NA_NA_NA
Otu2488	Acidobacteria_Acidobacteria_Acidobacteriales_Acidobacteriaceae (Subgroup 1)_uncultured_NA_NA_NA_NA_NA
Otu2487	Chloroflexi_Ktedonobacteria_Ktedonobacterales_Ktedonobacteraceae_uncultured_NA_NA_NA_NA_NA
Otu2492	Chloroflexi_Ktedonobacteria_Ktedonobacterales_Ktedonobacteraceae_uncultured_NA_NA_NA_NA_NA
Otu2490	Proteobacteria_Alphaproteobacteria_Rickettsiales_SM2D12_NA_NA_NA_NA_NA_NA
Otu2496	Acidobacteria_Solibacteres_Solibacterales_Solibacteraceae (Subgroup 3)_Bryobacter_NA_NA_NA_NA_NA
Otu2495	Bacteroidetes_Sphingobacteriia_Sphingobacteriales_CWT CU03-E12_NA_NA_NA_NA_NA_NA
Otu25	Acidobacteria_Acidobacteria_Acidobacteriales_Acidobacteriaceae (Subgroup 1)_Edaphobacter_NA_NA_NA_NA_NA
Otu2499	Cyanobacteria_Melainabacteria_Obscuribacterales_NA_NA_NA_NA_NA_NA_NA
Otu2502	Proteobacteria_Alphaproteobacteria_Rhizobiales_Xanthobacteraceae_uncultured_NA_NA_NA_NA_NA
Otu2501	Chlamydiae_Chlamydiae_Chlamydiales_Simkaniaceae_uncultured_NA_NA_NA_NA_NA
Otu2314	Chlamydiae_Chlamydiae_Chlamydiales_Simkaniaceae_uncultured_NA_NA_NA_NA_NA
Otu2318	Proteobacteria_Betaproteobacteria_Nitrosomonadales_Nitrosomonadaceae_uncultured_NA_NA_NA_NA_NA
Otu2321	Acidobacteria_Acidobacteria_Acidobacteriales_Acidobacteriaceae (Subgroup 1)_Granulicella_NA_NA_NA_NA_NA
Otu2325	Bacteroidetes_Sphingobacteriia_Sphingobacteriales_CWT CU03-E12_NA_NA_NA_NA_NA_NA
Otu2329	Acidobacteria_Solibacteres_Solibacterales_Solibacteraceae (Subgroup 3)_Bryobacter_NA_NA_NA_NA_NA
Otu2332	Chloroflexi_Ktedonobacteria_Thermogemmatisporales_1921-2_NA_NA_NA_NA_NA_NA
Otu2337	Planctomycetes_Phycisphaerae_Tepidisphaerales_Tepidisphaeraceae_NA_NA_NA_NA_NA_NA
Otu2340	Chloroflexi_Ktedonobacteria_Ktedonobacterales_Thermosporotrichaceae_uncultured_NA_NA_NA_NA_NA
Otu2344	Planctomycetes_Planctomycetacia_Planctomycetales_Planctomycetaceae_uncultured_NA_NA_NA_NA_NA
Otu2348	Actinobacteria_Thermoleophilia_Gaiellales_uncultured_NA_NA_NA_NA_NA_NA
Otu2351	Verrucomicrobia_S-BQ2-57 soil group_NA_NA_NA_NA_NA_NA_NA_NA
Otu2355	Chloroflexi_Ktedonobacteria_JG30-KF-AS9_NA_NA_NA_NA_NA_NA_NA
Otu2356	Chlamydiae_Chlamydiae_Chlamydiales_Parachlamydiaceae_Candidatus Protochlamydia_NA_NA_NA_NA_NA
Otu2308	Bacteroidetes_Cytophagia_Cytophagales_Cytophagaceae_uncultured_NA_NA_NA_NA_NA
Otu236	Planctomycetes_Phycisphaerae_Tepidisphaerales_Tepidisphaeraceae_NA_NA_NA_NA_NA_NA
Otu2311	Actinobacteria_Thermoleophilia_Solirubrobacterales_TM146_NA_NA_NA_NA_NA_NA
Otu2365	Saccharibacteria_NA_NA_NA_NA_NA_NA_NA_NA_NA
Otu2315	Chloroflexi_Ktedonobacteria_Ktedonobacterales_Ktedonobacteraceae_uncultured_NA_NA_NA_NA_NA
Otu2369	Proteobacteria_Alphaproteobacteria_Rhizobiales_Methylobacteriaceae_uncultured_NA_NA_NA_NA_NA
Otu2319	Proteobacteria_Gammaproteobacteria_Legionellales_Coxiellaceae_uncultured_NA_NA_NA_NA_NA
Otu2372	Acidobacteria_Solibacteres_Solibacterales_Solibacteraceae (Subgroup 3)_Bryobacter_NA_NA_NA_NA_NA
Otu2322	Firmicutes_Bacilli_Bacillales_Bacillaceae_Bacillus_NA_NA_NA_NA_NA
Otu2377	Proteobacteria_Deltaproteobacteria_Desulfurellales_Desulfurellaceae_G55_NA_NA_NA_NA_NA
Otu2326	Fusobacteria_Fusobacteriia_Fusobacteriales_Leptotrichiaceae_Leptotrichia_NA_NA_NA_NA_NA
Otu2380	Proteobacteria_Deltaproteobacteria_Myxococcales_uncultured_NA_NA_NA_NA_NA_NA
Otu233	Actinobacteria_Actinobacteria_Kineosporiales_Kineosporiaceae_Kineosporia_NA_NA_NA_NA_NA
Otu2386	Proteobacteria_Deltaproteobacteria_Oligoflexales_0319-6G20_NA_NA_NA_NA_NA_NA
Otu2333	Proteobacteria_Alphaproteobacteria_Rhizobiales_alphaI cluster_NA_NA_NA_NA_NA_NA
Otu239	Proteobacteria_Alphaproteobacteria_Sphingomonadales_Sphingomonadaceae_Zymomonas_NA_NA_NA_NA_NA
Otu2338	Proteobacteria_Alphaproteobacteria_Rhizobiales_Rhizobiaceae_Rhizobium_NA_NA_NA_NA_NA
Otu2393	Proteobacteria_Alphaproteobacteria_Rhodospirillales_DA111_NA_NA_NA_NA_NA_NA
Otu2341	Chloroflexi_Ktedonobacteria_Ktedonobacterales_BacC-u-018_NA_NA_NA_NA_NA_NA
Otu2397	Chloroflexi_Ktedonobacteria_Ktedonobacterales_1921-3_NA_NA_NA_NA_NA_NA
Otu2345	Chloroflexi_Chloroflexia_Chloroflexales_FFCH7168_NA_NA_NA_NA_NA_NA
Otu240	Fusobacteria_Fusobacteriia_Fusobacteriales_Leptotrichiaceae_Leptotrichia_NA_NA_NA_NA_NA
Otu2349	Thaumarchaeota_Marine Group I_NA_NA_NA_NA_NA_NA_NA_NA
Otu2403	Saccharibacteria_NA_NA_NA_NA_NA_NA_NA_NA_NA
Otu2352	Actinobacteria_Actinobacteria_Micromonosporales_Micromonosporaceae_Actinoplanes_NA_NA_NA_NA_NA
Otu2407	Bacteroidetes_Flavobacteriia_Flavobacteriales_Flavobacteriaceae_Capnocytophaga_NA_NA_NA_NA_NA
Otu2357	Chloroflexi_Ktedonobacteria_Thermogemmatisporales_1921-2_NA_NA_NA_NA_NA_NA
Otu2410	Proteobacteria_Alphaproteobacteria_Rhizobiales_Hyphomicrobiaceae_Rhodomicrobium_NA_NA_NA_NA_NA
Otu2360	Firmicutes_Bacilli_Bacillales_Paenibacillaceae_Oxalophagus_NA_NA_NA_NA_NA
Otu2414	Bacteroidetes_Sphingobacteriia_Sphingobacteriales_Chitinophagaceae_uncultured_NA_NA_NA_NA_NA
Otu2366	Chloroflexi_SBR2076_NA_NA_NA_NA_NA_NA_NA_NA
Otu2418	Actinobacteria_Thermoleophilia_Solirubrobacterales_TM146_NA_NA_NA_NA_NA_NA
Otu237	Acidobacteria_Acidobacteria_Acidobacteriales_Acidobacteriaceae (Subgroup 1)_uncultured_NA_NA_NA_NA_NA
Otu2421	Chloroflexi_Ktedonobacteria_Ktedonobacterales_Ktedonobacteraceae_uncultured_NA_NA_NA_NA_NA
Otu2373	Bacteroidetes_Sphingobacteriia_Sphingobacteriales_env.OPS 17_NA_NA_NA_NA_NA_NA
Otu2425	Proteobacteria_Alphaproteobacteria_Sphingomonadales_Sphingomonadaceae_Sphingomonas_NA_NA_NA_NA_NA
Otu2378	Proteobacteria_Deltaproteobacteria_Deltaproteobacteria Incertae Sedis_Syntrophorhabdaceae_Syntrophorhabdus_NA_NA_NA_NA_NA
Otu2429	Proteobacteria_Alphaproteobacteria_Rhodospirillales_Acetobacteraceae_uncultured_NA_NA_NA_NA_NA
Otu2382	Acidobacteria_Subgroup 13_NA_NA_NA_NA_NA_NA_NA_NA
Otu2431	Miscellaneous Euryarchaeotic Group(MEG)_NA_NA_NA_NA_NA_NA_NA_NA_NA
Otu2387	Firmicutes_Clostridia_Clostridiales_Lachnospiraceae_Tyzzerella 3_NA_NA_NA_NA_NA
Otu2435	Proteobacteria_Gammaproteobacteria_Vibrionales_Vibrionaceae_Photobacterium_NA_NA_NA_NA_NA
Otu2390	Parcubacteria_NA_NA_NA_NA_NA_NA_NA_NA_NA
Otu2439	Acidobacteria_Holophagae_Subgroup 7_NA_NA_NA_NA_NA_NA_NA
Otu2394	Acidobacteria_Solibacteres_Solibacterales_Solibacteraceae (Subgroup 3)_Bryobacter_NA_NA_NA_NA_NA
Otu2442	Proteobacteria_Alphaproteobacteria_Rickettsiales_LWSR-14_NA_NA_NA_NA_NA_NA
Otu2398	Bacteroidetes_Cytophagia_Cytophagales_Cytophagaceae_Dyadobacter_NA_NA_NA_NA_NA
Otu2446	Actinobacteria_Coriobacteriia_Coriobacteriales_Coriobacteriaceae_uncultured_NA_NA_NA_NA_NA
Otu2400	Bacteroidetes_Sphingobacteriia_Sphingobacteriales_Chitinophagaceae_uncultured_NA_NA_NA_NA_NA
Otu245	Fusobacteria_Fusobacteriia_Fusobacteriales_Leptotrichiaceae_Leptotrichia_NA_NA_NA_NA_NA
Otu2404	Planctomycetes_Phycisphaerae_Tepidisphaerales_Tepidisphaeraceae_NA_NA_NA_NA_NA_NA
Otu2453	Chloroflexi_Ktedonobacteria_Thermogemmatisporales_1921-2_NA_NA_NA_NA_NA_NA
Otu2408	Acidobacteria_Acidobacteria_Acidobacteriales_Acidobacteriaceae (Subgroup 1)_uncultured_NA_NA_NA_NA_NA
Otu2458	Planctomycetes_Planctomycetacia_Planctomycetales_Planctomycetaceae_NA_NA_NA_NA_NA_NA
Otu2505	Euryarchaeota_Methanobacteria_Methanobacteriales_Methanobacteriaceae_Methanobacterium_NA_NA_NA_NA_NA
Otu2411	Firmicutes_Clostridia_Halanaerobiales_ODP1230B8.23_NA_NA_NA_NA_NA_NA
Otu2461	Actinobacteria_Thermoleophilia_Solirubrobacterales_0319-6M6_NA_NA_NA_NA_NA_NA
Otu2506	Chloroflexi_Ktedonobacteria_Ktedonobacterales_HSB OF53-F07_NA_NA_NA_NA_NA_NA
Otu2509	Chloroflexi_Ktedonobacteria_JG30-KF-AS9_NA_NA_NA_NA_NA_NA_NA
Otu2415	Bacteroidetes_Sphingobacteriia_Sphingobacteriales_Chitinophagaceae_Terrimonas_NA_NA_NA_NA_NA
Otu2465	Planctomycetes_Planctomycetacia_Planctomycetales_Planctomycetaceae_uncultured_NA_NA_NA_NA_NA
Otu251	Planctomycetes_Planctomycetacia_Planctomycetales_Planctomycetaceae_uncultured_NA_NA_NA_NA_NA
Otu2512	Cyanobacteria_Cyanobacteria_SubsectionIII_FamilyI_uncultured_NA_NA_NA_NA_NA
Otu2513	Verrucomicrobia_OPB35 soil group_NA_NA_NA_NA_NA_NA_NA_NA
Otu2469	Proteobacteria_Deltaproteobacteria_Syntrophobacterales_Syntrophaceae_uncultured_NA_NA_NA_NA_NA
Otu2518	Chloroflexi_Ktedonobacteria_JG30-KF-AS9_NA_NA_NA_NA_NA_NA_NA
Otu2516	Bacteroidetes_Sphingobacteriia_Sphingobacteriales_AKYH767_NA_NA_NA_NA_NA_NA
Otu2419	Planctomycetes_Planctomycetacia_Planctomycetales_Planctomycetaceae_uncultured_NA_NA_NA_NA_NA
Otu2472	Proteobacteria_Alphaproteobacteria_Rhodospirillales_Acetobacteraceae_Acidicaldus_NA_NA_NA_NA_NA
Otu2521	Proteobacteria_Alphaproteobacteria_Rhizobiales_Rhizobiales Incertae Sedis_Nordella_NA_NA_NA_NA_NA
Otu2520	Actinobacteria_Actinobacteria_Actinomycetales_Actinomycetaceae_Actinomyces_NA_NA_NA_NA_NA
Otu2422	Chloroflexi_Anaerolineae_Anaerolineales_Anaerolineaceae_uncultured_NA_NA_NA_NA_NA
Otu2476	Planctomycetes_Planctomycetacia_Planctomycetales_Planctomycetaceae_uncultured_NA_NA_NA_NA_NA
Otu2525	Chloroflexi_Ktedonobacteria_Ktedonobacterales_Ktedonobacteraceae_uncultured_NA_NA_NA_NA_NA
Otu2524	Planctomycetes_Planctomycetacia_Planctomycetales_Planctomycetaceae_uncultured_NA_NA_NA_NA_NA
Otu2426	Planctomycetes_Phycisphaerae_Tepidisphaerales_Tepidisphaeraceae_NA_NA_NA_NA_NA_NA
Otu2481	Firmicutes_Bacilli_Bacillales_Alicyclobacillaceae_Alicyclobacillus_NA_NA_NA_NA_NA
Otu253	Cyanobacteria_Cyanobacteria_SubsectionIII_FamilyI_Leptolyngbya_NA_NA_NA_NA_NA
Otu2529	Chloroflexi_Ktedonobacteria_Ktedonobacterales_Ktedonobacteraceae_uncultured_NA_NA_NA_NA_NA
Otu2432	Proteobacteria_Alphaproteobacteria_Rhizobiales_Aurantimonadaceae_Aureimonas_NA_NA_NA_NA_NA
Otu2485	Verrucomicrobia_Spartobacteria_Chthoniobacterales_Chthoniobacteraceae_Chthoniobacter_NA_NA_NA_NA_NA
Otu2533	Actinobacteria_Acidimicrobiia_Acidimicrobiales_uncultured_NA_NA_NA_NA_NA_NA
Otu2532	Bacteroidetes_Sphingobacteriia_Sphingobacteriales_Chitinophagaceae_uncultured_NA_NA_NA_NA_NA
Otu2436	Verrucomicrobia_Spartobacteria_Chthoniobacterales_DA101 soil group_NA_NA_NA_NA_NA_NA
Otu2489	Proteobacteria_Betaproteobacteria_Burkholderiales_Burkholderiaceae_Burkholderia-Paraburkholderia_NA_NA_NA_NA_NA
Otu2537	Spirochaetae_Spirochaetes_Spirochaetales_Spirochaetaceae_Spirochaeta 2_NA_NA_NA_NA_NA
Otu2536	Chloroflexi_Ktedonobacteria_Ktedonobacterales_Ktedonobacteraceae_Ktedonobacter_NA_NA_NA_NA_NA
Otu244	Bacteroidetes_Sphingobacteriia_Sphingobacteriales_Sphingobacteriaceae_Pedobacter_NA_NA_NA_NA_NA
Otu2493	Chloroflexi_SBR2076_NA_NA_NA_NA_NA_NA_NA_NA
Otu2541	Verrucomicrobia_Verrucomicrobia Incertae Sedis_Unknown Order_Unknown Family_Candidatus Methylacidiphilum_NA_NA_NA_NA_NA
Otu2540	Firmicutes_Clostridia_Clostridiales_Ruminococcaceae_[Eubacterium] coprostanoligenes group_NA_NA_NA_NA_NA
Otu2443	Proteobacteria_Alphaproteobacteria_Rhodospirillales_Acetobacteraceae_Acidocella_NA_NA_NA_NA_NA
Otu2497	Planctomycetes_Planctomycetacia_Planctomycetales_Planctomycetaceae_uncultured_NA_NA_NA_NA_NA
Otu2545	Acidobacteria_Acidobacteria_Acidobacteriales_Acidobacteriaceae (Subgroup 1)_Granulicella_NA_NA_NA_NA_NA
Otu2544	Proteobacteria_Deltaproteobacteria_Sva0485_NA_NA_NA_NA_NA_NA_NA
Otu2447	Firmicutes_Bacilli_Bacillales_Family XI_Gemella_NA_NA_NA_NA_NA
Otu255	Acidobacteria_Acidobacteria_Acidobacteriales_Acidobacteriaceae (Subgroup 1)_Granulicella_NA_NA_NA_NA_NA
Otu2548	Proteobacteria_Betaproteobacteria_Burkholderiales_Comamonadaceae_Aquincola_NA_NA_NA_NA_NA
Otu2450	Proteobacteria_Deltaproteobacteria_Syntrophobacterales_Syntrophobacteraceae_Syntrophobacter_NA_NA_NA_NA_NA
Otu2553	Proteobacteria_Betaproteobacteria_Burkholderiales_Oxalobacteraceae_Paucimonas_NA_NA_NA_NA_NA
Otu2552	Proteobacteria_Deltaproteobacteria_Desulfobacterales_Desulfobulbaceae_uncultured_NA_NA_NA_NA_NA
Otu2454	Saccharibacteria_NA_NA_NA_NA_NA_NA_NA_NA_NA
Otu2555	Proteobacteria_Deltaproteobacteria_Deltaproteobacteria Incertae Sedis_Syntrophorhabdaceae_Syntrophorhabdus_NA_NA_NA_NA_NA
Otu2554	Planctomycetes_Planctomycetacia_Planctomycetales_Planctomycetaceae_uncultured_NA_NA_NA_NA_NA
Otu2459	Chloroflexi_Ktedonobacteria_Ktedonobacterales_1921-3_NA_NA_NA_NA_NA_NA
Otu256	Fusobacteria_Fusobacteriia_Fusobacteriales_Leptotrichiaceae_Leptotrichia_NA_NA_NA_NA_NA
Otu2559	Euryarchaeota_Thermoplasmata_Thermoplasmatales_Terrestrial Miscellaneous Gp(TMEG)_NA_NA_NA_NA_NA_NA
Otu2462	Bacteroidetes_Flavobacteriia_Flavobacteriales_Flavobacteriaceae_Bergeyella_NA_NA_NA_NA_NA
Otu2564	Saccharibacteria_NA_NA_NA_NA_NA_NA_NA_NA_NA
Otu2562	Proteobacteria_Alphaproteobacteria_Rhodobacterales_Rhodobacteraceae_Paracoccus_NA_NA_NA_NA_NA
Otu2568	Cyanobacteria_Melainabacteria_Obscuribacterales_NA_NA_NA_NA_NA_NA_NA
Otu2466	Planctomycetes_Planctomycetacia_Planctomycetales_Planctomycetaceae_uncultured_NA_NA_NA_NA_NA
Otu2567	Acidobacteria_Acidobacteria_Acidobacteriales_Acidobacteriaceae (Subgroup 1)_uncultured_NA_NA_NA_NA_NA
Otu2571	Planctomycetes_Phycisphaerae_CPla-3 termite group_NA_NA_NA_NA_NA_NA_NA
Otu247	Acidobacteria_Solibacteres_Solibacterales_Solibacteraceae (Subgroup 3)_Bryobacter_NA_NA_NA_NA_NA
Otu2570	Proteobacteria_Betaproteobacteria_Burkholderiales_Comamonadaceae_uncultured_NA_NA_NA_NA_NA
Otu2575	Chloroflexi_Caldilineae_Caldilineales_Caldilineaceae_uncultured_NA_NA_NA_NA_NA
Otu2473	Chloroflexi_Ktedonobacteria_JG30-KF-AS9_NA_NA_NA_NA_NA_NA_NA
Otu2574	Bacteroidetes_Cytophagia_Cytophagales_Cytophagaceae_Hymenobacter_NA_NA_NA_NA_NA
Otu2579	Saccharibacteria_NA_NA_NA_NA_NA_NA_NA_NA_NA
Otu2477	Planctomycetes_Planctomycetacia_Planctomycetales_Planctomycetaceae_uncultured_NA_NA_NA_NA_NA
Otu2578	Cyanobacteria_Melainabacteria_Obscuribacterales_NA_NA_NA_NA_NA_NA_NA
Otu2582	Chloroflexi_Ktedonobacteria_Thermogemmatisporales_1921-2_NA_NA_NA_NA_NA_NA
Otu2482	Chloroflexi_Ktedonobacteria_JG30-KF-AS9_NA_NA_NA_NA_NA_NA_NA
Otu2581	Acidobacteria_Blastocatellia_Blastocatellales_Blastocatellaceae (Subgroup 4)_RB41_NA_NA_NA_NA_NA
Otu2586	Firmicutes_Clostridia_Clostridiales_Family XVII_Sulfobacillus_NA_NA_NA_NA_NA
Otu2486	Proteobacteria_Alphaproteobacteria_Rhizobiales_KF-JG30-B3_NA_NA_NA_NA_NA_NA
Otu2585	Parcubacteria_Candidatus Adlerbacteria_NA_NA_NA_NA_NA_NA_NA_NA
Otu2590	Acidobacteria_Subgroup 13_NA_NA_NA_NA_NA_NA_NA_NA
Otu249	Planctomycetes_Planctomycetacia_Planctomycetales_Planctomycetaceae_uncultured_NA_NA_NA_NA_NA
Otu2589	Bacteroidetes_Sphingobacteriia_Sphingobacteriales_Chitinophagaceae_Segetibacter_NA_NA_NA_NA_NA
Otu2594	Proteobacteria_Betaproteobacteria_SC-I-84_NA_NA_NA_NA_NA_NA_NA
Otu2494	Proteobacteria_Alphaproteobacteria_Rhizobiales_Hyphomicrobiaceae_Hyphomicrobium_NA_NA_NA_NA_NA
Otu2593	Planctomycetes_Phycisphaerae_Tepidisphaerales_Tepidisphaeraceae_NA_NA_NA_NA_NA_NA
Otu2598	Chlamydiae_Chlamydiae_Chlamydiales_cvE6_NA_NA_NA_NA_NA_NA
Otu2498	Chloroflexi_Ktedonobacteria_Ktedonobacterales_Ktedonobacteraceae_uncultured_NA_NA_NA_NA_NA
Otu2597	Proteobacteria_Alphaproteobacteria_Rhodospirillales_Acetobacteraceae_uncultured_NA_NA_NA_NA_NA
Otu2600	Planctomycetes_Planctomycetacia_Planctomycetales_Planctomycetaceae_Gemmata_NA_NA_NA_NA_NA
Otu260	Proteobacteria_Alphaproteobacteria_Rhodospirillales_Rhodospirillaceae_Inquilinus_NA_NA_NA_NA_NA
Otu2604	Proteobacteria_Gammaproteobacteria_Aeromonadales_Aeromonadaceae_Aeromonas_NA_NA_NA_NA_NA
Otu2603	Elusimicrobia_Elusimicrobia_Lineage IIb_NA_NA_NA_NA_NA_NA_NA
Otu2608	Bacteroidetes_Flavobacteriia_Flavobacteriales_Flavobacteriaceae_NS4 marine group_NA_NA_NA_NA_NA
Otu2607	Chloroflexi_Ktedonobacteria_Ktedonobacterales_Ktedonobacteraceae_Ktedonobacter_NA_NA_NA_NA_NA
Otu2611	Proteobacteria_Gammaproteobacteria_Legionellales_Coxiellaceae_uncultured_NA_NA_NA_NA_NA
Otu2610	Acidobacteria_Acidobacteria_Acidobacteriales_Acidobacteriaceae (Subgroup 1)_uncultured_NA_NA_NA_NA_NA
Otu2615	Proteobacteria_Alphaproteobacteria_Rhodospirillales_DA111_NA_NA_NA_NA_NA_NA
Otu2614	Proteobacteria_Deltaproteobacteria_Syntrophobacterales_Syntrophobacteraceae_Syntrophobacter_NA_NA_NA_NA_NA
Otu2619	Gemmatimonadetes_Gemmatimonadetes_Gemmatimonadales_Gemmatimonadaceae_Gemmatirosa_NA_NA_NA_NA_NA
Otu2618	Proteobacteria_Deltaproteobacteria_Myxococcales_Archangiaceae_Anaeromyxobacter_NA_NA_NA_NA_NA
Otu2622	Spirochaetae_Spirochaetes_Spirochaetales_Spirochaetaceae_uncultured_NA_NA_NA_NA_NA
Otu2621	Acidobacteria_Solibacteres_Solibacterales_Solibacteraceae (Subgroup 3)_Candidatus Solibacter_NA_NA_NA_NA_NA
Otu2629	Saccharibacteria_NA_NA_NA_NA_NA_NA_NA_NA_NA
Otu2625	Proteobacteria_Gammaproteobacteria_HTA4_NA_NA_NA_NA_NA_NA_NA
Otu2632	Acidobacteria_Subgroup 13_NA_NA_NA_NA_NA_NA_NA_NA
Otu2628	Proteobacteria_Alphaproteobacteria_Caulobacterales_Caulobacteraceae_uncultured_NA_NA_NA_NA_NA
Otu2636	Chloroflexi_Ktedonobacteria_Ktedonobacterales_Ktedonobacteraceae_uncultured_NA_NA_NA_NA_NA
Otu2631	Chloroflexi_Anaerolineae_Anaerolineales_Anaerolineaceae_uncultured_NA_NA_NA_NA_NA
Otu2640	Chloroflexi_Dehalococcoidia_vadinBA26_NA_NA_NA_NA_NA_NA_NA
Otu2635	Acidobacteria_Acidobacteria_Acidobacteriales_Acidobacteriaceae (Subgroup 1)_uncultured_NA_NA_NA_NA_NA
Otu2644	Actinobacteria_Actinobacteria_Frankiales_Acidothermaceae_Acidothermus_NA_NA_NA_NA_NA
Otu2639	Proteobacteria_Alphaproteobacteria_Rhodospirillales_Acetobacteraceae_Roseomonas_NA_NA_NA_NA_NA
Otu2648	Proteobacteria_Betaproteobacteria_Nitrosomonadales_Gallionellaceae_Sideroxydans_NA_NA_NA_NA_NA
Otu2643	Chloroflexi_Ktedonobacteria_Ktedonobacterales_Ktedonobacteraceae_uncultured_NA_NA_NA_NA_NA
Otu2651	Verrucomicrobia_Spartobacteria_Chthoniobacterales_Xiphinematobacteraceae_Candidatus Xiphinematobacter_NA_NA_NA_NA_NA
Otu2647	Actinobacteria_Actinobacteria_Frankiales_Acidothermaceae_Acidothermus_NA_NA_NA_NA_NA
Otu2655	Chloroflexi_Ktedonobacteria_Ktedonobacterales_HSB OF53-F07_NA_NA_NA_NA_NA_NA
Otu2650	Chloroflexi_Ktedonobacteria_Ktedonobacterales_BacC-u-018_NA_NA_NA_NA_NA_NA
Otu2659	Planctomycetes_Phycisphaerae_Tepidisphaerales_Tepidisphaeraceae_Tepidisphaera_NA_NA_NA_NA_NA
Otu2654	Acidobacteria_Subgroup 2_NA_NA_NA_NA_NA_NA_NA_NA
Otu2662	Proteobacteria_Gammaproteobacteria_Legionellales_Coxiellaceae_Coxiella_NA_NA_NA_NA_NA
Otu2658	Proteobacteria_Gammaproteobacteria_Alteromonadales_Pseudoalteromonadaceae_Pseudoalteromonas_NA_NA_NA_NA_NA
Otu2666	Firmicutes_Clostridia_Clostridiales_Ruminococcaceae_uncultured_NA_NA_NA_NA_NA
Otu2661	Chloroflexi_Ktedonobacteria_Ktedonobacterales_Ktedonobacteraceae_uncultured_NA_NA_NA_NA_NA
Otu267	Proteobacteria_Gammaproteobacteria_Xanthomonadales_Xanthomonadaceae_Dyella_NA_NA_NA_NA_NA
Otu2665	Planctomycetes_Planctomycetacia_Planctomycetales_Planctomycetaceae_uncultured_NA_NA_NA_NA_NA
Otu2673	Acidobacteria_Subgroup 2_NA_NA_NA_NA_NA_NA_NA_NA
Otu2669	Planctomycetes_Planctomycetacia_Planctomycetales_Planctomycetaceae_uncultured_NA_NA_NA_NA_NA
Otu2677	Planctomycetes_Planctomycetacia_Planctomycetales_Planctomycetaceae_Singulisphaera_NA_NA_NA_NA_NA
Otu2672	Chloroflexi_Dehalococcoidia_Dehalococcoidales_uncultured_NA_NA_NA_NA_NA_NA
Otu2680	Proteobacteria_Alphaproteobacteria_Rickettsiales_SM2D12_NA_NA_NA_NA_NA_NA
Otu2676	Proteobacteria_Alphaproteobacteria_Rhodospirillales_Acetobacteraceae_uncultured_NA_NA_NA_NA_NA
Otu2684	Proteobacteria_Alphaproteobacteria_Rhodospirillales_Acetobacteraceae_Acidiphilium_NA_NA_NA_NA_NA
Otu268	Cyanobacteria_Cyanobacteria_SubsectionIII_FamilyI_NA_NA_NA_NA_NA_NA
Otu2689	Verrucomicrobia_OPB35 soil group_NA_NA_NA_NA_NA_NA_NA_NA
Otu2683	Planctomycetes_Planctomycetacia_Planctomycetales_Planctomycetaceae_Rhodopirellula_NA_NA_NA_NA_NA
Otu2692	WS2_NA_NA_NA_NA_NA_NA_NA_NA_NA
Otu2688	Acidobacteria_Solibacteres_Solibacterales_Solibacteraceae (Subgroup 3)_Bryobacter_NA_NA_NA_NA_NA
Otu250	Proteobacteria_Alphaproteobacteria_Rhodospirillales_Rhodospirillaceae_Skermanella_NA_NA_NA_NA_NA
Otu2503	Proteobacteria_Alphaproteobacteria_Rhizobiales_Rhizobiales Incertae Sedis_Alsobacter_NA_NA_NA_NA_NA
Otu2507	Cyanobacteria_Cyanobacteria_SubsectionIII_FamilyI_Leptolyngbya_NA_NA_NA_NA_NA
Otu2510	Actinobacteria_Actinobacteria_Corynebacteriales_Mycobacteriaceae_Mycobacterium_NA_NA_NA_NA_NA
Otu2514	Planctomycetes_Planctomycetacia_Planctomycetales_Planctomycetaceae_uncultured_NA_NA_NA_NA_NA
Otu2519	Actinobacteria_Actinobacteria_Pseudonocardiales_Pseudonocardiaceae_Saccharothrix_NA_NA_NA_NA_NA
Otu2522	Acidobacteria_Solibacteres_Solibacterales_Solibacteraceae (Subgroup 3)_Bryobacter_NA_NA_NA_NA_NA
Otu2526	Chloroflexi_Ktedonobacteria_Thermogemmatisporales_1921-2_NA_NA_NA_NA_NA_NA
Otu2530	Bacteroidetes_Sphingobacteriia_Sphingobacteriales_Sphingobacteriaceae_Mucilaginibacter_NA_NA_NA_NA_NA
Otu2534	Verrucomicrobia_OPB35 soil group_Unknown Order_Unknown Family_Pedosphaera_NA_NA_NA_NA_NA
Otu2538	Euryarchaeota_Thermoplasmata_Thermoplasmatales_Terrestrial Miscellaneous Gp(TMEG)_NA_NA_NA_NA_NA_NA
Otu2542	Planctomycetes_Planctomycetacia_Planctomycetales_Planctomycetaceae_uncultured_NA_NA_NA_NA_NA
Otu2546	Proteobacteria_Alphaproteobacteria_Rhodospirillales_Rhodospirillaceae_Nitrospirillum_NA_NA_NA_NA_NA
Otu2550	Acidobacteria_Subgroup 2_NA_NA_NA_NA_NA_NA_NA_NA
Otu2557	Planctomycetes_Planctomycetacia_Planctomycetales_Planctomycetaceae_uncultured_NA_NA_NA_NA_NA
Otu2560	Actinobacteria_Thermoleophilia_Gaiellales_uncultured_NA_NA_NA_NA_NA_NA
Otu2565	Actinobacteria_Actinobacteria_Frankiales_Acidothermaceae_Acidothermus_NA_NA_NA_NA_NA
Otu2569	Proteobacteria_Betaproteobacteria_SC-I-84_NA_NA_NA_NA_NA_NA_NA
Otu2572	Proteobacteria_Alphaproteobacteria_Rhodospirillales_Acetobacteraceae_Rhodovastum_NA_NA_NA_NA_NA
Otu2576	Chlamydiae_Chlamydiae_Chlamydiales_Simkaniaceae_NA_NA_NA_NA_NA_NA
Otu258	Actinobacteria_Actinobacteria_Micrococcales_Brevibacteriaceae_Brevibacterium_NA_NA_NA_NA_NA
Otu2583	Firmicutes_Bacilli_Bacillales_Paenibacillaceae_Paenibacillus_NA_NA_NA_NA_NA
Otu2587	Proteobacteria_Alphaproteobacteria_Rickettsiales_uncultured_NA_NA_NA_NA_NA_NA
Otu2591	Chloroflexi_SBR2076_NA_NA_NA_NA_NA_NA_NA_NA
Otu2595	Bacteroidetes_Sphingobacteriia_Sphingobacteriales_uncultured_NA_NA_NA_NA_NA_NA
Otu2599	Planctomycetes_Planctomycetacia_Planctomycetales_Planctomycetaceae_uncultured_NA_NA_NA_NA_NA
Otu2601	Chloroflexi_Ktedonobacteria_Ktedonobacterales_Thermosporotrichaceae_Thermosporothrix_NA_NA_NA_NA_NA
Otu2605	Firmicutes_Clostridia_Clostridiales_Family XVII_Sulfobacillus_NA_NA_NA_NA_NA
Otu2609	Proteobacteria_Alphaproteobacteria_Rickettsiales_SM2D12_NA_NA_NA_NA_NA_NA
Otu2612	Proteobacteria_Deltaproteobacteria_Myxococcales_Sandaracinaceae_uncultured_NA_NA_NA_NA_NA
Otu2616	Chloroflexi_Ktedonobacteria_Ktedonobacterales_Ktedonobacteraceae_uncultured_NA_NA_NA_NA_NA
Otu2500	Chloroflexi_Ktedonobacteria_Ktedonobacterales_FCPS473_NA_NA_NA_NA_NA_NA
Otu262	Acidobacteria_Acidobacteria_Acidobacteriales_Acidobacteriaceae (Subgroup 1)_uncultured_NA_NA_NA_NA_NA
Otu2504	Proteobacteria_Deltaproteobacteria_Myxococcales_mle1-27_NA_NA_NA_NA_NA_NA
Otu2623	Chloroflexi_Ktedonobacteria_Ktedonobacterales_Ktedonobacteraceae_uncultured_NA_NA_NA_NA_NA
Otu2508	Proteobacteria_Deltaproteobacteria_Myxococcales_Polyangiaceae_Sorangium_NA_NA_NA_NA_NA
Otu2626	Chloroflexi_Ktedonobacteria_Ktedonobacterales_Thermosporotrichaceae_uncultured_NA_NA_NA_NA_NA
Otu2511	Verrucomicrobia_OPB35 soil group_NA_NA_NA_NA_NA_NA_NA_NA
Otu263	Acidobacteria_Acidobacteria_Acidobacteriales_Acidobacteriaceae (Subgroup 1)_uncultured_NA_NA_NA_NA_NA
Otu2515	Saccharibacteria_NA_NA_NA_NA_NA_NA_NA_NA_NA
Otu2633	Acidobacteria_Acidobacteria_Acidobacteriales_Acidobacteriaceae (Subgroup 1)_uncultured_NA_NA_NA_NA_NA
Otu252	Acidobacteria_Solibacteres_Solibacterales_Solibacteraceae (Subgroup 3)_Candidatus Solibacter_NA_NA_NA_NA_NA
Otu2637	Acidobacteria_Blastocatellia_Blastocatellales_Blastocatellaceae (Subgroup 4)_uncultured_NA_NA_NA_NA_NA
Otu2523	Chloroflexi_Ktedonobacteria_Ktedonobacterales_Ktedonobacteraceae_uncultured_NA_NA_NA_NA_NA
Otu2641	Proteobacteria_Alphaproteobacteria_Rhodospirillales_DA111_NA_NA_NA_NA_NA_NA
Otu2528	Chloroflexi_Ktedonobacteria_Thermogemmatisporales_1921-2_NA_NA_NA_NA_NA_NA
Otu2645	Chloroflexi_Ktedonobacteria_Ktedonobacterales_Thermosporotrichaceae_uncultured_NA_NA_NA_NA_NA
Otu2531	Planctomycetes_Planctomycetacia_Planctomycetales_Planctomycetaceae_Singulisphaera_NA_NA_NA_NA_NA
Otu2649	Proteobacteria_Alphaproteobacteria_Rhodospirillales_DA111_NA_NA_NA_NA_NA_NA
Otu2535	Actinobacteria_Acidimicrobiia_Acidimicrobiales_uncultured_NA_NA_NA_NA_NA_NA
Otu2652	Euryarchaeota_Thermoplasmata_Thermoplasmatales_Terrestrial Miscellaneous Gp(TMEG)_NA_NA_NA_NA_NA_NA
Otu2539	Planctomycetes_Planctomycetacia_Planctomycetales_Planctomycetaceae_uncultured_NA_NA_NA_NA_NA
Otu2656	Chloroflexi_Ktedonobacteria_Ktedonobacterales_FCPS473_NA_NA_NA_NA_NA_NA
Otu2543	Bacteroidetes_Sphingobacteriia_Sphingobacteriales_Sphingobacteriaceae_Mucilaginibacter_NA_NA_NA_NA_NA
Otu266	Bacteroidetes_Sphingobacteriia_Sphingobacteriales_Chitinophagaceae_Parafilimonas_NA_NA_NA_NA_NA
Otu2547	Acidobacteria_Solibacteres_Solibacterales_Solibacteraceae (Subgroup 3)_Bryobacter_NA_NA_NA_NA_NA
Otu2663	Acidobacteria_Subgroup 12_NA_NA_NA_NA_NA_NA_NA_NA
Otu2551	Proteobacteria_Deltaproteobacteria_Bdellovibrionales_Bdellovibrionaceae_Bdellovibrio_NA_NA_NA_NA_NA
Otu2667	Proteobacteria_Alphaproteobacteria_Rhizobiales_Xanthobacteraceae_Variibacter_NA_NA_NA_NA_NA
Otu2691	Bacteroidetes_Sphingobacteriia_Sphingobacteriales_Sphingobacteriaceae_Pedobacter_NA_NA_NA_NA_NA
Otu2558	Proteobacteria_Gammaproteobacteria_Oceanospirillales_JL-ETNP-Y6_NA_NA_NA_NA_NA_NA
Otu2670	Chloroflexi_Ktedonobacteria_Ktedonobacterales_Thermosporotrichaceae_uncultured_NA_NA_NA_NA_NA
Otu2696	Proteobacteria_Alphaproteobacteria_Rhodospirillales_Acetobacteraceae_Rhodopila_NA_NA_NA_NA_NA
Otu2695	Actinobacteria_Thermoleophilia_Solirubrobacterales_Elev-16S-1332_NA_NA_NA_NA_NA_NA
Otu2561	Planctomycetes_Planctomycetacia_Planctomycetales_Planctomycetaceae_uncultured_NA_NA_NA_NA_NA
Otu2674	Chloroflexi_Ktedonobacteria_Ktedonobacterales_G12-WMSP1_NA_NA_NA_NA_NA_NA
Otu27	Acidobacteria_Acidobacteria_Acidobacteriales_Acidobacteriaceae (Subgroup 1)_Candidatus Koribacter_NA_NA_NA_NA_NA
Otu2699	Verrucomicrobia_Spartobacteria_Chthoniobacterales_Xiphinematobacteraceae_Candidatus Xiphinematobacter_NA_NA_NA_NA_NA
Otu2566	Cyanobacteria_Chloroplast_NA_NA_NA_NA_NA_NA_NA_NA
Otu2678	Proteobacteria_Betaproteobacteria_Nitrosomonadales_Gallionellaceae_Candidatus Nitrotoga_NA_NA_NA_NA_NA
Otu2702	Proteobacteria_Deltaproteobacteria_Myxococcales_uncultured_NA_NA_NA_NA_NA_NA
Otu2701	Chloroflexi_Ktedonobacteria_Ktedonobacterales_Ktedonobacteraceae_uncultured_NA_NA_NA_NA_NA
Otu257	Actinobacteria_Actinobacteria_Frankiales_Acidothermaceae_Acidothermus_NA_NA_NA_NA_NA
Otu2681	Actinobacteria_Actinobacteria_Frankiales_Acidothermaceae_Acidothermus_NA_NA_NA_NA_NA
Otu2707	Chloroflexi_KD4-96_NA_NA_NA_NA_NA_NA_NA_NA
Otu2706	Verrucomicrobia_S-BQ2-57 soil group_NA_NA_NA_NA_NA_NA_NA_NA
Otu2573	Chloroflexi_Dehalococcoidia_Dehalococcoidales_Dehalococcoidaceae_Dehalococcoides_NA_NA_NA_NA_NA
Otu2685	Proteobacteria_Alphaproteobacteria_Rhizobiales_Methylobacteriaceae_Methylobacterium_NA_NA_NA_NA_NA
Otu2710	Planctomycetes_Planctomycetacia_Planctomycetales_Planctomycetaceae_Gemmata_NA_NA_NA_NA_NA
Otu271	Firmicutes_Bacilli_Bacillales_Staphylococcaceae_Staphylococcus_NA_NA_NA_NA_NA
Otu2577	Chloroflexi_SBR2076_NA_NA_NA_NA_NA_NA_NA_NA
Otu2714	Proteobacteria_Betaproteobacteria_Nitrosomonadales_Nitrosomonadaceae_uncultured_NA_NA_NA_NA_NA
Otu2713	Chloroflexi_Ktedonobacteria_Ktedonobacterales_FCPS473_NA_NA_NA_NA_NA_NA
Otu2580	Acidobacteria_Subgroup 12_NA_NA_NA_NA_NA_NA_NA_NA
Otu2718	Proteobacteria_Alphaproteobacteria_Alphaproteobacteria Incertae Sedis_Unknown Family_uncultured_NA_NA_NA_NA_NA
Otu2717	Verrucomicrobia_Spartobacteria_Chthoniobacterales_Chthoniobacteraceae_Chthoniobacter_NA_NA_NA_NA_NA
Otu2584	Firmicutes_Clostridia_Halanaerobiales_ODP1230B8.23_NA_NA_NA_NA_NA_NA
Otu2721	Planctomycetes_Planctomycetacia_Planctomycetales_Planctomycetaceae_uncultured_NA_NA_NA_NA_NA
Otu2720	Planctomycetes_Planctomycetacia_Planctomycetales_Planctomycetaceae_uncultured_NA_NA_NA_NA_NA
Otu2588	Elusimicrobia_Elusimicrobia_Lineage IIa_NA_NA_NA_NA_NA_NA_NA
Otu2725	Chloroflexi_Ktedonobacteria_JG30-KF-AS9_NA_NA_NA_NA_NA_NA_NA
Otu2724	Bacteroidetes_Bacteroidia_Bacteroidales_Rikenellaceae_Alistipes_NA_NA_NA_NA_NA
Otu2592	Acidobacteria_Holophagae_Subgroup 7_NA_NA_NA_NA_NA_NA_NA
Otu2729	Bacteroidetes_Sphingobacteriia_Sphingobacteriales_env.OPS 17_NA_NA_NA_NA_NA_NA
Otu2728	Planctomycetes_Planctomycetacia_Planctomycetales_Planctomycetaceae_Planctomyces_NA_NA_NA_NA_NA
Otu2596	Chloroflexi_Ktedonobacteria_Ktedonobacterales_G12-WMSP1_NA_NA_NA_NA_NA_NA
Otu2732	Chloroflexi_Ktedonobacteria_Ktedonobacterales_Ktedonobacteraceae_Ktedonobacter_NA_NA_NA_NA_NA
Otu2731	Acidobacteria_Acidobacteria_Acidobacteriales_Acidobacteriaceae (Subgroup 1)_uncultured_NA_NA_NA_NA_NA
Otu26	Chloroflexi_Ktedonobacteria_Ktedonobacterales_Ktedonobacteraceae_uncultured_NA_NA_NA_NA_NA
Otu2736	Acidobacteria_Subgroup 2_NA_NA_NA_NA_NA_NA_NA_NA
Otu2735	Verrucomicrobia_OPB35 soil group_Unknown Order_Unknown Family_Pedosphaera_NA_NA_NA_NA_NA
Otu2602	Proteobacteria_Alphaproteobacteria_Rhodospirillales_Rhodospirillaceae_Nitrospirillum_NA_NA_NA_NA_NA
Otu274	Firmicutes_Clostridia_Halanaerobiales_ODP1230B8.23_NA_NA_NA_NA_NA_NA
Otu2739	Chloroflexi_Ardenticatenia_uncultured_NA_NA_NA_NA_NA_NA_NA
Otu2606	Bacteroidetes_Sphingobacteriia_Sphingobacteriales_Chitinophagaceae_Taibaiella_NA_NA_NA_NA_NA
Otu2744	Planctomycetes_Phycisphaerae_Tepidisphaerales_Tepidisphaeraceae_NA_NA_NA_NA_NA_NA
Otu2742	Planctomycetes_Phycisphaerae_Tepidisphaerales_Tepidisphaeraceae_NA_NA_NA_NA_NA_NA
Otu261	Firmicutes_Clostridia_Clostridiales_Christensenellaceae_Christensenellaceae R-7 group_NA_NA_NA_NA_NA
Otu275	Acidobacteria_Solibacteres_Solibacterales_Solibacteraceae (Subgroup 3)_Candidatus Solibacter_NA_NA_NA_NA_NA
Otu2749	Planctomycetes_Planctomycetacia_Planctomycetales_Planctomycetaceae_uncultured_NA_NA_NA_NA_NA
Otu2613	Latescibacteria_NA_NA_NA_NA_NA_NA_NA_NA_NA
Otu2753	Gemmatimonadetes_Gemmatimonadetes_Gemmatimonadales_Gemmatimonadaceae_Gemmatimonas_NA_NA_NA_NA_NA
Otu2752	Chloroflexi_Ktedonobacteria_Ktedonobacterales_Ktedonobacteraceae_uncultured_NA_NA_NA_NA_NA
Otu2617	Planctomycetes_Planctomycetacia_Planctomycetales_Planctomycetaceae_uncultured_NA_NA_NA_NA_NA
Otu2757	Armatimonadetes_Fimbriimonadia_Fimbriimonadales_Fimbriimonadaceae_NA_NA_NA_NA_NA_NA
Otu2756	Bacteroidetes_Flavobacteriia_Flavobacteriales_Flavobacteriaceae_Capnocytophaga_NA_NA_NA_NA_NA
Otu2620	Saccharibacteria_NA_NA_NA_NA_NA_NA_NA_NA_NA
Otu276	Acidobacteria_Subgroup 5_NA_NA_NA_NA_NA_NA_NA_NA
Otu2760	Chloroflexi_Anaerolineae_Anaerolineales_Anaerolineaceae_Anaerolineaceae UCG-001_NA_NA_NA_NA_NA
Otu2763	Chlamydiae_Chlamydiae_Chlamydiales_Simkaniaceae_uncultured_NA_NA_NA_NA_NA
Otu2624	Actinobacteria_Actinobacteria_Frankiales_Acidothermaceae_Acidothermus_NA_NA_NA_NA_NA
Otu2764	Woesearchaeota (DHVEG-6)_NA_NA_NA_NA_NA_NA_NA_NA_NA
Otu2767	Proteobacteria_Betaproteobacteria_Burkholderiales_Comamonadaceae_Rhizobacter_NA_NA_NA_NA_NA
Otu2627	Proteobacteria_Alphaproteobacteria_Rhizobiales_Hyphomicrobiaceae_uncultured_NA_NA_NA_NA_NA
Otu2770	Proteobacteria_Alphaproteobacteria_Rhizobiales_Beijerinckiaceae_uncultured_NA_NA_NA_NA_NA
Otu2768	Actinobacteria_MB-A2-108_NA_NA_NA_NA_NA_NA_NA_NA
Otu2630	Proteobacteria_Alphaproteobacteria_Rhizobiales_Rhizobiales Incertae Sedis_Agaricicola_NA_NA_NA_NA_NA
Otu2775	Acidobacteria_Acidobacteria_Acidobacteriales_Acidobacteriaceae (Subgroup 1)_uncultured_NA_NA_NA_NA_NA
Otu2771	Saccharibacteria_NA_NA_NA_NA_NA_NA_NA_NA_NA
Otu2634	Acidobacteria_Blastocatellia_Blastocatellales_Blastocatellaceae (Subgroup 4)_24-Nov_NA_NA_NA_NA_NA
Otu278	Chloroflexi_TK10_NA_NA_NA_NA_NA_NA_NA_NA
Otu2777	Spirochaetae_Spirochaetes_Spirochaetales_Spirochaetaceae_Treponema 2_NA_NA_NA_NA_NA
Otu2783	Acidobacteria_Acidobacteria_Acidobacteriales_Acidobacteriaceae (Subgroup 1)_uncultured_NA_NA_NA_NA_NA
Otu2638	Bacteroidetes_Sphingobacteriia_Sphingobacteriales_S15A-MN91_NA_NA_NA_NA_NA_NA
Otu2780	Bacteroidetes_Sphingobacteriia_Sphingobacteriales_Chitinophagaceae_uncultured_NA_NA_NA_NA_NA
Otu2787	Proteobacteria_Betaproteobacteria_Burkholderiales_Oxalobacteraceae_Massilia_NA_NA_NA_NA_NA
Otu2642	Gemmatimonadetes_Gemmatimonadetes_Gemmatimonadales_Gemmatimonadaceae_uncultured_NA_NA_NA_NA_NA
Otu2790	Proteobacteria_Deltaproteobacteria_Myxococcales_uncultured_NA_NA_NA_NA_NA_NA
Otu2784	Gemmatimonadetes_Gemmatimonadetes_Gemmatimonadales_Gemmatimonadaceae_uncultured_NA_NA_NA_NA_NA
Otu2646	Chloroflexi_Ktedonobacteria_JG30-KF-AS9_NA_NA_NA_NA_NA_NA_NA
Otu2794	Bacteroidetes_Bacteroidia_Bacteroidales_Bacteroidaceae_Bacteroides_NA_NA_NA_NA_NA
Otu2788	Chloroflexi_Chloroflexia_Chloroflexales_Roseiflexaceae_Roseiflexus_NA_NA_NA_NA_NA
Otu265	Proteobacteria_Alphaproteobacteria_Caulobacterales_Caulobacteraceae_Brevundimonas_NA_NA_NA_NA_NA
Otu2798	Cyanobacteria_Chloroplast_NA_NA_NA_NA_NA_NA_NA_NA
Otu2791	Planctomycetes_Phycisphaerae_Tepidisphaerales_Tepidisphaeraceae_NA_NA_NA_NA_NA_NA
Otu2801	Fusobacteria_Fusobacteriia_Fusobacteriales_Fusobacteriaceae_Cetobacterium_NA_NA_NA_NA_NA
Otu2653	Acidobacteria_Subgroup 2_NA_NA_NA_NA_NA_NA_NA_NA
Otu2795	Chloroflexi_Ktedonobacteria_Ktedonobacterales_Ktedonobacteraceae_Ktedonobacter_NA_NA_NA_NA_NA
Otu2805	Chlamydiae_Chlamydiae_Chlamydiales_cvE6_NA_NA_NA_NA_NA_NA
Otu2657	Parcubacteria_NA_NA_NA_NA_NA_NA_NA_NA_NA
Otu2799	Proteobacteria_Deltaproteobacteria_Myxococcales_Polyangiaceae_Sorangium_NA_NA_NA_NA_NA
Otu2809	Proteobacteria_Alphaproteobacteria_Rhizobiales_JG34-KF-361_NA_NA_NA_NA_NA_NA
Otu2660	Chloroflexi_Ktedonobacteria_Ktedonobacterales_G12-WMSP1_NA_NA_NA_NA_NA_NA
Otu2813	Firmicutes_Clostridia_Clostridiales_Ruminococcaceae_uncultured_NA_NA_NA_NA_NA
Otu2802	Chloroflexi_Ktedonobacteria_Ktedonobacterales_Ktedonobacteraceae_uncultured_NA_NA_NA_NA_NA
Otu2664	Firmicutes_Bacilli_Bacillales_Alicyclobacillaceae_Alicyclobacillus_NA_NA_NA_NA_NA
Otu2817	Proteobacteria_Alphaproteobacteria_Sphingomonadales_Sphingomonadaceae_Sphingomonas_NA_NA_NA_NA_NA
Otu2806	Proteobacteria_Betaproteobacteria_SC-I-84_NA_NA_NA_NA_NA_NA_NA
Otu2668	Proteobacteria_Deltaproteobacteria_Deltaproteobacteria Incertae Sedis_Syntrophorhabdaceae_Syntrophorhabdus_NA_NA_NA_NA_NA
Otu282	Chloroflexi_Ktedonobacteria_Ktedonobacterales_HSB OF53-F07_NA_NA_NA_NA_NA_NA
Otu281	Planctomycetes_Planctomycetacia_Planctomycetales_Planctomycetaceae_uncultured_NA_NA_NA_NA_NA
Otu2671	Chloroflexi_Ktedonobacteria_Ktedonobacterales_FCPS473_NA_NA_NA_NA_NA_NA
Otu2823	Cyanobacteria_Chloroplast_NA_NA_NA_NA_NA_NA_NA_NA
Otu2814	Proteobacteria_Alphaproteobacteria_Rhodospirillales_Rhodospirillaceae_uncultured_NA_NA_NA_NA_NA
Otu2675	Planctomycetes_Planctomycetacia_Planctomycetales_Planctomycetaceae_uncultured_NA_NA_NA_NA_NA
Otu2827	Chloroflexi_Ktedonobacteria_Ktedonobacterales_Ktedonobacteraceae_uncultured_NA_NA_NA_NA_NA
Otu2818	Thaumarchaeota_Group C3_NA_NA_NA_NA_NA_NA_NA_NA
Otu2679	Chloroflexi_Ktedonobacteria_Ktedonobacterales_Ktedonobacteraceae_uncultured_NA_NA_NA_NA_NA
Otu2830	Planctomycetes_Planctomycetacia_Planctomycetales_Planctomycetaceae_uncultured_NA_NA_NA_NA_NA
Otu2820	Chloroflexi_Ktedonobacteria_Ktedonobacterales_Ktedonobacteraceae_uncultured_NA_NA_NA_NA_NA
Otu2834	Acidobacteria_Acidobacteria_Acidobacteriales_Acidobacteriaceae (Subgroup 1)_uncultured_NA_NA_NA_NA_NA
Otu2682	Chloroflexi_Ktedonobacteria_Ktedonobacterales_Thermosporotrichaceae_uncultured_NA_NA_NA_NA_NA
Otu2824	Verrucomicrobia_Spartobacteria_Chthoniobacterales_DA101 soil group_NA_NA_NA_NA_NA_NA
Otu2841	Proteobacteria_Alphaproteobacteria_Rhodospirillales_Rhodospirillaceae_uncultured_NA_NA_NA_NA_NA
Otu2686	Chloroflexi_Ktedonobacteria_Ktedonobacterales_Thermosporotrichaceae_uncultured_NA_NA_NA_NA_NA
Otu2828	Proteobacteria_Alphaproteobacteria_Rhodospirillales_Rhodospirillaceae_uncultured_NA_NA_NA_NA_NA
Otu2845	Acidobacteria_Subgroup 13_NA_NA_NA_NA_NA_NA_NA_NA
Otu2831	Actinobacteria_Actinobacteria_Pseudonocardiales_Pseudonocardiaceae_Yuhushiella_NA_NA_NA_NA_NA
Otu2848	Actinobacteria_Actinobacteria_Micromonosporales_Micromonosporaceae_Salinispora_NA_NA_NA_NA_NA
Otu2837	Proteobacteria_Betaproteobacteria_SC-I-84_NA_NA_NA_NA_NA_NA_NA
Otu2851	Gemmatimonadetes_S0134 terrestrial group_NA_NA_NA_NA_NA_NA_NA_NA
Otu2842	Planctomycetes_Phycisphaerae_CPla-3 termite group_NA_NA_NA_NA_NA_NA_NA
Otu2855	Acidobacteria_Acidobacteria_Acidobacteriales_Acidobacteriaceae (Subgroup 1)_uncultured_NA_NA_NA_NA_NA
Otu2846	Saccharibacteria_NA_NA_NA_NA_NA_NA_NA_NA_NA
Otu2859	Saccharibacteria_NA_NA_NA_NA_NA_NA_NA_NA_NA
Otu2849	Chloroflexi_Ktedonobacteria_B12-WMSP1_NA_NA_NA_NA_NA_NA_NA
Otu2863	Deinococcus-Thermus_Deinococci_KD3-62_NA_NA_NA_NA_NA_NA_NA
Otu2852	Planctomycetes_Planctomycetacia_Planctomycetales_Planctomycetaceae_uncultured_NA_NA_NA_NA_NA
Otu2867	Aminicenantes_NA_NA_NA_NA_NA_NA_NA_NA_NA
Otu2856	Acidobacteria_Acidobacteria_Acidobacteriales_Acidobacteriaceae (Subgroup 1)_uncultured_NA_NA_NA_NA_NA
Otu2870	Chloroflexi_Ktedonobacteria_Ktedonobacterales_Ktedonobacteraceae_Ktedonobacter_NA_NA_NA_NA_NA
Otu2860	Gracilibacteria_NA_NA_NA_NA_NA_NA_NA_NA_NA
Otu2875	Planctomycetes_BD7-11_NA_NA_NA_NA_NA_NA_NA_NA
Otu2864	Planctomycetes_Planctomycetacia_Planctomycetales_Planctomycetaceae_uncultured_NA_NA_NA_NA_NA
Otu2879	Planctomycetes_Phycisphaerae_Tepidisphaerales_Tepidisphaeraceae_NA_NA_NA_NA_NA_NA
Otu2868	Planctomycetes_Phycisphaerae_Tepidisphaerales_Tepidisphaeraceae_NA_NA_NA_NA_NA_NA
Otu2872	Actinobacteria_Thermoleophilia_Solirubrobacterales_288-2_NA_NA_NA_NA_NA_NA
Otu2876	Verrucomicrobia_OPB35 soil group_NA_NA_NA_NA_NA_NA_NA_NA
Otu2880	Chloroflexi_JG37-AG-4_NA_NA_NA_NA_NA_NA_NA_NA
Otu2885	Armatimonadetes_Armatimonadia_Armatimonadales_NA_NA_NA_NA_NA_NA_NA
Otu269	Acidobacteria_Solibacteres_Solibacterales_Solibacteraceae (Subgroup 3)_Candidatus Solibacter_NA_NA_NA_NA_NA
Otu2693	Chlamydiae_Chlamydiae_Chlamydiales_Parachlamydiaceae_Neochlamydia_NA_NA_NA_NA_NA
Otu2697	Saccharibacteria_NA_NA_NA_NA_NA_NA_NA_NA_NA
Otu270	Acidobacteria_Solibacteres_Solibacterales_Solibacteraceae (Subgroup 3)_Bryobacter_NA_NA_NA_NA_NA
Otu2703	Chloroflexi_Ktedonobacteria_Ktedonobacterales_FCPS473_NA_NA_NA_NA_NA_NA
Otu2708	Proteobacteria_Betaproteobacteria_SC-I-84_NA_NA_NA_NA_NA_NA_NA
Otu2711	Acidobacteria_Subgroup 6_NA_NA_NA_NA_NA_NA_NA_NA
Otu2715	Verrucomicrobia_Spartobacteria_Chthoniobacterales_Chthoniobacteraceae_Chthoniobacter_NA_NA_NA_NA_NA
Otu2719	Actinobacteria_Actinobacteria_Propionibacteriales_Nocardioidaceae_Nocardioides_NA_NA_NA_NA_NA
Otu2722	Proteobacteria_Alphaproteobacteria_Rhodospirillales_DA111_NA_NA_NA_NA_NA_NA
Otu2726	Proteobacteria_Betaproteobacteria_Neisseriales_Neisseriaceae_Neisseria_NA_NA_NA_NA_NA
Otu273	Chloroflexi_Ktedonobacteria_Ktedonobacterales_JG30a-KF-32_NA_NA_NA_NA_NA_NA
Otu2733	Actinobacteria_Acidimicrobiia_Acidimicrobiales_OM1 clade_Candidatus Actinomarina_NA_NA_NA_NA_NA
Otu2737	Cyanobacteria_Cyanobacteria_SubsectionIV_FamilyI_Scytonema_NA_NA_NA_NA_NA
Otu2740	Proteobacteria_Gammaproteobacteria_Xanthomonadales_Xanthomonadaceae_Luteimonas_NA_NA_NA_NA_NA
Otu2745	Bacteroidetes_Flavobacteriia_Flavobacteriales_Flavobacteriaceae_Flavobacterium_NA_NA_NA_NA_NA
Otu2747	Chloroflexi_JG37-AG-4_NA_NA_NA_NA_NA_NA_NA_NA
Otu2750	Chlamydiae_Chlamydiae_Chlamydiales_Chlamydiaceae_NA_NA_NA_NA_NA_NA
Otu2754	Planctomycetes_Planctomycetacia_Planctomycetales_Planctomycetaceae_uncultured_NA_NA_NA_NA_NA
Otu2758	Proteobacteria_Alphaproteobacteria_Rhodospirillales_Acetobacteraceae_Rhodopila_NA_NA_NA_NA_NA
Otu2761	Chloroflexi_Ktedonobacteria_Ktedonobacterales_1959-1_NA_NA_NA_NA_NA_NA
Otu2765	Bacteroidetes_Sphingobacteriia_Sphingobacteriales_Sphingobacteriaceae_Mucilaginibacter_NA_NA_NA_NA_NA
Otu2769	Bacteroidetes_Sphingobacteriia_Sphingobacteriales_Chitinophagaceae_uncultured_NA_NA_NA_NA_NA
Otu2773	Bacteroidetes_Sphingobacteriia_Sphingobacteriales_Sphingobacteriaceae_Mucilaginibacter_NA_NA_NA_NA_NA
Otu2778	Proteobacteria_Alphaproteobacteria_Sphingomonadales_Sphingomonadaceae_Novosphingobium_NA_NA_NA_NA_NA
Otu2781	Armatimonadetes_uncultured_NA_NA_NA_NA_NA_NA_NA_NA
Otu2785	Planctomycetes_Planctomycetacia_Planctomycetales_Planctomycetaceae_uncultured_NA_NA_NA_NA_NA
Otu2789	Proteobacteria_Gammaproteobacteria_Legionellales_Coxiellaceae_Aquicella_NA_NA_NA_NA_NA
Otu2792	Chloroflexi_Ktedonobacteria_Ktedonobacterales_Ktedonobacteraceae_uncultured_NA_NA_NA_NA_NA
Otu2796	Acidobacteria_Subgroup 6_NA_NA_NA_NA_NA_NA_NA_NA
Otu280	Firmicutes_Bacilli_Bacillales_Alicyclobacillaceae_Alicyclobacillus_NA_NA_NA_NA_NA
Otu2803	Bacteroidetes_Sphingobacteriia_Sphingobacteriales_Chitinophagaceae_uncultured_NA_NA_NA_NA_NA
Otu2807	Parcubacteria_NA_NA_NA_NA_NA_NA_NA_NA_NA
Otu2810	Proteobacteria_Deltaproteobacteria_Bdellovibrionales_Bdellovibrionaceae_OM27 clade_NA_NA_NA_NA_NA
Otu2815	Proteobacteria_Alphaproteobacteria_Rhodospirillales_Acetobacteraceae_uncultured_NA_NA_NA_NA_NA
Otu2819	Firmicutes_Clostridia_Clostridiales_Ruminococcaceae_uncultured_NA_NA_NA_NA_NA
Otu2821	Bacteroidetes_Cytophagia_Cytophagales_Cytophagaceae_Spirosoma_NA_NA_NA_NA_NA
Otu2825	Cyanobacteria_Chloroplast_NA_NA_NA_NA_NA_NA_NA_NA
Otu2829	Chloroflexi_Ktedonobacteria_Ktedonobacterales_Ktedonobacteraceae_uncultured_NA_NA_NA_NA_NA
Otu2832	Chlamydiae_Chlamydiae_Chlamydiales_Simkaniaceae_uncultured_NA_NA_NA_NA_NA
Otu2838	Actinobacteria_Thermoleophilia_Gaiellales_uncultured_NA_NA_NA_NA_NA_NA
Otu2843	Acidobacteria_Solibacteres_Solibacterales_Solibacteraceae (Subgroup 3)_Paludibaculum_NA_NA_NA_NA_NA
Otu285	Proteobacteria_Alphaproteobacteria_Rhizobiales_1174-901-12_NA_NA_NA_NA_NA_NA
Otu2853	Fibrobacteres_Fibrobacteria_Fibrobacterales_Fibrobacteraceae_uncultured_NA_NA_NA_NA_NA
Otu2857	Bacteroidetes_Sphingobacteriia_Sphingobacteriales_Sphingobacteriaceae_Olivibacter_NA_NA_NA_NA_NA
Otu2861	Proteobacteria_Deltaproteobacteria_Myxococcales_Archangiaceae_Anaeromyxobacter_NA_NA_NA_NA_NA
Otu2865	Firmicutes_Clostridia_Clostridiales_Family XIII_Family XIII UCG-001_NA_NA_NA_NA_NA
Otu2869	Saccharibacteria_NA_NA_NA_NA_NA_NA_NA_NA_NA
Otu2873	Bacteroidetes_Sphingobacteriia_Sphingobacteriales_env.OPS 17_NA_NA_NA_NA_NA_NA
Otu2877	Bacteroidetes_Cytophagia_Cytophagales_Cytophagaceae_Spirosoma_NA_NA_NA_NA_NA
Otu2884	Planctomycetes_Planctomycetacia_Planctomycetales_Planctomycetaceae_uncultured_NA_NA_NA_NA_NA
Otu2888	Saccharibacteria_NA_NA_NA_NA_NA_NA_NA_NA_NA
Otu2891	Verrucomicrobia_Verrucomicrobiae_Verrucomicrobiales_Verrucomicrobiaceae_Roseibacillus_NA_NA_NA_NA_NA
Otu2895	Firmicutes_Erysipelotrichia_Erysipelotrichales_Erysipelotrichaceae_uncultured_NA_NA_NA_NA_NA
Otu2899	Bacteroidetes_Sphingobacteriia_Sphingobacteriales_Chitinophagaceae_Ferruginibacter_NA_NA_NA_NA_NA
Otu2901	Bacteroidetes_Sphingobacteriia_Sphingobacteriales_Sphingobacteriaceae_Mucilaginibacter_NA_NA_NA_NA_NA
Otu2905	Chloroflexi_Ktedonobacteria_Ktedonobacterales_Thermosporotrichaceae_uncultured_NA_NA_NA_NA_NA
Otu2909	Bacteroidetes_Sphingobacteriia_Sphingobacteriales_Chitinophagaceae_uncultured_NA_NA_NA_NA_NA
Otu2912	Cyanobacteria_Melainabacteria_Obscuribacterales_NA_NA_NA_NA_NA_NA_NA
Otu2916	Proteobacteria_Alphaproteobacteria_Rhizobiales_P-102_NA_NA_NA_NA_NA_NA
Otu2922	Planctomycetes_Planctomycetacia_Planctomycetales_Planctomycetaceae_Gemmata_NA_NA_NA_NA_NA
Otu2926	Proteobacteria_Alphaproteobacteria_Rhodospirillales_DA111_NA_NA_NA_NA_NA_NA
Otu293	Actinobacteria_Actinobacteria_Corynebacteriales_Nocardiaceae_Nocardia_NA_NA_NA_NA_NA
Otu2933	Acidobacteria_Blastocatellia_Blastocatellales_Blastocatellaceae (Subgroup 4)_RB41_NA_NA_NA_NA_NA
Otu2937	Firmicutes_Bacilli_Bacillales_Planococcaceae_Kurthia_NA_NA_NA_NA_NA
Otu2690	Verrucomicrobia_Spartobacteria_Chthoniobacterales_DA101 soil group_NA_NA_NA_NA_NA_NA
Otu2941	Planctomycetes_Planctomycetacia_Planctomycetales_Planctomycetaceae_Gemmata_NA_NA_NA_NA_NA
Otu2694	Acidobacteria_Solibacteres_Solibacterales_Solibacteraceae (Subgroup 3)_Bryobacter_NA_NA_NA_NA_NA
Otu2947	Chloroflexi_Ktedonobacteria_Ktedonobacterales_1959-1_NA_NA_NA_NA_NA_NA
Otu2698	Acidobacteria_Acidobacteria_Acidobacteriales_Acidobacteriaceae (Subgroup 1)_Candidatus Koribacter_NA_NA_NA_NA_NA
Otu2950	Chloroflexi_Ktedonobacteria_Ktedonobacterales_Ktedonobacteraceae_Ktedonobacter_NA_NA_NA_NA_NA
Otu2700	Proteobacteria_Deltaproteobacteria_Myxococcales_Haliangiaceae_Haliangium_NA_NA_NA_NA_NA
Otu2955	Bacteroidetes_Sphingobacteriia_Sphingobacteriales_Chitinophagaceae_Chitinophaga_NA_NA_NA_NA_NA
Otu2705	Proteobacteria_Alphaproteobacteria_Sphingomonadales_Sphingomonadaceae_Sphingomonas_NA_NA_NA_NA_NA
Otu2959	Proteobacteria_Alphaproteobacteria_Rhodospirillales_Acetobacteraceae_Acidicaldus_NA_NA_NA_NA_NA
Otu2709	Actinobacteria_Actinobacteria_Micrococcales_Microbacteriaceae_Microbacterium_NA_NA_NA_NA_NA
Otu2962	Proteobacteria_Gammaproteobacteria_Pseudomonadales_Pseudomonadaceae_Pseudomonas_NA_NA_NA_NA_NA
Otu2712	Firmicutes_Bacilli_Lactobacillales_Leuconostocaceae_Weissella_NA_NA_NA_NA_NA
Otu2966	Proteobacteria_Gammaproteobacteria_Legionellales_Legionellaceae_Legionella_NA_NA_NA_NA_NA
Otu2716	Chlamydiae_Chlamydiae_Chlamydiales_Waddliaceae_Waddlia_NA_NA_NA_NA_NA
Otu297	Chloroflexi_SBR2076_NA_NA_NA_NA_NA_NA_NA_NA
Otu272	Proteobacteria_Alphaproteobacteria_Rhizobiales_Rhizobiales Incertae Sedis_Rhizomicrobium_NA_NA_NA_NA_NA
Otu2974	Proteobacteria_Alphaproteobacteria_Rhodospirillales_Acetobacteraceae_uncultured_NA_NA_NA_NA_NA
Otu2889	Firmicutes_Clostridia_Clostridiales_Heliobacteriaceae_Hydrogenispora_NA_NA_NA_NA_NA
Otu2723	Planctomycetes_Phycisphaerae_Tepidisphaerales_Tepidisphaeraceae_NA_NA_NA_NA_NA_NA
Otu2979	Bacteroidetes_Sphingobacteriia_Sphingobacteriales_Chitinophagaceae_uncultured_NA_NA_NA_NA_NA
Otu2892	Acidobacteria_Acidobacteria_Acidobacteriales_Acidobacteriaceae (Subgroup 1)_Granulicella_NA_NA_NA_NA_NA
Otu2727	Proteobacteria_Gammaproteobacteria_Chromatiales_Chromatiaceae_Rheinheimera_NA_NA_NA_NA_NA
Otu2982	Acidobacteria_Blastocatellia_Blastocatellales_Blastocatellaceae (Subgroup 4)_RB41_NA_NA_NA_NA_NA
Otu2896	Proteobacteria_Gammaproteobacteria_BD7-8 marine group_NA_NA_NA_NA_NA_NA_NA
Otu2730	Proteobacteria_Alphaproteobacteria_Rhodospirillales_Rhodospirillaceae_uncultured_NA_NA_NA_NA_NA
Otu2986	Actinobacteria_Actinobacteria_Micrococcales_Intrasporangiaceae_Intrasporangium_NA_NA_NA_NA_NA
Otu29	Verrucomicrobia_Spartobacteria_Chthoniobacterales_Xiphinematobacteraceae_Candidatus Xiphinematobacter_NA_NA_NA_NA_NA
Otu2734	Actinobacteria_MB-A2-108_NA_NA_NA_NA_NA_NA_NA_NA
Otu299	Actinobacteria_Actinobacteria_Pseudonocardiales_Pseudonocardiaceae_Actinomycetospora_NA_NA_NA_NA_NA
Otu2902	Firmicutes_Bacilli_Bacillales_Bacillaceae_Bacillus_NA_NA_NA_NA_NA
Otu2738	Proteobacteria_SPOTSOCT00m83_NA_NA_NA_NA_NA_NA_NA_NA
Otu2993	Proteobacteria_Gammaproteobacteria_Enterobacteriales_Enterobacteriaceae_Rahnella_NA_NA_NA_NA_NA
Otu2906	Planctomycetes_Planctomycetacia_Planctomycetales_Planctomycetaceae_uncultured_NA_NA_NA_NA_NA
[truncated: 4,617 more rows]
