# Supplementary material for: High-throughput metabarcoding reveals the effect of physicochemical soil properties on soil and litter biodiversity and community turnover across Amazonia
Source: PeerJ. 2018 Sep 25;6:e5661. doi: 10.7717/peerj.5661 (PMC6161700; doi:10.7717/peerj.5661)
Supplement: Supplemental Information 8 [file peerj-06-5661-s008.csv]

OTU.ID	taxonomy
Otu1000	Eukaryota_Opisthokonta_Nucletmycea_Fungi_Chytridiomycota_Incertae Sedis_Chytridiomycetes_Spizellomycetales_NA_NA_NA_NA_NA_NA_NA_NA_NA_NA_NA_NA_NA_NA_NA_NA_NA_NA_NA_NA_NA_NA_NA_NA_NA_NA_NA_NA_NA_NA_NA_NA_NA
Otu10006	_NA_NA_NA_NA_NA_NA_NA_NA_NA_NA_NA_NA_NA_NA_NA_NA_NA_NA_NA_NA_NA_NA_NA_NA_NA_NA_NA_NA_NA_NA_NA_NA_NA_NA_NA_NA
Otu10011	Eukaryota_Opisthokonta_Nucletmycea_Fungi_Dikarya_Ascomycota_Pezizomycotina_Sordariomycetes_Sordariales_NA_NA_NA_NA_NA_NA_NA_NA_NA_NA_NA_NA_NA_NA_NA_NA_NA_NA_NA_NA_NA_NA_NA
Otu10	Eukaryota_Opisthokonta_Nucletmycea_Fungi_Dikarya_Basidiomycota_Agaricomycotina_Agaricomycetes_Agaricales_Tricholomataceae_Hygrocybe_NA_NA_NA_NA_NA_NA_NA_NA_NA_NA_NA_NA_NA_NA_NA_NA_NA_NA_NA_NA_NA_NA_NA_NA
Otu10015	Eukaryota_SAR_Alveolata_Ciliophora_Intramacronucleata_Spirotrichea_Hypotrichia_Bistichella_NA_NA_NA_NA_NA_NA_NA_NA_NA_NA_NA_NA_NA_NA_NA_NA_NA_NA_NA_NA_NA_NA_NA_NA_NA_NA_NA_NA_NA
Otu100	Eukaryota_SAR_Stramenopiles_Ochrophyta_Chrysophyceae_P34.45_NA_NA_NA_NA_NA_NA_NA_NA_NA_NA_NA_NA_NA_NA_NA_NA_NA_NA_NA_NA_NA_NA_NA_NA_NA_NA_NA_NA_NA_NA_NA_NA_NA_NA_NA_NA_NA_NA
Otu10000	Eukaryota_Opisthokonta_Nucletmycea_Fungi_Dikarya_Basidiomycota_Basidiomycotina_Dacrymycetes_Dacrymycetales_Dacrymycetaceae_Cerinomyces_NA_NA_NA_NA_NA_NA_NA_NA_NA_NA_NA_NA_NA_NA_NA_NA_NA_NA_NA_NA_NA_NA_NA_NA_NA
Otu10020	Eukaryota_Opisthokonta_Holozoa_Metazoa (Animalia)_Eumetazoa_Bilateria_Nematoda_Enoplea_Enoplia_Triplonchida_NA_NA_NA_NA_NA_NA_NA_NA_NA_NA_NA_NA_NA_NA_NA_NA_NA_NA_NA_NA_NA_NA
Otu10002	Eukaryota_SAR_Alveolata_Apicomplexa_Conoidasida_Gregarinasina_Eugregarinorida_CCA5_NA_NA_NA_NA_NA_NA_NA_NA_NA_NA_NA_NA_NA_NA_NA_NA_NA_NA_NA_NA_NA_NA_NA_NA_NA_NA_NA_NA_NA_NA_NA_NA_NA_NA_NA
Otu10005	Eukaryota_Opisthokonta_Nucletmycea_Fungi_Cryptomycota_LKM11_NA_NA_NA_NA_NA_NA_NA_NA_NA_NA_NA_NA_NA_NA_NA_NA_NA_NA_NA_NA_NA_NA_NA_NA_NA_NA_NA_NA_NA_NA_NA_NA_NA_NA_NA_NA_NA_NA
Otu10009	Eukaryota_Opisthokonta_Nucletmycea_Fungi_Dikarya_Basidiomycota_Agaricomycotina_Agaricomycetes_Agaricales_Physalacriaceae_Armillaria_NA_NA_NA_NA_NA_NA_NA_NA_NA_NA_NA_NA_NA_NA_NA_NA_NA_NA_NA_NA_NA_NA_NA_NA
Otu10028	Eukaryota_Amoebozoa_Discosea_Flabellinia_Vannellida_uncultured_NA_NA_NA_NA_NA_NA_NA_NA_NA_NA_NA_NA_NA_NA_NA_NA_NA_NA_NA_NA_NA_NA_NA_NA_NA_NA_NA_NA_NA_NA_NA_NA_NA
Otu1001	Eukaryota_SAR_Alveolata_Ciliophora_Intramacronucleata_Conthreep_Oligohymenophorea_Scuticociliatia_Uronema_NA_NA_NA_NA_NA_NA_NA_NA_NA_NA_NA_NA_NA_NA_NA_NA_NA_NA_NA_NA_NA_NA_NA_NA_NA_NA_NA_NA
Otu10010	Eukaryota_SAR_Stramenopiles_Labyrinthulomycetes_Thraustochytriaceae_BS1_NA_NA_NA_NA_NA_NA_NA_NA_NA_NA_NA_NA_NA_NA_NA_NA_NA_NA_NA_NA_NA_NA_NA_NA_NA_NA_NA_NA_NA_NA_NA_NA_NA_NA
Otu10012	Eukaryota_Amoebozoa_Cavosteliida_Schizoplasmodiopsis_NA_NA_NA_NA_NA_NA_NA_NA_NA_NA_NA_NA_NA_NA_NA_NA_NA_NA_NA_NA_NA_NA_NA_NA_NA_NA_NA_NA_NA_NA_NA_NA_NA_NA_NA_NA
Otu10035	Eukaryota_SAR_Rhizaria_Cercozoa_Glissomonadida_Heteromita_NA_NA_NA_NA_NA_NA_NA_NA_NA_NA_NA_NA_NA_NA_NA_NA_NA_NA_NA_NA_NA_NA_NA_NA_NA_NA_NA_NA_NA_NA_NA_NA_NA_NA_NA_NA
Otu10013	Eukaryota_Amoebozoa_Schizoplasmodiida_Phalansterium_NA_NA_NA_NA_NA_NA_NA_NA_NA_NA_NA_NA_NA_NA_NA_NA_NA_NA_NA_NA_NA_NA_NA_NA_NA_NA_NA_NA_NA_NA_NA_NA_NA_NA_NA_NA_NA_NA_NA
Otu10014	Eukaryota_SAR_Alveolata_Dinoflagellata_Dinophyceae_Peridiniphycidae_Thoracosphaeraceae_Scrippsiella_NA_NA_NA_NA_NA_NA_NA_NA_NA_NA_NA_NA_NA_NA_NA_NA_NA_NA_NA_NA_NA_NA_NA_NA_NA_NA_NA_NA_NA_NA_NA_NA_NA_NA_NA
Otu10016	Eukaryota_Amoebozoa_Incertae Sedis_Ischnamoeba_NA_NA_NA_NA_NA_NA_NA_NA_NA_NA_NA_NA_NA_NA_NA_NA_NA_NA_NA_NA_NA_NA_NA_NA_NA_NA_NA_NA_NA_NA_NA_NA_NA_NA_NA_NA_NA_NA_NA
Otu1004	Eukaryota_Opisthokonta_Holozoa_Metazoa (Animalia)_Eumetazoa_Bilateria_Nematoda_Chromadorea_Chromadorida_NA_NA_NA_NA_NA_NA_NA_NA_NA_NA_NA_NA_NA_NA_NA_NA_NA_NA_NA_NA_NA_NA_NA_NA_NA
Otu10019	Eukaryota_Opisthokonta_Holozoa_Metazoa (Animalia)_Eumetazoa_Bilateria_Arthropoda_Chelicerata_Arachnida_Acari_NA_NA_NA_NA_NA_NA_NA_NA_NA_NA_NA_NA_NA_NA_NA_NA_NA
Otu1002	Eukaryota_Opisthokonta_Nucletmycea_Fungi_Dikarya_Basidiomycota_Agaricomycotina_Agaricomycetes_NA_NA_NA_NA_NA_NA_NA_NA_NA_NA_NA_NA_NA_NA_NA_NA_NA_NA_NA_NA_NA_NA_NA_NA
Otu10022	Eukaryota_Archaeplastida_Chloroplastida_Charophyta_Phragmoplastophyta_Streptophyta_Embryophyta_Tracheophyta_Spermatophyta_Magnoliophyta_Liliopsida_Arecales_Iriartea_NA_NA_NA_NA_NA_NA_NA_NA_NA_NA_NA_NA_NA_NA_NA
Otu10043	Eukaryota_Opisthokonta_Holozoa_Metazoa (Animalia)_Eumetazoa_Bilateria_Nematoda_Chromadorea_Spirurida_NA_NA_NA_NA_NA_NA_NA_NA_NA_NA_NA_NA_NA_NA_NA_NA_NA_NA_NA_NA_NA_NA_NA_NA
Otu10023	Eukaryota_Archaeplastida_Chloroplastida_Chlorophyta_Nephroselmidophyceae_Nephroselmidales_Nephroselmis_NA_NA_NA_NA_NA_NA_NA_NA_NA_NA_NA_NA_NA_NA_NA_NA_NA_NA_NA_NA_NA_NA_NA_NA_NA_NA_NA_NA_NA_NA_NA_NA_NA
Otu10024	Eukaryota_Amoebozoa_Cavosteliida_Schizoplasmodiopsis_NA_NA_NA_NA_NA_NA_NA_NA_NA_NA_NA_NA_NA_NA_NA_NA_NA_NA_NA_NA_NA_NA_NA_NA_NA_NA_NA_NA_NA_NA_NA_NA_NA_NA_NA_NA
Otu1003	Eukaryota_Opisthokonta_Holozoa_Metazoa (Animalia)_Eumetazoa_Bilateria_Arthropoda_Chelicerata_Arachnida_Acari_NA_NA_NA_NA_NA_NA_NA_NA_NA_NA_NA_NA_NA_NA_NA_NA_NA
Otu10049	Eukaryota_Opisthokonta_Nucletmycea_Fungi_Dikarya_Basidiomycota_Pucciniomycotina_Microbotryomycetes_Microbotryales_Microbotryaceae_Sphacelotheca_NA_NA_NA_NA_NA_NA_NA_NA_NA_NA_NA_NA_NA_NA_NA_NA_NA_NA_NA_NA_NA_NA_NA_NA_NA
Otu10030	Eukaryota_Amoebozoa_LKM74_NA_NA_NA_NA_NA_NA_NA_NA_NA_NA_NA_NA_NA_NA_NA_NA_NA_NA_NA_NA_NA_NA_NA_NA_NA_NA_NA_NA_NA_NA_NA_NA_NA_NA_NA_NA_NA_NA_NA_NA
Otu10034	Eukaryota_SAR_Alveolata_Apicomplexa_Conoidasida_Gregarinasina_Eugregarinorida_Elev-18S-1089_NA_NA_NA_NA_NA_NA_NA_NA_NA_NA_NA_NA_NA_NA_NA_NA_NA_NA_NA_NA_NA_NA_NA_NA_NA_NA_NA_NA_NA
Otu10031	Eukaryota_Opisthokonta_Nucletmycea_Fungi_Chytridiomycota_Incertae Sedis_Chytridiomycetes_uncultured_NA_NA_NA_NA_NA_NA_NA_NA_NA_NA_NA_NA_NA_NA_NA_NA_NA_NA_NA_NA_NA_NA_NA_NA_NA_NA_NA_NA_NA_NA_NA_NA_NA
Otu10058	Eukaryota_Archaeplastida_Chloroplastida_Charophyta_Phragmoplastophyta_Streptophyta_Embryophyta_Tracheophyta_Spermatophyta_Magnoliophyta_Fabales_Cynometra_NA_NA_NA_NA_NA_NA_NA_NA_NA_NA_NA_NA_NA_NA
Otu10033	Eukaryota_Archaeplastida_Chloroplastida_Chlorophyta_Prasinophytae_Pseudoscourfieldiales_Prasinoderma_NA_NA_NA_NA_NA_NA_NA_NA_NA_NA_NA_NA_NA_NA_NA_NA_NA_NA_NA_NA_NA_NA_NA_NA_NA_NA_NA_NA_NA_NA_NA_NA_NA_NA
Otu10039	Eukaryota_Opisthokonta_Holozoa_Metazoa (Animalia)_Eumetazoa_Bilateria_Nematoda_Enoplea_Enoplia_Triplonchida_NA_NA_NA_NA_NA_NA_NA_NA_NA_NA_NA_NA_NA_NA_NA_NA_NA_NA_NA_NA_NA_NA_NA_NA_NA_NA_NA
Otu10037	Eukaryota_SAR_Rhizaria_Cercozoa_Novel Clade 10_NA_NA_NA_NA_NA_NA_NA_NA_NA_NA_NA_NA_NA_NA_NA_NA_NA_NA_NA_NA_NA_NA_NA_NA_NA_NA_NA_NA_NA_NA_NA_NA_NA_NA_NA_NA_NA_NA_NA
Otu10061	Eukaryota_Opisthokonta_Nucletmycea_Fungi_Dikarya_Basidiomycota_Ustilaginomycotina_Ustilaginomycetes_Ustilaginales_Anthracoideaceae_Anthracoidea_NA_NA_NA_NA_NA_NA_NA_NA_NA_NA_NA_NA_NA_NA_NA_NA_NA_NA_NA_NA_NA_NA_NA_NA_NA
Otu10038	Eukaryota_SAR_Rhizaria_Cercozoa_uncultured_NA_NA_NA_NA_NA_NA_NA_NA_NA_NA_NA_NA_NA_NA_NA_NA_NA_NA_NA_NA_NA_NA_NA_NA_NA_NA_NA_NA_NA_NA_NA_NA_NA_NA_NA_NA_NA
Otu10042	Eukaryota_SAR_Alveolata_Apicomplexa_Conoidasida_Gregarinasina_Eugregarinorida_Elev-18S-1089_NA_NA_NA_NA_NA_NA_NA_NA_NA_NA_NA_NA_NA_NA_NA_NA_NA_NA_NA_NA_NA_NA_NA_NA_NA_NA_NA_NA_NA
Otu10040	Eukaryota_SAR_Stramenopiles_Peronosporomycetes_NA_NA_NA_NA_NA_NA_NA_NA_NA_NA_NA_NA_NA_NA_NA_NA_NA_NA_NA_NA_NA_NA_NA_NA_NA_NA_NA_NA_NA_NA_NA_NA_NA_NA_NA_NA
Otu10063	Eukaryota_Opisthokonta_Nucletmycea_Fungi_Incertae Sedis_Mucoromycotina_Incertae Sedis_Mucorales_Mucoraceae_Umbelopsis_NA_NA_NA_NA_NA_NA_NA_NA_NA_NA_NA_NA_NA_NA_NA_NA_NA_NA_NA_NA_NA_NA_NA_NA_NA_NA_NA_NA
Otu10041	Eukaryota_Opisthokonta_Nucletmycea_Fungi_Dikarya_Basidiomycota_Pucciniomycotina_Pucciniomycetes_Platygloeales_Platygloeaceae_NA_NA_NA_NA_NA_NA_NA_NA_NA_NA_NA_NA_NA_NA_NA_NA_NA_NA_NA_NA_NA_NA_NA_NA_NA_NA_NA
Otu10047	Eukaryota_Amoebozoa_Incertae Sedis_Arboramoeba_NA_NA_NA_NA_NA_NA_NA_NA_NA_NA_NA_NA_NA_NA_NA_NA_NA_NA_NA_NA_NA_NA_NA_NA_NA_NA_NA_NA_NA_NA_NA_NA_NA_NA_NA_NA_NA_NA_NA_NA
Otu10045	Eukaryota_Opisthokonta_Nucletmycea_Fungi_Incertae Sedis_Mucoromycotina_Incertae Sedis_Endogonales_NA_NA_NA_NA_NA_NA_NA_NA_NA_NA_NA_NA_NA_NA_NA_NA_NA_NA_NA_NA_NA_NA_NA_NA_NA_NA_NA_NA_NA_NA_NA_NA
Otu10069	Eukaryota_SAR_Rhizaria_Cercozoa_Thecofilosea_NW617_NA_NA_NA_NA_NA_NA_NA_NA_NA_NA_NA_NA_NA_NA_NA_NA_NA_NA_NA_NA_NA_NA_NA_NA_NA_NA_NA_NA_NA_NA_NA_NA_NA_NA_NA_NA_NA_NA
Otu10046	Eukaryota_Amoebozoa_Tubulinea_Arcellinida_Difflugina_Physochila_NA_NA_NA_NA_NA_NA_NA_NA_NA_NA_NA_NA_NA_NA_NA_NA_NA_NA_NA_NA_NA_NA_NA_NA_NA_NA_NA_NA_NA_NA_NA_NA_NA
Otu10055	Eukaryota_SAR_Stramenopiles_Bicosoecida_Paramonas_NA_NA_NA_NA_NA_NA_NA_NA_NA_NA_NA_NA_NA_NA_NA_NA_NA_NA_NA_NA_NA_NA_NA_NA_NA_NA_NA_NA_NA_NA_NA_NA_NA_NA_NA_NA_NA
Otu1005	Eukaryota_SAR_Rhizaria_Cercozoa_Thecofilosea_Incertae Sedis_Lecythium_NA_NA_NA_NA_NA_NA_NA_NA_NA_NA_NA_NA_NA_NA_NA_NA_NA_NA_NA_NA_NA_NA_NA_NA_NA_NA_NA_NA_NA_NA_NA_NA_NA_NA_NA_NA_NA
Otu10076	Eukaryota_SAR_Rhizaria_Cercozoa_Cercomonadidae_Cercomonas_NA_NA_NA_NA_NA_NA_NA_NA_NA_NA_NA_NA_NA_NA_NA_NA_NA_NA_NA_NA_NA_NA_NA_NA_NA_NA_NA_NA_NA_NA_NA_NA_NA_NA
Otu10052	Eukaryota_Opisthokonta_Nucletmycea_Fungi_Dikarya_Ascomycota_Pezizomycotina_Arthoniomycetes_NA_NA_NA_NA_NA_NA_NA_NA_NA_NA_NA_NA_NA_NA_NA_NA_NA_NA_NA_NA_NA_NA_NA_NA_NA_NA_NA_NA_NA_NA_NA_NA_NA_NA
Otu10060	Eukaryota_Opisthokonta_Nucletmycea_Fungi_Cryptomycota_LKM11_NA_NA_NA_NA_NA_NA_NA_NA_NA_NA_NA_NA_NA_NA_NA_NA_NA_NA_NA_NA_NA_NA_NA_NA_NA_NA_NA_NA_NA_NA_NA
Otu10059	Eukaryota_SAR_Alveolata_Apicomplexa_Conoidasida_Gregarinasina_Eugregarinorida_Gregarina_NA_NA_NA_NA_NA_NA_NA_NA_NA_NA_NA_NA_NA_NA_NA_NA_NA_NA_NA_NA_NA_NA_NA_NA_NA_NA_NA_NA_NA_NA
Otu10080	Eukaryota_SAR_Alveolata_Dinoflagellata_Dinophyceae_Gymnodiniphycidae_Gymnodinium clade_Polykrikos_NA_NA_NA_NA_NA_NA_NA_NA_NA_NA_NA_NA_NA_NA_NA_NA_NA_NA_NA_NA_NA_NA_NA_NA_NA_NA_NA_NA_NA_NA_NA_NA
Otu1006	Eukaryota_Opisthokonta_Holozoa_Metazoa (Animalia)_Eumetazoa_Bilateria_Arthropoda_Chelicerata_Arachnida_Acari_NA_NA_NA_NA_NA_NA_NA_NA_NA_NA_NA_NA_NA_NA_NA_NA_NA
Otu10066	Eukaryota_Opisthokonta_Holozoa_Metazoa (Animalia)_Eumetazoa_Bilateria_Arthropoda_Hexapoda_Insecta_Pterygota_Neoptera_Diptera_NA_NA_NA_NA_NA
Otu10062	Eukaryota_SAR_Rhizaria_Cercozoa_Novel Clade 2_NA_NA_NA_NA_NA_NA_NA_NA_NA_NA_NA_NA_NA_NA_NA_NA_NA_NA_NA_NA_NA_NA_NA_NA_NA_NA_NA_NA_NA_NA_NA_NA_NA_NA_NA_NA_NA_NA_NA
Otu10084	Eukaryota_SAR_Stramenopiles_Peronosporomycetes_Pythium_NA_NA_NA_NA_NA_NA_NA_NA_NA_NA_NA_NA_NA_NA_NA_NA_NA_NA_NA_NA_NA_NA_NA_NA_NA_NA_NA_NA_NA_NA_NA_NA_NA_NA_NA
Otu10065	Eukaryota_SAR_Rhizaria_Cercozoa_Incertae Sedis_Gymnophrys_NA_NA_NA_NA_NA_NA_NA_NA_NA_NA_NA_NA_NA_NA_NA_NA_NA_NA_NA_NA_NA_NA_NA_NA_NA_NA_NA_NA_NA_NA_NA_NA_NA_NA_NA_NA_NA_NA
Otu10073	Eukaryota_SAR_Alveolata_Ciliophora_Intramacronucleata_Litostomatea_Trichostomatia_Buxtonella_NA_NA_NA_NA_NA_NA_NA_NA_NA_NA_NA_NA_NA_NA_NA_NA_NA_NA_NA_NA_NA_NA_NA_NA_NA_NA_NA_NA_NA
Otu10064	Eukaryota_Amoebozoa_Discosea_Longamoebia_Centramoebida_Acanthamoeba_NA_NA_NA_NA_NA_NA_NA_NA_NA_NA_NA_NA_NA_NA_NA_NA_NA_NA_NA_NA_NA_NA_NA_NA_NA_NA_NA_NA_NA_NA_NA_NA_NA
Otu10089	Eukaryota_Opisthokonta_Freshwater Opisthokonta_NA_NA_NA_NA_NA_NA_NA_NA_NA_NA_NA_NA_NA_NA_NA_NA_NA_NA_NA_NA_NA_NA_NA_NA_NA_NA_NA_NA_NA_NA_NA_NA_NA_NA_NA_NA_NA_NA_NA_NA
Otu10072	Eukaryota_SAR_Rhizaria_Cercozoa_CCW10_NA_NA_NA_NA_NA_NA_NA_NA_NA_NA_NA_NA_NA_NA_NA_NA_NA_NA_NA_NA_NA_NA_NA_NA_NA_NA_NA_NA_NA_NA_NA_NA_NA_NA_NA_NA_NA_NA_NA
Otu1008	Eukaryota_Opisthokonta_Nucletmycea_Fungi_Dikarya_Ascomycota_Pezizomycotina_Eurotiomycetes_Chaetothyriales_NA_NA_NA_NA_NA_NA_NA_NA_NA_NA_NA_NA_NA_NA_NA_NA_NA_NA_NA_NA_NA_NA_NA_NA
Otu10070	Eukaryota_SAR_Rhizaria_Cercozoa_Imbricatea_Silicofilosea_Thaumatomonadida_Peregriniidae_CCe_NA_NA_NA_NA_NA_NA_NA_NA_NA_NA_NA_NA_NA_NA_NA_NA_NA_NA_NA_NA_NA_NA_NA_NA_NA_NA_NA_NA_NA_NA_NA_NA_NA
Otu10094	Eukaryota_Amoebozoa_LKM74_NA_NA_NA_NA_NA_NA_NA_NA_NA_NA_NA_NA_NA_NA_NA_NA_NA_NA_NA_NA_NA_NA_NA_NA_NA_NA_NA_NA_NA_NA_NA_NA_NA_NA_NA_NA_NA_NA_NA_NA
Otu10078	Eukaryota_Opisthokonta_Holozoa_Metazoa (Animalia)_Eumetazoa_Bilateria_Arthropoda_Chelicerata_Arachnida_Acari_NA_NA_NA_NA_NA_NA_NA_NA_NA_NA_NA_NA_NA_NA_NA_NA_NA
Otu10083	Eukaryota_SAR_Rhizaria_Cercozoa_Glissomonadida_Heteromita_NA_NA_NA_NA_NA_NA_NA_NA_NA_NA_NA_NA_NA_NA_NA_NA_NA_NA_NA_NA_NA_NA_NA_NA_NA_NA_NA_NA_NA_NA_NA_NA_NA_NA_NA
Otu10077	Eukaryota_Opisthokonta_Holozoa_Metazoa (Animalia)_Eumetazoa_Bilateria_Rotifera_Monogononta_Ploimida_NA_NA_NA_NA_NA_NA_NA_NA_NA_NA_NA_NA_NA_NA_NA_NA_NA_NA_NA_NA_NA_NA_NA_NA
Otu10099	Eukaryota_SAR_Rhizaria_Cercozoa_Imbricatea_Silicofilosea_Euglyphida_Trinematidae_Amb-18S-615_NA_NA_NA_NA_NA_NA_NA_NA_NA_NA_NA_NA_NA_NA_NA_NA_NA_NA_NA_NA_NA_NA_NA_NA_NA_NA_NA_NA_NA_NA_NA_NA
Otu10082	Eukaryota_Opisthokonta_Nucletmycea_Fungi_Dikarya_Ascomycota_Pezizomycotina_Lecanoromycetes_Lecanorales_NA_NA_NA_NA_NA_NA_NA_NA_NA_NA_NA_NA_NA_NA_NA_NA_NA_NA_NA_NA_NA_NA_NA
Otu10088	Eukaryota_Opisthokonta_Nucletmycea_Fungi_Dikarya_Basidiomycota_Ustilaginomycotina_Exobasidiomycetes_Exobasidiales_NA_NA_NA_NA_NA_NA_NA_NA_NA_NA_NA_NA_NA_NA_NA_NA_NA_NA_NA_NA_NA_NA_NA_NA_NA_NA_NA_NA_NA_NA_NA_NA_NA_NA_NA
Otu10081	Eukaryota_SAR_Rhizaria_Cercozoa_Glissomonadida_NA_NA_NA_NA_NA_NA_NA_NA_NA_NA_NA_NA_NA_NA_NA_NA_NA_NA_NA_NA_NA_NA_NA_NA_NA_NA_NA_NA_NA_NA_NA_NA_NA_NA_NA_NA_NA_NA_NA
Otu10101	Eukaryota_Opisthokonta_Nucletmycea_Fungi_Cryptomycota_Incertae Sedis_Incertae Sedis_Incertae Sedis_Incertae Sedis_Paramicrosporidium_NA_NA_NA_NA_NA_NA_NA_NA_NA_NA_NA_NA_NA_NA_NA_NA_NA_NA_NA_NA_NA_NA_NA_NA_NA_NA_NA_NA_NA_NA_NA
Otu10086	Eukaryota_Opisthokonta_Nucletmycea_Fungi_Dikarya_Basidiomycota_Agaricomycotina_Tremellomycetes_Tremellales_NA_NA_NA_NA_NA_NA_NA_NA_NA_NA_NA_NA_NA_NA_NA_NA_NA_NA_NA_NA_NA_NA_NA_NA_NA_NA
Otu10093	Eukaryota_Opisthokonta_Nucletmycea_Fungi_Dikarya_Ascomycota_Saccharomycotina_Saccharomycetes_Saccharomycetales_NA_NA_NA_NA_NA_NA_NA_NA_NA_NA_NA_NA_NA_NA_NA_NA_NA_NA_NA_NA_NA_NA_NA_NA_NA_NA
Otu10085	Eukaryota_SAR_Alveolata_Apicomplexa_Conoidasida_Gregarinasina_Eugregarinorida_Elev-18S-1089_NA_NA_NA_NA_NA_NA_NA_NA_NA_NA_NA_NA_NA_NA_NA_NA_NA_NA_NA_NA_NA_NA_NA_NA_NA_NA_NA_NA_NA
Otu10105	Eukaryota_Opisthokonta_Holozoa_Metazoa (Animalia)_Eumetazoa_Bilateria_Nematoda_Chromadorea_Tylenchida_NA_NA_NA_NA_NA_NA_NA_NA_NA_NA_NA_NA_NA_NA_NA_NA_NA_NA_NA_NA_NA_NA
Otu10092	Eukaryota_Opisthokonta_Holozoa_Metazoa (Animalia)_Eumetazoa_Bilateria_Annelida_Clitellata_Oligochaeta_Haplotaxida_NA_NA_NA_NA_NA_NA_NA_NA_NA_NA_NA_NA_NA_NA_NA_NA_NA_NA_NA_NA_NA
Otu10096	Eukaryota_Opisthokonta_Nucletmycea_Fungi_Incertae Sedis_Zoopagomycotina_Incertae Sedis_Zoopagales_Piptocephalidaceae_Syncephalis_NA_NA_NA_NA_NA_NA_NA_NA_NA_NA_NA_NA_NA_NA_NA_NA_NA_NA_NA_NA_NA_NA_NA_NA_NA_NA_NA_NA
Otu1009	Eukaryota_Opisthokonta_Nucletmycea_Fungi_Dikarya_Basidiomycota_Agaricomycotina_Agaricomycetes_Agaricales_Pluteaceae_Volvariella_NA_NA_NA_NA_NA_NA_NA_NA_NA_NA_NA_NA_NA_NA_NA_NA_NA_NA_NA_NA_NA_NA_NA_NA
Otu10109	Eukaryota_SAR_Stramenopiles_Peronosporomycetes_Sapromyces_NA_NA_NA_NA_NA_NA_NA_NA_NA_NA_NA_NA_NA_NA_NA_NA_NA_NA_NA_NA_NA_NA_NA_NA_NA_NA_NA_NA_NA_NA_NA_NA_NA_NA_NA
Otu1010	Eukaryota_SAR_Rhizaria_Cercozoa_Novel Clade 10_NA_NA_NA_NA_NA_NA_NA_NA_NA_NA_NA_NA_NA_NA_NA_NA_NA_NA_NA_NA_NA_NA_NA_NA_NA_NA_NA_NA_NA_NA_NA_NA_NA_NA_NA_NA_NA_NA_NA
Otu10100	Eukaryota_SAR_Rhizaria_Cercozoa_Glissomonadida_Bodomorpha_NA_NA_NA_NA_NA_NA_NA_NA_NA_NA_NA_NA_NA_NA_NA_NA_NA_NA_NA_NA_NA_NA_NA_NA_NA_NA_NA_NA_NA_NA_NA_NA_NA_NA_NA_NA
Otu101	Eukaryota_Archaeplastida_Chloroplastida_Charophyta_Phragmoplastophyta_Streptophyta_Embryophyta_Tracheophyta_Lycopodiophyta_Lycopodiales_Lycopodium_NA_NA_NA_NA_NA_NA_NA_NA_NA_NA_NA_NA_NA_NA_NA_NA_NA_NA_NA_NA_NA_NA_NA_NA
Otu10113	Eukaryota_Archaeplastida_Chloroplastida_Charophyta_Phragmoplastophyta_Streptophyta_Embryophyta_Tracheophyta_Spermatophyta_Magnoliophyta_Malpighiales_Tapura_NA_NA_NA_NA_NA_NA_NA_NA_NA_NA_NA_NA_NA_NA_NA_NA
Otu10103	Eukaryota_Opisthokonta_Nucletmycea_Fungi_Incertae Sedis_Zoopagomycotina_Incertae Sedis_Zoopagales_NA_NA_NA_NA_NA_NA_NA_NA_NA_NA_NA_NA_NA_NA_NA_NA_NA_NA_NA_NA_NA_NA_NA_NA_NA_NA_NA_NA_NA
Otu10104	Eukaryota_Opisthokonta_Nucletmycea_Fungi_Incertae Sedis_Zoopagomycotina_Incertae Sedis_Zoopagales_NA_NA_NA_NA_NA_NA_NA_NA_NA_NA_NA_NA_NA_NA_NA_NA_NA_NA_NA_NA_NA_NA_NA_NA_NA_NA_NA_NA_NA_NA_NA_NA_NA_NA_NA_NA
Otu10102	Eukaryota_Archaeplastida_Chloroplastida_Charophyta_Phragmoplastophyta_Streptophyta_Embryophyta_Tracheophyta_Spermatophyta_Magnoliophyta_NA_NA_NA_NA_NA_NA_NA_NA_NA_NA_NA_NA_NA_NA_NA_NA_NA
Otu10119	Eukaryota_Amoebozoa_Cavosteliida_Schizoplasmodiopsis_NA_NA_NA_NA_NA_NA_NA_NA_NA_NA_NA_NA_NA_NA_NA_NA_NA_NA_NA_NA_NA_NA_NA_NA_NA_NA_NA_NA_NA_NA_NA_NA_NA_NA_NA_NA
Otu10107	Eukaryota_Opisthokonta_Nucletmycea_Fungi_Incertae Sedis_Mucoromycotina_Incertae Sedis_Endogonales_NA_NA_NA_NA_NA_NA_NA_NA_NA_NA_NA_NA_NA_NA_NA_NA_NA_NA_NA_NA_NA_NA_NA_NA_NA_NA_NA_NA_NA_NA_NA_NA
Otu10108	Eukaryota_Amoebozoa_Tubulinea_Euamoebida_BOLA868_NA_NA_NA_NA_NA_NA_NA_NA_NA_NA_NA_NA_NA_NA_NA_NA_NA_NA_NA_NA_NA_NA_NA_NA_NA_NA_NA_NA_NA_NA_NA_NA_NA_NA_NA_NA_NA
Otu10106	Eukaryota_SAR_Rhizaria_Cercozoa_Novel Clade 10_NA_NA_NA_NA_NA_NA_NA_NA_NA_NA_NA_NA_NA_NA_NA_NA_NA_NA_NA_NA_NA_NA_NA_NA_NA_NA_NA_NA_NA_NA_NA_NA_NA_NA_NA_NA_NA_NA_NA
Otu10128	Eukaryota_Opisthokonta_Nucletmycea_Fungi_Cryptomycota_Incertae Sedis_Incertae Sedis_Incertae Sedis_Incertae Sedis_Paramicrosporidium_NA_NA_NA_NA_NA_NA_NA_NA_NA_NA_NA_NA_NA_NA_NA_NA_NA_NA_NA_NA_NA_NA_NA_NA_NA_NA_NA_NA_NA_NA_NA_NA
Otu10110	Eukaryota_Archaeplastida_Chloroplastida_Chlorophyta_Clade VII_Subclade B_NA_NA_NA_NA_NA_NA_NA_NA_NA_NA_NA_NA_NA_NA_NA_NA_NA_NA_NA_NA_NA_NA_NA_NA_NA_NA_NA_NA_NA_NA_NA_NA_NA_NA_NA
Otu10111	Eukaryota_Opisthokonta_Nucletmycea_Fungi_Dikarya_Basidiomycota_Pucciniomycotina_Agaricostilbomycetes_Agaricostilbales_Chionosphaeraceae_NA_NA_NA_NA_NA_NA_NA_NA_NA_NA_NA_NA_NA_NA_NA_NA_NA_NA_NA_NA_NA_NA_NA_NA_NA_NA_NA_NA_NA_NA
Otu1011	Eukaryota_Opisthokonta_Holozoa_Metazoa (Animalia)_Eumetazoa_Bilateria_Nematoda_Enoplea_Enoplia_Enoplida_NA_NA_NA_NA_NA_NA_NA_NA_NA_NA_NA_NA_NA_NA_NA_NA_NA_NA_NA_NA_NA_NA
Otu10131	Eukaryota_Amoebozoa_Tubulinea_Euamoebida_BOLA868_NA_NA_NA_NA_NA_NA_NA_NA_NA_NA_NA_NA_NA_NA_NA_NA_NA_NA_NA_NA_NA_NA_NA_NA_NA_NA_NA_NA_NA_NA_NA_NA_NA_NA_NA_NA_NA
Otu10115	Eukaryota_SAR_Alveolata_Protalveolata_Perkinsidae_Parvilucifera_NA_NA_NA_NA_NA_NA_NA_NA_NA_NA_NA_NA_NA_NA_NA_NA_NA_NA_NA_NA_NA_NA_NA_NA_NA_NA_NA_NA_NA_NA_NA_NA_NA_NA_NA_NA_NA_NA
Otu10116	Eukaryota_SAR_Stramenopiles_Ochrophyta_Chrysophyceae_Ochromonadales_Chrysolepidomonas_NA_NA_NA_NA_NA_NA_NA_NA_NA_NA_NA_NA_NA_NA_NA_NA_NA_NA_NA_NA_NA_NA_NA_NA_NA_NA_NA_NA_NA_NA_NA_NA_NA
Otu10114	Eukaryota_Opisthokonta_Nucletmycea_Fungi_Dikarya_Ascomycota_Pezizomycotina_Eurotiomycetes_NA_NA_NA_NA_NA_NA_NA_NA_NA_NA_NA_NA_NA_NA_NA_NA_NA_NA_NA_NA_NA_NA_NA_NA_NA
Otu10135	Eukaryota_Opisthokonta_Holozoa_Metazoa (Animalia)_Eumetazoa_Bilateria_Nematoda_Chromadorea_Tylenchida_NA_NA_NA_NA_NA_NA_NA_NA_NA_NA_NA_NA_NA_NA_NA_NA_NA_NA_NA_NA_NA_NA
Otu10122	Eukaryota_Opisthokonta_Holozoa_Metazoa (Animalia)_Eumetazoa_Bilateria_Nematoda_Chromadorea_Oxyurida_NA_NA_NA_NA_NA_NA_NA_NA_NA_NA_NA_NA_NA_NA_NA_NA_NA_NA_NA_NA_NA_NA_NA_NA
Otu10123	Eukaryota_SAR_Alveolata_Apicomplexa_Conoidasida_Gregarinasina_Eugregarinorida_Gregarina_NA_NA_NA_NA_NA_NA_NA_NA_NA_NA_NA_NA_NA_NA_NA_NA_NA_NA_NA_NA_NA_NA_NA_NA_NA_NA_NA_NA_NA_NA
Otu1012	Eukaryota_SAR_Rhizaria_Cercozoa_Cercomonadidae_Cercomonas_NA_NA_NA_NA_NA_NA_NA_NA_NA_NA_NA_NA_NA_NA_NA_NA_NA_NA_NA_NA_NA_NA_NA_NA_NA_NA_NA_NA_NA_NA_NA_NA_NA_NA
Otu10141	Eukaryota_Amoebozoa_Incertae Sedis_Dictyamoeba_NA_NA_NA_NA_NA_NA_NA_NA_NA_NA_NA_NA_NA_NA_NA_NA_NA_NA_NA_NA_NA_NA_NA_NA_NA_NA_NA_NA_NA_NA_NA_NA_NA_NA_NA_NA_NA_NA_NA_NA
Otu10124	Eukaryota_SAR_Stramenopiles_Bicosoecida_NA_NA_NA_NA_NA_NA_NA_NA_NA_NA_NA_NA_NA_NA_NA_NA_NA_NA_NA_NA_NA_NA_NA_NA_NA_NA_NA_NA_NA_NA_NA_NA_NA_NA_NA_NA_NA_NA
Otu10125	Eukaryota_SAR_Stramenopiles_Ochrophyta_Chrysophyceae_Chromulinales_Poterioochromonas_NA_NA_NA_NA_NA_NA_NA_NA_NA_NA_NA_NA_NA_NA_NA_NA_NA_NA_NA_NA_NA_NA_NA_NA_NA_NA_NA_NA_NA_NA_NA_NA_NA_NA
Otu10129	Eukaryota_SAR_Rhizaria_Cercozoa_Vampyrellidae_uncultured_NA_NA_NA_NA_NA_NA_NA_NA_NA_NA_NA_NA_NA_NA_NA_NA_NA_NA_NA_NA_NA_NA_NA_NA_NA_NA_NA_NA_NA_NA_NA_NA_NA_NA
Otu10147	Eukaryota_SAR_Stramenopiles_Bicosoecida_Adriamonas_NA_NA_NA_NA_NA_NA_NA_NA_NA_NA_NA_NA_NA_NA_NA_NA_NA_NA_NA_NA_NA_NA_NA_NA_NA_NA_NA_NA_NA_NA_NA_NA_NA_NA_NA_NA_NA
Otu1013	Eukaryota_Opisthokonta_Nucletmycea_Fungi_Entomophthoromycota_Entomophthoromycotina_Incertae Sedis_Entomophthorales_Entomophthoraceae_Entomophthora_NA_NA_NA_NA_NA_NA_NA_NA_NA_NA_NA_NA_NA_NA_NA_NA_NA_NA_NA_NA_NA_NA_NA_NA_NA_NA_NA_NA
Otu10130	Eukaryota_Opisthokonta_Nucletmycea_Fungi_Dikarya_Basidiomycota_Agaricomycotina_Agaricomycetes_Cantharellales_Hydnaceae_Sistotrema_NA_NA_NA_NA_NA_NA_NA_NA_NA_NA_NA_NA_NA_NA_NA_NA_NA_NA_NA_NA_NA_NA_NA_NA
Otu10132	Eukaryota_SAR_Alveolata_Ciliophora_Intramacronucleata_Conthreep_Oligohymenophorea_Scuticociliatia_uncultured_NA_NA_NA_NA_NA_NA_NA_NA_NA_NA_NA_NA_NA_NA_NA_NA_NA_NA_NA_NA_NA_NA_NA_NA_NA_NA_NA_NA_NA_NA_NA_NA_NA_NA_NA
Otu10150	Eukaryota_SAR_Stramenopiles_Labyrinthulomycetes_Sorodiplophrys_NA_NA_NA_NA_NA_NA_NA_NA_NA_NA_NA_NA_NA_NA_NA_NA_NA_NA_NA_NA_NA
Otu10133	Eukaryota_Amoebozoa_Discosea_Longamoebia_Centramoebida_Acanthamoeba_NA_NA_NA_NA_NA_NA_NA_NA_NA_NA_NA_NA_NA_NA_NA_NA_NA_NA_NA_NA_NA_NA_NA_NA_NA_NA_NA_NA_NA_NA_NA
Otu10134	Eukaryota_Amoebozoa_Schizoplasmodiida_Phalansterium_NA_NA_NA_NA_NA_NA_NA_NA_NA_NA_NA_NA_NA_NA_NA_NA_NA_NA_NA_NA_NA_NA_NA_NA_NA_NA_NA_NA_NA_NA_NA_NA_NA_NA_NA_NA_NA_NA_NA
Otu10136	Eukaryota_SAR_Rhizaria_Cercozoa_Vampyrellidae_uncultured_NA_NA_NA_NA_NA_NA_NA_NA_NA_NA_NA_NA_NA_NA_NA_NA_NA_NA_NA_NA_NA_NA_NA_NA_NA_NA_NA_NA_NA_NA_NA_NA_NA_NA_NA_NA_NA_NA
Otu10156	Eukaryota_Opisthokonta_Nucletmycea_Fungi_Chytridiomycota_Incertae Sedis_Chytridiomycetes_Chytridiales_NA_NA_NA_NA_NA_NA_NA_NA_NA_NA_NA_NA_NA_NA_NA_NA_NA_NA_NA_NA_NA_NA_NA_NA_NA_NA_NA_NA_NA_NA_NA_NA_NA_NA_NA_NA
Otu10137	Eukaryota_Opisthokonta_Nucletmycea_Fungi_Incertae Sedis_Zoopagomycotina_Incertae Sedis_Zoopagales_NA_NA_NA_NA_NA_NA_NA_NA_NA_NA_NA_NA_NA_NA_NA_NA_NA_NA_NA_NA_NA_NA_NA_NA_NA_NA_NA_NA_NA_NA
Otu10139	Eukaryota_Opisthokonta_Nucletmycea_Fungi_Dikarya_Ascomycota_Pezizomycotina_Eurotiomycetes_Onygenales_Onygenaceae_Aphanoascus_NA_NA_NA_NA_NA_NA_NA_NA_NA_NA_NA_NA_NA_NA_NA_NA_NA_NA_NA_NA_NA_NA
Otu10142	Eukaryota_SAR_Rhizaria_Cercozoa_Incertae Sedis_Gymnophrys_NA_NA_NA_NA_NA_NA_NA_NA_NA_NA_NA_NA_NA_NA_NA_NA_NA_NA_NA_NA_NA_NA_NA_NA_NA_NA_NA_NA_NA_NA_NA_NA_NA_NA_NA_NA_NA_NA
Otu10160	Eukaryota_SAR_Alveolata_Ciliophora_Intramacronucleata_Armophorea_Armophorida_Metopus_NA_NA_NA_NA_NA_NA_NA_NA_NA_NA_NA_NA_NA_NA_NA_NA_NA_NA_NA_NA_NA_NA_NA_NA_NA_NA_NA_NA_NA_NA
Otu10143	Eukaryota_SAR_Alveolata_Ciliophora_Intramacronucleata_Spirotrichea_Hypotrichia_uncultured_NA_NA_NA_NA_NA_NA_NA_NA_NA_NA_NA_NA_NA_NA_NA_NA_NA_NA_NA_NA_NA_NA_NA_NA_NA_NA_NA_NA_NA
Otu10145	Eukaryota_SAR_Rhizaria_Cercozoa_Glissomonadida_Heteromita_NA_NA_NA_NA_NA_NA_NA_NA_NA_NA_NA_NA_NA_NA_NA_NA_NA_NA_NA_NA_NA_NA_NA_NA_NA_NA_NA_NA_NA_NA_NA_NA_NA_NA_NA_NA
Otu10148	Eukaryota_Archaeplastida_Chloroplastida_Charophyta_Phragmoplastophyta_Streptophyta_Embryophyta_Tracheophyta_Spermatophyta_Magnoliophyta_Malpighiales_Tapura_NA_NA_NA_NA_NA_NA_NA_NA_NA_NA_NA_NA_NA_NA_NA_NA
Otu10166	Eukaryota_SAR_Alveolata_Ciliophora_Intramacronucleata_Spirotrichea_Hypotrichia_Bistichella_NA_NA_NA_NA_NA_NA_NA_NA_NA_NA_NA_NA_NA_NA_NA_NA_NA_NA_NA_NA_NA_NA_NA_NA_NA_NA_NA_NA_NA_NA_NA_NA_NA_NA_NA
Otu10149	Eukaryota_Amoebozoa_Tubulinea_Leptomyxida_NA_NA_NA_NA_NA_NA_NA_NA_NA_NA_NA_NA_NA_NA_NA_NA_NA_NA_NA_NA_NA_NA_NA_NA_NA_NA_NA_NA_NA_NA_NA_NA_NA
Otu1015	Eukaryota_SAR_Rhizaria_Cercozoa_uncultured_NA_NA_NA_NA_NA_NA_NA_NA_NA_NA_NA_NA_NA_NA_NA_NA_NA_NA_NA_NA_NA_NA_NA_NA_NA_NA_NA_NA_NA_NA_NA_NA_NA_NA_NA_NA_NA
Otu10152	Eukaryota_Opisthokonta_Nucletmycea_Fungi_Cryptomycota_LKM11_NA_NA_NA_NA_NA_NA_NA_NA_NA_NA_NA_NA_NA_NA_NA_NA_NA_NA_NA_NA_NA_NA_NA_NA_NA_NA_NA_NA_NA_NA_NA_NA_NA_NA_NA
Otu10170	Eukaryota_Amoebozoa_Tubulinea_Euamoebida_BOLA868_NA_NA_NA_NA_NA_NA_NA_NA_NA_NA_NA_NA_NA_NA_NA_NA_NA_NA_NA_NA_NA_NA_NA_NA_NA_NA_NA_NA_NA_NA_NA_NA_NA_NA_NA_NA_NA
Otu10153	Eukaryota_Opisthokonta_Nucletmycea_Fungi_Chytridiomycota_Incertae Sedis_Chytridiomycetes_uncultured_NA_NA_NA_NA_NA_NA_NA_NA_NA_NA_NA_NA_NA_NA_NA_NA_NA_NA_NA_NA_NA_NA_NA_NA_NA_NA_NA_NA_NA_NA_NA_NA_NA_NA_NA_NA
Otu10155	Eukaryota_Opisthokonta_Nucletmycea_Fungi_Neocallimastigomycota_Incertae Sedis_Neocallimastigomycetes_Neocallimastigales_Neocallimastigaceae_Cyllamyces_NA_NA_NA_NA_NA_NA_NA_NA_NA_NA_NA_NA_NA_NA_NA_NA_NA_NA_NA_NA_NA_NA_NA_NA_NA_NA_NA_NA
Otu10157	Eukaryota_Opisthokonta_Nucletmycea_Fungi_Dikarya_Ascomycota_Pezizomycotina_Sordariomycetes_Hypocreales_Ophiocordycipitaceae_Ophiocordyceps_NA_NA_NA_NA_NA_NA_NA_NA_NA_NA_NA_NA_NA_NA_NA_NA_NA_NA_NA_NA_NA
Otu10176	Eukaryota_Opisthokonta_Nucletmycea_Fungi_Dikarya_Basidiomycota_Agaricomycotina_Tremellomycetes_Tremellales_Trichosporonaceae_Trichosporon_NA_NA_NA_NA_NA_NA_NA_NA_NA_NA_NA_NA_NA_NA_NA_NA_NA_NA_NA_NA_NA_NA_NA_NA_NA
Otu10154	Eukaryota_SAR_Alveolata_Ciliophora_Intramacronucleata_Conthreep_Oligohymenophorea_Scuticociliatia_Dexiotricha_NA_NA_NA_NA_NA_NA_NA_NA_NA_NA_NA_NA_NA_NA_NA_NA_NA_NA_NA_NA_NA_NA_NA_NA_NA_NA_NA_NA
Otu1016	Eukaryota_SAR_Alveolata_Ciliophora_Intramacronucleata_Litostomatea_Haptoria_Epispathidium_NA_NA_NA_NA_NA_NA_NA_NA_NA_NA_NA_NA_NA_NA_NA_NA_NA_NA_NA_NA_NA_NA_NA_NA_NA_NA_NA_NA_NA
Otu10162	Eukaryota_Opisthokonta_Nucletmycea_Fungi_Dikarya_Ascomycota_Pezizomycotina_Sordariomycetes_Hypocreales_Incertae Sedis_Acremonium_NA_NA_NA_NA_NA_NA_NA_NA_NA_NA_NA_NA_NA_NA_NA_NA_NA_NA_NA_NA_NA
Otu10182	Eukaryota_SAR_Stramenopiles_Peronosporomycetes_Pythium_NA_NA_NA_NA_NA_NA_NA_NA_NA_NA_NA_NA_NA_NA_NA_NA_NA_NA_NA_NA_NA_NA_NA_NA_NA_NA_NA_NA_NA_NA_NA_NA_NA_NA_NA
Otu10158	Eukaryota_SAR_Alveolata_Apicomplexa_Conoidasida_Gregarinasina_Eugregarinorida_Gregarina_NA_NA_NA_NA_NA_NA_NA_NA_NA_NA_NA_NA_NA_NA_NA_NA_NA_NA_NA_NA_NA_NA_NA_NA_NA_NA_NA_NA_NA_NA
Otu10164	Eukaryota_Opisthokonta_Holozoa_Metazoa (Animalia)_Eumetazoa_Bilateria_Gastrotricha_Chaetonotida_NA_NA_NA_NA_NA_NA_NA_NA_NA_NA_NA_NA_NA_NA_NA_NA_NA_NA_NA_NA_NA_NA_NA_NA_NA_NA_NA_NA_NA_NA_NA_NA_NA_NA_NA_NA
Otu10167	Eukaryota_Opisthokonta_Nucletmycea_Fungi_Incertae Sedis_Mucoromycotina_Incertae Sedis_Mucorales_NA_NA_NA_NA_NA_NA_NA_NA_NA_NA_NA_NA_NA_NA_NA_NA_NA_NA_NA_NA_NA_NA_NA_NA_NA_NA_NA_NA_NA_NA
Otu10184	Eukaryota_SAR_Rhizaria_Cercozoa_Imbricatea_Silicofilosea_Euglyphida_Trinematidae_Corythion_NA_NA_NA_NA_NA_NA_NA_NA_NA_NA_NA_NA_NA_NA_NA_NA_NA_NA_NA_NA_NA_NA_NA_NA_NA_NA_NA_NA_NA
Otu10163	Eukaryota_Opisthokonta_Nucletmycea_Fungi_Chytridiomycota_Incertae Sedis_Chytridiomycetes_Rhizophydiales_uncultured_NA_NA_NA_NA_NA_NA_NA_NA_NA_NA_NA_NA_NA_NA_NA_NA_NA_NA_NA_NA_NA_NA_NA_NA_NA_NA_NA_NA_NA_NA_NA_NA
Otu1017	Eukaryota_SAR_Rhizaria_Cercozoa_Vampyrellidae_NA_NA_NA_NA_NA_NA_NA_NA_NA_NA_NA_NA_NA_NA_NA_NA_NA_NA_NA_NA_NA_NA_NA_NA_NA_NA_NA_NA_NA_NA_NA_NA_NA_NA_NA_NA
Otu10171	Eukaryota_SAR_Alveolata_Ciliophora_Intramacronucleata_Conthreep_Oligohymenophorea_Peritrichia_Vorticella_NA_NA_NA_NA_NA_NA_NA_NA_NA_NA_NA_NA_NA_NA_NA_NA_NA_NA_NA_NA_NA_NA_NA_NA_NA_NA_NA_NA_NA_NA_NA_NA_NA_NA_NA
Otu1019	Eukaryota_Opisthokonta_Nucletmycea_Fungi_Dikarya_Basidiomycota_Agaricomycotina_Tremellomycetes_Tremellales_NA_NA_NA_NA_NA_NA_NA_NA_NA_NA_NA_NA_NA_NA_NA_NA_NA_NA_NA_NA_NA_NA_NA_NA_NA_NA_NA
Otu10168	Eukaryota_Opisthokonta_Nucletmycea_Fungi_Dikarya_Ascomycota_Pezizomycotina_Lecanoromycetes_Lecanorales_Ramalinaceae_Ramalina_NA_NA_NA_NA_NA_NA_NA_NA_NA_NA_NA_NA_NA_NA_NA_NA_NA_NA_NA_NA
Otu10175	Eukaryota_SAR_Alveolata_Ciliophora_Intramacronucleata_Conthreep_Oligohymenophorea_Peritrichia_NA_NA_NA_NA_NA_NA_NA_NA_NA_NA_NA_NA_NA_NA_NA_NA_NA_NA_NA_NA_NA_NA_NA_NA_NA_NA_NA_NA_NA_NA
Otu10178	Eukaryota_SAR_Rhizaria_Cercozoa_Imbricatea_Silicofilosea_Euglyphida_Incertae Sedis_Sphenoderia_NA_NA_NA_NA_NA_NA_NA_NA_NA_NA_NA_NA_NA_NA_NA_NA_NA_NA_NA_NA_NA_NA_NA_NA_NA_NA_NA_NA_NA
Otu10193	Eukaryota_Opisthokonta_Freshwater Opisthokonta_NA_NA_NA_NA_NA_NA_NA_NA_NA_NA_NA_NA_NA_NA_NA_NA_NA_NA_NA_NA_NA_NA_NA_NA_NA_NA_NA_NA_NA_NA_NA_NA_NA_NA_NA_NA_NA_NA_NA_NA_NA
Otu10174	Eukaryota_Opisthokonta_Nucletmycea_Fungi_Cryptomycota_LKM11_NA_NA_NA_NA_NA_NA_NA_NA_NA_NA_NA_NA_NA_NA_NA_NA_NA_NA_NA_NA_NA_NA_NA_NA_NA_NA_NA_NA_NA_NA_NA_NA_NA_NA_NA_NA_NA_NA
Otu10181	Eukaryota_Opisthokonta_Nucletmycea_Fungi_Incertae Sedis_Mucoromycotina_Incertae Sedis_Endogonales_NA_NA_NA_NA_NA_NA_NA_NA_NA_NA_NA_NA_NA_NA_NA_NA_NA_NA_NA_NA_NA_NA_NA_NA_NA_NA_NA_NA_NA_NA_NA_NA
Otu10183	Eukaryota_SAR_Alveolata_Protalveolata_Syndiniales_Syndiniales Group V_NA_NA_NA_NA_NA_NA_NA_NA_NA_NA_NA_NA_NA_NA_NA_NA_NA_NA_NA_NA_NA_NA_NA_NA_NA_NA_NA_NA_NA_NA_NA_NA_NA_NA_NA_NA
Otu10198	Eukaryota_Cryptophyceae_Cryptomonadales_Cryptomonas_NA_NA_NA_NA_NA_NA_NA_NA_NA_NA_NA_NA_NA_NA_NA_NA_NA_NA_NA_NA_NA_NA_NA_NA_NA_NA_NA_NA_NA_NA_NA_NA_NA_NA_NA_NA_NA
Otu1018	Eukaryota_SAR_Rhizaria_Cercozoa_Glissomonadida_Bodomorpha_NA_NA_NA_NA_NA_NA_NA_NA_NA_NA_NA_NA_NA_NA_NA_NA_NA_NA_NA_NA_NA_NA_NA_NA_NA_NA_NA_NA_NA_NA_NA_NA_NA_NA_NA_NA
Otu10189	Eukaryota_Opisthokonta_Nucletmycea_Fungi_Chytridiomycota_Incertae Sedis_Chytridiomycetes_Chytridiales_Chytridiaceae_Zygorhizidium_NA_NA_NA_NA_NA_NA_NA_NA_NA_NA_NA_NA_NA_NA_NA_NA_NA_NA_NA_NA_NA_NA_NA_NA_NA_NA_NA_NA
Otu10186	Eukaryota_SAR_Stramenopiles_Peronosporomycetes_Sapromyces_NA_NA_NA_NA_NA_NA_NA_NA_NA_NA_NA_NA_NA_NA_NA_NA_NA_NA_NA_NA_NA_NA_NA_NA_NA_NA_NA_NA_NA_NA_NA_NA_NA_NA_NA
Otu10203	Eukaryota_Archaeplastida_Chloroplastida_Charophyta_Phragmoplastophyta_Streptophyta_Embryophyta_Tracheophyta_Spermatophyta_Magnoliophyta_Ericales_Ardisia_NA_NA_NA_NA_NA_NA_NA_NA_NA_NA_NA_NA_NA_NA_NA_NA_NA
Otu10188	Eukaryota_Amoebozoa_Schizoplasmodiida_Phalansterium_NA_NA_NA_NA_NA_NA_NA_NA_NA_NA_NA_NA_NA_NA_NA_NA_NA_NA_NA_NA_NA_NA_NA_NA_NA_NA_NA_NA_NA_NA_NA_NA_NA_NA_NA_NA_NA_NA_NA
Otu10192	Eukaryota_Opisthokonta_Nucletmycea_Fungi_Dikarya_Ascomycota_Pezizomycotina_Sordariomycetes_Sordariales_NA_NA_NA_NA_NA_NA_NA_NA_NA_NA_NA_NA_NA_NA_NA_NA_NA_NA_NA_NA_NA_NA_NA_NA_NA_NA_NA_NA_NA_NA_NA_NA_NA
Otu10190	Eukaryota_SAR_Stramenopiles_Ochrophyta_Chrysophyceae_Chromulinales_Spumella_NA_NA_NA_NA_NA_NA_NA_NA_NA_NA_NA_NA_NA_NA_NA_NA_NA_NA_NA_NA_NA_NA_NA_NA_NA_NA_NA_NA_NA_NA_NA_NA
Otu10207	Eukaryota_Archaeplastida_Chloroplastida_Charophyta_Phragmoplastophyta_Zygnematophyceae_Desmidiales_Euastrum_NA_NA_NA_NA_NA_NA_NA_NA_NA_NA_NA_NA_NA_NA_NA_NA_NA_NA_NA_NA_NA_NA_NA_NA_NA_NA_NA_NA_NA_NA
Otu10191	Eukaryota_SAR_Alveolata_Ciliophora_Intramacronucleata_Conthreep_Plagiopylea_Odontostomatida_Epalxella_NA_NA_NA_NA_NA_NA_NA_NA_NA_NA_NA_NA_NA_NA_NA_NA_NA_NA_NA_NA_NA_NA_NA_NA_NA_NA_NA_NA_NA_NA_NA_NA_NA_NA_NA
Otu10197	Eukaryota_Opisthokonta_Nucletmycea_Fungi_uncultured_NA_NA_NA_NA_NA_NA_NA_NA_NA_NA_NA_NA_NA_NA_NA_NA_NA_NA_NA_NA_NA_NA_NA_NA_NA_NA_NA_NA_NA_NA_NA_NA_NA_NA_NA_NA
Otu10194	Eukaryota_SAR_Rhizaria_Cercozoa_Vampyrellidae_uncultured_NA_NA_NA_NA_NA_NA_NA_NA_NA_NA_NA_NA_NA_NA_NA_NA_NA_NA_NA_NA_NA_NA_NA_NA_NA_NA_NA_NA_NA_NA_NA
Otu10210	Eukaryota_Archaeplastida_Chloroplastida_Charophyta_Phragmoplastophyta_Streptophyta_Embryophyta_Tracheophyta_Spermatophyta_Magnoliophyta_Rosales_Phyllostylon_NA_NA_NA_NA_NA_NA_NA_NA_NA_NA_NA_NA_NA_NA_NA_NA
Otu10195	Eukaryota_Opisthokonta_Nucletmycea_Fungi_Incertae Sedis_Mucoromycotina_Incertae Sedis_Endogonales_NA_NA_NA_NA_NA_NA_NA_NA_NA_NA_NA_NA_NA_NA_NA_NA_NA_NA_NA_NA_NA_NA_NA_NA_NA_NA_NA_NA_NA_NA_NA_NA
Otu10202	Eukaryota_Opisthokonta_Holozoa_Metazoa (Animalia)_Eumetazoa_Bilateria_Nematoda_Enoplea_Dorylaimia_Mononchida_NA_NA_NA_NA_NA_NA_NA_NA_NA_NA_NA_NA_NA_NA_NA_NA_NA_NA_NA_NA_NA_NA_NA_NA_NA_NA_NA
Otu10199	Eukaryota_Opisthokonta_Nucletmycea_Fungi_Dikarya_Basidiomycota_Agaricomycotina_Agaricomycetes_Gomphales_Gomphaceae_Gomphus_NA_NA_NA_NA_NA_NA_NA_NA_NA_NA_NA_NA_NA_NA_NA_NA_NA_NA_NA_NA_NA_NA_NA_NA
Otu10212	Eukaryota_Opisthokonta_Nucletmycea_Fungi_LKM15_NA_NA_NA_NA_NA_NA_NA_NA_NA_NA_NA_NA_NA_NA_NA_NA_NA_NA_NA_NA_NA_NA_NA_NA_NA_NA_NA_NA_NA_NA_NA_NA_NA_NA_NA_NA_NA_NA
Otu102	Eukaryota_SAR_Rhizaria_Cercozoa_uncultured_NA_NA_NA_NA_NA_NA_NA_NA_NA_NA_NA_NA_NA_NA_NA_NA_NA_NA_NA_NA_NA_NA_NA_NA_NA_NA_NA_NA_NA_NA_NA_NA_NA_NA_NA_NA_NA
Otu10206	Eukaryota_SAR_Rhizaria_Cercozoa_Cercomonadidae_Cercomonas_NA_NA_NA_NA_NA_NA_NA_NA_NA_NA_NA_NA_NA_NA_NA_NA_NA_NA_NA_NA_NA_NA_NA_NA_NA_NA_NA_NA_NA_NA_NA_NA_NA_NA
Otu10204	Eukaryota_Amoebozoa_Incertae Sedis_Dictyamoeba_NA_NA_NA_NA_NA_NA_NA_NA_NA_NA_NA_NA_NA_NA_NA_NA_NA_NA_NA_NA_NA_NA_NA_NA_NA_NA_NA_NA_NA_NA_NA_NA_NA_NA_NA_NA_NA_NA_NA_NA
Otu10216	Eukaryota_Opisthokonta_Holozoa_Metazoa (Animalia)_Eumetazoa_Bilateria_Arthropoda_Crustacea_Malacostraca_Eumalacostraca_Peracarida_NA_NA_NA_NA_NA_NA_NA_NA_NA_NA_NA_NA_NA_NA_NA_NA
Otu10205	Eukaryota_Archaeplastida_Chloroplastida_Charophyta_Phragmoplastophyta_Streptophyta_Charophyceae_Charales_Nitella_NA_NA_NA_NA_NA_NA_NA_NA_NA_NA_NA_NA_NA_NA_NA_NA_NA_NA_NA_NA_NA_NA_NA_NA_NA_NA_NA_NA_NA
Otu1021	Eukaryota_Opisthokonta_Holozoa_Metazoa (Animalia)_Eumetazoa_Bilateria_Arthropoda_Crustacea_Maxillopoda_Copepoda_Cyclopoida_NA_NA_NA_NA_NA_NA_NA_NA_NA_NA_NA_NA_NA_NA_NA_NA
Otu10208	Eukaryota_SAR_Rhizaria_Cercozoa_Cercomonadidae_Cercomonas_NA_NA_NA_NA_NA_NA_NA_NA_NA_NA_NA_NA_NA_NA_NA_NA_NA_NA_NA_NA_NA_NA_NA_NA_NA_NA_NA_NA_NA_NA_NA
Otu10221	Eukaryota_Opisthokonta_Nucletmycea_Fungi_Blastocladiomycota_Incertae Sedis_Blastocladiomycetes_Blastocladiales_Physodermataceae_Urophlyctis_NA_NA_NA_NA_NA_NA_NA_NA_NA_NA_NA_NA_NA_NA_NA_NA_NA_NA_NA_NA_NA_NA_NA_NA_NA_NA_NA_NA
Otu10209	Eukaryota_Opisthokonta_Nucletmycea_Fungi_Dikarya_Ascomycota_Pezizomycotina_Sordariomycetes_Hypocreales_Ophiocordycipitaceae_Ophiocordyceps_NA_NA_NA_NA_NA_NA_NA_NA_NA_NA_NA_NA_NA_NA_NA_NA_NA_NA_NA_NA_NA
Otu10211	Eukaryota_Opisthokonta_Nucletmycea_Fungi_Dikarya_Ascomycota_Pezizomycotina_Eurotiomycetes_Onygenales_Onygenaceae_Auxarthron_NA_NA_NA_NA_NA_NA_NA_NA_NA_NA_NA_NA_NA_NA_NA_NA_NA_NA_NA_NA_NA_NA
Otu10213	Eukaryota_Amoebozoa_Discosea_Longamoebia_Centramoebida_Acanthamoeba_NA_NA_NA_NA_NA_NA_NA_NA_NA_NA_NA_NA_NA_NA_NA_NA_NA_NA_NA_NA_NA_NA_NA_NA_NA_NA_NA_NA_NA_NA_NA_NA_NA_NA_NA_NA_NA_NA
Otu10226	Eukaryota_Opisthokonta_Nucletmycea_Fungi_Dikarya_Ascomycota_Pezizomycotina_Eurotiomycetes_Onygenales_Onygenaceae_Aphanoascus_NA_NA_NA_NA_NA_NA_NA_NA_NA_NA_NA_NA_NA_NA_NA_NA_NA_NA_NA_NA_NA_NA
Otu10214	Eukaryota_SAR_Alveolata_Apicomplexa_Conoidasida_Coccidia_Eimeriorina_Besnoitia_NA_NA_NA_NA_NA_NA_NA_NA_NA_NA_NA_NA_NA_NA_NA_NA_NA_NA_NA_NA_NA_NA_NA_NA_NA_NA_NA_NA_NA
Otu10215	Eukaryota_Opisthokonta_Nucletmycea_Fungi_Chytridiomycota_Incertae Sedis_Chytridiomycetes_Chytridiales_Endochytriaceae_Entophlyctis_NA_NA_NA_NA_NA_NA_NA_NA_NA_NA_NA_NA_NA_NA_NA_NA_NA_NA_NA_NA_NA_NA_NA_NA_NA_NA_NA_NA
Otu10217	Eukaryota_Opisthokonta_Nucletmycea_Fungi_Dikarya_Ascomycota_Pezizomycotina_Pezizomycetes_Pezizales_Pyronemataceae_Psilopezia_NA_NA_NA_NA_NA_NA_NA_NA_NA_NA_NA_NA_NA_NA_NA_NA_NA_NA_NA_NA_NA_NA_NA_NA
Otu10232	Eukaryota_SAR_Alveolata_Protalveolata_Syndiniales_NA_NA_NA_NA_NA_NA_NA_NA_NA_NA_NA_NA_NA_NA_NA_NA_NA_NA_NA_NA_NA_NA_NA_NA_NA_NA_NA_NA_NA_NA_NA_NA_NA_NA_NA_NA_NA_NA_NA
Otu10219	Eukaryota_Opisthokonta_Nucletmycea_Fungi_Incertae Sedis_Kickxellomycotina_Incertae Sedis_Kickxellales_Kickxellaceae_NA_NA_NA_NA_NA_NA_NA_NA_NA_NA_NA_NA_NA_NA_NA_NA_NA_NA_NA_NA_NA_NA_NA_NA_NA_NA_NA_NA_NA
Otu10220	Eukaryota_Opisthokonta_Holozoa_Metazoa (Animalia)_Eumetazoa_Bilateria_Nematoda_Chromadorea_Tylenchida_NA_NA_NA_NA_NA_NA_NA_NA_NA_NA_NA_NA_NA_NA_NA_NA_NA_NA_NA_NA_NA_NA_NA_NA_NA_NA_NA_NA
Otu10222	Eukaryota_Opisthokonta_Nucletmycea_Fungi_Dikarya_Basidiomycota_Agaricomycotina_Agaricomycetes_Agaricales_Tricholomataceae_Hygrocybe_NA_NA_NA_NA_NA_NA_NA_NA_NA_NA_NA_NA_NA_NA_NA_NA_NA_NA_NA_NA_NA_NA_NA_NA
Otu10237	Eukaryota_Opisthokonta_Holozoa_Metazoa (Animalia)_Eumetazoa_Bilateria_Nematoda_Enoplea_Dorylaimia_Dorylaimida_NA_NA_NA_NA_NA_NA_NA_NA_NA_NA_NA_NA_NA_NA_NA_NA_NA_NA_NA_NA
Otu10224	Eukaryota_Opisthokonta_Nucletmycea_Fungi_Dikarya_Ascomycota_Pezizomycotina_Eurotiomycetes_Eurotiales_Trichocomaceae_Talaromyces_NA_NA_NA_NA_NA_NA_NA_NA_NA_NA_NA_NA_NA_NA_NA_NA_NA_NA_NA_NA_NA_NA
Otu10225	Eukaryota_SAR_Rhizaria_Cercozoa_Glissomonadida_Heteromita_NA_NA_NA_NA_NA_NA_NA_NA_NA_NA_NA_NA_NA_NA_NA_NA_NA_NA_NA_NA_NA_NA_NA_NA_NA_NA_NA_NA_NA_NA_NA_NA_NA_NA_NA_NA
Otu10228	Eukaryota_Opisthokonta_Nucletmycea_Fungi_Dikarya_Ascomycota_Pezizomycotina_Pezizomycetes_Pezizales_Incertae Sedis_Lecophagus_NA_NA_NA_NA_NA_NA_NA_NA_NA_NA_NA_NA_NA_NA_NA_NA_NA_NA_NA_NA_NA_NA_NA_NA_NA_NA_NA_NA_NA_NA_NA
Otu1023	Eukaryota_SAR_Alveolata_Ciliophora_Intramacronucleata_Armophorea_Armophorida_Brachonella_NA_NA_NA_NA_NA_NA_NA_NA_NA_NA_NA_NA_NA_NA_NA_NA_NA_NA_NA_NA_NA_NA_NA_NA_NA_NA_NA_NA_NA_NA
Otu10230	Eukaryota_SAR_Rhizaria_Cercozoa_RT5iin19_NA_NA_NA_NA_NA_NA_NA_NA_NA_NA_NA_NA_NA_NA_NA_NA_NA_NA_NA_NA_NA_NA_NA_NA_NA_NA_NA_NA
Otu10233	Eukaryota_SAR_Alveolata_Protalveolata_Syndiniales_Syndiniales Group I_NA_NA_NA_NA_NA_NA_NA_NA_NA_NA_NA_NA_NA_NA_NA_NA_NA_NA_NA_NA_NA_NA_NA_NA_NA_NA_NA_NA_NA_NA_NA_NA_NA_NA_NA_NA_NA_NA
Otu10234	Eukaryota_SAR_Alveolata_Ciliophora_Intramacronucleata_Conthreep_Oligohymenophorea_Peritrichia_Vorticella_NA_NA_NA_NA_NA_NA_NA_NA_NA_NA_NA_NA_NA_NA_NA_NA_NA_NA_NA_NA_NA_NA_NA_NA_NA_NA_NA_NA_NA
Otu10235	Eukaryota_Amoebozoa_Tubulinea_Leptomyxida_NA_NA_NA_NA_NA_NA_NA_NA_NA_NA_NA_NA_NA_NA_NA_NA_NA_NA_NA_NA_NA_NA_NA_NA_NA_NA_NA_NA_NA_NA_NA_NA_NA
Otu10238	Eukaryota_SAR_Alveolata_Apicomplexa_Conoidasida_Gregarinasina_Eugregarinorida_Gregarina_NA_NA_NA_NA_NA_NA_NA_NA_NA_NA_NA_NA_NA_NA_NA_NA_NA_NA_NA_NA_NA_NA_NA_NA_NA_NA_NA_NA_NA_NA
Otu10239	_NA_NA_NA_NA_NA_NA_NA_NA_NA_NA_NA_NA_NA_NA_NA_NA_NA_NA_NA_NA_NA_NA_NA_NA_NA_NA_NA_NA_NA_NA_NA_NA_NA_NA_NA_NA
Otu10241	Eukaryota_Opisthokonta_Nucletmycea_Fungi_Dikarya_Ascomycota_Pezizomycotina_Dothideomycetes_Capnodiales_Capnodiaceae_Leptoxyphium_NA_NA_NA_NA_NA_NA_NA_NA_NA_NA_NA_NA_NA_NA_NA_NA_NA_NA_NA_NA_NA
Otu10246	Eukaryota_Opisthokonta_Nucletmycea_Fungi_Dikarya_Ascomycota_Pezizomycotina_Eurotiomycetes_Mycocaliciales_Mycocaliciaceae_Chaenothecopsis_NA_NA_NA_NA_NA_NA_NA_NA_NA_NA_NA_NA_NA_NA_NA_NA_NA_NA_NA_NA_NA_NA
Otu10255	Eukaryota_SAR_Alveolata_Apicomplexa_Conoidasida_Gregarinasina_Eugregarinorida_Elev-18S-1089_NA_NA_NA_NA_NA_NA_NA_NA_NA_NA_NA_NA_NA_NA_NA_NA_NA_NA_NA_NA_NA_NA_NA_NA_NA_NA_NA_NA_NA
Otu10261	Eukaryota_Amoebozoa_Incertae Sedis_Dictyamoeba_NA_NA_NA_NA_NA_NA_NA_NA_NA_NA_NA_NA_NA_NA_NA_NA_NA_NA_NA_NA_NA_NA_NA_NA_NA_NA_NA_NA_NA_NA_NA_NA_NA_NA_NA_NA_NA_NA_NA
Otu10267	Eukaryota_Amoebozoa_Incertae Sedis_Dictyamoeba_NA_NA_NA_NA_NA_NA_NA_NA_NA_NA_NA_NA_NA_NA_NA_NA_NA_NA_NA_NA_NA_NA_NA_NA_NA_NA_NA_NA_NA_NA_NA_NA_NA_NA_NA_NA_NA_NA_NA_NA
Otu10274	Eukaryota_Opisthokonta_Nucletmycea_Fungi_Chytridiomycota_Incertae Sedis_Chytridiomycetes_Chytridiales_Chytridiaceae_NA_NA_NA_NA_NA_NA_NA_NA_NA_NA_NA_NA_NA_NA_NA_NA_NA_NA_NA_NA_NA_NA_NA_NA_NA_NA_NA_NA_NA_NA_NA_NA_NA_NA_NA
Otu10278	Eukaryota_Opisthokonta_Nucletmycea_Fungi_Cryptomycota_LKM11_NA_NA_NA_NA_NA_NA_NA_NA_NA_NA_NA_NA_NA_NA_NA_NA_NA_NA_NA_NA_NA_NA_NA_NA_NA_NA_NA_NA_NA_NA_NA_NA_NA_NA_NA_NA
Otu10282	Eukaryota_Opisthokonta_Nucletmycea_Fungi_Incertae Sedis_Kickxellomycotina_Incertae Sedis_Kickxellales_Kickxellaceae_NA_NA_NA_NA_NA_NA_NA_NA_NA_NA_NA_NA_NA_NA_NA_NA_NA_NA_NA_NA_NA_NA_NA_NA_NA_NA_NA_NA_NA
Otu10284	Eukaryota_Opisthokonta_Nucletmycea_Fungi_Dikarya_Ascomycota_Pezizomycotina_Lecanoromycetes_Lecanorales_Collemataceae_Leptogium_NA_NA_NA_NA_NA_NA_NA_NA_NA_NA_NA_NA_NA_NA_NA_NA_NA_NA_NA_NA
Otu10288	Eukaryota_SAR_Alveolata_Ciliophora_Intramacronucleata_Armophorea_Armophorida_Metopus_NA_NA_NA_NA_NA_NA_NA_NA_NA_NA_NA_NA_NA_NA_NA_NA_NA_NA_NA_NA_NA_NA_NA_NA_NA_NA_NA_NA_NA_NA
Otu10292	Eukaryota_SAR_Stramenopiles_Bicosoecida_NA_NA_NA_NA_NA_NA_NA_NA_NA_NA_NA_NA_NA_NA_NA_NA_NA_NA_NA_NA_NA_NA_NA_NA_NA_NA_NA_NA_NA_NA_NA_NA_NA_NA_NA_NA_NA_NA_NA
Otu10298	Eukaryota_Opisthokonta_Nucletmycea_Fungi_Dikarya_Ascomycota_Pezizomycotina_Leotiomycetes_Helotiales_Incertae Sedis_Kendrickiella_NA_NA_NA_NA_NA_NA_NA_NA_NA_NA_NA_NA_NA_NA_NA_NA_NA_NA_NA_NA_NA_NA_NA_NA_NA_NA_NA_NA
Otu10300	Eukaryota_Opisthokonta_Holozoa_Metazoa (Animalia)_Eumetazoa_Bilateria_Arthropoda_Chelicerata_Arachnida_Acari_NA_NA_NA_NA_NA_NA_NA_NA_NA_NA_NA_NA_NA_NA_NA_NA_NA
Otu10248	Eukaryota_SAR_Rhizaria_Cercozoa_Thecofilosea_E-A1_NA_NA_NA_NA_NA_NA_NA_NA_NA_NA_NA_NA_NA_NA_NA_NA_NA_NA_NA_NA_NA_NA_NA_NA_NA_NA_NA_NA_NA_NA_NA_NA_NA_NA_NA_NA_NA_NA
Otu10307	Eukaryota_Opisthokonta_Holozoa_Ichthyosporea_Ichthyophonae_Ichthyophonidae_Freshwater Ichthyosporeans 1_NA_NA_NA_NA_NA_NA_NA_NA_NA_NA_NA_NA_NA_NA_NA_NA_NA_NA_NA_NA_NA_NA_NA_NA_NA_NA_NA_NA_NA_NA_NA_NA_NA_NA
Otu1026	Eukaryota_SAR_Rhizaria_Cercozoa_Thecofilosea_Cryomonadida_Protaspidae_Protaspis_NA_NA_NA_NA_NA_NA_NA_NA_NA_NA_NA_NA_NA_NA_NA_NA_NA_NA_NA_NA_NA_NA_NA_NA_NA_NA_NA_NA_NA_NA
Otu10310	Eukaryota_Opisthokonta_Nucletmycea_Fungi_Chytridiomycota_Incertae Sedis_Chytridiomycetes_Chytridiales_NA_NA_NA_NA_NA_NA_NA_NA_NA_NA_NA_NA_NA_NA_NA_NA_NA_NA_NA_NA_NA_NA_NA_NA_NA_NA_NA_NA_NA_NA_NA_NA_NA
Otu10264	Eukaryota_Amoebozoa_Incertae Sedis_Dictyamoeba_NA_NA_NA_NA_NA_NA_NA_NA_NA_NA_NA_NA_NA_NA_NA_NA_NA_NA_NA_NA_NA_NA_NA_NA_NA_NA_NA_NA_NA_NA_NA_NA_NA_NA_NA_NA_NA_NA_NA_NA
Otu10312	Eukaryota_SAR_Rhizaria_Cercozoa_Imbricatea_Marimonadida_NA_NA_NA_NA_NA_NA_NA_NA_NA_NA_NA_NA_NA_NA_NA_NA_NA_NA_NA_NA_NA_NA_NA_NA_NA_NA_NA_NA_NA_NA_NA_NA_NA_NA_NA_NA_NA_NA
Otu10247	Eukaryota_SAR_Alveolata_Ciliophora_Intramacronucleata_Litostomatea_Haptoria_NA_NA_NA_NA_NA_NA_NA_NA_NA_NA_NA_NA_NA_NA_NA_NA_NA_NA_NA_NA_NA_NA_NA_NA_NA_NA_NA_NA_NA_NA
Otu10273	Eukaryota_Opisthokonta_Nucletmycea_Fungi_Cryptomycota_Incertae Sedis_Incertae Sedis_Incertae Sedis_Incertae Sedis_Paramicrosporidium_NA_NA_NA_NA_NA_NA_NA_NA_NA_NA_NA_NA_NA_NA_NA_NA_NA_NA_NA_NA_NA_NA_NA_NA_NA_NA_NA_NA_NA_NA_NA_NA_NA_NA
Otu10317	Eukaryota_SAR_Rhizaria_Cercozoa_7-5.4_NA_NA_NA_NA_NA_NA_NA_NA_NA_NA_NA_NA_NA_NA_NA_NA_NA_NA_NA_NA_NA_NA_NA_NA_NA_NA_NA_NA_NA_NA_NA_NA_NA_NA_NA_NA_NA_NA_NA
Otu10259	Eukaryota_SAR_Rhizaria_Cercozoa_Glissomonadida_Allantion_NA_NA_NA_NA_NA_NA_NA_NA_NA_NA_NA_NA_NA_NA_NA_NA_NA_NA_NA_NA_NA_NA_NA_NA_NA_NA_NA_NA_NA_NA_NA_NA_NA_NA_NA_NA
Otu10256	Eukaryota_Opisthokonta_Holozoa_Metazoa (Animalia)_Eumetazoa_Bilateria_Tardigrada_Eutardigrada_Parachela_NA_NA_NA_NA_NA_NA_NA_NA_NA_NA_NA_NA_NA_NA_NA_NA_NA_NA_NA_NA_NA_NA_NA_NA
Otu10277	Eukaryota_Amoebozoa_Incertae Sedis_Dictyamoeba_NA_NA_NA_NA_NA_NA_NA_NA_NA_NA_NA_NA_NA_NA_NA_NA_NA_NA_NA_NA_NA_NA_NA_NA_NA_NA_NA_NA_NA_NA_NA_NA_NA_NA_NA_NA_NA_NA_NA_NA
Otu10322	Eukaryota_Opisthokonta_Nucletmycea_Fungi_Dikarya_Ascomycota_Pezizomycotina_Eurotiomycetes_Chaetothyriales_NA_NA_NA_NA_NA_NA_NA_NA_NA_NA_NA_NA_NA_NA_NA_NA_NA_NA_NA_NA_NA_NA_NA_NA_NA_NA_NA_NA_NA_NA_NA_NA_NA_NA_NA
Otu10263	Eukaryota_SAR_Alveolata_Apicomplexa_Conoidasida_Gregarinasina_Eugregarinorida_Stylocephalus_NA_NA_NA_NA_NA_NA_NA_NA_NA_NA_NA_NA_NA_NA_NA_NA_NA_NA_NA_NA_NA_NA_NA_NA_NA_NA_NA_NA_NA_NA
Otu10262	Eukaryota_Archaeplastida_Chloroplastida_Charophyta_Phragmoplastophyta_Streptophyta_Embryophyta_Tracheophyta_Spermatophyta_Magnoliophyta_Gentianales_Ophiorrhiza_NA_NA_NA_NA_NA_NA_NA_NA_NA_NA_NA_NA_NA_NA
Otu10280	Eukaryota_Opisthokonta_Holozoa_Metazoa (Animalia)_Eumetazoa_Bilateria_Arthropoda_Chelicerata_Arachnida_Acari_NA_NA_NA_NA_NA_NA_NA_NA_NA_NA_NA_NA_NA_NA_NA
Otu10329	Eukaryota_SAR_Alveolata_Apicomplexa_Conoidasida_Gregarinasina_Eugregarinorida_Elev-18S-1089_NA_NA_NA_NA_NA_NA_NA_NA_NA_NA_NA_NA_NA_NA_NA_NA_NA_NA_NA_NA_NA_NA_NA_NA_NA_NA_NA_NA_NA
Otu10272	Eukaryota_SAR_Alveolata_Dinoflagellata_Dinophyceae_Gymnodiniphycidae_Kareniaceae_Karlodinium_NA_NA_NA_NA_NA_NA_NA_NA_NA_NA_NA_NA_NA_NA_NA_NA_NA_NA_NA_NA_NA_NA_NA_NA_NA_NA_NA_NA_NA_NA_NA_NA_NA_NA_NA_NA
Otu10270	Eukaryota_Amoebozoa_LEMD255_NA_NA_NA_NA_NA_NA_NA_NA_NA_NA_NA_NA_NA_NA_NA_NA_NA_NA_NA_NA_NA_NA_NA_NA_NA_NA_NA_NA_NA_NA_NA_NA_NA_NA
Otu10287	Eukaryota_Opisthokonta_Holozoa_Metazoa (Animalia)_Eumetazoa_Bilateria_Nematoda_Enoplea_Enoplia_Triplonchida_NA_NA_NA_NA_NA_NA_NA_NA_NA_NA_NA_NA_NA_NA_NA_NA_NA_NA_NA_NA_NA_NA_NA
Otu10335	Eukaryota_SAR_Alveolata_Dinoflagellata_Dinophyceae_Peridiniphycidae_Thoracosphaeraceae_SSMS0806_NA_NA_NA_NA_NA_NA_NA_NA_NA_NA_NA_NA_NA_NA_NA_NA_NA_NA_NA_NA_NA_NA_NA_NA_NA_NA_NA_NA_NA_NA_NA_NA_NA_NA_NA_NA
Otu10276	Eukaryota_Opisthokonta_Nucletmycea_Fungi_Dikarya_Ascomycota_Pezizomycotina_Dothideomycetes_Capnodiales_Mycosphaerellaceae_Phacellium_NA_NA_NA_NA_NA_NA_NA_NA_NA_NA_NA_NA_NA_NA_NA_NA_NA_NA_NA_NA_NA
Otu10275	Eukaryota_Opisthokonta_Nucletmycea_Fungi_Entomophthoromycota_Entomophthoromycotina_Incertae Sedis_Entomophthorales_Ancylistaceae_Conidiobolus_NA_NA_NA_NA_NA_NA_NA_NA_NA_NA_NA_NA_NA_NA_NA_NA_NA_NA_NA_NA_NA_NA_NA_NA_NA_NA_NA_NA
Otu10290	Eukaryota_SAR_Rhizaria_Cercozoa_Imbricatea_Silicofilosea_Euglyphida_Euglyphidae_Euglypha_NA_NA_NA_NA_NA_NA_NA_NA_NA_NA_NA_NA_NA_NA_NA_NA_NA_NA_NA_NA_NA_NA_NA_NA_NA_NA_NA_NA_NA
Otu10339	Eukaryota_Opisthokonta_Freshwater Opisthokonta_NA_NA_NA_NA_NA_NA_NA_NA_NA_NA_NA_NA_NA_NA_NA_NA_NA_NA_NA_NA_NA_NA_NA_NA_NA_NA_NA_NA_NA_NA_NA_NA_NA_NA_NA_NA_NA_NA_NA
Otu1028	Eukaryota_Opisthokonta_Nucletmycea_Discicristoidea_Nucleariida_Nucleariidae_Nuclearia_NA_NA_NA_NA_NA_NA_NA_NA_NA_NA_NA_NA_NA_NA_NA_NA_NA_NA_NA_NA_NA_NA_NA_NA_NA_NA_NA_NA_NA_NA_NA_NA_NA_NA
Otu10279	Eukaryota_SAR_Stramenopiles_Ochrophyta_Chrysophyceae_Synurales_Mallomonas_NA_NA_NA_NA_NA_NA_NA_NA_NA_NA_NA_NA_NA_NA_NA_NA_NA_NA_NA_NA_NA_NA_NA_NA_NA_NA_NA_NA_NA_NA_NA_NA_NA
Otu10296	Eukaryota_Opisthokonta_Nucletmycea_Fungi_Dikarya_Ascomycota_Pezizomycotina_Sordariomycetes_Microascales_NA_NA_NA_NA_NA_NA_NA_NA_NA_NA_NA_NA_NA_NA_NA_NA_NA_NA_NA_NA_NA_NA_NA
Otu10344	Eukaryota_Amoebozoa_Schizoplasmodiida_Ceratiomyxella_NA_NA_NA_NA_NA_NA_NA_NA_NA_NA_NA_NA_NA_NA_NA_NA_NA_NA_NA_NA_NA_NA_NA_NA_NA_NA_NA_NA_NA_NA_NA_NA_NA_NA_NA_NA
Otu10286	Eukaryota_Opisthokonta_Holozoa_Metazoa (Animalia)_Eumetazoa_Bilateria_Arthropoda_Chelicerata_Arachnida_Araneae_NA_NA_NA_NA_NA_NA_NA_NA_NA_NA_NA_NA_NA_NA_NA_NA_NA_NA
Otu10283	Eukaryota_SAR_Rhizaria_Cercozoa_Novel Clade 10_NA_NA_NA_NA_NA_NA_NA_NA_NA_NA_NA_NA_NA_NA_NA_NA_NA_NA_NA_NA_NA_NA_NA_NA_NA_NA_NA_NA_NA_NA_NA_NA_NA_NA_NA_NA_NA_NA_NA
Otu1030	Eukaryota_SAR_Rhizaria_Cercozoa_Glissomonadida_Heteromita_NA_NA_NA_NA_NA_NA_NA_NA_NA_NA_NA_NA_NA_NA_NA_NA_NA_NA_NA_NA_NA_NA_NA_NA_NA_NA_NA_NA_NA_NA_NA_NA_NA_NA_NA_NA
Otu10351	Eukaryota_Opisthokonta_Nucletmycea_Fungi_Cryptomycota_Incertae Sedis_Incertae Sedis_Incertae Sedis_Incertae Sedis_Paramicrosporidium_NA_NA_NA_NA_NA_NA_NA_NA_NA_NA_NA_NA_NA_NA_NA_NA_NA_NA_NA_NA_NA_NA_NA_NA_NA_NA_NA_NA_NA_NA_NA_NA_NA_NA
Otu1029	Eukaryota_SAR_Rhizaria_Cercozoa_Glissomonadida_NA_NA_NA_NA_NA_NA_NA_NA_NA_NA_NA_NA_NA_NA_NA_NA_NA_NA_NA_NA_NA_NA_NA_NA_NA_NA_NA_NA_NA_NA_NA_NA_NA_NA_NA_NA_NA_NA_NA
Otu10285	Eukaryota_Opisthokonta_Nucletmycea_Fungi_Incertae Sedis_Kickxellomycotina_Incertae Sedis_Kickxellales_Kickxellaceae_NA_NA_NA_NA_NA_NA_NA_NA_NA_NA_NA_NA_NA_NA_NA_NA_NA_NA_NA_NA_NA_NA_NA_NA_NA_NA_NA_NA_NA
Otu10306	Eukaryota_Archaeplastida_Chloroplastida_Charophyta_Phragmoplastophyta_Streptophyta_Embryophyta_Tracheophyta_Spermatophyta_Magnoliophyta_Malpighiales_Euphronia_NA_NA_NA_NA_NA_NA_NA_NA_NA_NA_NA_NA_NA_NA_NA_NA
Otu10355	Eukaryota_Opisthokonta_Holozoa_Metazoa (Animalia)_Eumetazoa_Bilateria_Nematoda_Chromadorea_Tylenchida_NA_NA_NA_NA_NA_NA_NA_NA_NA_NA_NA_NA_NA_NA_NA_NA_NA_NA_NA_NA_NA_NA
Otu10295	Eukaryota_SAR_Alveolata_Ciliophora_Intramacronucleata_Conthreep_Colpodea_Colpodida_NA_NA_NA_NA_NA_NA_NA_NA_NA_NA_NA_NA_NA_NA_NA_NA_NA_NA_NA_NA_NA_NA_NA_NA_NA_NA_NA_NA_NA
Otu10289	Eukaryota_SAR_Rhizaria_Cercozoa_NA_NA_NA_NA_NA_NA_NA_NA_NA_NA_NA_NA_NA_NA_NA_NA_NA_NA_NA_NA_NA_NA_NA_NA_NA_NA_NA_NA_NA_NA_NA_NA_NA_NA_NA_NA_NA_NA
Otu1031	Eukaryota_SAR_Alveolata_Protalveolata_Colpodellida_Colpodella_NA_NA_NA_NA_NA_NA_NA_NA_NA_NA_NA_NA_NA_NA_NA_NA_NA_NA_NA_NA_NA_NA_NA_NA_NA_NA_NA_NA_NA_NA_NA_NA_NA_NA_NA_NA_NA
Otu1036	Eukaryota_Opisthokonta_Nucletmycea_Fungi_Dikarya_Basidiomycota_Agaricomycotina_Agaricomycetes_Agaricales_Tricholomataceae_Tricholoma_NA_NA_NA_NA_NA_NA_NA_NA_NA_NA_NA_NA_NA_NA_NA_NA_NA_NA_NA_NA_NA_NA_NA_NA
Otu103	Eukaryota_Opisthokonta_Nucletmycea_Fungi_Dikarya_Basidiomycota_Agaricomycotina_Agaricomycetes_Corticiales_Corticiaceae_Corticium_NA_NA_NA_NA_NA_NA_NA_NA_NA_NA_NA_NA_NA_NA_NA_NA_NA_NA_NA_NA_NA_NA_NA_NA
Otu10294	Eukaryota_SAR_Rhizaria_Cercozoa_Incertae Sedis_Gymnophrys_NA_NA_NA_NA_NA_NA_NA_NA_NA_NA_NA_NA_NA_NA_NA_NA_NA_NA_NA_NA_NA_NA_NA_NA_NA_NA_NA_NA_NA_NA_NA_NA_NA_NA_NA_NA
Otu10311	Eukaryota_SAR_Rhizaria_Cercozoa_Cercomonadidae_Cercomonas_NA_NA_NA_NA_NA_NA_NA_NA_NA_NA_NA_NA_NA_NA_NA_NA_NA_NA_NA_NA_NA_NA_NA_NA_NA_NA_NA_NA_NA_NA_NA_NA_NA_NA
Otu10363	Eukaryota_SAR_Rhizaria_Cercozoa_Glissomonadida_Heteromita_NA_NA_NA_NA_NA_NA_NA_NA_NA_NA_NA_NA_NA_NA_NA_NA_NA_NA_NA_NA_NA_NA_NA_NA_NA_NA_NA_NA_NA_NA_NA_NA_NA_NA
Otu10305	Eukaryota_Centrohelida_H15-6_NA_NA_NA_NA_NA_NA_NA_NA_NA_NA_NA_NA_NA_NA_NA_NA_NA_NA_NA_NA_NA_NA_NA_NA_NA_NA_NA_NA_NA_NA_NA_NA_NA_NA_NA_NA_NA_NA_NA_NA_NA
Otu10299	Eukaryota_Opisthokonta_Nucletmycea_Fungi_Incertae Sedis_Kickxellomycotina_Incertae Sedis_Kickxellales_Kickxellaceae_NA_NA_NA_NA_NA_NA_NA_NA_NA_NA_NA_NA_NA_NA_NA_NA_NA_NA_NA_NA_NA_NA_NA_NA_NA_NA_NA_NA_NA
Otu10315	Eukaryota_Opisthokonta_Nucletmycea_Fungi_Dikarya_Ascomycota_Pezizomycotina_Pezizomycetes_Pezizales_NA_NA_NA_NA_NA_NA_NA_NA_NA_NA_NA_NA_NA_NA_NA_NA_NA_NA_NA_NA_NA_NA_NA_NA_NA_NA_NA_NA_NA_NA_NA_NA_NA_NA_NA
Otu10369	Eukaryota_SAR_Rhizaria_Cercozoa_Cercomonadidae_Cercomonas_NA_NA_NA_NA_NA_NA_NA_NA_NA_NA_NA_NA_NA_NA_NA_NA_NA_NA_NA_NA_NA_NA_NA_NA_NA_NA_NA_NA_NA_NA_NA_NA_NA_NA
Otu10309	Eukaryota_Opisthokonta_Nucletmycea_Fungi_Incertae Sedis_Zoopagomycotina_Incertae Sedis_Zoopagales_Zoopagaceae_Zoophagus_NA_NA_NA_NA_NA_NA_NA_NA_NA_NA_NA_NA_NA_NA_NA_NA_NA_NA_NA_NA_NA_NA_NA_NA_NA_NA_NA_NA_NA_NA_NA_NA_NA_NA
Otu10302	Eukaryota_SAR_Rhizaria_Cercozoa_Glissomonadida_Heteromita_NA_NA_NA_NA_NA_NA_NA_NA_NA_NA_NA_NA_NA_NA_NA_NA_NA_NA_NA_NA_NA_NA_NA_NA_NA_NA_NA_NA_NA_NA_NA_NA_NA_NA_NA_NA
Otu10320	Eukaryota_Opisthokonta_Holozoa_Metazoa (Animalia)_Eumetazoa_Bilateria_Arthropoda_Chelicerata_Arachnida_Acari_NA_NA_NA_NA_NA_NA_NA_NA_NA_NA_NA_NA_NA_NA_NA
Otu10375	_NA_NA_NA_NA_NA_NA_NA_NA_NA_NA_NA_NA_NA_NA_NA_NA_NA_NA_NA_NA_NA_NA_NA_NA_NA_NA_NA_NA_NA_NA_NA_NA_NA_NA_NA_NA
Otu10314	Eukaryota_Opisthokonta_Nucletmycea_Fungi_Dikarya_Ascomycota_Saccharomycotina_Saccharomycetes_Saccharomycetales_Incertae Sedis_Candida_NA_NA_NA_NA_NA_NA_NA_NA_NA_NA_NA_NA_NA_NA_NA_NA_NA_NA_NA_NA_NA_NA_NA
Otu10308	Eukaryota_SAR_Rhizaria_Cercozoa_Thecofilosea_NW617_NA_NA_NA_NA_NA_NA_NA_NA_NA_NA_NA_NA_NA_NA_NA_NA_NA_NA_NA_NA_NA_NA_NA_NA_NA_NA_NA_NA_NA_NA_NA_NA_NA_NA_NA_NA_NA_NA
Otu10326	Eukaryota_SAR_Rhizaria_Cercozoa_Clathrulinidae_Hedriocystis_NA_NA_NA_NA_NA_NA_NA_NA_NA_NA_NA_NA_NA_NA_NA_NA_NA_NA_NA_NA_NA_NA_NA_NA_NA_NA_NA_NA_NA_NA_NA_NA_NA_NA_NA_NA_NA_NA
Otu1038	Eukaryota_Opisthokonta_Nucletmycea_Fungi_Chytridiomycota_Incertae Sedis_Chytridiomycetes_Polychytriales_Incertae Sedis_Polychytrium_NA_NA_NA_NA_NA_NA_NA_NA_NA_NA_NA_NA_NA_NA_NA_NA_NA_NA_NA_NA_NA_NA_NA_NA_NA_NA_NA_NA_NA
Otu10319	Eukaryota_Opisthokonta_Nucletmycea_Fungi_Dikarya_Ascomycota_Pezizomycotina_Leotiomycetes_Thelebolales_NA_NA_NA_NA_NA_NA_NA_NA_NA_NA_NA_NA_NA_NA_NA_NA_NA_NA_NA_NA_NA_NA_NA_NA_NA_NA
Otu10313	Eukaryota_Opisthokonta_Holozoa_Metazoa (Animalia)_Eumetazoa_Bilateria_Platyhelminthes_Rhabditophora_Rhabdocoela_Neodalyellida_NA_NA_NA_NA_NA_NA_NA_NA_NA_NA_NA_NA_NA_NA_NA_NA_NA_NA_NA_NA_NA_NA_NA_NA
Otu10334	Eukaryota_SAR_Alveolata_Protalveolata_Syndiniales_Syndiniales Group I_NA_NA_NA_NA_NA_NA_NA_NA_NA_NA_NA_NA_NA_NA_NA_NA_NA_NA_NA_NA_NA_NA_NA_NA_NA_NA_NA_NA_NA_NA_NA_NA_NA_NA_NA_NA_NA_NA
Otu10383	Eukaryota_Opisthokonta_Nucletmycea_Fungi_Chytridiomycota_Incertae Sedis_Chytridiomycetes_Rhizophydiales_uncultured_NA_NA_NA_NA_NA_NA_NA_NA_NA_NA_NA_NA_NA_NA_NA_NA_NA_NA_NA_NA_NA_NA_NA_NA_NA_NA_NA_NA_NA_NA_NA_NA_NA_NA_NA
Otu10324	Eukaryota_Archaeplastida_Chloroplastida_Charophyta_Phragmoplastophyta_Zygnematophyceae_Desmidiales_Staurastrum_NA_NA_NA_NA_NA_NA_NA_NA_NA_NA_NA_NA_NA_NA_NA_NA_NA_NA_NA_NA_NA_NA_NA_NA_NA_NA_NA_NA_NA_NA
Otu10318	Eukaryota_SAR_Alveolata_Ciliophora_Intramacronucleata_Litostomatea_Haptoria_Didinium_NA_NA_NA_NA_NA_NA_NA_NA_NA_NA_NA_NA_NA_NA_NA_NA_NA_NA_NA_NA_NA_NA_NA_NA_NA_NA_NA_NA_NA_NA_NA_NA_NA_NA
Otu10338	Eukaryota_Incertae Sedis_Apusomonadidae_NA_NA_NA_NA_NA_NA_NA_NA_NA_NA_NA_NA_NA_NA_NA_NA_NA_NA_NA_NA_NA_NA_NA_NA_NA_NA_NA_NA_NA_NA_NA_NA_NA_NA_NA_NA_NA_NA_NA
Otu10388	Eukaryota_Opisthokonta_Holozoa_Metazoa (Animalia)_Eumetazoa_Bilateria_Arthropoda_Hexapoda_Insecta_Pterygota_Neoptera_Coleoptera_NA_NA_NA_NA_NA_NA_NA_NA_NA_NA
Otu10332	Eukaryota_SAR_Rhizaria_Cercozoa_Glissomonadida_Bodomorpha_NA_NA_NA_NA_NA_NA_NA_NA_NA_NA_NA_NA_NA_NA_NA_NA_NA_NA_NA_NA_NA_NA_NA_NA_NA_NA_NA_NA_NA_NA_NA_NA_NA_NA
Otu10323	Eukaryota_SAR_Rhizaria_Cercozoa_Thecofilosea_NA_NA_NA_NA_NA_NA_NA_NA_NA_NA_NA_NA_NA_NA_NA_NA_NA_NA_NA_NA_NA_NA_NA_NA_NA_NA_NA_NA_NA_NA_NA_NA_NA_NA_NA_NA_NA
Otu10341	Eukaryota_Archaeplastida_Chloroplastida_Charophyta_Phragmoplastophyta_Streptophyta_Embryophyta_Tracheophyta_Spermatophyta_Magnoliophyta_Ericales_Anagallis_NA_NA_NA_NA_NA_NA_NA_NA_NA_NA_NA_NA_NA_NA_NA_NA_NA
Otu10391	Eukaryota_SAR_Stramenopiles_Ochrophyta_Diatomea_Bacillariophytina_Bacillariophyceae_Pinnularia_NA_NA_NA_NA_NA_NA_NA_NA_NA_NA_NA_NA_NA_NA_NA_NA_NA_NA_NA_NA_NA_NA_NA_NA_NA_NA_NA_NA_NA_NA
Otu10337	Eukaryota_Amoebozoa_Discosea_Longamoebia_Centramoebida_Acanthamoeba_NA_NA_NA_NA_NA_NA_NA_NA_NA_NA_NA_NA_NA_NA_NA_NA_NA_NA_NA_NA_NA_NA_NA_NA_NA_NA_NA_NA_NA_NA_NA_NA_NA_NA_NA_NA_NA_NA
Otu1033	Eukaryota_Opisthokonta_Freshwater Opisthokonta_NA_NA_NA_NA_NA_NA_NA_NA_NA_NA_NA_NA_NA_NA_NA_NA_NA_NA_NA_NA_NA_NA_NA_NA_NA_NA_NA_NA_NA_NA_NA_NA_NA_NA_NA_NA_NA_NA_NA_NA_NA
Otu10343	Eukaryota_Opisthokonta_Nucletmycea_Fungi_Dikarya_Ascomycota_Pezizomycotina_Eurotiomycetes_Onygenales_Ajellomycetaceae_Paracoccidioides_NA_NA_NA_NA_NA_NA_NA_NA_NA_NA_NA_NA_NA_NA_NA_NA_NA_NA_NA_NA_NA_NA
Otu10396	Eukaryota_Opisthokonta_Nucletmycea_Fungi_Cryptomycota_LKM11_NA_NA_NA_NA_NA_NA_NA_NA_NA_NA_NA_NA_NA_NA_NA_NA_NA_NA_NA_NA_NA_NA_NA_NA_NA_NA_NA_NA_NA_NA_NA_NA_NA_NA_NA_NA
Otu10340	Eukaryota_SAR_Rhizaria_Cercozoa_Thecofilosea_NA_NA_NA_NA_NA_NA_NA_NA_NA_NA_NA_NA_NA_NA_NA_NA_NA_NA_NA_NA_NA_NA_NA_NA_NA_NA_NA_NA_NA_NA_NA_NA_NA_NA_NA_NA_NA_NA_NA
Otu10336	Eukaryota_SAR_Alveolata_Ciliophora_Intramacronucleata_Litostomatea_Haptoria_Didinium_NA_NA_NA_NA_NA_NA_NA_NA_NA_NA_NA_NA_NA_NA_NA_NA_NA_NA_NA_NA_NA_NA_NA_NA_NA_NA_NA_NA_NA_NA_NA_NA_NA_NA
Otu10349	Eukaryota_Opisthokonta_Nucletmycea_Fungi_Dikarya_Ascomycota_Pezizomycotina_Eurotiomycetes_Chaetothyriales_NA_NA_NA_NA_NA_NA_NA_NA_NA_NA_NA_NA_NA_NA_NA_NA_NA_NA_NA_NA_NA_NA_NA_NA_NA_NA_NA_NA_NA_NA
Otu10401	Eukaryota_Opisthokonta_Nucletmycea_Fungi_Dikarya_Ascomycota_Pezizomycotina_Sordariomycetes_Hypocreales_Incertae Sedis_Myrothecium_NA_NA_NA_NA_NA_NA_NA_NA_NA_NA_NA_NA_NA_NA_NA_NA_NA_NA_NA_NA_NA
Otu10342	Eukaryota_Amoebozoa_Cavosteliida_Schizoplasmodiopsis_NA_NA_NA_NA_NA_NA_NA_NA_NA_NA_NA_NA_NA_NA_NA_NA_NA_NA_NA_NA_NA_NA_NA_NA_NA_NA_NA_NA_NA_NA_NA_NA_NA_NA_NA_NA
Otu1034	Eukaryota_Amoebozoa_Incertae Sedis_Dictyamoeba_NA_NA_NA_NA_NA_NA_NA_NA_NA_NA_NA_NA_NA_NA_NA_NA_NA_NA_NA_NA_NA_NA_NA_NA_NA_NA_NA_NA_NA_NA_NA_NA_NA_NA_NA_NA_NA_NA_NA_NA
Otu10354	Eukaryota_Opisthokonta_Nucletmycea_Fungi_Dikarya_Basidiomycota_Agaricomycotina_Agaricomycetes_Agaricales_Entolomataceae_Richoniella_NA_NA_NA_NA_NA_NA_NA_NA_NA_NA_NA_NA_NA_NA_NA_NA_NA_NA_NA_NA_NA_NA_NA_NA
Otu10408	Eukaryota_SAR_Alveolata_Ciliophora_Intramacronucleata_Conthreep_Colpodea_Colpodida_Colpoda_NA_NA_NA_NA_NA_NA_NA_NA_NA_NA_NA_NA_NA_NA_NA_NA_NA_NA_NA_NA_NA_NA_NA_NA_NA_NA_NA_NA_NA
Otu10348	Eukaryota_Archaeplastida_Chloroplastida_Charophyta_Phragmoplastophyta_Streptophyta_Embryophyta_Tracheophyta_Spermatophyta_Magnoliophyta_NA_NA_NA_NA_NA_NA_NA_NA_NA_NA_NA_NA_NA_NA_NA_NA_NA_NA_NA
Otu10345	Eukaryota_Opisthokonta_Nucletmycea_Fungi_Cryptomycota_LKM11_NA_NA_NA_NA_NA_NA_NA_NA_NA_NA_NA_NA_NA_NA_NA_NA_NA_NA_NA_NA_NA_NA_NA_NA_NA_NA_NA_NA_NA_NA_NA_NA_NA_NA_NA_NA_NA_NA
Otu10358	Eukaryota_SAR_Stramenopiles_Ochrophyta_Chrysophyceae_Ochromonadales_Paraphysomonas_NA_NA_NA_NA_NA_NA_NA_NA_NA_NA_NA_NA_NA_NA_NA_NA_NA_NA_NA_NA_NA_NA_NA_NA_NA_NA_NA_NA_NA_NA_NA_NA_NA_NA_NA_NA_NA
Otu10411	Eukaryota_Opisthokonta_Holozoa_Metazoa (Animalia)_Eumetazoa_Bilateria_Arthropoda_Crustacea_Maxillopoda_Copepoda_Poecilostomatoida_NA_NA_NA_NA_NA_NA_NA_NA_NA_NA_NA_NA_NA_NA_NA_NA
Otu10353	Eukaryota_Opisthokonta_Holozoa_Metazoa (Animalia)_Eumetazoa_Bilateria_Nematoda_Enoplea_Enoplia_Enoplida_NA_NA_NA_NA_NA_NA_NA_NA_NA_NA_NA_NA_NA_NA_NA_NA_NA_NA_NA_NA_NA_NA
Otu10352	Eukaryota_Opisthokonta_Nucletmycea_Fungi_Chytridiomycota_Incertae Sedis_Chytridiomycetes_Rhizophydiales_uncultured_NA_NA_NA_NA_NA_NA_NA_NA_NA_NA_NA_NA_NA_NA_NA_NA_NA_NA_NA_NA_NA_NA_NA_NA_NA_NA_NA_NA_NA_NA_NA_NA_NA_NA_NA
Otu10362	Eukaryota_SAR_Stramenopiles_Peronosporomycetes_Olpidiopsis_NA_NA_NA_NA_NA_NA_NA_NA_NA_NA_NA_NA_NA_NA_NA_NA_NA_NA_NA_NA_NA_NA_NA_NA_NA_NA_NA_NA_NA_NA_NA_NA_NA_NA_NA
Otu10417	Eukaryota_SAR_Alveolata_Apicomplexa_Conoidasida_Gregarinasina_Eugregarinorida_Leidyana_NA_NA_NA_NA_NA_NA_NA_NA_NA_NA_NA_NA_NA_NA_NA_NA_NA_NA_NA_NA_NA_NA_NA_NA_NA_NA_NA_NA_NA_NA
Otu10357	Eukaryota_SAR_Rhizaria_Cercozoa_Vampyrellidae_uncultured_NA_NA_NA_NA_NA_NA_NA_NA_NA_NA_NA_NA_NA_NA_NA_NA_NA_NA_NA_NA_NA_NA_NA_NA_NA_NA_NA_NA_NA_NA_NA
Otu10356	Eukaryota_Opisthokonta_Nucletmycea_Fungi_Chytridiomycota_Incertae Sedis_Chytridiomycetes_uncultured_NA_NA_NA_NA_NA_NA_NA_NA_NA_NA_NA_NA_NA_NA_NA_NA_NA_NA_NA_NA_NA_NA_NA_NA_NA_NA_NA_NA_NA_NA_NA_NA_NA_NA
Otu10368	Eukaryota_SAR_Alveolata_Apicomplexa_Conoidasida_Coccidia_Eimeriorina_Sarcocystis_NA_NA_NA_NA_NA_NA_NA_NA_NA_NA_NA_NA_NA_NA_NA_NA_NA_NA_NA_NA_NA_NA_NA_NA_NA_NA_NA_NA
Otu10420	Eukaryota_Amoebozoa_Schizoplasmodiida_Phalansterium_NA_NA_NA_NA_NA_NA_NA_NA_NA_NA_NA_NA_NA_NA_NA_NA_NA_NA_NA_NA_NA_NA_NA_NA_NA_NA_NA_NA_NA_NA_NA_NA_NA_NA_NA_NA_NA_NA_NA_NA
Otu10361	Eukaryota_Opisthokonta_Nucletmycea_Fungi_Dikarya_Ascomycota_Taphrinomycotina_Archaeorhizomycetes_Archaeorhizomycetales_Archaeorhizomycetaceae_Archaeorhizomyces_NA_NA_NA_NA_NA_NA_NA_NA_NA_NA_NA_NA_NA_NA_NA_NA_NA_NA_NA_NA_NA_NA_NA_NA_NA_NA_NA
Otu10360	Eukaryota_Opisthokonta_Holozoa_Metazoa (Animalia)_Eumetazoa_Bilateria_Platyhelminthes_Rhabditophora_Rhabdocoela_Neodalyellida_NA_NA_NA_NA_NA_NA_NA_NA_NA_NA_NA_NA_NA_NA_NA_NA_NA_NA_NA_NA_NA_NA_NA_NA
Otu10374	Eukaryota_SAR_Rhizaria_Cercozoa_Vampyrellidae_NA_NA_NA_NA_NA_NA_NA_NA_NA_NA_NA_NA_NA_NA_NA_NA_NA_NA_NA_NA_NA_NA_NA_NA_NA_NA_NA_NA_NA_NA_NA_NA_NA_NA_NA_NA
Otu10427	Eukaryota_Opisthokonta_Nucletmycea_Fungi_Glomeromycota_Incertae Sedis_Glomeromycetes_Diversisporales_Diversisporaceae_Diversispora_NA_NA_NA_NA_NA_NA_NA_NA_NA_NA_NA_NA_NA_NA_NA_NA_NA_NA_NA_NA_NA_NA_NA_NA_NA_NA_NA_NA
Otu10366	Eukaryota_Opisthokonta_Nucletmycea_Fungi_Cryptomycota_LKM11_NA_NA_NA_NA_NA_NA_NA_NA_NA_NA_NA_NA_NA_NA_NA_NA_NA_NA_NA_NA_NA_NA_NA_NA_NA_NA_NA_NA_NA_NA_NA_NA_NA_NA_NA_NA
Otu10364	Eukaryota_SAR_Rhizaria_Cercozoa_Glissomonadida_Heteromita_NA_NA_NA_NA_NA_NA_NA_NA_NA_NA_NA_NA_NA_NA_NA_NA_NA_NA_NA_NA_NA_NA_NA_NA_NA_NA_NA_NA_NA_NA_NA_NA_NA_NA_NA_NA
Otu10378	Eukaryota_Opisthokonta_Nucletmycea_Discicristoidea_Incertae Sedis_NA_NA_NA_NA_NA_NA_NA_NA_NA_NA_NA_NA_NA_NA_NA_NA_NA_NA_NA_NA_NA_NA_NA_NA_NA_NA_NA_NA_NA_NA_NA_NA_NA_NA_NA_NA_NA
Otu1043	Eukaryota_Opisthokonta_Nucletmycea_Fungi_LKM15_NA_NA_NA_NA_NA_NA_NA_NA_NA_NA_NA_NA_NA_NA_NA_NA_NA_NA_NA_NA_NA_NA_NA_NA_NA_NA_NA_NA_NA_NA_NA_NA_NA_NA_NA_NA_NA_NA_NA
Otu10371	Eukaryota_SAR_Alveolata_Ciliophora_Intramacronucleata_Conthreep_Oligohymenophorea_Peritrichia_Zoothamnium_NA_NA_NA_NA_NA_NA_NA_NA_NA_NA_NA_NA_NA_NA_NA_NA_NA_NA_NA_NA_NA_NA_NA_NA_NA_NA_NA_NA_NA
Otu1037	Eukaryota_SAR_Rhizaria_Cercozoa_uncultured_NA_NA_NA_NA_NA_NA_NA_NA_NA_NA_NA_NA_NA_NA_NA_NA_NA_NA_NA_NA_NA_NA_NA_NA_NA_NA_NA_NA_NA_NA_NA_NA_NA_NA_NA_NA_NA
Otu10382	Eukaryota_Opisthokonta_Holozoa_Metazoa (Animalia)_Eumetazoa_Bilateria_Arthropoda_Hexapoda_Insecta_Pterygota_Neoptera_Amphiesmenoptera_Lepidoptera_NA_NA_NA_NA_NA
Otu10436	Eukaryota_Opisthokonta_Holozoa_Metazoa (Animalia)_Eumetazoa_Bilateria_Nematoda_Chromadorea_Desmodorida_NA_NA_NA_NA_NA_NA_NA_NA_NA_NA_NA_NA_NA_NA_NA_NA_NA_NA_NA_NA_NA_NA_NA_NA
Otu10373	Eukaryota_Opisthokonta_Holozoa_Metazoa (Animalia)_Porifera_Demospongiae_Axinellida_NA_NA_NA_NA_NA_NA_NA_NA_NA_NA_NA_NA_NA_NA_NA_NA_NA_NA_NA_NA_NA_NA_NA_NA_NA_NA_NA_NA_NA_NA
Otu10372	Eukaryota_Opisthokonta_Nucletmycea_Fungi_Incertae Sedis_Zoopagomycotina_Incertae Sedis_Zoopagales_NA_NA_NA_NA_NA_NA_NA_NA_NA_NA_NA_NA_NA_NA_NA_NA_NA_NA_NA_NA_NA_NA_NA_NA_NA_NA_NA_NA_NA_NA_NA_NA_NA_NA_NA_NA
Otu10387	Eukaryota_Opisthokonta_Nucletmycea_Fungi_Cryptomycota_LKM11_NA_NA_NA_NA_NA_NA_NA_NA_NA_NA_NA_NA_NA_NA_NA_NA_NA_NA_NA_NA_NA_NA_NA_NA_NA_NA_NA_NA_NA_NA_NA_NA_NA_NA_NA_NA_NA_NA
Otu10440	Eukaryota_Amoebozoa_Gracilipodida_Flamella_NA_NA_NA_NA_NA_NA_NA_NA_NA_NA_NA_NA_NA_NA_NA_NA_NA_NA_NA_NA_NA_NA_NA_NA_NA_NA_NA_NA_NA_NA_NA_NA_NA_NA_NA_NA_NA_NA_NA
Otu10377	Eukaryota_Opisthokonta_Nucletmycea_Fungi_Dikarya_Ascomycota_Pezizomycotina_Sordariomycetes_Lulworthiales_NA_NA_NA_NA_NA_NA_NA_NA_NA_NA_NA_NA_NA_NA_NA_NA_NA_NA_NA_NA_NA_NA_NA
Otu10376	Eukaryota_SAR_Alveolata_Ciliophora_Intramacronucleata_Conthreep_Nassophorea_uncultured_NA_NA_NA_NA_NA_NA_NA_NA_NA_NA_NA_NA_NA_NA_NA_NA_NA_NA_NA_NA_NA_NA_NA_NA_NA_NA_NA_NA_NA_NA_NA_NA_NA_NA
Otu10390	Eukaryota_Opisthokonta_Holozoa_Metazoa (Animalia)_Eumetazoa_Bilateria_Nematoda_Chromadorea_Rhabditida_NA_NA_NA_NA_NA_NA_NA_NA_NA_NA_NA_NA_NA_NA_NA_NA_NA_NA_NA_NA_NA_NA_NA
Otu10446	Eukaryota_Excavata_Metamonada_Preaxostyla_Paratrimastix_NA_NA_NA_NA_NA_NA_NA_NA_NA_NA_NA_NA_NA_NA_NA_NA_NA_NA_NA_NA_NA_NA_NA_NA_NA_NA_NA_NA_NA_NA_NA_NA_NA_NA_NA_NA_NA_NA
Otu10381	Eukaryota_Archaeplastida_Chloroplastida_Charophyta_Phragmoplastophyta_Streptophyta_Embryophyta_Tracheophyta_Spermatophyta_Magnoliophyta_Malpighiales_Vantanea_NA_NA_NA_NA_NA_NA_NA_NA_NA_NA_NA_NA_NA_NA_NA_NA
Otu10380	Eukaryota_Opisthokonta_Nucletmycea_Fungi_Chytridiomycota_Incertae Sedis_Chytridiomycetes_Chytridiales_NA_NA_NA_NA_NA_NA_NA_NA_NA_NA_NA_NA_NA_NA_NA_NA_NA_NA_NA_NA_NA_NA_NA_NA_NA_NA_NA_NA_NA_NA_NA
Otu10395	Eukaryota_Picozoa_NA_NA_NA_NA_NA_NA_NA_NA_NA_NA_NA_NA_NA_NA_NA_NA_NA_NA_NA_NA_NA_NA_NA_NA_NA_NA_NA_NA_NA_NA_NA_NA_NA_NA_NA_NA_NA_NA_NA_NA_NA_NA
Otu1045	Eukaryota_SAR_Rhizaria_Cercozoa_Thecofilosea_Cryomonadida_Rhizaspididae_Rhogostoma_NA_NA_NA_NA_NA_NA_NA_NA_NA_NA_NA_NA_NA_NA_NA_NA_NA_NA_NA_NA_NA_NA_NA_NA_NA_NA_NA_NA_NA_NA_NA_NA_NA_NA
Otu10386	Eukaryota_SAR_Alveolata_Ciliophora_Intramacronucleata_Spirotrichea_Hypotrichia_Hemicycliostyla_NA_NA_NA_NA_NA_NA_NA_NA_NA_NA_NA_NA_NA_NA_NA_NA_NA_NA_NA_NA_NA_NA_NA_NA_NA_NA_NA_NA_NA
Otu10384	Eukaryota_SAR_Alveolata_Apicomplexa_Conoidasida_Gregarinasina_Eugregarinorida_Gregarina_NA_NA_NA_NA_NA_NA_NA_NA_NA_NA_NA_NA_NA_NA_NA_NA_NA_NA_NA_NA_NA_NA_NA_NA_NA_NA_NA_NA_NA_NA
Otu1040	Eukaryota_Opisthokonta_Nucletmycea_Fungi_Incertae Sedis_Mucoromycotina_Incertae Sedis_Mucorales_Mucoraceae_Mucor_NA_NA_NA_NA_NA_NA_NA_NA_NA_NA_NA_NA_NA_NA_NA_NA_NA_NA_NA_NA_NA_NA_NA_NA_NA_NA_NA
Otu10457	Eukaryota_Archaeplastida_Chloroplastida_Charophyta_Phragmoplastophyta_Streptophyta_Embryophyta_Tracheophyta_Spermatophyta_Magnoliophyta_Rosales_Hippophae_NA_NA_NA_NA_NA_NA_NA_NA_NA_NA_NA_NA_NA_NA_NA
Otu1039	Eukaryota_Archaeplastida_Chloroplastida_Charophyta_Phragmoplastophyta_Streptophyta_Embryophyta_Tracheophyta_Spermatophyta_Magnoliophyta_Liliopsida_Dioscoreales_Burmannia_NA_NA_NA_NA_NA_NA_NA_NA_NA_NA_NA_NA_NA_NA_NA_NA_NA_NA
Otu10389	Eukaryota_Opisthokonta_Holozoa_Metazoa (Animalia)_Eumetazoa_Bilateria_Arthropoda_Chelicerata_Arachnida_Acari_NA_NA_NA_NA_NA_NA_NA_NA_NA_NA_NA_NA_NA_NA_NA_NA_NA
Otu10406	Eukaryota_Opisthokonta_Nucletmycea_Fungi_Glomeromycota_Incertae Sedis_Glomeromycetes_Glomerales_NA_NA_NA_NA_NA_NA_NA_NA_NA_NA_NA_NA_NA_NA_NA_NA_NA_NA_NA_NA_NA_NA_NA_NA_NA_NA_NA_NA_NA_NA
Otu10464	Eukaryota_Opisthokonta_Holozoa_Metazoa (Animalia)_Eumetazoa_Bilateria_Nematoda_Chromadorea_Desmodorida_NA_NA_NA_NA_NA_NA_NA_NA_NA_NA_NA_NA_NA_NA_NA_NA_NA_NA_NA_NA_NA_NA_NA_NA
Otu10394	Eukaryota_Opisthokonta_Nucletmycea_Fungi_Dikarya_Basidiomycota_Incertae Sedis_Wallemiomycetes_Geminibasidiales_Geminibasidiaceae_Geminibasidium_NA_NA_NA_NA_NA_NA_NA_NA_NA_NA_NA_NA_NA_NA_NA_NA_NA_NA_NA_NA_NA_NA_NA_NA_NA
Otu10393	Eukaryota_Opisthokonta_Holozoa_Metazoa (Animalia)_Eumetazoa_Bilateria_Arthropoda_Chelicerata_Arachnida_Acari_NA_NA_NA_NA_NA_NA_NA_NA_NA_NA_NA_NA_NA_NA_NA_NA_NA
Otu10410	Eukaryota_SAR_Alveolata_Ciliophora_Intramacronucleata_Litostomatea_Haptoria_Spathidium_NA_NA_NA_NA_NA_NA_NA_NA_NA_NA_NA_NA_NA_NA_NA_NA_NA_NA_NA_NA_NA_NA_NA_NA_NA_NA_NA_NA_NA
Otu1047	Eukaryota_Opisthokonta_Nucletmycea_Fungi_Dikarya_Basidiomycota_Pucciniomycotina_Microbotryomycetes_Sporidiobolales_Incertae Sedis_Sporobolomyces_NA_NA_NA_NA_NA_NA_NA_NA_NA_NA_NA_NA_NA_NA_NA_NA_NA_NA_NA_NA_NA_NA_NA_NA_NA
Otu104	Eukaryota_SAR_Stramenopiles_MAST-12_MAST-12C_NA_NA_NA_NA_NA_NA_NA_NA_NA_NA_NA_NA_NA_NA_NA_NA_NA_NA_NA_NA_NA_NA_NA_NA_NA_NA_NA_NA_NA_NA_NA_NA
Otu10398	Eukaryota_Opisthokonta_Nucletmycea_Fungi_Chytridiomycota_Incertae Sedis_Chytridiomycetes_Rhizophydiales_uncultured_NA_NA_NA_NA_NA_NA_NA_NA_NA_NA_NA_NA_NA_NA_NA_NA_NA_NA_NA_NA_NA_NA_NA_NA_NA_NA_NA_NA_NA_NA_NA_NA_NA
Otu10416	Eukaryota_Opisthokonta_Holozoa_Metazoa (Animalia)_Eumetazoa_Bilateria_Arthropoda_Crustacea_Malacostraca_Eumalacostraca_Eucarida_NA_NA_NA_NA_NA_NA_NA_NA_NA_NA_NA_NA_NA_NA_NA_NA_NA
Otu10475	Eukaryota_Incertae Sedis_Ancyromonadida_Ancyromonas_NA_NA_NA_NA_NA_NA_NA_NA_NA_NA_NA_NA_NA_NA_NA_NA_NA_NA_NA_NA_NA_NA_NA_NA_NA_NA_NA_NA_NA_NA_NA_NA_NA_NA_NA_NA_NA_NA
Otu10404	Eukaryota_Opisthokonta_Nucletmycea_Fungi_Dikarya_Ascomycota_Pezizomycotina_Leotiomycetes_Helotiales_Helotiaceae_Chlorociboria_NA_NA_NA_NA_NA_NA_NA_NA_NA_NA_NA_NA_NA_NA_NA_NA_NA_NA_NA_NA_NA_NA
Otu10399	Eukaryota_Opisthokonta_Nucletmycea_Fungi_Dikarya_Ascomycota_Pezizomycotina_Sordariomycetes_Sordariales_NA_NA_NA_NA_NA_NA_NA_NA_NA_NA_NA_NA_NA_NA_NA_NA_NA_NA_NA_NA_NA_NA_NA_NA_NA_NA_NA_NA_NA_NA_NA_NA_NA
Otu1042	Eukaryota_Opisthokonta_Nucletmycea_Fungi_Dikarya_Basidiomycota_Agaricomycotina_Agaricomycetes_Agaricales_Tricholomataceae_Pseudoomphalina_NA_NA_NA_NA_NA_NA_NA_NA_NA_NA_NA_NA_NA_NA_NA_NA_NA_NA_NA_NA_NA_NA_NA_NA
Otu10481	Eukaryota_Archaeplastida_Chloroplastida_Chlorophyta_Clade VII_Subclade B_NA_NA_NA_NA_NA_NA_NA_NA_NA_NA_NA_NA_NA_NA_NA_NA_NA_NA_NA_NA_NA_NA_NA_NA_NA_NA_NA_NA_NA_NA_NA_NA_NA_NA_NA_NA_NA_NA
Otu1041	Eukaryota_SAR_Rhizaria_Cercozoa_NA_NA_NA_NA_NA_NA_NA_NA_NA_NA_NA_NA_NA_NA_NA_NA_NA_NA_NA_NA_NA_NA_NA_NA_NA_NA_NA_NA_NA_NA_NA_NA_NA_NA_NA_NA_NA_NA_NA
Otu10402	Eukaryota_Amoebozoa_Tubulinea_Arcellinida_Echinamoebida_Vermamoeba_NA_NA_NA_NA_NA_NA_NA_NA_NA_NA_NA_NA_NA_NA_NA_NA_NA_NA_NA_NA_NA_NA_NA_NA_NA_NA_NA_NA_NA_NA_NA_NA_NA
Otu10424	Eukaryota_SAR_Rhizaria_Cercozoa_Thecofilosea_Cryomonadida_Protaspidae_Cryothecomonas_NA_NA_NA_NA_NA_NA_NA_NA_NA_NA_NA_NA_NA_NA_NA_NA_NA_NA_NA_NA_NA_NA_NA_NA_NA_NA_NA_NA_NA_NA_NA_NA_NA_NA
Otu10487	Eukaryota_Opisthokonta_Nucletmycea_Fungi_Chytridiomycota_Incertae Sedis_Monoblepharidomycetes_Monoblepharidales_Gonapodyaceae_Gonapodya_NA_NA_NA_NA_NA_NA_NA_NA_NA_NA_NA_NA_NA_NA_NA_NA_NA_NA_NA_NA_NA_NA_NA_NA_NA_NA_NA_NA
Otu10414	Eukaryota_Amoebozoa_Gracilipodida_Telaepolella_NA_NA_NA_NA_NA_NA_NA_NA_NA_NA_NA_NA_NA_NA_NA_NA_NA_NA_NA_NA_NA_NA_NA_NA_NA_NA_NA_NA_NA_NA_NA_NA_NA_NA_NA_NA_NA_NA_NA
Otu10409	Eukaryota_Opisthokonta_Nucletmycea_Fungi_Cryptomycota_LKM11_NA_NA_NA_NA_NA_NA_NA_NA_NA_NA_NA_NA_NA_NA_NA_NA_NA_NA_NA_NA_NA_NA_NA_NA_NA_NA_NA_NA_NA_NA_NA
Otu10428	Eukaryota_Opisthokonta_Nucletmycea_Fungi_Dikarya_Ascomycota_Pezizomycotina_Leotiomycetes_Helotiales_Incertae Sedis_Pilidium_NA_NA_NA_NA_NA_NA_NA_NA_NA_NA_NA_NA_NA_NA_NA_NA_NA_NA_NA_NA_NA_NA
Otu10490	Eukaryota_SAR_Alveolata_Ciliophora_Intramacronucleata_Litostomatea_Haptoria_Apobryophyllum_NA_NA_NA_NA_NA_NA_NA_NA_NA_NA_NA_NA_NA_NA_NA_NA_NA_NA_NA_NA_NA_NA_NA_NA_NA_NA_NA_NA_NA
Otu10419	Eukaryota_SAR_Alveolata_Ciliophora_Intramacronucleata_Armophorea_Armophorida_Parametopidium_NA_NA_NA_NA_NA_NA_NA_NA_NA_NA_NA_NA_NA_NA_NA_NA_NA_NA_NA_NA_NA_NA_NA_NA_NA_NA_NA_NA_NA_NA
Otu10412	Eukaryota_Opisthokonta_Holozoa_Metazoa (Animalia)_Eumetazoa_Bilateria_Arthropoda_Crustacea_Malacostraca_Eumalacostraca_Peracarida_NA_NA_NA_NA_NA_NA_NA_NA_NA_NA_NA_NA_NA_NA_NA_NA
Otu10435	Eukaryota_Opisthokonta_Nucletmycea_Fungi_Chytridiomycota_Incertae Sedis_Chytridiomycetes_Chytridiales_Chytridiaceae_Zygorhizidium_NA_NA_NA_NA_NA_NA_NA_NA_NA_NA_NA_NA_NA_NA_NA_NA_NA_NA_NA_NA_NA_NA_NA_NA_NA_NA_NA_NA
Otu10494	Eukaryota_Opisthokonta_Nucletmycea_Fungi_Dikarya_Ascomycota_Pezizomycotina_Dothideomycetes_uncultured_NA_NA_NA_NA_NA_NA_NA_NA_NA_NA_NA_NA_NA_NA_NA_NA_NA_NA_NA_NA_NA_NA_NA_NA
Otu10423	Eukaryota_Incertae Sedis_Breviatea_NAMAKO-2_NA_NA_NA_NA_NA_NA_NA_NA_NA_NA_NA_NA_NA_NA_NA_NA_NA_NA_NA_NA_NA_NA_NA_NA_NA_NA_NA_NA_NA_NA_NA_NA_NA_NA_NA_NA_NA_NA_NA_NA
Otu10418	Eukaryota_Centrohelida_Heterophryidae_uncultured_NA_NA_NA_NA_NA_NA_NA_NA_NA_NA_NA_NA_NA_NA_NA_NA_NA_NA_NA_NA_NA_NA_NA_NA_NA_NA_NA_NA_NA_NA_NA_NA_NA_NA_NA_NA_NA_NA_NA_NA
Otu1044	Eukaryota_Opisthokonta_Holozoa_Metazoa (Animalia)_Eumetazoa_Bilateria_Nematoda_Enoplea_Enoplia_Triplonchida_NA_NA_NA_NA_NA_NA_NA_NA_NA_NA_NA_NA_NA_NA_NA_NA_NA_NA_NA_NA_NA_NA_NA_NA_NA_NA_NA
Otu10434	Eukaryota_Opisthokonta_Nucletmycea_Fungi_Dikarya_Basidiomycota_Pucciniomycotina_Atractiellomycetes_Atractiellales_Phleogenaceae_Phleogena_NA_NA_NA_NA_NA_NA_NA_NA_NA_NA_NA_NA_NA_NA_NA_NA_NA_NA_NA_NA_NA_NA_NA_NA_NA
Otu10421	Eukaryota_SAR_Rhizaria_Cercozoa_Cercomonadidae_Cavernomonas_NA_NA_NA_NA_NA_NA_NA_NA_NA_NA_NA_NA_NA_NA_NA_NA_NA_NA_NA_NA_NA_NA_NA_NA_NA_NA_NA_NA_NA_NA_NA_NA_NA_NA
Otu10445	Eukaryota_Amoebozoa_Discosea_Longamoebia_Centramoebida_Balamuthia_NA_NA_NA_NA_NA_NA_NA_NA_NA_NA_NA_NA_NA_NA_NA_NA_NA_NA_NA_NA_NA_NA_NA_NA_NA_NA_NA_NA_NA_NA_NA_NA_NA_NA_NA_NA_NA_NA
Otu10439	Eukaryota_SAR_Alveolata_Protalveolata_Syndiniales_Syndiniales Group II_NA_NA_NA_NA_NA_NA_NA_NA_NA_NA_NA_NA_NA_NA_NA_NA_NA_NA_NA_NA_NA_NA_NA_NA_NA_NA_NA_NA_NA_NA_NA_NA_NA_NA_NA_NA_NA_NA
Otu10432	Eukaryota_SAR_Alveolata_Ciliophora_Intramacronucleata_Conthreep_Colpodea_Colpodida_Bresslauides_NA_NA_NA_NA_NA_NA_NA_NA_NA_NA_NA_NA_NA_NA_NA_NA_NA_NA_NA_NA_NA_NA_NA_NA_NA_NA_NA_NA_NA_NA_NA_NA_NA_NA
Otu10449	Eukaryota_SAR_Rhizaria_Cercozoa_NA_NA_NA_NA_NA_NA_NA_NA_NA_NA_NA_NA_NA_NA_NA_NA_NA_NA_NA_NA_NA_NA_NA_NA_NA_NA_NA_NA_NA_NA_NA_NA_NA_NA_NA_NA_NA_NA_NA_NA
Otu10443	Eukaryota_Opisthokonta_Holozoa_Metazoa (Animalia)_Eumetazoa_Bilateria_Nematoda_Enoplea_Dorylaimia_Dorylaimida_NA_NA_NA_NA_NA_NA_NA_NA_NA_NA_NA_NA_NA_NA_NA_NA_NA_NA_NA_NA
Otu10437	Eukaryota_Amoebozoa_Incertae Sedis_Dictyamoeba_NA_NA_NA_NA_NA_NA_NA_NA_NA_NA_NA_NA_NA_NA_NA_NA_NA_NA_NA_NA_NA_NA_NA_NA_NA_NA_NA_NA_NA_NA_NA_NA_NA_NA_NA_NA_NA_NA_NA_NA
Otu10452	Eukaryota_SAR_Rhizaria_Cercozoa_7-2.3_NA_NA_NA_NA_NA_NA_NA_NA_NA_NA_NA_NA_NA_NA_NA_NA_NA_NA_NA_NA_NA_NA_NA_NA_NA_NA_NA_NA_NA_NA_NA_NA_NA_NA_NA_NA
Otu10448	Eukaryota_Cryptophyceae_Kathablepharidae_uncultured_NA_NA_NA_NA_NA_NA_NA_NA_NA_NA_NA_NA_NA_NA_NA_NA_NA_NA_NA_NA_NA_NA_NA_NA_NA_NA_NA_NA_NA_NA_NA_NA_NA_NA_NA_NA_NA_NA_NA_NA
Otu10441	Eukaryota_SAR_Alveolata_Dinoflagellata_Dinophyceae_Peridiniphycidae_Thoracosphaeraceae_Oodinium_NA_NA_NA_NA_NA_NA_NA_NA_NA_NA_NA_NA_NA_NA_NA_NA_NA_NA_NA_NA_NA_NA_NA_NA_NA_NA_NA_NA_NA_NA_NA_NA_NA_NA_NA
Otu10461	Eukaryota_Archaeplastida_Chloroplastida_Chlorophyta_Mamiellophyceae_Monomastigales_Monomastix_NA_NA_NA_NA_NA_NA_NA_NA_NA_NA_NA_NA_NA_NA_NA_NA_NA_NA_NA_NA_NA_NA_NA_NA_NA_NA_NA_NA_NA_NA_NA_NA_NA_NA_NA
Otu10451	Eukaryota_Archaeplastida_Rhodophyceae_Florideophycidae_Ahnfeltiophycidae_Ahnfeltia_NA_NA_NA_NA_NA_NA_NA_NA_NA_NA_NA_NA_NA_NA_NA_NA_NA_NA_NA_NA_NA_NA_NA_NA_NA_NA_NA_NA_NA_NA_NA_NA_NA_NA
Otu10447	Eukaryota_Centrohelida_Acanthocystidae_Pterocystis_NA_NA_NA_NA_NA_NA_NA_NA_NA_NA_NA_NA_NA_NA_NA_NA_NA_NA_NA_NA_NA_NA_NA_NA_NA_NA_NA_NA_NA_NA_NA_NA_NA_NA_NA_NA_NA_NA_NA
Otu10463	Eukaryota_Opisthokonta_Nucletmycea_Fungi_Dikarya_Basidiomycota_Pucciniomycotina_Atractiellomycetes_Atractiellales_Phleogenaceae_Phleogena_NA_NA_NA_NA_NA_NA_NA_NA_NA_NA_NA_NA_NA_NA_NA_NA_NA_NA_NA_NA_NA_NA_NA_NA_NA
Otu10459	Eukaryota_SAR_Rhizaria_Cercozoa_Metromonadea_Metopion_NA_NA_NA_NA_NA_NA_NA_NA_NA_NA_NA_NA_NA_NA_NA_NA_NA_NA_NA_NA_NA_NA_NA_NA_NA_NA_NA_NA_NA_NA_NA_NA_NA_NA_NA_NA
Otu10450	Eukaryota_SAR_Stramenopiles_Ochrophyta_Diatomea_Bacillariophytina_Bacillariophyceae_Cocconeis_NA_NA_NA_NA_NA_NA_NA_NA_NA_NA_NA_NA_NA_NA_NA_NA_NA_NA_NA_NA_NA_NA_NA_NA_NA_NA_NA_NA_NA_NA
Otu10469	Eukaryota_Opisthokonta_Nucletmycea_Fungi_Dikarya_Ascomycota_Pezizomycotina_Dothideomycetes_Pleosporales_Leptosphaeriaceae_Leptosphaeria_NA_NA_NA_NA_NA_NA_NA_NA_NA_NA_NA_NA_NA_NA_NA_NA_NA_NA
Otu10462	Eukaryota_Opisthokonta_Nucletmycea_Fungi_Glomeromycota_Incertae Sedis_Glomeromycetes_Glomerales_NA_NA_NA_NA_NA_NA_NA_NA_NA_NA_NA_NA_NA_NA_NA_NA_NA_NA_NA_NA_NA_NA_NA_NA_NA_NA_NA_NA_NA_NA
Otu10458	Eukaryota_Opisthokonta_Nucletmycea_Fungi_Dikarya_Basidiomycota_Agaricomycotina_Agaricomycetes_NA_NA_NA_NA_NA_NA_NA_NA_NA_NA_NA_NA_NA_NA_NA_NA_NA_NA_NA_NA_NA_NA_NA_NA_NA_NA_NA
Otu10474	Eukaryota_Amoebozoa_Discosea_Longamoebia_Centramoebida_Acanthamoeba_NA_NA_NA_NA_NA_NA_NA_NA_NA_NA_NA_NA_NA_NA_NA_NA_NA_NA_NA_NA_NA_NA_NA_NA_NA_NA_NA_NA_NA_NA_NA_NA_NA
Otu10468	Eukaryota_SAR_Alveolata_Apicomplexa_Conoidasida_Gregarinasina_Eugregarinorida_Gregarina_NA_NA_NA_NA_NA_NA_NA_NA_NA_NA_NA_NA_NA_NA_NA_NA_NA_NA_NA_NA_NA_NA_NA_NA_NA_NA_NA_NA_NA_NA_NA_NA
Otu10465	Eukaryota_SAR_Alveolata_Protalveolata_Syndiniales_Amoebophrya_NA_NA_NA_NA_NA_NA_NA_NA_NA_NA_NA_NA_NA_NA_NA_NA_NA_NA_NA_NA_NA_NA_NA_NA_NA_NA_NA_NA_NA_NA_NA_NA_NA_NA_NA_NA_NA_NA
Otu10480	Eukaryota_Opisthokonta_Holozoa_Metazoa (Animalia)_Eumetazoa_Bilateria_Gastrotricha_Chaetonotida_NA_NA_NA_NA_NA_NA_NA_NA_NA_NA_NA_NA_NA_NA_NA_NA_NA_NA_NA_NA_NA_NA_NA_NA_NA_NA_NA_NA_NA_NA_NA_NA_NA_NA_NA_NA
Otu10473	Eukaryota_SAR_Rhizaria_Cercozoa_Glissomonadida_Heteromita_NA_NA_NA_NA_NA_NA_NA_NA_NA_NA_NA_NA_NA_NA_NA_NA_NA_NA_NA_NA_NA_NA_NA_NA_NA_NA_NA_NA_NA_NA_NA_NA_NA_NA_NA_NA
Otu10471	Eukaryota_Opisthokonta_Nucletmycea_Fungi_Incertae Sedis_Mucoromycotina_Incertae Sedis_Mucorales_Thamnidiaceae_Thamnostylum_NA_NA_NA_NA_NA_NA_NA_NA_NA_NA_NA_NA_NA_NA_NA_NA_NA_NA_NA_NA_NA_NA_NA_NA_NA_NA_NA_NA
Otu10486	Eukaryota_Opisthokonta_Nucletmycea_Fungi_Dikarya_Basidiomycota_Agaricomycotina_Agaricomycetes_NA_NA_NA_NA_NA_NA_NA_NA_NA_NA_NA_NA_NA_NA_NA_NA_NA_NA_NA_NA_NA_NA_NA_NA_NA_NA_NA
Otu1048	Eukaryota_Opisthokonta_Holozoa_Metazoa (Animalia)_Eumetazoa_Bilateria_Arthropoda_Chelicerata_Arachnida_Acari_NA_NA_NA_NA_NA_NA_NA_NA_NA_NA_NA_NA_NA_NA_NA_NA_NA
Otu10479	Eukaryota_Archaeplastida_Chloroplastida_Charophyta_Phragmoplastophyta_Streptophyta_Embryophyta_Tracheophyta_Spermatophyta_Magnoliophyta_Fabales_Cynometra_NA_NA_NA_NA_NA_NA_NA_NA_NA_NA_NA_NA_NA_NA
Otu1049	Eukaryota_SAR_Alveolata_Apicomplexa_Conoidasida_Gregarinasina_Eugregarinorida_NA_NA_NA_NA_NA_NA_NA_NA_NA_NA_NA_NA_NA_NA_NA_NA_NA_NA_NA_NA_NA_NA_NA_NA_NA_NA_NA_NA_NA_NA_NA_NA_NA_NA_NA
Otu10485	Eukaryota_Archaeplastida_Chloroplastida_Chlorophyta_Clade VII_Subclade B_NA_NA_NA_NA_NA_NA_NA_NA_NA_NA_NA_NA_NA_NA_NA_NA_NA_NA_NA_NA_NA_NA_NA_NA_NA_NA_NA_NA_NA_NA_NA_NA_NA_NA_NA_NA_NA_NA
Otu10482	Eukaryota_SAR_Stramenopiles_Ochrophyta_Chrysophyceae_LG21-05_NA_NA_NA_NA_NA_NA_NA_NA_NA_NA_NA_NA_NA_NA_NA_NA_NA_NA_NA_NA_NA_NA_NA_NA_NA_NA_NA_NA_NA_NA_NA_NA_NA_NA_NA_NA
Otu10489	Eukaryota_Opisthokonta_Nucletmycea_Fungi_Dikarya_Basidiomycota_Agaricomycotina_Agaricomycetes_Agaricales_Tricholomataceae_Cantharellula_NA_NA_NA_NA_NA_NA_NA_NA_NA_NA_NA_NA_NA_NA_NA_NA_NA_NA_NA_NA_NA_NA_NA_NA
Otu10488	Eukaryota_SAR_Alveolata_Ciliophora_Intramacronucleata_Armophorea_Armophorida_Brachonella_NA_NA_NA_NA_NA_NA_NA_NA_NA_NA_NA_NA_NA_NA_NA_NA_NA_NA_NA_NA_NA_NA_NA_NA_NA_NA_NA_NA_NA_NA
Otu10493	Eukaryota_Opisthokonta_Nucletmycea_Fungi_Dikarya_Basidiomycota_Agaricomycotina_Agaricomycetes_Trechisporales_Hydnodontaceae_uncultured_NA_NA_NA_NA_NA_NA_NA_NA_NA_NA_NA_NA_NA_NA_NA_NA_NA_NA_NA_NA_NA_NA_NA_NA_NA_NA_NA_NA_NA_NA_NA_NA_NA
Otu10492	Eukaryota_Opisthokonta_Holozoa_Metazoa (Animalia)_Eumetazoa_Bilateria_Arthropoda_Chelicerata_Arachnida_Acari_NA_NA_NA_NA_NA_NA_NA_NA_NA_NA_NA_NA_NA_NA_NA_NA_NA
Otu10495	Eukaryota_SAR_Rhizaria_Cercozoa_Imbricatea_Silicofilosea_Thaumatomonadida_Thaumatomonadidae_NA_NA_NA_NA_NA_NA_NA_NA_NA_NA_NA_NA_NA_NA_NA_NA_NA_NA_NA_NA_NA_NA_NA_NA_NA_NA_NA_NA_NA_NA
Otu10498	Eukaryota_Opisthokonta_Nucletmycea_Fungi_Cryptomycota_LKM11_NA_NA_NA_NA_NA_NA_NA_NA_NA_NA_NA_NA_NA_NA_NA_NA_NA_NA_NA_NA_NA_NA_NA_NA_NA_NA_NA_NA_NA_NA_NA_NA_NA_NA_NA_NA_NA_NA
Otu10501	Eukaryota_Opisthokonta_Nucletmycea_Fungi_Dikarya_Ascomycota_Pezizomycotina_Leotiomycetes_Helotiales_Incertae Sedis_Xylogone_NA_NA_NA_NA_NA_NA_NA_NA_NA_NA_NA_NA_NA_NA_NA_NA_NA_NA_NA_NA_NA_NA_NA
Otu10507	Eukaryota_Opisthokonta_Holozoa_Metazoa (Animalia)_Eumetazoa_Bilateria_Arthropoda_Crustacea_Maxillopoda_Copepoda_Siphonostomatoida_NA_NA_NA_NA_NA_NA_NA_NA_NA_NA_NA_NA_NA_NA_NA_NA
Otu10511	Eukaryota_SAR_Rhizaria_Cercozoa_Cercomonadidae_Cercomonas_NA_NA_NA_NA_NA_NA_NA_NA_NA_NA_NA_NA_NA_NA_NA_NA_NA_NA_NA_NA_NA_NA_NA_NA_NA_NA_NA_NA_NA_NA_NA_NA_NA_NA
Otu10516	Eukaryota_Cryptophyceae_Cryptomonadales_Rhodomonas_NA_NA_NA_NA_NA_NA_NA_NA_NA_NA_NA_NA_NA_NA_NA_NA_NA_NA_NA_NA_NA_NA_NA_NA_NA_NA_NA_NA_NA_NA_NA_NA_NA_NA_NA_NA_NA
Otu1052	Eukaryota_Opisthokonta_Holozoa_Metazoa (Animalia)_Eumetazoa_Bilateria_Gastrotricha_Chaetonotida_NA_NA_NA_NA_NA_NA_NA_NA_NA_NA_NA_NA_NA_NA_NA_NA_NA_NA_NA_NA_NA_NA_NA_NA_NA_NA
Otu10520	Eukaryota_Opisthokonta_Nucletmycea_Fungi_Dikarya_Basidiomycota_Pucciniomycotina_Microbotryomycetes_Sporidiobolales_Incertae Sedis_Sporobolomyces_NA_NA_NA_NA_NA_NA_NA_NA_NA_NA_NA_NA_NA_NA_NA_NA_NA_NA_NA_NA_NA_NA_NA_NA_NA
Otu10524	Eukaryota_Opisthokonta_Holozoa_Metazoa (Animalia)_Porifera_Hexactinellida_Hexasterophora_Lyssacinosida_NA_NA_NA_NA_NA_NA_NA_NA_NA_NA_NA_NA_NA_NA_NA_NA_NA_NA_NA_NA_NA_NA_NA_NA_NA_NA_NA_NA_NA
Otu10528	Eukaryota_SAR_Rhizaria_Cercozoa_Imbricatea_Silicofilosea_Euglyphida_Euglyphidae_Euglypha_NA_NA_NA_NA_NA_NA_NA_NA_NA_NA_NA_NA_NA_NA_NA_NA_NA_NA_NA_NA_NA_NA_NA_NA_NA_NA_NA_NA_NA
Otu10533	Eukaryota_Opisthokonta_Holozoa_Metazoa (Animalia)_Eumetazoa_Bilateria_Nematoda_Chromadorea_Tylenchida_NA_NA_NA_NA_NA_NA_NA_NA_NA_NA_NA_NA_NA_NA_NA_NA_NA_NA_NA_NA_NA_NA
Otu10537	Eukaryota_Amoebozoa_Discosea_Longamoebia_Centramoebida_Acanthamoeba_NA_NA_NA_NA_NA_NA_NA_NA_NA_NA_NA_NA_NA_NA_NA_NA_NA_NA_NA_NA_NA_NA_NA_NA_NA_NA_NA_NA_NA_NA_NA
Otu10542	Eukaryota_Opisthokonta_Nucletmycea_Fungi_Incertae Sedis_Mucoromycotina_Incertae Sedis_Endogonales_NA_NA_NA_NA_NA_NA_NA_NA_NA_NA_NA_NA_NA_NA_NA_NA_NA_NA_NA_NA_NA_NA_NA_NA_NA_NA_NA_NA_NA_NA_NA_NA
Otu10549	Eukaryota_SAR_Alveolata_Apicomplexa_Conoidasida_Coccidia_Eimeriorina_Goussia_NA_NA_NA_NA_NA_NA_NA_NA_NA_NA_NA_NA_NA_NA_NA_NA_NA_NA_NA_NA_NA_NA_NA_NA_NA_NA_NA_NA_NA_NA_NA_NA
Otu10552	Eukaryota_SAR_Rhizaria_Cercozoa_Thecofilosea_NW617_NA_NA_NA_NA_NA_NA_NA_NA_NA_NA_NA_NA_NA_NA_NA_NA_NA_NA_NA_NA_NA_NA_NA_NA_NA_NA_NA_NA_NA_NA_NA_NA_NA_NA_NA_NA_NA_NA
Otu10556	Eukaryota_Amoebozoa_Discosea_Flabellinia_Vannellida_uncultured_NA_NA_NA_NA_NA_NA_NA_NA_NA_NA_NA_NA_NA_NA_NA_NA_NA_NA_NA_NA_NA_NA_NA_NA_NA_NA_NA_NA_NA_NA_NA_NA_NA
Otu1056	Eukaryota_Opisthokonta_Nucletmycea_Fungi_Dikarya_Ascomycota_Pezizomycotina_Eurotiomycetes_Elaphomycetales_Elaphomycetaceae_Pseudotulostoma_NA_NA_NA_NA_NA_NA_NA_NA_NA_NA_NA_NA_NA_NA_NA_NA_NA_NA_NA_NA_NA_NA
Otu10566	Eukaryota_Opisthokonta_Nucletmycea_Fungi_Dikarya_Ascomycota_Pezizomycotina_Eurotiomycetes_Onygenales_Onygenaceae_Chlamydosauromyces_NA_NA_NA_NA_NA_NA_NA_NA_NA_NA_NA_NA_NA_NA_NA_NA_NA_NA_NA_NA_NA_NA
Otu1057	_NA_NA_NA_NA_NA_NA_NA_NA_NA_NA_NA_NA_NA_NA_NA_NA_NA_NA_NA_NA_NA_NA_NA_NA_NA_NA_NA_NA_NA_NA_NA_NA_NA_NA_NA_NA
Otu10577	Eukaryota_SAR_Alveolata_Ciliophora_Intramacronucleata_Litostomatea_Trichostomatia_Troglodytella_NA_NA_NA_NA_NA_NA_NA_NA_NA_NA_NA_NA_NA_NA_NA_NA_NA_NA_NA_NA_NA_NA_NA_NA_NA_NA_NA_NA_NA
Otu10580	Eukaryota_Archaeplastida_Chloroplastida_Chlorophyta_Chlorophyceae_NA_NA_NA_NA_NA_NA_NA_NA_NA_NA_NA_NA_NA_NA_NA_NA_NA_NA_NA_NA_NA_NA_NA_NA_NA_NA_NA_NA_NA_NA_NA_NA_NA_NA
Otu10585	Eukaryota_SAR_Rhizaria_Cercozoa_Novel Clade 10_NA_NA_NA_NA_NA_NA_NA_NA_NA_NA_NA_NA_NA_NA_NA_NA_NA_NA_NA_NA_NA_NA_NA_NA_NA_NA_NA_NA_NA_NA_NA_NA_NA_NA_NA_NA_NA_NA_NA
Otu10589	Eukaryota_SAR_Rhizaria_Cercozoa_Cercomonadidae_Cercomonas_NA_NA_NA_NA_NA_NA_NA_NA_NA_NA_NA_NA_NA_NA_NA_NA_NA_NA_NA_NA_NA_NA_NA_NA_NA_NA_NA_NA_NA_NA_NA
Otu10592	Eukaryota_SAR_Alveolata_Protalveolata_Colpodellida_Colpodella_NA_NA_NA_NA_NA_NA_NA_NA_NA_NA_NA_NA_NA_NA_NA_NA_NA_NA_NA_NA_NA_NA_NA_NA_NA_NA_NA_NA_NA_NA_NA_NA_NA_NA_NA_NA_NA_NA
Otu10597	Eukaryota_Archaeplastida_Chloroplastida_Charophyta_Phragmoplastophyta_Streptophyta_Embryophyta_Tracheophyta_Spermatophyta_Magnoliophyta_Malpighiales_Tapura_NA_NA_NA_NA_NA_NA_NA_NA_NA_NA_NA_NA_NA_NA_NA_NA
Otu10600	Eukaryota_Archaeplastida_Chloroplastida_Charophyta_Phragmoplastophyta_Streptophyta_Embryophyta_Tracheophyta_Spermatophyta_Magnoliophyta_Magnoliales_Gymnacranthera_NA_NA_NA_NA_NA_NA_NA_NA_NA_NA_NA_NA_NA_NA_NA_NA_NA_NA_NA_NA
Otu10605	Eukaryota_SAR_Rhizaria_Cercozoa_Clathrulinidae_Hedriocystis_NA_NA_NA_NA_NA_NA_NA_NA_NA_NA_NA_NA_NA_NA_NA_NA_NA_NA_NA_NA_NA_NA_NA_NA_NA_NA_NA_NA_NA_NA_NA_NA_NA_NA_NA_NA_NA_NA
Otu1061	Eukaryota_SAR_Rhizaria_Cercozoa_uncultured_NA_NA_NA_NA_NA_NA_NA_NA_NA_NA_NA_NA_NA_NA_NA_NA_NA_NA_NA_NA_NA_NA_NA_NA_NA_NA_NA_NA_NA_NA_NA_NA_NA_NA_NA_NA_NA_NA_NA
Otu10613	Eukaryota_Opisthokonta_Nucletmycea_Fungi_Dikarya_Basidiomycota_Basidiomycotina_Dacrymycetes_Dacrymycetales_Dacrymycetaceae_NA_NA_NA_NA_NA_NA_NA_NA_NA_NA_NA_NA_NA_NA_NA_NA_NA_NA_NA_NA_NA_NA_NA_NA_NA_NA_NA_NA
Otu10617	Eukaryota_Archaeplastida_Chloroplastida_Charophyta_Phragmoplastophyta_Streptophyta_Embryophyta_Tracheophyta_Spermatophyta_Magnoliophyta_NA_NA_NA_NA_NA_NA_NA_NA_NA_NA_NA_NA_NA_NA_NA_NA
Otu10624	Eukaryota_SAR_Rhizaria_Cercozoa_Vampyrellidae_NA_NA_NA_NA_NA_NA_NA_NA_NA_NA_NA_NA_NA_NA_NA_NA_NA_NA_NA_NA_NA_NA_NA_NA_NA_NA_NA_NA_NA_NA_NA_NA_NA_NA_NA
Otu10630	Eukaryota_Opisthokonta_Holozoa_Metazoa (Animalia)_Eumetazoa_Bilateria_Nematoda_Chromadorea_Tylenchida_NA_NA_NA_NA_NA_NA_NA_NA_NA_NA_NA_NA_NA_NA_NA_NA_NA_NA_NA_NA_NA_NA
Otu10635	Eukaryota_Opisthokonta_Nucletmycea_Fungi_Glomeromycota_Incertae Sedis_Glomeromycetes_Archaeosporales_NA_NA_NA_NA_NA_NA_NA_NA_NA_NA_NA_NA_NA_NA_NA_NA_NA_NA_NA_NA_NA_NA_NA_NA_NA_NA_NA_NA_NA_NA_NA_NA_NA
Otu10641	Eukaryota_Opisthokonta_Nucletmycea_Fungi_Dikarya_Ascomycota_Pezizomycotina_Pezizomycetes_Pezizales_Ascodesmidaceae_Eleutherascus_NA_NA_NA_NA_NA_NA_NA_NA_NA_NA_NA_NA_NA_NA_NA_NA_NA_NA_NA_NA_NA_NA_NA_NA
Otu10651	Eukaryota_Opisthokonta_Nucletmycea_Fungi_Chytridiomycota_Incertae Sedis_Chytridiomycetes_Chytridiales_NA_NA_NA_NA_NA_NA_NA_NA_NA_NA_NA_NA_NA_NA_NA_NA_NA_NA_NA_NA_NA_NA_NA_NA_NA_NA_NA_NA_NA_NA_NA_NA_NA_NA_NA_NA
Otu10658	Eukaryota_Opisthokonta_Holozoa_Metazoa (Animalia)_Eumetazoa_Bilateria_Tardigrada_Eutardigrada_Parachela_NA_NA_NA_NA_NA_NA_NA_NA_NA_NA_NA_NA_NA_NA_NA_NA_NA_NA_NA_NA_NA_NA_NA_NA
Otu10662	Eukaryota_Opisthokonta_Nucletmycea_Fungi_Incertae Sedis_Kickxellomycotina_Incertae Sedis_Harpellales_Legeriomycetaceae_Barbatospora_NA_NA_NA_NA_NA_NA_NA_NA_NA_NA_NA_NA_NA_NA_NA_NA_NA_NA_NA_NA_NA_NA_NA_NA_NA_NA_NA_NA
Otu10668	Eukaryota_SAR_Rhizaria_Cercozoa_Vampyrellidae_uncultured_NA_NA_NA_NA_NA_NA_NA_NA_NA_NA_NA_NA_NA_NA_NA_NA_NA_NA_NA_NA_NA_NA_NA_NA_NA_NA_NA_NA_NA_NA_NA_NA_NA_NA_NA
Otu10673	Eukaryota_Amoebozoa_Protosteliida_NA_NA_NA_NA_NA_NA_NA_NA_NA_NA_NA_NA_NA_NA_NA_NA_NA_NA_NA_NA_NA_NA_NA_NA_NA_NA_NA_NA_NA_NA_NA_NA_NA_NA_NA_NA_NA
Otu1068	Eukaryota_Opisthokonta_Nucletmycea_Fungi_Chytridiomycota_Incertae Sedis_Chytridiomycetes_Spizellomycetales_Spizellomycetaceae_Spizellomyces_NA_NA_NA_NA_NA_NA_NA_NA_NA_NA_NA_NA_NA_NA_NA_NA_NA_NA_NA_NA_NA_NA_NA_NA_NA_NA_NA_NA
Otu10683	Eukaryota_Incertae Sedis_Apusomonadidae_Amastigomonas_NA_NA_NA_NA_NA_NA_NA_NA_NA_NA_NA_NA_NA_NA_NA_NA_NA_NA_NA_NA_NA_NA_NA_NA_NA_NA_NA_NA_NA_NA_NA_NA_NA_NA_NA_NA_NA_NA
Otu10687	Eukaryota_Opisthokonta_Nucletmycea_Fungi_Chytridiomycota_Incertae Sedis_Chytridiomycetes_Chytridiales_NA_NA_NA_NA_NA_NA_NA_NA_NA_NA_NA_NA_NA_NA_NA_NA_NA_NA_NA_NA_NA_NA_NA_NA_NA_NA_NA_NA_NA_NA_NA_NA_NA_NA_NA_NA
Otu10691	Eukaryota_Opisthokonta_Nucletmycea_Fungi_Cryptomycota_Incertae Sedis_Incertae Sedis_Incertae Sedis_Incertae Sedis_Paramicrosporidium_NA_NA_NA_NA_NA_NA_NA_NA_NA_NA_NA_NA_NA_NA_NA_NA_NA_NA_NA_NA_NA_NA_NA_NA_NA_NA_NA_NA_NA_NA_NA_NA
Otu10697	Eukaryota_Opisthokonta_Nucletmycea_Fungi_Dikarya_Basidiomycota_Pucciniomycotina_Agaricostilbomycetes_Agaricostilbales_Agaricostilbaceae_Bensingtonia_NA_NA_NA_NA_NA_NA_NA_NA_NA_NA_NA_NA_NA_NA_NA_NA_NA_NA_NA_NA_NA_NA_NA_NA_NA_NA
Otu10700	Eukaryota_Opisthokonta_Nucletmycea_Fungi_Cryptomycota_Incertae Sedis_Incertae Sedis_Incertae Sedis_Incertae Sedis_Paramicrosporidium_NA_NA_NA_NA_NA_NA_NA_NA_NA_NA_NA_NA_NA_NA_NA_NA_NA_NA_NA_NA_NA_NA_NA_NA_NA_NA_NA_NA_NA_NA_NA_NA
Otu10704	Eukaryota_Opisthokonta_Nucletmycea_Fungi_Chytridiomycota_Incertae Sedis_Chytridiomycetes_Chytridiales_Chytridiaceae_Rhizophydium_NA_NA_NA_NA_NA_NA_NA_NA_NA_NA_NA_NA_NA_NA_NA_NA_NA_NA_NA_NA_NA_NA_NA_NA_NA_NA_NA_NA_NA
Otu10709	Eukaryota_Opisthokonta_Nucletmycea_Fungi_Cryptomycota_LKM11_NA_NA_NA_NA_NA_NA_NA_NA_NA_NA_NA_NA_NA_NA_NA_NA_NA_NA_NA_NA_NA_NA_NA_NA_NA_NA_NA_NA_NA_NA_NA_NA_NA_NA_NA_NA_NA_NA
Otu10714	Eukaryota_Opisthokonta_Holozoa_Choanoflagellida_Craspedida_Salpingoecidae_Salpingoeca_NA_NA_NA_NA_NA_NA_NA_NA_NA_NA_NA_NA_NA_NA_NA_NA_NA_NA_NA_NA_NA_NA_NA_NA_NA_NA_NA_NA_NA_NA_NA_NA_NA_NA_NA_NA_NA
Otu10718	Eukaryota_SAR_Rhizaria_Cercozoa_Glissomonadida_Allantion_NA_NA_NA_NA_NA_NA_NA_NA_NA_NA_NA_NA_NA_NA_NA_NA_NA_NA_NA_NA_NA_NA_NA_NA_NA_NA_NA_NA_NA_NA_NA_NA_NA_NA_NA_NA
Otu10722	Eukaryota_SAR_Stramenopiles_Ochrophyta_Diatomea_Coscinodiscophytina_Melosirids_Melosira_NA_NA_NA_NA_NA_NA_NA_NA_NA_NA_NA_NA_NA_NA_NA_NA_NA_NA_NA_NA_NA_NA_NA_NA_NA_NA_NA_NA_NA_NA
Otu10727	Eukaryota_Opisthokonta_Holozoa_Metazoa (Animalia)_Eumetazoa_Bilateria_Nematoda_Enoplea_Enoplia_Triplonchida_NA_NA_NA_NA_NA_NA_NA_NA_NA_NA_NA_NA_NA_NA_NA_NA_NA_NA_NA_NA_NA_NA
Otu10497	Eukaryota_SAR_Stramenopiles_Labyrinthulomycetes_Thraustochytriaceae_Aplanochytrium_NA_NA_NA_NA_NA_NA_NA_NA_NA_NA_NA_NA_NA_NA_NA_NA_NA_NA_NA_NA_NA_NA_NA_NA_NA_NA_NA_NA_NA_NA_NA_NA_NA_NA_NA_NA_NA_NA
Otu1050	Eukaryota_Opisthokonta_Nucletmycea_Fungi_Chytridiomycota_Incertae Sedis_Chytridiomycetes_Chytridiales_Endochytriaceae_Endochytrium_NA_NA_NA_NA_NA_NA_NA_NA_NA_NA_NA_NA_NA_NA_NA_NA_NA_NA_NA_NA_NA_NA_NA_NA_NA_NA_NA_NA_NA_NA_NA_NA
Otu10506	Eukaryota_SAR_Rhizaria_Cercozoa_Imbricatea_Silicofilosea_Thaumatomonadida_Peregriniidae_Gyromitus_NA_NA_NA_NA_NA_NA_NA_NA_NA_NA_NA_NA_NA_NA_NA_NA_NA_NA_NA_NA_NA_NA_NA_NA_NA_NA_NA_NA_NA
Otu10499	Eukaryota_Opisthokonta_Nucletmycea_Fungi_Glomeromycota_Incertae Sedis_Glomeromycetes_Glomerales_NA_NA_NA_NA_NA_NA_NA_NA_NA_NA_NA_NA_NA_NA_NA_NA_NA_NA_NA_NA_NA_NA_NA_NA_NA_NA_NA_NA_NA_NA_NA_NA_NA_NA
Otu10510	Eukaryota_Opisthokonta_Nucletmycea_Fungi_Dikarya_Ascomycota_Pezizomycotina_Dothideomycetes_Pleosporales_Didymellaceae_Boeremia_NA_NA_NA_NA_NA_NA_NA_NA_NA_NA_NA_NA_NA_NA_NA_NA_NA_NA_NA
Otu10502	Eukaryota_SAR_Rhizaria_Cercozoa_Glissomonadida_Bodomorpha_NA_NA_NA_NA_NA_NA_NA_NA_NA_NA_NA_NA_NA_NA_NA_NA_NA_NA_NA_NA_NA_NA_NA_NA_NA_NA_NA_NA_NA_NA_NA_NA_NA_NA_NA_NA
Otu10515	Eukaryota_Opisthokonta_Holozoa_Metazoa (Animalia)_Eumetazoa_Bilateria_Arthropoda_Hexapoda_Ellipura_Protura_NA_NA_NA_NA_NA_NA_NA_NA_NA_NA_NA_NA_NA_NA_NA_NA_NA_NA_NA
Otu10508	Eukaryota_Opisthokonta_Nucletmycea_Fungi_Dikarya_Ascomycota_Pezizomycotina_Dothideomycetes_Pleosporales_Leptosphaeriaceae_Leptosphaeria_NA_NA_NA_NA_NA_NA_NA_NA_NA_NA_NA_NA_NA_NA_NA_NA_NA
Otu10519	Eukaryota_SAR_Alveolata_Dinoflagellata_Dinophyceae_Gymnodiniphycidae_Amphidinium_NA_NA_NA_NA_NA_NA_NA_NA_NA_NA_NA_NA_NA_NA_NA_NA_NA_NA_NA_NA_NA_NA_NA_NA_NA_NA_NA_NA_NA_NA_NA_NA_NA_NA_NA_NA_NA
Otu10513	Eukaryota_Opisthokonta_Nucletmycea_Fungi_Chytridiomycota_Incertae Sedis_Chytridiomycetes_Spizellomycetales_Spizellomycetaceae_Spizellomyces_NA_NA_NA_NA_NA_NA_NA_NA_NA_NA_NA_NA_NA_NA_NA_NA_NA_NA_NA_NA_NA_NA_NA_NA_NA_NA_NA_NA
Otu10496	Eukaryota_SAR_Alveolata_Ciliophora_Intramacronucleata_Conthreep_Oligohymenophorea_Scuticociliatia_Dexiotricha_NA_NA_NA_NA_NA_NA_NA_NA_NA_NA_NA_NA_NA_NA_NA_NA_NA_NA_NA_NA_NA_NA_NA_NA_NA_NA_NA_NA
Otu10523	Eukaryota_Opisthokonta_Nucletmycea_Fungi_Dikarya_Basidiomycota_Agaricomycotina_Agaricomycetes_Agaricales_Lyophyllaceae_Termitomyces_NA_NA_NA_NA_NA_NA_NA_NA_NA_NA_NA_NA_NA_NA_NA_NA_NA_NA_NA_NA_NA_NA_NA_NA
Otu10517	Eukaryota_Archaeplastida_Chloroplastida_Charophyta_Phragmoplastophyta_Streptophyta_Embryophyta_Tracheophyta_Spermatophyta_Magnoliophyta_Malpighiales_Euphronia_NA_NA_NA_NA_NA_NA_NA_NA_NA_NA_NA_NA_NA_NA_NA_NA
Otu105	Eukaryota_Opisthokonta_Nucletmycea_Fungi_Incertae Sedis_Mucoromycotina_Incertae Sedis_Mucorales_Lichtheimiaceae_Lichtheimia_NA_NA_NA_NA_NA_NA_NA_NA_NA_NA_NA_NA_NA_NA_NA_NA_NA_NA_NA_NA_NA_NA_NA_NA_NA_NA_NA_NA
Otu10527	Eukaryota_Amoebozoa_Discosea_Flabellinia_Dactylopodida_NA_NA_NA_NA_NA_NA_NA_NA_NA_NA_NA_NA_NA_NA_NA_NA_NA_NA_NA_NA_NA_NA_NA_NA_NA_NA_NA_NA_NA_NA_NA_NA_NA_NA_NA_NA_NA_NA_NA
Otu10521	Eukaryota_Opisthokonta_Holozoa_Metazoa (Animalia)_Eumetazoa_Bilateria_Platyhelminthes_Rhabditophora_Rhabdocoela_Neodalyellida_NA_NA_NA_NA_NA_NA_NA_NA_NA_NA_NA_NA_NA_NA_NA_NA_NA_NA_NA_NA_NA_NA_NA_NA_NA_NA_NA_NA_NA_NA_NA_NA_NA_NA
Otu10505	Eukaryota_Opisthokonta_Nucletmycea_Fungi_Dikarya_Ascomycota_Pezizomycotina_Dothideomycetes_Acrospermales_Acrospermaceae_Acrospermum_NA_NA_NA_NA_NA_NA_NA_NA_NA_NA_NA_NA_NA_NA_NA_NA_NA_NA_NA_NA_NA_NA_NA_NA
Otu10532	Eukaryota_Opisthokonta_Nucletmycea_Fungi_Chytridiomycota_Incertae Sedis_Chytridiomycetes_Cladochytriales_Cladochytriaceae_Nowakowskiella_NA_NA_NA_NA_NA_NA_NA_NA_NA_NA_NA_NA_NA_NA_NA_NA_NA_NA_NA_NA_NA_NA_NA_NA_NA_NA_NA_NA_NA_NA_NA_NA_NA_NA
Otu10525	Eukaryota_Opisthokonta_Holozoa_Metazoa (Animalia)_Eumetazoa_Bilateria_Nematoda_Chromadorea_Tylenchida_NA_NA_NA_NA_NA_NA_NA_NA_NA_NA_NA_NA_NA_NA_NA_NA_NA_NA_NA_NA_NA_NA
Otu10509	Eukaryota_Opisthokonta_Holozoa_Metazoa (Animalia)_Eumetazoa_Bilateria_Arthropoda_Hexapoda_Insecta_Monocondylia_Archaeognatha_NA_NA_NA_NA_NA_NA_NA_NA_NA_NA_NA_NA_NA_NA_NA_NA_NA_NA
Otu10536	Eukaryota_SAR_Alveolata_Apicomplexa_Conoidasida_Gregarinasina_Eugregarinorida_Elev-18S-1089_NA_NA_NA_NA_NA_NA_NA_NA_NA_NA_NA_NA_NA_NA_NA_NA_NA_NA_NA_NA_NA_NA_NA_NA_NA_NA_NA_NA_NA
Otu10529	Eukaryota_SAR_Alveolata_Protalveolata_Perkinsidae_A31_NA_NA_NA_NA_NA_NA_NA_NA_NA_NA_NA_NA_NA_NA_NA_NA_NA_NA_NA_NA_NA_NA_NA_NA_NA_NA_NA_NA_NA_NA_NA_NA_NA_NA_NA_NA_NA
Otu10514	Eukaryota_Opisthokonta_Nucletmycea_Fungi_Dikarya_Basidiomycota_Agaricomycotina_Agaricomycetes_NA_NA_NA_NA_NA_NA_NA_NA_NA_NA_NA_NA_NA_NA_NA_NA_NA_NA_NA_NA_NA_NA_NA_NA_NA_NA_NA
Otu10540	Eukaryota_Opisthokonta_Holozoa_Metazoa (Animalia)_Eumetazoa_Bilateria_Nematoda_Chromadorea_Araeolaimida_NA_NA_NA_NA_NA_NA_NA_NA_NA_NA_NA_NA_NA_NA_NA_NA_NA_NA_NA_NA_NA_NA_NA_NA
Otu10534	Eukaryota_SAR_Stramenopiles_Peronosporomycetes_NA_NA_NA_NA_NA_NA_NA_NA_NA_NA_NA_NA_NA_NA_NA_NA_NA_NA_NA_NA_NA_NA_NA_NA_NA_NA_NA_NA_NA_NA_NA_NA_NA_NA_NA_NA
Otu10518	Eukaryota_Opisthokonta_Holozoa_Metazoa (Animalia)_Eumetazoa_Bilateria_Nematoda_Enoplea_Enoplia_Enoplida_NA_NA_NA_NA_NA_NA_NA_NA_NA_NA_NA_NA_NA_NA_NA_NA_NA_NA_NA_NA_NA_NA
Otu10546	Eukaryota_Archaeplastida_Chloroplastida_Chlorophyta_Chlorophyceae_NA_NA_NA_NA_NA_NA_NA_NA_NA_NA_NA_NA_NA_NA_NA_NA_NA_NA_NA_NA_NA_NA_NA_NA_NA_NA_NA_NA_NA_NA_NA_NA_NA_NA
Otu10539	Eukaryota_Opisthokonta_Nucletmycea_Fungi_Cryptomycota_LKM11_NA_NA_NA_NA_NA_NA_NA_NA_NA_NA_NA_NA_NA_NA_NA_NA_NA_NA_NA_NA_NA_NA_NA_NA_NA_NA_NA_NA_NA_NA_NA_NA_NA_NA_NA_NA_NA_NA
Otu10522	Eukaryota_Opisthokonta_Nucletmycea_Fungi_Dikarya_Basidiomycota_Agaricomycotina_Tremellomycetes_Tremellales_Tremellaceae_Cryptococcus_NA_NA_NA_NA_NA_NA_NA_NA_NA_NA_NA_NA_NA_NA_NA_NA_NA_NA_NA_NA_NA_NA_NA_NA_NA
Otu10548	Eukaryota_SAR_Rhizaria_Cercozoa_Thecofilosea_BOLA322_NA_NA_NA_NA_NA_NA_NA_NA_NA_NA_NA_NA_NA_NA_NA_NA_NA_NA_NA_NA_NA_NA_NA_NA_NA_NA_NA_NA_NA_NA_NA_NA_NA_NA_NA_NA_NA_NA
Otu10544	Eukaryota_SAR_Alveolata_Ciliophora_Intramacronucleata_Conthreep_Oligohymenophorea_Scuticociliatia_Protocyclidium_NA_NA_NA_NA_NA_NA_NA_NA_NA_NA_NA_NA_NA_NA_NA_NA_NA_NA_NA_NA_NA_NA_NA_NA_NA_NA_NA_NA_NA_NA_NA_NA_NA
Otu10526	Eukaryota_SAR_Rhizaria_Cercozoa_Cercomonadidae_Cercomonas_NA_NA_NA_NA_NA_NA_NA_NA_NA_NA_NA_NA_NA_NA_NA_NA_NA_NA_NA_NA_NA_NA_NA_NA_NA_NA_NA_NA_NA_NA_NA
Otu10551	Eukaryota_SAR_Alveolata_Ciliophora_Intramacronucleata_Conthreep_Prostomatea_Prorodon_NA_NA_NA_NA_NA_NA_NA_NA_NA_NA_NA_NA_NA_NA_NA_NA_NA_NA_NA_NA_NA_NA_NA_NA_NA_NA_NA_NA_NA_NA_NA_NA_NA_NA_NA_NA
Otu1055	Eukaryota_Amoebozoa_Gracilipodida_Heliamoeba_NA_NA_NA_NA_NA_NA_NA_NA_NA_NA_NA_NA_NA_NA_NA_NA_NA_NA_NA_NA_NA_NA_NA_NA_NA_NA_NA_NA_NA_NA_NA_NA_NA_NA_NA_NA_NA_NA_NA
Otu10530	Eukaryota_Amoebozoa_Discosea_Flabellinia_Stygamoebida_Stygamoeba_NA_NA_NA_NA_NA_NA_NA_NA_NA_NA_NA_NA_NA_NA_NA_NA_NA_NA_NA_NA_NA_NA_NA_NA_NA_NA_NA_NA_NA_NA_NA_NA_NA_NA_NA
Otu10555	Eukaryota_Opisthokonta_Nucletmycea_Fungi_Dikarya_Basidiomycota_Agaricomycotina_Agaricomycetes_Agaricales_Tricholomataceae_Hygrocybe_NA_NA_NA_NA_NA_NA_NA_NA_NA_NA_NA_NA_NA_NA_NA_NA_NA_NA_NA_NA_NA_NA_NA
Otu10553	Eukaryota_Archaeplastida_Chloroplastida_Chlorophyta_Prasinophytae_NA_NA_NA_NA_NA_NA_NA_NA_NA_NA_NA_NA_NA_NA_NA_NA_NA_NA_NA_NA_NA_NA_NA_NA_NA_NA_NA_NA_NA_NA_NA_NA_NA_NA_NA_NA
Otu10535	Eukaryota_Opisthokonta_Nucletmycea_Fungi_Dikarya_Basidiomycota_Agaricomycotina_Tremellomycetes_Tremellales_Tremellaceae_Tremella_NA_NA_NA_NA_NA_NA_NA_NA_NA_NA_NA_NA_NA_NA_NA_NA_NA_NA_NA_NA_NA_NA_NA_NA_NA
Otu10559	Eukaryota_Opisthokonta_Nucletmycea_Fungi_Dikarya_Ascomycota_Taphrinomycotina_Schizosaccharomycetes_Schizosaccharomycetales_Schizosaccharomycetaceae_Schizosaccharomyces_NA_NA_NA_NA_NA_NA_NA_NA_NA_NA_NA_NA_NA_NA_NA_NA_NA_NA_NA_NA_NA_NA_NA_NA_NA_NA_NA_NA_NA_NA_NA_NA_NA
Otu10557	Eukaryota_Amoebozoa_Schizoplasmodiida_Ceratiomyxella_NA_NA_NA_NA_NA_NA_NA_NA_NA_NA_NA_NA_NA_NA_NA_NA_NA_NA_NA_NA_NA_NA_NA_NA_NA_NA_NA_NA_NA_NA_NA_NA_NA_NA_NA_NA
Otu1054	Eukaryota_Opisthokonta_Nucletmycea_Fungi_Chytridiomycota_Incertae Sedis_Chytridiomycetes_Chytridiales_Endochytriaceae_Endochytrium_NA_NA_NA_NA_NA_NA_NA_NA_NA_NA_NA_NA_NA_NA_NA_NA_NA_NA_NA_NA_NA_NA_NA_NA_NA_NA_NA_NA_NA_NA_NA_NA
Otu10563	Eukaryota_SAR_Rhizaria_Cercozoa_Novel Clade 10_NA_NA_NA_NA_NA_NA_NA_NA_NA_NA_NA_NA_NA_NA_NA_NA_NA_NA_NA_NA_NA_NA_NA_NA_NA_NA_NA_NA_NA_NA_NA_NA_NA_NA_NA_NA_NA_NA_NA
Otu10560	Eukaryota_SAR_Rhizaria_Cercozoa_Vampyrellidae_NA_NA_NA_NA_NA_NA_NA_NA_NA_NA_NA_NA_NA_NA_NA_NA_NA_NA_NA_NA_NA_NA_NA_NA_NA_NA_NA_NA_NA_NA_NA_NA_NA_NA_NA_NA
Otu10545	Eukaryota_Opisthokonta_Nucletmycea_Fungi_Cryptomycota_LKM11_NA_NA_NA_NA_NA_NA_NA_NA_NA_NA_NA_NA_NA_NA_NA_NA_NA_NA_NA_NA_NA_NA_NA_NA_NA_NA_NA_NA_NA_NA_NA_NA_NA_NA_NA
Otu10569	Eukaryota_Archaeplastida_Glaucophyta_Cyanoptyche_NA_NA_NA_NA_NA_NA_NA_NA_NA_NA_NA_NA_NA_NA_NA_NA_NA_NA_NA_NA_NA_NA_NA_NA_NA_NA_NA_NA_NA_NA_NA_NA_NA_NA_NA_NA_NA_NA_NA
Otu10567	Eukaryota_Amoebozoa_Incertae Sedis_Dictyamoeba_NA_NA_NA_NA_NA_NA_NA_NA_NA_NA_NA_NA_NA_NA_NA_NA_NA_NA_NA_NA_NA_NA_NA_NA_NA_NA_NA_NA_NA_NA_NA_NA_NA_NA_NA_NA_NA_NA_NA
Otu10547	Eukaryota_Opisthokonta_Nucletmycea_Fungi_Dikarya_Ascomycota_Pezizomycotina_Pezizomycetes_Pezizales_Pyronemataceae_Psilopezia_NA_NA_NA_NA_NA_NA_NA_NA_NA_NA_NA_NA_NA_NA_NA_NA_NA_NA_NA_NA_NA_NA_NA_NA
Otu10576	Eukaryota_SAR_Alveolata_Ciliophora_Intramacronucleata_Conthreep_Colpodea_Cyrtolophosidida_NA_NA_NA_NA_NA_NA_NA_NA_NA_NA_NA_NA_NA_NA_NA_NA_NA_NA_NA_NA_NA_NA_NA_NA_NA_NA_NA_NA_NA
Otu10570	Eukaryota_SAR_Alveolata_Ciliophora_Intramacronucleata_Conthreep_Oligohymenophorea_Scuticociliatia_Pseudoplatynematum_NA_NA_NA_NA_NA_NA_NA_NA_NA_NA_NA_NA_NA_NA_NA_NA_NA_NA_NA_NA_NA_NA_NA_NA_NA_NA_NA_NA
Otu10550	Eukaryota_SAR_Rhizaria_Cercozoa_Vampyrellidae_uncultured_NA_NA_NA_NA_NA_NA_NA_NA_NA_NA_NA_NA_NA_NA_NA_NA_NA_NA_NA_NA_NA_NA_NA_NA_NA_NA_NA_NA_NA_NA_NA_NA_NA_NA
Otu1058	Eukaryota_SAR_Rhizaria_Cercozoa_RT5iin19_NA_NA_NA_NA_NA_NA_NA_NA_NA_NA_NA_NA_NA_NA_NA_NA_NA_NA_NA_NA_NA_NA_NA_NA_NA_NA_NA_NA
Otu10572	Eukaryota_Opisthokonta_Nucletmycea_Fungi_Chytridiomycota_Incertae Sedis_Chytridiomycetes_Chytridiales_Endochytriaceae_Entophlyctis_NA_NA_NA_NA_NA_NA_NA_NA_NA_NA_NA_NA_NA_NA_NA_NA_NA_NA_NA_NA_NA_NA_NA_NA_NA_NA_NA_NA
Otu10554	Eukaryota_SAR_Alveolata_Ciliophora_Intramacronucleata_Conthreep_Prostomatea_Prorodon_NA_NA_NA_NA_NA_NA_NA_NA_NA_NA_NA_NA_NA_NA_NA_NA_NA_NA_NA_NA_NA_NA_NA_NA_NA_NA_NA_NA_NA_NA
Otu10584	Eukaryota_Archaeplastida_Chloroplastida_Charophyta_Phragmoplastophyta_Zygnematophyceae_Desmidiales_Closterium_NA_NA_NA_NA_NA_NA_NA_NA_NA_NA_NA_NA_NA_NA_NA_NA_NA_NA_NA_NA_NA_NA_NA_NA_NA_NA_NA_NA_NA_NA
Otu10578	Eukaryota_SAR_Rhizaria_Cercozoa_Thecofilosea_Cryomonadida_Protaspidae_Protaspis_NA_NA_NA_NA_NA_NA_NA_NA_NA_NA_NA_NA_NA_NA_NA_NA_NA_NA_NA_NA_NA_NA_NA_NA_NA_NA_NA_NA_NA_NA_NA_NA_NA_NA
Otu10558	Eukaryota_Opisthokonta_Nucletmycea_Fungi_LKM15_NA_NA_NA_NA_NA_NA_NA_NA_NA_NA_NA_NA_NA_NA_NA_NA_NA_NA_NA_NA_NA_NA_NA_NA_NA_NA_NA_NA_NA_NA_NA_NA_NA_NA_NA_NA_NA
Otu10588	Eukaryota_SAR_Rhizaria_Cercozoa_Granofilosea_Massisteria_NA_NA_NA_NA_NA_NA_NA_NA_NA_NA_NA_NA_NA_NA_NA_NA_NA_NA_NA_NA_NA_NA_NA_NA_NA_NA_NA_NA_NA_NA_NA_NA_NA_NA_NA_NA_NA_NA
Otu10581	Eukaryota_Opisthokonta_Nucletmycea_Fungi_Cryptomycota_LKM11_NA_NA_NA_NA_NA_NA_NA_NA_NA_NA_NA_NA_NA_NA_NA_NA_NA_NA_NA_NA_NA_NA_NA_NA_NA_NA_NA_NA_NA_NA_NA_NA_NA_NA_NA
Otu10561	Eukaryota_Opisthokonta_Nucletmycea_Fungi_Dikarya_Ascomycota_Pezizomycotina_Dothideomycetes_Capnodiales_Teratosphaeriaceae_Parapenidiella_NA_NA_NA_NA_NA_NA_NA_NA_NA_NA_NA_NA_NA_NA_NA_NA_NA_NA_NA_NA_NA
Otu10591	Eukaryota_Opisthokonta_Nucletmycea_Fungi_Dikarya_Ascomycota_Pezizomycotina_Dothideomycetes_Botryosphaeriales_Botryosphaeriaceae_Guignardia_NA_NA_NA_NA_NA_NA_NA_NA_NA_NA_NA_NA_NA_NA_NA_NA_NA_NA_NA_NA_NA
Otu10586	Eukaryota_Opisthokonta_Nucletmycea_Fungi_Dikarya_Ascomycota_Pezizomycotina_Dothideomycetes_Capnodiales_Teratosphaeriaceae_Fodinomyces_NA_NA_NA_NA_NA_NA_NA_NA_NA_NA_NA_NA_NA_NA_NA_NA_NA_NA_NA_NA_NA
Otu10568	Eukaryota_Opisthokonta_Nucletmycea_Fungi_Dikarya_Basidiomycota_Pucciniomycotina_Microbotryomycetes_Sporidiobolales_Incertae Sedis_Sporobolomyces_NA_NA_NA_NA_NA_NA_NA_NA_NA_NA_NA_NA_NA_NA_NA_NA_NA_NA_NA_NA_NA_NA_NA_NA_NA_NA
Otu10596	Eukaryota_Amoebozoa_Discosea_Longamoebia_Centramoebida_Acanthamoeba_NA_NA_NA_NA_NA_NA_NA_NA_NA_NA_NA_NA_NA_NA_NA_NA_NA_NA_NA_NA_NA_NA_NA_NA_NA_NA_NA_NA_NA_NA_NA_NA_NA_NA_NA_NA_NA_NA
Otu1059	Eukaryota_Amoebozoa_Gracilipodida_Flamella_NA_NA_NA_NA_NA_NA_NA_NA_NA_NA_NA_NA_NA_NA_NA_NA_NA_NA_NA_NA_NA_NA_NA_NA_NA_NA_NA_NA_NA_NA_NA_NA_NA_NA_NA_NA_NA_NA_NA
Otu10571	Eukaryota_SAR_Rhizaria_Cercozoa_Glissomonadida_Heteromita_NA_NA_NA_NA_NA_NA_NA_NA_NA_NA_NA_NA_NA_NA_NA_NA_NA_NA_NA_NA_NA_NA_NA_NA_NA_NA_NA_NA_NA_NA_NA_NA_NA_NA_NA_NA_NA_NA
Otu1060	Eukaryota_SAR_Alveolata_Apicomplexa_Conoidasida_Gregarinasina_Eugregarinorida_Gregarina_NA_NA_NA_NA_NA_NA_NA_NA_NA_NA_NA_NA_NA_NA_NA_NA_NA_NA_NA_NA_NA_NA_NA_NA_NA_NA_NA_NA_NA_NA
Otu10593	Eukaryota_SAR_Alveolata_Ciliophora_Intramacronucleata_Conthreep_Prostomatea_Cryptocaryon_NA_NA_NA_NA_NA_NA_NA_NA_NA_NA_NA_NA_NA_NA_NA_NA_NA_NA_NA_NA_NA_NA_NA_NA_NA_NA_NA_NA_NA_NA_NA_NA_NA_NA_NA_NA
Otu10573	Eukaryota_Archaeplastida_Chloroplastida_Charophyta_Phragmoplastophyta_Streptophyta_Embryophyta_Tracheophyta_Spermatophyta_Magnoliophyta_NA_NA_NA_NA_NA_NA_NA_NA_NA_NA_NA_NA_NA_NA_NA_NA_NA_NA_NA_NA_NA
Otu10604	Eukaryota_Opisthokonta_Nucletmycea_Fungi_Cryptomycota_Incertae Sedis_Incertae Sedis_Incertae Sedis_Incertae Sedis_Paramicrosporidium_NA_NA_NA_NA_NA_NA_NA_NA_NA_NA_NA_NA_NA_NA_NA_NA_NA_NA_NA_NA_NA_NA_NA_NA_NA_NA_NA_NA_NA_NA_NA
Otu10598	Eukaryota_Opisthokonta_Holozoa_Metazoa (Animalia)_Eumetazoa_Bilateria_Nematoda_Chromadorea_Tylenchida_NA_NA_NA_NA_NA_NA_NA_NA_NA_NA_NA_NA_NA_NA_NA_NA_NA_NA_NA_NA_NA_NA
Otu10579	Eukaryota_Archaeplastida_Chloroplastida_Charophyta_Phragmoplastophyta_Streptophyta_Embryophyta_Tracheophyta_Spermatophyta_Magnoliophyta_Liliopsida_Dioscoreales_Tacca_NA_NA_NA_NA_NA_NA_NA_NA_NA_NA_NA_NA_NA_NA_NA_NA_NA_NA
Otu10609	Eukaryota_Opisthokonta_Nucletmycea_Fungi_Chytridiomycota_Incertae Sedis_Chytridiomycetes_Chytridiales_Chytridiaceae_NA_NA_NA_NA_NA_NA_NA_NA_NA_NA_NA_NA_NA_NA_NA_NA_NA_NA_NA_NA_NA_NA_NA_NA_NA_NA_NA_NA_NA_NA_NA_NA_NA_NA_NA
Otu10599	Eukaryota_Archaeplastida_Chloroplastida_Charophyta_Phragmoplastophyta_Streptophyta_Embryophyta_Tracheophyta_Spermatophyta_Magnoliophyta_Oxalidales_Averrhoa_NA_NA_NA_NA_NA_NA_NA_NA_NA_NA_NA_NA_NA_NA_NA_NA
Otu10583	Eukaryota_Opisthokonta_Nucletmycea_Fungi_Dikarya_Ascomycota_Pezizomycotina_Arthoniomycetes_NA_NA_NA_NA_NA_NA_NA_NA_NA_NA_NA_NA_NA_NA_NA_NA_NA_NA_NA_NA_NA_NA_NA_NA_NA
Otu10612	Eukaryota_SAR_Rhizaria_Cercozoa_Thecofilosea_NW617_NA_NA_NA_NA_NA_NA_NA_NA_NA_NA_NA_NA_NA_NA_NA_NA_NA_NA_NA_NA_NA_NA_NA_NA_NA_NA_NA_NA_NA_NA_NA_NA_NA_NA_NA_NA
Otu10602	Eukaryota_Opisthokonta_Nucletmycea_Fungi_Dikarya_Basidiomycota_Agaricomycotina_Agaricomycetes_NA_NA_NA_NA_NA_NA_NA_NA_NA_NA_NA_NA_NA_NA_NA_NA_NA_NA_NA_NA_NA_NA_NA_NA_NA_NA_NA_NA_NA_NA_NA_NA_NA_NA
Otu10587	Eukaryota_Amoebozoa_Incertae Sedis_Dictyamoeba_NA_NA_NA_NA_NA_NA_NA_NA_NA_NA_NA_NA_NA_NA_NA_NA_NA_NA_NA_NA_NA_NA_NA_NA_NA_NA_NA_NA_NA_NA_NA_NA_NA_NA_NA_NA_NA_NA_NA_NA
Otu10616	Eukaryota_Opisthokonta_Holozoa_Metazoa (Animalia)_Eumetazoa_Bilateria_Arthropoda_Chelicerata_Arachnida_Acari_NA_NA_NA_NA_NA_NA_NA_NA_NA_NA_NA_NA_NA_NA_NA_NA_NA
Otu10606	Eukaryota_Opisthokonta_Holozoa_Metazoa (Animalia)_Eumetazoa_Bilateria_Platyhelminthes_Rhabditophora_Seriata_Tricladida_Continenticola_NA_NA_NA_NA_NA_NA_NA_NA_NA_NA_NA_NA_NA_NA_NA_NA_NA_NA_NA_NA_NA
Otu10590	Eukaryota_Amoebozoa_Tubulinea_Arcellinida_Phryganellina_Cryptodifflugia_NA_NA_NA_NA_NA_NA_NA_NA_NA_NA_NA_NA_NA_NA_NA_NA_NA_NA_NA_NA_NA_NA_NA_NA_NA_NA_NA_NA_NA_NA_NA_NA_NA
Otu10621	Eukaryota_Opisthokonta_Nucletmycea_Fungi_Dikarya_Ascomycota_Pezizomycotina_Eurotiomycetes_Onygenales_Onygenaceae_Coccidioides_NA_NA_NA_NA_NA_NA_NA_NA_NA_NA_NA_NA_NA_NA_NA_NA_NA_NA_NA_NA_NA_NA
Otu10610	Eukaryota_SAR_Rhizaria_Cercozoa_Vampyrellidae_uncultured_NA_NA_NA_NA_NA_NA_NA_NA_NA_NA_NA_NA_NA_NA_NA_NA_NA_NA_NA_NA_NA_NA_NA_NA_NA_NA_NA_NA_NA_NA_NA
Otu10594	Eukaryota_Opisthokonta_Nucletmycea_Fungi_Dikarya_Ascomycota_Pezizomycotina_Eurotiomycetes_Eurotiales_Trichocomaceae_Talaromyces_NA_NA_NA_NA_NA_NA_NA_NA_NA_NA_NA_NA_NA_NA_NA_NA_NA_NA_NA_NA_NA_NA
Otu10629	Eukaryota_SAR_Alveolata_Ciliophora_Intramacronucleata_Conthreep_Oligohymenophorea_Scuticociliatia_Homalogastra_NA_NA_NA_NA_NA_NA_NA_NA_NA_NA_NA_NA_NA_NA_NA_NA_NA_NA_NA_NA_NA_NA_NA_NA_NA_NA_NA_NA_NA_NA_NA_NA_NA_NA
Otu10614	Eukaryota_Opisthokonta_Holozoa_Metazoa (Animalia)_Eumetazoa_Bilateria_Nematoda_Enoplea_Enoplia_Enoplida_NA_NA_NA_NA_NA_NA_NA_NA_NA_NA_NA_NA_NA_NA_NA_NA_NA_NA_NA_NA_NA_NA
Otu106	Eukaryota_Opisthokonta_Holozoa_Metazoa (Animalia)_Eumetazoa_Bilateria_Arthropoda_Chelicerata_Arachnida_Araneae_NA_NA_NA_NA_NA_NA_NA_NA_NA_NA_NA_NA_NA_NA_NA_NA_NA_NA_NA
Otu10634	Eukaryota_Opisthokonta_Nucletmycea_Fungi_Cryptomycota_Incertae Sedis_Incertae Sedis_Incertae Sedis_Incertae Sedis_Paramicrosporidium_NA_NA_NA_NA_NA_NA_NA_NA_NA_NA_NA_NA_NA_NA_NA_NA_NA_NA_NA_NA_NA_NA_NA_NA_NA_NA_NA_NA_NA_NA_NA_NA_NA_NA
Otu10619	Eukaryota_Opisthokonta_Holozoa_Metazoa (Animalia)_Eumetazoa_Bilateria_Arthropoda_Chelicerata_Arachnida_Acari_NA_NA_NA_NA_NA_NA_NA_NA_NA_NA_NA_NA_NA_NA_NA_NA_NA
Otu10603	Eukaryota_Amoebozoa_Incertae Sedis_Dictyamoeba_NA_NA_NA_NA_NA_NA_NA_NA_NA_NA_NA_NA_NA_NA_NA_NA_NA_NA_NA_NA_NA_NA_NA_NA_NA_NA_NA_NA_NA_NA_NA_NA_NA_NA_NA_NA_NA_NA_NA
Otu10640	Eukaryota_Opisthokonta_Nucletmycea_Fungi_Incertae Sedis_Zoopagomycotina_Incertae Sedis_Zoopagales_Sigmoideomycetaceae_Thamnocephalis_NA_NA_NA_NA_NA_NA_NA_NA_NA_NA_NA_NA_NA_NA_NA_NA_NA_NA_NA_NA_NA_NA_NA_NA_NA_NA_NA_NA
Otu10625	Eukaryota_Opisthokonta_Holozoa_Metazoa (Animalia)_Eumetazoa_Bilateria_Nematoda_Chromadorea_Tylenchida_NA_NA_NA_NA_NA_NA_NA_NA_NA_NA_NA_NA_NA_NA_NA_NA_NA_NA_NA_NA_NA_NA_NA
Otu10607	Eukaryota_Archaeplastida_Chloroplastida_Charophyta_Phragmoplastophyta_Streptophyta_Embryophyta_Tracheophyta_Spermatophyta_Magnoliophyta_Malpighiales_Tapura_NA_NA_NA_NA_NA_NA_NA_NA_NA_NA_NA_NA_NA_NA_NA_NA
Otu1065	Eukaryota_Opisthokonta_Holozoa_Choanoflagellida_Acanthoecida_Stephanoecidae_Marine Choanoflagellates 1_NA_NA_NA_NA_NA_NA_NA_NA_NA_NA_NA_NA_NA_NA_NA_NA_NA_NA_NA_NA_NA_NA_NA_NA_NA_NA_NA_NA_NA_NA_NA_NA_NA_NA_NA_NA_NA
Otu10627	Eukaryota_Opisthokonta_Nucletmycea_Fungi_Dikarya_Basidiomycota_Pucciniomycotina_Microbotryomycetes_Leucosporidiales_NA_NA_NA_NA_NA_NA_NA_NA_NA_NA_NA_NA_NA_NA_NA_NA_NA_NA_NA_NA_NA_NA_NA_NA_NA_NA_NA
Otu10611	Eukaryota_Archaeplastida_Chloroplastida_Charophyta_Phragmoplastophyta_Streptophyta_Embryophyta_Tracheophyta_Spermatophyta_Magnoliophyta_NA_NA_NA_NA_NA_NA_NA_NA_NA_NA_NA_NA_NA_NA_NA_NA
Otu10657	Eukaryota_Opisthokonta_Holozoa_Metazoa (Animalia)_Eumetazoa_Bilateria_Arthropoda_Myriapoda_Diplopoda_Penicillata_NA_NA_NA_NA_NA_NA_NA_NA_NA_NA_NA_NA_NA_NA_NA_NA_NA_NA_NA_NA
Otu10632	Eukaryota_Opisthokonta_Nucletmycea_Fungi_Incertae Sedis_Mucoromycotina_Incertae Sedis_Incertae Sedis_Basidiobolaceae_Basidiobolus_NA_NA_NA_NA_NA_NA_NA_NA_NA_NA_NA_NA_NA_NA_NA_NA_NA_NA_NA_NA_NA_NA_NA_NA_NA_NA_NA_NA
Otu10615	Eukaryota_Opisthokonta_Nucletmycea_Fungi_Dikarya_Ascomycota_Pezizomycotina_Eurotiomycetes_Chaetothyriales_NA_NA_NA_NA_NA_NA_NA_NA_NA_NA_NA_NA_NA_NA_NA_NA_NA_NA_NA_NA_NA_NA_NA_NA
Otu10661	Eukaryota_Centrohelida_Acanthocystidae_Pterocystis_NA_NA_NA_NA_NA_NA_NA_NA_NA_NA_NA_NA_NA_NA_NA_NA_NA_NA_NA_NA_NA_NA_NA_NA_NA_NA_NA_NA_NA_NA_NA_NA_NA_NA_NA_NA_NA_NA_NA
Otu10638	Eukaryota_Opisthokonta_Nucletmycea_Fungi_Incertae Sedis_Mucoromycotina_Incertae Sedis_Endogonales_NA_NA_NA_NA_NA_NA_NA_NA_NA_NA_NA_NA_NA_NA_NA_NA_NA_NA_NA_NA_NA_NA_NA_NA_NA_NA_NA_NA_NA_NA_NA_NA
Otu1062	Eukaryota_Opisthokonta_Nucletmycea_Fungi_Dikarya_Basidiomycota_Ustilaginomycotina_Exobasidiomycetes_Incertae Sedis_Incertae Sedis_Tilletiopsis_NA_NA_NA_NA_NA_NA_NA_NA_NA_NA_NA_NA_NA_NA_NA_NA_NA_NA_NA_NA_NA_NA_NA_NA_NA
Otu10665	Eukaryota_Opisthokonta_Nucletmycea_Fungi_Dikarya_Ascomycota_Pezizomycotina_Eurotiomycetes_Onygenales_NA_NA_NA_NA_NA_NA_NA_NA_NA_NA_NA_NA_NA_NA_NA_NA_NA_NA_NA_NA_NA_NA_NA_NA_NA_NA_NA
Otu10646	Eukaryota_Opisthokonta_Nucletmycea_Fungi_Dikarya_Ascomycota_Taphrinomycotina_Archaeorhizomycetes_Archaeorhizomycetales_Archaeorhizomycetaceae_Archaeorhizomyces_NA_NA_NA_NA_NA_NA_NA_NA_NA_NA_NA_NA_NA_NA_NA_NA_NA_NA_NA_NA_NA_NA_NA_NA_NA_NA_NA
Otu10628	Eukaryota_Opisthokonta_Nucletmycea_Fungi_Dikarya_Basidiomycota_Agaricomycotina_Agaricomycetes_Agaricales_Entolomataceae_Richoniella_NA_NA_NA_NA_NA_NA_NA_NA_NA_NA_NA_NA_NA_NA_NA_NA_NA_NA_NA_NA_NA_NA_NA_NA
Otu10670	Eukaryota_Opisthokonta_Nucletmycea_Fungi_Dikarya_Ascomycota_Pezizomycotina_Sordariomycetes_Hypocreales_Ophiocordycipitaceae_Ophiocordyceps_NA_NA_NA_NA_NA_NA_NA_NA_NA_NA_NA_NA_NA_NA_NA_NA_NA_NA_NA_NA_NA
Otu10652	Eukaryota_Opisthokonta_Nucletmycea_Fungi_Dikarya_Ascomycota_Pezizomycotina_Sordariomycetes_NA_NA_NA_NA_NA_NA_NA_NA_NA_NA_NA_NA_NA_NA_NA_NA_NA_NA_NA_NA_NA_NA_NA_NA
Otu10633	Eukaryota_Opisthokonta_Nucletmycea_Fungi_Dikarya_Basidiomycota_Pucciniomycotina_NA_NA_NA_NA_NA_NA_NA_NA_NA_NA_NA_NA_NA_NA_NA_NA_NA_NA_NA_NA_NA_NA_NA_NA_NA_NA_NA_NA_NA_NA_NA_NA_NA
Otu10679	Eukaryota_SAR_Alveolata_Ciliophora_Intramacronucleata_Spirotrichea_Oligotrichia_Spirotontonia_NA_NA_NA_NA_NA_NA_NA_NA_NA_NA_NA_NA_NA_NA_NA_NA_NA_NA_NA_NA_NA_NA_NA_NA_NA_NA_NA_NA_NA_NA_NA_NA_NA_NA_NA_NA
Otu1066	Eukaryota_SAR_Alveolata_Ciliophora_Intramacronucleata_Litostomatea_Haptoria_NA_NA_NA_NA_NA_NA_NA_NA_NA_NA_NA_NA_NA_NA_NA_NA_NA_NA_NA_NA_NA_NA_NA_NA_NA_NA_NA_NA_NA_NA_NA_NA_NA_NA_NA
Otu1064	Eukaryota_Opisthokonta_Nucletmycea_Fungi_Dikarya_Ascomycota_Pezizomycotina_Eurotiomycetes_Incertae Sedis_Incertae Sedis_Phaeomoniella_NA_NA_NA_NA_NA_NA_NA_NA_NA_NA_NA_NA_NA_NA_NA_NA_NA_NA_NA_NA_NA_NA
Otu10682	Eukaryota_Opisthokonta_Nucletmycea_Fungi_Chytridiomycota_Incertae Sedis_Chytridiomycetes_Chytridiales_Chytridiaceae_Gromochytrium_NA_NA_NA_NA_NA_NA_NA_NA_NA_NA_NA_NA_NA_NA_NA_NA_NA_NA_NA_NA_NA_NA_NA_NA_NA_NA_NA_NA
Otu10669	Eukaryota_Opisthokonta_Nucletmycea_Fungi_Dikarya_Ascomycota_Pezizomycotina_Dothideomycetes_Botryosphaeriales_Botryosphaeriaceae_Guignardia_NA_NA_NA_NA_NA_NA_NA_NA_NA_NA_NA_NA_NA_NA_NA_NA_NA_NA_NA_NA_NA
Otu10648	Eukaryota_Archaeplastida_Chloroplastida_Charophyta_Phragmoplastophyta_Streptophyta_Embryophyta_Tracheophyta_Spermatophyta_Magnoliophyta_Malpighiales_Jatropha_NA_NA_NA_NA_NA_NA_NA_NA_NA_NA_NA_NA_NA_NA
Otu10686	Eukaryota_SAR_Alveolata_Apicomplexa_Conoidasida_Gregarinasina_Eugregarinorida_D3P05A02_NA_NA_NA_NA_NA_NA_NA_NA_NA_NA_NA_NA_NA_NA_NA_NA_NA_NA_NA_NA_NA_NA_NA_NA_NA_NA_NA_NA_NA_NA_NA_NA_NA_NA_NA_NA
Otu10676	Eukaryota_Amoebozoa_Gracilipodida_Flamella_NA_NA_NA_NA_NA_NA_NA_NA_NA_NA_NA_NA_NA_NA_NA_NA_NA_NA_NA_NA_NA_NA_NA_NA_NA_NA_NA_NA_NA_NA_NA_NA_NA_NA_NA_NA_NA_NA_NA
Otu10656	Eukaryota_Opisthokonta_Nucletmycea_Fungi_Dikarya_Ascomycota_Pezizomycotina_Sordariomycetes_Sordariales_Coniochaetaceae_Coniochaeta_NA_NA_NA_NA_NA_NA_NA_NA_NA_NA_NA_NA_NA_NA_NA_NA_NA_NA_NA_NA_NA
Otu10690	Eukaryota_Opisthokonta_Nucletmycea_Fungi_Cryptomycota_LKM11_NA_NA_NA_NA_NA_NA_NA_NA_NA_NA_NA_NA_NA_NA_NA_NA_NA_NA_NA_NA_NA_NA_NA_NA_NA_NA_NA_NA_NA_NA_NA
Otu10680	Eukaryota_Opisthokonta_Nucletmycea_Fungi_Incertae Sedis_Mucoromycotina_Incertae Sedis_Endogonales_NA_NA_NA_NA_NA_NA_NA_NA_NA_NA_NA_NA_NA_NA_NA_NA_NA_NA_NA_NA_NA_NA_NA_NA_NA_NA_NA_NA_NA_NA
Otu10660	Eukaryota_SAR_Rhizaria_Retaria_Acantharia_Chaunocanthida_NA_NA_NA_NA_NA_NA_NA_NA_NA_NA_NA_NA_NA_NA_NA_NA_NA_NA_NA_NA_NA_NA_NA_NA_NA_NA_NA_NA_NA_NA_NA_NA_NA_NA_NA_NA_NA
Otu10694	Eukaryota_SAR_Stramenopiles_Bicosoecida_Bicosoeca_NA_NA_NA_NA_NA_NA_NA_NA_NA_NA_NA_NA_NA_NA_NA_NA_NA_NA_NA_NA_NA_NA_NA_NA_NA_NA_NA_NA_NA_NA_NA_NA_NA_NA_NA_NA_NA
Otu10684	Eukaryota_SAR_Rhizaria_Cercozoa_Imbricatea_Silicofilosea_Euglyphida_Trinematidae_Amb-18S-615_NA_NA_NA_NA_NA_NA_NA_NA_NA_NA_NA_NA_NA_NA_NA_NA_NA_NA_NA_NA_NA_NA_NA_NA_NA_NA_NA_NA_NA_NA_NA_NA
Otu1067	Eukaryota_SAR_Stramenopiles_Peronosporomycetes_NA_NA_NA_NA_NA_NA_NA_NA_NA_NA_NA_NA_NA_NA_NA_NA_NA_NA_NA_NA_NA_NA_NA_NA_NA_NA_NA_NA_NA_NA_NA_NA_NA_NA_NA_NA_NA_NA_NA_NA
Otu10696	Eukaryota_Opisthokonta_Nucletmycea_Fungi_Dikarya_Basidiomycota_Agaricomycotina_Agaricomycetes_Corticiales_Corticiaceae_Vuilleminia_NA_NA_NA_NA_NA_NA_NA_NA_NA_NA_NA_NA_NA_NA_NA_NA_NA_NA_NA_NA_NA_NA_NA_NA
Otu10689	Eukaryota_Opisthokonta_Nucletmycea_Fungi_Cryptomycota_LKM11_NA_NA_NA_NA_NA_NA_NA_NA_NA_NA_NA_NA_NA_NA_NA_NA_NA_NA_NA_NA_NA_NA_NA_NA_NA_NA_NA_NA_NA_NA_NA_NA_NA_NA_NA_NA_NA_NA
Otu10678	Eukaryota_SAR_Rhizaria_Cercozoa_Vampyrellidae_uncultured_NA_NA_NA_NA_NA_NA_NA_NA_NA_NA_NA_NA_NA_NA_NA_NA_NA_NA_NA_NA_NA_NA_NA_NA_NA_NA_NA_NA_NA_NA_NA_NA_NA_NA_NA
Otu1070	Eukaryota_Opisthokonta_Nucletmycea_Fungi_Chytridiomycota_Incertae Sedis_Monoblepharidomycetes_Monoblepharidales_Gonapodyaceae_Gonapodya_NA_NA_NA_NA_NA_NA_NA_NA_NA_NA_NA_NA_NA_NA_NA_NA_NA_NA_NA_NA_NA_NA_NA_NA_NA_NA_NA_NA
Otu10692	Eukaryota_Opisthokonta_Nucletmycea_Fungi_LKM15_NA_NA_NA_NA_NA_NA_NA_NA_NA_NA_NA_NA_NA_NA_NA_NA_NA_NA_NA_NA_NA_NA_NA_NA_NA_NA_NA_NA_NA_NA_NA_NA
Otu10681	Eukaryota_Opisthokonta_Nucletmycea_Fungi_Cryptomycota_Incertae Sedis_Incertae Sedis_Incertae Sedis_Incertae Sedis_Paramicrosporidium_NA_NA_NA_NA_NA_NA_NA_NA_NA_NA_NA_NA_NA_NA_NA_NA_NA_NA_NA_NA_NA_NA_NA_NA_NA_NA_NA_NA_NA_NA_NA_NA
Otu10703	Eukaryota_SAR_Alveolata_Apicomplexa_Conoidasida_Gregarinasina_Eugregarinorida_Gregarina_NA_NA_NA_NA_NA_NA_NA_NA_NA_NA_NA_NA_NA_NA_NA_NA_NA_NA_NA_NA_NA_NA_NA_NA_NA_NA_NA_NA_NA_NA
Otu10698	Eukaryota_Opisthokonta_Holozoa_Metazoa (Animalia)_Eumetazoa_Bilateria_Arthropoda_Crustacea_Malacostraca_Eumalacostraca_Peracarida_NA_NA_NA_NA_NA_NA_NA_NA_NA_NA_NA_NA_NA_NA_NA_NA
Otu10685	Eukaryota_SAR_Rhizaria_Cercozoa_Novel Clade Gran-5_NA_NA_NA_NA_NA_NA_NA_NA_NA_NA_NA_NA_NA_NA_NA_NA_NA_NA_NA_NA_NA_NA_NA_NA_NA_NA_NA_NA_NA_NA_NA_NA_NA_NA_NA_NA_NA_NA_NA
Otu10708	Eukaryota_Opisthokonta_Nucletmycea_Fungi_Dikarya_Basidiomycota_Agaricomycotina_Agaricomycetes_Corticiales_Corticiaceae_Dendrothele_NA_NA_NA_NA_NA_NA_NA_NA_NA_NA_NA_NA_NA_NA_NA_NA_NA_NA_NA_NA_NA_NA_NA_NA
Otu10701	Eukaryota_Amoebozoa_Tubulinea_Euamoebida_Ptolemeba_NA_NA_NA_NA_NA_NA_NA_NA_NA_NA_NA_NA_NA_NA_NA_NA_NA_NA_NA_NA_NA_NA_NA_NA_NA_NA_NA_NA_NA_NA_NA_NA_NA_NA_NA_NA
Otu1069	Eukaryota_Opisthokonta_Holozoa_Metazoa (Animalia)_Eumetazoa_Bilateria_Platyhelminthes_Rhabditophora_Seriata_Bothrioplanida_Bothrioplanidae_NA_NA_NA_NA_NA_NA_NA_NA_NA_NA_NA_NA_NA_NA_NA_NA_NA_NA_NA_NA_NA_NA_NA_NA
Otu10712	Eukaryota_SAR_Rhizaria_Cercozoa_Vampyrellidae_uncultured_NA_NA_NA_NA_NA_NA_NA_NA_NA_NA_NA_NA_NA_NA_NA_NA_NA_NA_NA_NA_NA_NA_NA_NA_NA_NA_NA_NA_NA_NA_NA_NA_NA_NA_NA_NA_NA_NA
Otu10706	Eukaryota_Amoebozoa_Discosea_Longamoebia_Centramoebida_Acanthamoeba_NA_NA_NA_NA_NA_NA_NA_NA_NA_NA_NA_NA_NA_NA_NA_NA_NA_NA_NA_NA_NA_NA_NA_NA_NA_NA_NA_NA_NA_NA_NA_NA
Otu10693	Eukaryota_Opisthokonta_Holozoa_Metazoa (Animalia)_Eumetazoa_Bilateria_Nematoda_Chromadorea_Tylenchida_NA_NA_NA_NA_NA_NA_NA_NA_NA_NA_NA_NA_NA_NA_NA_NA_NA_NA_NA_NA_NA_NA
Otu10717	Eukaryota_Opisthokonta_Nucletmycea_Fungi_Dikarya_Basidiomycota_Pucciniomycotina_Agaricostilbomycetes_Agaricostilbales_Chionosphaeraceae_Kurtzmanomyces_NA_NA_NA_NA_NA_NA_NA_NA_NA_NA_NA_NA_NA_NA_NA_NA_NA_NA_NA_NA_NA_NA_NA_NA_NA
Otu1071	Eukaryota_Opisthokonta_Holozoa_Metazoa (Animalia)_Eumetazoa_Bilateria_Arthropoda_Hexapoda_Insecta_Pterygota_Neoptera_Diptera_NA_NA_NA_NA_NA_NA_NA_NA_NA_NA_NA_NA_NA_NA_NA_NA_NA_NA_NA_NA_NA_NA_NA
Otu10695	Eukaryota_Opisthokonta_Nucletmycea_Fungi_Dikarya_Ascomycota_Pezizomycotina_Eurotiomycetes_Onygenales_Ajellomycetaceae_Ajellomyces_NA_NA_NA_NA_NA_NA_NA_NA_NA_NA_NA_NA_NA_NA_NA_NA_NA_NA_NA_NA_NA_NA
Otu10721	Eukaryota_SAR_Rhizaria_Cercozoa_Novel Clade 2_NA_NA_NA_NA_NA_NA_NA_NA_NA_NA_NA_NA_NA_NA_NA_NA_NA_NA_NA_NA_NA_NA_NA_NA_NA_NA_NA_NA_NA_NA_NA_NA_NA_NA_NA_NA_NA_NA_NA
Otu10715	Eukaryota_Opisthokonta_Holozoa_Metazoa (Animalia)_Eumetazoa_Bilateria_Arthropoda_Hexapoda_Insecta_Pterygota_Neoptera_Coleoptera_NA_NA_NA_NA_NA_NA_NA_NA_NA_NA_NA
Otu10699	Eukaryota_Opisthokonta_Nucletmycea_Fungi_Dikarya_Ascomycota_Pezizomycotina_Eurotiomycetes_Mycocaliciales_Mycocaliciaceae_Chaenothecopsis_NA_NA_NA_NA_NA_NA_NA_NA_NA_NA_NA_NA_NA_NA_NA_NA_NA_NA_NA_NA_NA_NA
Otu1072	Eukaryota_SAR_Alveolata_Ciliophora_Intramacronucleata_Litostomatea_Haptoria_Protospathidium_NA_NA_NA_NA_NA_NA_NA_NA_NA_NA_NA_NA_NA_NA_NA_NA_NA_NA_NA_NA_NA_NA_NA_NA_NA_NA_NA_NA_NA
Otu10702	Eukaryota_Opisthokonta_Nucletmycea_Fungi_Blastocladiomycota_Incertae Sedis_Blastocladiomycetes_Blastocladiales_Physodermataceae_Physoderma_NA_NA_NA_NA_NA_NA_NA_NA_NA_NA_NA_NA_NA_NA_NA_NA_NA_NA_NA_NA_NA_NA_NA_NA_NA_NA_NA_NA
Otu10723	Eukaryota_Opisthokonta_Holozoa_Metazoa (Animalia)_Eumetazoa_Bilateria_Arthropoda_Chelicerata_Arachnida_Acari_NA_NA_NA_NA_NA_NA_NA_NA_NA_NA_NA_NA_NA_NA_NA_NA_NA
Otu10707	Eukaryota_SAR_Rhizaria_Cercozoa_Imbricatea_Silicofilosea_Euglyphida_Trinematidae_NA_NA_NA_NA_NA_NA_NA_NA_NA_NA_NA_NA_NA_NA_NA_NA_NA_NA_NA_NA_NA_NA_NA_NA_NA_NA_NA_NA_NA_NA_NA_NA_NA_NA_NA_NA
Otu10710	Eukaryota_Opisthokonta_Nucletmycea_Fungi_Dikarya_Basidiomycota_Agaricomycotina_Agaricomycetes_NA_NA_NA_NA_NA_NA_NA_NA_NA_NA_NA_NA_NA_NA_NA_NA_NA_NA_NA_NA_NA_NA_NA_NA_NA_NA_NA_NA_NA_NA_NA_NA_NA_NA_NA_NA_NA_NA
Otu10716	Eukaryota_Opisthokonta_Holozoa_Metazoa (Animalia)_Eumetazoa_Bilateria_Arthropoda_Crustacea_Malacostraca_Eumalacostraca_Eucarida_NA_NA_NA_NA_NA_NA_NA_NA_NA_NA_NA_NA_NA_NA
Otu10720	Eukaryota_SAR_Alveolata_Ciliophora_Intramacronucleata_Conthreep_Nassophorea_NA_NA_NA_NA_NA_NA_NA_NA_NA_NA_NA_NA_NA_NA_NA_NA_NA_NA_NA_NA_NA_NA_NA_NA_NA_NA_NA_NA_NA_NA_NA_NA
Otu10730	Eukaryota_Amoebozoa_LKM74_NA_NA_NA_NA_NA_NA_NA_NA_NA_NA_NA_NA_NA_NA_NA_NA_NA_NA_NA_NA_NA_NA_NA_NA_NA_NA_NA_NA_NA_NA_NA_NA_NA_NA_NA_NA_NA_NA_NA_NA
Otu10736	Eukaryota_SAR_Alveolata_Ciliophora_Intramacronucleata_Conthreep_Plagiopylea_Odontostomatida_Epalxella_NA_NA_NA_NA_NA_NA_NA_NA_NA_NA_NA_NA_NA_NA_NA_NA_NA_NA_NA_NA_NA_NA_NA_NA_NA_NA_NA_NA_NA_NA_NA_NA_NA
Otu1074	Eukaryota_Centrohelida_Heterophryidae_uncultured_NA_NA_NA_NA_NA_NA_NA_NA_NA_NA_NA_NA_NA_NA_NA_NA_NA_NA_NA_NA_NA_NA_NA_NA_NA_NA_NA_NA_NA_NA_NA_NA_NA_NA_NA_NA_NA_NA_NA_NA
Otu10746	Eukaryota_Amoebozoa_Discosea_Longamoebia_Centramoebida_Acanthamoeba_NA_NA_NA_NA_NA_NA_NA_NA_NA_NA_NA_NA_NA_NA_NA_NA_NA_NA_NA_NA_NA_NA_NA_NA_NA_NA_NA_NA_NA_NA_NA_NA_NA
Otu10752	Eukaryota_Opisthokonta_Nucletmycea_Fungi_Cryptomycota_LKM11_NA_NA_NA_NA_NA_NA_NA_NA_NA_NA_NA_NA_NA_NA_NA_NA_NA_NA_NA_NA_NA_NA_NA_NA_NA_NA_NA_NA_NA_NA_NA_NA_NA_NA_NA_NA_NA_NA
Otu10756	_NA_NA_NA_NA_NA_NA_NA_NA_NA_NA_NA_NA_NA_NA_NA_NA_NA_NA_NA_NA_NA_NA_NA_NA_NA_NA_NA_NA_NA_NA_NA_NA_NA_NA_NA_NA
Otu10760	Eukaryota_Opisthokonta_Holozoa_Metazoa (Animalia)_Eumetazoa_Bilateria_Gastrotricha_Chaetonotida_NA_NA_NA_NA_NA_NA_NA_NA_NA_NA_NA_NA_NA_NA_NA_NA_NA_NA_NA_NA_NA_NA_NA_NA_NA_NA
Otu10764	Eukaryota_SAR_Rhizaria_Cercozoa_Thecofilosea_Cryomonadida_Rhizaspididae_Rhogostoma_NA_NA_NA_NA_NA_NA_NA_NA_NA_NA_NA_NA_NA_NA_NA_NA_NA_NA_NA_NA_NA_NA_NA_NA_NA_NA_NA_NA_NA_NA_NA_NA_NA_NA_NA_NA
Otu10768	Eukaryota_SAR_Rhizaria_Cercozoa_Imbricatea_Marimonadida_Pseudopirsonia_NA_NA_NA_NA_NA_NA_NA_NA_NA_NA_NA_NA_NA_NA_NA_NA_NA_NA_NA_NA_NA_NA_NA_NA_NA_NA_NA_NA_NA_NA_NA_NA_NA_NA_NA_NA_NA
Otu10771	Eukaryota_Opisthokonta_Nucletmycea_Fungi_Dikarya_Ascomycota_Pezizomycotina_Eurotiomycetes_Chaetothyriales_NA_NA_NA_NA_NA_NA_NA_NA_NA_NA_NA_NA_NA_NA_NA_NA_NA_NA_NA_NA_NA_NA_NA_NA
Otu10778	Eukaryota_SAR_Alveolata_Protalveolata_Perkinsidae_A31_NA_NA_NA_NA_NA_NA_NA_NA_NA_NA_NA_NA_NA_NA_NA_NA_NA_NA_NA_NA_NA_NA_NA_NA_NA_NA_NA_NA_NA_NA_NA_NA_NA_NA_NA_NA
Otu10782	Eukaryota_Amoebozoa_Schizoplasmodiida_Ceratiomyxella_NA_NA_NA_NA_NA_NA_NA_NA_NA_NA_NA_NA_NA_NA_NA_NA_NA_NA_NA_NA_NA_NA_NA_NA_NA_NA_NA_NA_NA_NA_NA_NA_NA_NA_NA_NA
Otu10786	Eukaryota_Opisthokonta_Holozoa_Metazoa (Animalia)_Eumetazoa_Bilateria_Nematoda_Chromadorea_Tylenchida_NA_NA_NA_NA_NA_NA_NA_NA_NA_NA_NA_NA_NA_NA_NA_NA_NA_NA_NA_NA_NA_NA
Otu1079	Eukaryota_Opisthokonta_Holozoa_Metazoa (Animalia)_Eumetazoa_Bilateria_Arthropoda_Chelicerata_Arachnida_Acari_NA_NA_NA_NA_NA_NA_NA_NA_NA_NA_NA_NA_NA_NA_NA_NA_NA
Otu10794	Eukaryota_Opisthokonta_Holozoa_Metazoa (Animalia)_Eumetazoa_Bilateria_Mollusca_Gastropoda_Vetigastropoda_NA_NA_NA_NA_NA_NA_NA_NA_NA_NA_NA_NA_NA_NA_NA_NA_NA_NA_NA_NA_NA_NA_NA_NA
Otu10799	Eukaryota_SAR_Rhizaria_Cercozoa_Glissomonadida_Heteromita_NA_NA_NA_NA_NA_NA_NA_NA_NA_NA_NA_NA_NA_NA_NA_NA_NA_NA_NA_NA_NA_NA_NA_NA_NA_NA_NA_NA_NA_NA_NA_NA_NA_NA_NA_NA
Otu1080	Eukaryota_SAR_Rhizaria_Cercozoa_Glissomonadida_Heteromita_NA_NA_NA_NA_NA_NA_NA_NA_NA_NA_NA_NA_NA_NA_NA_NA_NA_NA_NA_NA_NA_NA_NA_NA_NA_NA_NA_NA_NA_NA_NA_NA_NA_NA
Otu10803	Eukaryota_Amoebozoa_Tubulinea_Euamoebida_BOLA868_NA_NA_NA_NA_NA_NA_NA_NA_NA_NA_NA_NA_NA_NA_NA_NA_NA_NA_NA_NA_NA_NA_NA_NA_NA_NA_NA_NA_NA_NA_NA_NA_NA_NA_NA_NA_NA
Otu10807	Eukaryota_Opisthokonta_Nucletmycea_Fungi_Chytridiomycota_Incertae Sedis_Chytridiomycetes_uncultured_NA_NA_NA_NA_NA_NA_NA_NA_NA_NA_NA_NA_NA_NA_NA_NA_NA_NA_NA_NA_NA_NA_NA_NA_NA_NA_NA_NA_NA_NA_NA_NA_NA_NA_NA_NA
Otu10810	Eukaryota_Archaeplastida_Chloroplastida_Chlorophyta_Mamiellophyceae_Mamiellales_Micromonas_NA_NA_NA_NA_NA_NA_NA_NA_NA_NA_NA_NA_NA_NA_NA_NA_NA_NA_NA_NA_NA_NA_NA_NA_NA_NA_NA_NA_NA_NA_NA_NA_NA_NA_NA_NA_NA
Otu10815	Eukaryota_Opisthokonta_Nucletmycea_Fungi_Dikarya_Ascomycota_Pezizomycotina_Dothideomycetes_Jahnulales_Aliquandostipitaceae_NA_NA_NA_NA_NA_NA_NA_NA_NA_NA_NA_NA_NA_NA_NA_NA_NA_NA_NA_NA_NA_NA_NA_NA_NA_NA_NA_NA_NA_NA_NA
Otu1082	Eukaryota_Opisthokonta_Holozoa_Metazoa (Animalia)_Eumetazoa_Bilateria_Arthropoda_Hexapoda_Insecta_Pterygota_Neoptera_Dictyoptera_Isoptera_NA_NA_NA_NA_NA_NA_NA_NA_NA_NA_NA
Otu10823	Eukaryota_SAR_Alveolata_Ciliophora_Intramacronucleata_Conthreep_Oligohymenophorea_CV1-2A-17_NA_NA_NA_NA_NA_NA_NA_NA_NA_NA_NA_NA_NA_NA_NA_NA_NA_NA_NA_NA_NA_NA_NA_NA_NA_NA_NA_NA_NA_NA_NA_NA_NA_NA
Otu10825	Eukaryota_SAR_Alveolata_Apicomplexa_Conoidasida_Cryptosporida_Cryptosporidium_NA_NA_NA_NA_NA_NA_NA_NA_NA_NA_NA_NA_NA_NA_NA_NA_NA_NA_NA_NA_NA_NA_NA_NA_NA_NA_NA_NA_NA_NA
Otu10829	Eukaryota_Archaeplastida_Chloroplastida_Charophyta_Phragmoplastophyta_Streptophyta_Embryophyta_Tracheophyta_Spermatophyta_Magnoliophyta_Malpighiales_Tapura_NA_NA_NA_NA_NA_NA_NA_NA_NA_NA_NA_NA_NA_NA_NA_NA
Otu10832	Eukaryota_Opisthokonta_Nucletmycea_Fungi_Blastocladiomycota_Incertae Sedis_Blastocladiomycetes_Blastocladiales_Physodermataceae_Physoderma_NA_NA_NA_NA_NA_NA_NA_NA_NA_NA_NA_NA_NA_NA_NA_NA_NA_NA_NA_NA_NA_NA_NA_NA_NA_NA_NA_NA
Otu10837	Eukaryota_Opisthokonta_Nucletmycea_Fungi_Cryptomycota_Incertae Sedis_Incertae Sedis_Incertae Sedis_Incertae Sedis_Rozella_NA_NA_NA_NA_NA_NA_NA_NA_NA_NA_NA_NA_NA_NA_NA_NA_NA_NA_NA_NA_NA_NA_NA_NA_NA_NA_NA_NA_NA_NA_NA
Otu10845	Eukaryota_Opisthokonta_Holozoa_Metazoa (Animalia)_Eumetazoa_Bilateria_Nematoda_Chromadorea_Tylenchida_NA_NA_NA_NA_NA_NA_NA_NA_NA_NA_NA_NA_NA_NA_NA_NA_NA_NA_NA_NA_NA_NA
Otu1085	Eukaryota_Amoebozoa_Discosea_Longamoebia_Centramoebida_Acanthamoeba_NA_NA_NA_NA_NA_NA_NA_NA_NA_NA_NA_NA_NA_NA_NA_NA_NA_NA_NA_NA_NA_NA_NA_NA_NA_NA_NA_NA_NA_NA_NA_NA
Otu10855	Eukaryota_SAR_Rhizaria_Cercozoa_Imbricatea_Silicofilosea_Thaumatomonadida_Peregriniidae_D2P04A09_NA_NA_NA_NA_NA_NA_NA_NA_NA_NA_NA_NA_NA_NA_NA_NA_NA_NA_NA_NA_NA_NA_NA_NA_NA_NA_NA_NA_NA_NA_NA_NA_NA_NA_NA
Otu10861	Eukaryota_SAR_Rhizaria_Cercozoa_Glissomonadida_Bodomorpha_NA_NA_NA_NA_NA_NA_NA_NA_NA_NA_NA_NA_NA_NA_NA_NA_NA_NA_NA_NA_NA_NA_NA_NA_NA_NA_NA_NA_NA_NA_NA_NA_NA_NA_NA_NA_NA_NA
Otu10867	Eukaryota_SAR_Alveolata_Ciliophora_Intramacronucleata_Armophorea_Armophorida_Brachonella_NA_NA_NA_NA_NA_NA_NA_NA_NA_NA_NA_NA_NA_NA_NA_NA_NA_NA_NA_NA_NA_NA_NA_NA_NA_NA_NA_NA_NA_NA
Otu10871	Eukaryota_SAR_Alveolata_Apicomplexa_Aconoidasida_Piroplasmorida_Babesia_NA_NA_NA_NA_NA_NA_NA_NA_NA_NA_NA_NA_NA_NA_NA_NA_NA_NA_NA_NA_NA_NA_NA_NA_NA_NA_NA_NA_NA_NA_NA
Otu10876	Eukaryota_Opisthokonta_Nucletmycea_Fungi_Dikarya_Basidiomycota_Agaricomycotina_Agaricomycetes_Boletales_Jaapiaceae_Jaapia_NA_NA_NA_NA_NA_NA_NA_NA_NA_NA_NA_NA_NA_NA_NA_NA_NA_NA_NA_NA_NA_NA_NA_NA
Otu1088	Eukaryota_SAR_Rhizaria_Cercozoa_Thecofilosea_E-A1_NA_NA_NA_NA_NA_NA_NA_NA_NA_NA_NA_NA_NA_NA_NA_NA_NA_NA_NA_NA_NA_NA_NA_NA_NA_NA_NA_NA_NA_NA_NA_NA_NA_NA_NA_NA_NA_NA
Otu10885	Eukaryota_Opisthokonta_Nucletmycea_Fungi_Incertae Sedis_Zoopagomycotina_Incertae Sedis_Zoopagales_Sigmoideomycetaceae_Thamnocephalis_NA_NA_NA_NA_NA_NA_NA_NA_NA_NA_NA_NA_NA_NA_NA_NA_NA_NA_NA_NA_NA_NA_NA_NA_NA_NA_NA_NA
Otu10889	Eukaryota_SAR_Rhizaria_Cercozoa_Metromonadea_Metopion_NA_NA_NA_NA_NA_NA_NA_NA_NA_NA_NA_NA_NA_NA_NA_NA_NA_NA_NA_NA_NA_NA_NA_NA_NA_NA_NA_NA_NA_NA_NA_NA_NA_NA_NA
Otu10892	Eukaryota_Opisthokonta_Nucletmycea_Fungi_LKM15_NA_NA_NA_NA_NA_NA_NA_NA_NA_NA_NA_NA_NA_NA_NA_NA_NA_NA_NA_NA_NA_NA_NA_NA_NA_NA_NA_NA_NA_NA_NA_NA_NA_NA_NA_NA_NA_NA_NA
Otu10896	Eukaryota_SAR_Rhizaria_Cercozoa_Glissomonadida_Heteromita_NA_NA_NA_NA_NA_NA_NA_NA_NA_NA_NA_NA_NA_NA_NA_NA_NA_NA_NA_NA_NA_NA_NA_NA_NA_NA_NA_NA_NA_NA_NA_NA_NA_NA_NA_NA_NA_NA
Otu10901	Eukaryota_SAR_Stramenopiles_Bicosoecida_LG08-10_NA_NA_NA_NA_NA_NA_NA_NA_NA_NA_NA_NA_NA_NA_NA_NA_NA_NA_NA_NA_NA_NA_NA_NA_NA_NA_NA_NA_NA_NA_NA_NA_NA_NA_NA_NA_NA_NA
Otu10907	Eukaryota_Opisthokonta_Holozoa_Metazoa (Animalia)_Eumetazoa_Bilateria_Platyhelminthes_Rhabditophora_Rhabdocoela_Neodalyellida_NA_NA_NA_NA_NA_NA_NA_NA_NA_NA_NA_NA_NA_NA_NA_NA_NA_NA_NA_NA_NA_NA_NA_NA
Otu10909	Eukaryota_SAR_Alveolata_Apicomplexa_Conoidasida_Gregarinasina_Eugregarinorida_NA_NA_NA_NA_NA_NA_NA_NA_NA_NA_NA_NA_NA_NA_NA_NA_NA_NA_NA_NA_NA_NA_NA_NA_NA_NA_NA_NA_NA_NA_NA
Otu10913	Eukaryota_Opisthokonta_Nucletmycea_Fungi_Cryptomycota_LKM11_NA_NA_NA_NA_NA_NA_NA_NA_NA_NA_NA_NA_NA_NA_NA_NA_NA_NA_NA_NA_NA_NA_NA_NA_NA_NA_NA_NA_NA_NA_NA_NA_NA_NA_NA_NA_NA_NA
Otu10919	Eukaryota_Opisthokonta_Nucletmycea_Fungi_Cryptomycota_Incertae Sedis_Incertae Sedis_Incertae Sedis_Incertae Sedis_Paramicrosporidium_NA_NA_NA_NA_NA_NA_NA_NA_NA_NA_NA_NA_NA_NA_NA_NA_NA_NA_NA_NA_NA_NA_NA_NA_NA_NA_NA_NA_NA_NA_NA_NA_NA_NA
Otu10923	Eukaryota_Opisthokonta_Nucletmycea_Fungi_Dikarya_Basidiomycota_Agaricomycotina_Agaricomycetes_Agaricales_Bolbitiaceae_Bolbitius_NA_NA_NA_NA_NA_NA_NA_NA_NA_NA_NA_NA_NA_NA_NA_NA_NA_NA_NA_NA_NA_NA_NA_NA
Otu10928	Eukaryota_Opisthokonta_Nucletmycea_Fungi_Dikarya_Ascomycota_Pezizomycotina_Eurotiomycetes_Onygenales_Onygenaceae_Aphanoascus_NA_NA_NA_NA_NA_NA_NA_NA_NA_NA_NA_NA_NA_NA_NA_NA_NA_NA_NA_NA_NA_NA
Otu10932	Eukaryota_Archaeplastida_Chloroplastida_Charophyta_Phragmoplastophyta_Streptophyta_Embryophyta_Tracheophyta_Spermatophyta_Magnoliophyta_Malpighiales_Vantanea_NA_NA_NA_NA_NA_NA_NA_NA_NA_NA_NA_NA_NA_NA_NA_NA
Otu10937	Eukaryota_Opisthokonta_Nucletmycea_Fungi_Cryptomycota_Incertae Sedis_Incertae Sedis_Incertae Sedis_Incertae Sedis_Paramicrosporidium_NA_NA_NA_NA_NA_NA_NA_NA_NA_NA_NA_NA_NA_NA_NA_NA_NA_NA_NA_NA_NA_NA_NA_NA_NA_NA_NA_NA_NA_NA_NA_NA
Otu10941	Eukaryota_Opisthokonta_Nucletmycea_Fungi_Cryptomycota_Incertae Sedis_Incertae Sedis_Incertae Sedis_Incertae Sedis_Paramicrosporidium_NA_NA_NA_NA_NA_NA_NA_NA_NA_NA_NA_NA_NA_NA_NA_NA_NA_NA_NA_NA_NA_NA_NA_NA_NA_NA_NA_NA_NA_NA_NA_NA
Otu10949	Eukaryota_Opisthokonta_Nucletmycea_Fungi_Cryptomycota_LKM11_NA_NA_NA_NA_NA_NA_NA_NA_NA_NA_NA_NA_NA_NA_NA_NA_NA_NA_NA_NA_NA_NA_NA_NA_NA_NA_NA_NA_NA_NA_NA_NA_NA_NA_NA_NA_NA_NA
Otu10725	Eukaryota_Opisthokonta_Nucletmycea_Fungi_Dikarya_Basidiomycota_Pucciniomycotina_Agaricostilbomycetes_Agaricostilbales_Chionosphaeraceae_NA_NA_NA_NA_NA_NA_NA_NA_NA_NA_NA_NA_NA_NA_NA_NA_NA_NA_NA_NA_NA_NA_NA_NA_NA_NA_NA_NA_NA_NA
Otu10728	Eukaryota_Opisthokonta_Nucletmycea_Fungi_Dikarya_Basidiomycota_Agaricomycotina_Agaricomycetes_Boletales_Boletaceae_Boletus_NA_NA_NA_NA_NA_NA_NA_NA_NA_NA_NA_NA_NA_NA_NA_NA_NA_NA_NA_NA_NA_NA
Otu1073	Eukaryota_Opisthokonta_Nucletmycea_Fungi_Dikarya_Basidiomycota_Agaricomycotina_Agaricomycetes_Agaricales_Agaricaceae_Cystoderma_NA_NA_NA_NA_NA_NA_NA_NA_NA_NA_NA_NA_NA_NA_NA_NA_NA_NA_NA_NA_NA_NA_NA_NA
Otu10732	Eukaryota_Opisthokonta_Holozoa_Metazoa (Animalia)_Eumetazoa_Bilateria_Nematoda_Enoplea_Dorylaimia_Dorylaimida_NA_NA_NA_NA_NA_NA_NA_NA_NA_NA_NA_NA_NA_NA_NA_NA_NA_NA_NA_NA
Otu10735	Eukaryota_SAR_Alveolata_Ciliophora_Intramacronucleata_Conthreep_Colpodea_Cyrtolophosidida_Cyrtolophosis_NA_NA_NA_NA_NA_NA_NA_NA_NA_NA_NA_NA_NA_NA_NA_NA_NA_NA_NA_NA_NA_NA_NA_NA_NA_NA_NA_NA_NA
Otu10737	Eukaryota_D4P07G08_NA_NA_NA_NA_NA_NA_NA_NA_NA_NA_NA_NA_NA_NA_NA_NA_NA_NA_NA_NA_NA_NA_NA_NA_NA_NA_NA_NA_NA_NA_NA_NA_NA_NA_NA_NA_NA_NA_NA_NA_NA_NA
Otu10739	Eukaryota_Opisthokonta_Nucletmycea_Fungi_Chytridiomycota_Incertae Sedis_Monoblepharidomycetes_Monoblepharidales_NA_NA_NA_NA_NA_NA_NA_NA_NA_NA_NA_NA_NA_NA_NA_NA_NA_NA_NA_NA_NA_NA_NA_NA_NA_NA_NA_NA_NA_NA_NA_NA_NA
Otu10740	Eukaryota_SAR_Rhizaria_Cercozoa_Novel Clade 12_NA_NA_NA_NA_NA_NA_NA_NA_NA_NA_NA_NA_NA_NA_NA_NA_NA_NA_NA_NA_NA_NA_NA_NA_NA_NA_NA_NA_NA_NA_NA_NA_NA_NA_NA_NA_NA
Otu10745	Eukaryota_Incertae Sedis_Apusomonadidae_Multimonas_NA_NA_NA_NA_NA_NA_NA_NA_NA_NA_NA_NA_NA_NA_NA_NA_NA_NA_NA_NA_NA_NA_NA_NA_NA_NA_NA_NA_NA_NA_NA_NA_NA_NA_NA
Otu10747	Eukaryota_SAR_Rhizaria_Cercozoa_Vampyrellidae_Vampyrella_NA_NA_NA_NA_NA_NA_NA_NA_NA_NA_NA_NA_NA_NA_NA_NA_NA_NA_NA_NA_NA_NA_NA_NA_NA_NA_NA_NA_NA_NA_NA_NA_NA_NA
Otu10724	Eukaryota_SAR_Alveolata_Ciliophora_Intramacronucleata_Litostomatea_Trichostomatia_Balantidium_NA_NA_NA_NA_NA_NA_NA_NA_NA_NA_NA_NA_NA_NA_NA_NA_NA_NA_NA_NA_NA_NA_NA_NA_NA_NA_NA_NA_NA
Otu10749	Eukaryota_Opisthokonta_Nucletmycea_Fungi_Dikarya_Ascomycota_Pezizomycotina_Dothideomycetes_Pleosporales_Massariaceae_Massaria_NA_NA_NA_NA_NA_NA_NA_NA_NA_NA_NA_NA_NA_NA_NA_NA_NA_NA_NA_NA_NA
Otu10753	Eukaryota_SAR_Rhizaria_Cercozoa_Thecofilosea_Cryomonadida_Rhizaspididae_Rhogostoma_NA_NA_NA_NA_NA_NA_NA_NA_NA_NA_NA_NA_NA_NA_NA_NA_NA_NA_NA_NA_NA_NA_NA_NA_NA_NA_NA_NA_NA_NA_NA_NA_NA_NA
Otu10729	Eukaryota_Opisthokonta_Nucletmycea_Fungi_Dikarya_Basidiomycota_Agaricomycotina_Agaricomycetes_Agaricales_Inocybaceae_Tubaria_NA_NA_NA_NA_NA_NA_NA_NA_NA_NA_NA_NA_NA_NA_NA_NA_NA_NA_NA_NA_NA_NA_NA_NA
Otu10751	Eukaryota_SAR_Rhizaria_Cercozoa_Novel Clade 10_NA_NA_NA_NA_NA_NA_NA_NA_NA_NA_NA_NA_NA_NA_NA_NA_NA_NA_NA_NA_NA_NA_NA_NA_NA_NA_NA_NA_NA_NA_NA_NA_NA_NA_NA_NA_NA_NA_NA
Otu10758	Eukaryota_Opisthokonta_Holozoa_Metazoa (Animalia)_Eumetazoa_Bilateria_Platyhelminthes_Rhabditophora_Seriata_Proseriata_NA_NA_NA_NA_NA_NA_NA_NA_NA_NA_NA_NA_NA_NA_NA_NA_NA_NA_NA_NA_NA_NA_NA_NA
Otu10734	Eukaryota_Opisthokonta_Nucletmycea_Fungi_Incertae Sedis_Zoopagomycotina_Incertae Sedis_Zoopagales_NA_NA_NA_NA_NA_NA_NA_NA_NA_NA_NA_NA_NA_NA_NA_NA_NA_NA_NA_NA_NA_NA_NA_NA_NA_NA_NA_NA_NA_NA_NA_NA_NA_NA_NA_NA
Otu10755	Eukaryota_Opisthokonta_Nucletmycea_Fungi_Dikarya_Ascomycota_Pezizomycotina_Dothideomycetes_Capnodiales_NA_NA_NA_NA_NA_NA_NA_NA_NA_NA_NA_NA_NA_NA_NA_NA_NA_NA_NA_NA_NA_NA_NA_NA_NA_NA_NA_NA_NA_NA_NA
Otu10761	Eukaryota_SAR_Rhizaria_Cercozoa_Glissomonadida_Heteromita_NA_NA_NA_NA_NA_NA_NA_NA_NA_NA_NA_NA_NA_NA_NA_NA_NA_NA_NA_NA_NA_NA_NA_NA_NA_NA_NA_NA_NA_NA_NA_NA_NA_NA
Otu10738	Eukaryota_Opisthokonta_Nucletmycea_Fungi_Cryptomycota_LKM11_NA_NA_NA_NA_NA_NA_NA_NA_NA_NA_NA_NA_NA_NA_NA_NA_NA_NA_NA_NA_NA_NA_NA_NA_NA_NA_NA_NA_NA_NA_NA_NA_NA_NA_NA_NA_NA_NA
Otu1076	Eukaryota_Opisthokonta_Nucletmycea_Fungi_Dikarya_Ascomycota_Pezizomycotina_Sordariomycetes_Hypocreales_NA_NA_NA_NA_NA_NA_NA_NA_NA_NA_NA_NA_NA_NA_NA_NA_NA_NA_NA_NA_NA_NA_NA
Otu10765	Eukaryota_SAR_Rhizaria_Cercozoa_Glissomonadida_Amb-18S-1124_NA_NA_NA_NA_NA_NA_NA_NA_NA_NA_NA_NA_NA_NA_NA_NA_NA_NA_NA_NA_NA_NA_NA_NA_NA_NA_NA_NA_NA_NA_NA_NA_NA_NA_NA_NA
Otu10742	Eukaryota_SAR_Stramenopiles_Ochrophyta_Chrysophyceae_Ochromonadales_Paraphysomonas_NA_NA_NA_NA_NA_NA_NA_NA_NA_NA_NA_NA_NA_NA_NA_NA_NA_NA_NA_NA_NA_NA_NA_NA_NA_NA_NA_NA_NA_NA_NA_NA_NA
Otu10763	Eukaryota_SAR_Rhizaria_Cercozoa_uncultured_NA_NA_NA_NA_NA_NA_NA_NA_NA_NA_NA_NA_NA_NA_NA_NA_NA_NA_NA_NA_NA_NA_NA_NA_NA_NA_NA_NA_NA_NA_NA_NA
Otu10769	Eukaryota_Archaeplastida_Chloroplastida_Charophyta_Phragmoplastophyta_Streptophyta_Embryophyta_Tracheophyta_Spermatophyta_Magnoliophyta_NA_NA_NA_NA_NA_NA_NA_NA_NA_NA_NA_NA_NA_NA_NA_NA_NA_NA
Otu10748	Eukaryota_Opisthokonta_Nucletmycea_Fungi_Cryptomycota_LKM11_NA_NA_NA_NA_NA_NA_NA_NA_NA_NA_NA_NA_NA_NA_NA_NA_NA_NA_NA_NA_NA_NA_NA_NA_NA_NA_NA_NA_NA_NA_NA_NA_NA_NA_NA_NA_NA_NA
Otu10767	Eukaryota_SAR_Rhizaria_Cercozoa_Glissomonadida_Bodomorpha_NA_NA_NA_NA_NA_NA_NA_NA_NA_NA_NA_NA_NA_NA_NA_NA_NA_NA_NA_NA_NA_NA_NA_NA_NA_NA_NA_NA_NA_NA_NA_NA_NA_NA_NA_NA
Otu10772	Eukaryota_Opisthokonta_Nucletmycea_Fungi_Dikarya_Ascomycota_Pezizomycotina_Pezizomycetes_Pezizales_Pyronemataceae_Psilopezia_NA_NA_NA_NA_NA_NA_NA_NA_NA_NA_NA_NA_NA_NA_NA_NA_NA_NA_NA_NA_NA_NA_NA_NA
Otu10750	Eukaryota_Picozoa_NA_NA_NA_NA_NA_NA_NA_NA_NA_NA_NA_NA_NA_NA_NA_NA_NA_NA_NA_NA_NA_NA_NA_NA_NA_NA_NA_NA_NA_NA_NA_NA_NA_NA_NA_NA_NA_NA_NA_NA
Otu10770	Eukaryota_SAR_Alveolata_Ciliophora_Intramacronucleata_Litostomatea_Haptoria_Microdileptus_NA_NA_NA_NA_NA_NA_NA_NA_NA_NA_NA_NA_NA_NA_NA_NA_NA_NA_NA_NA_NA_NA_NA_NA_NA_NA_NA_NA
Otu10775	Eukaryota_Opisthokonta_Nucletmycea_Fungi_Incertae Sedis_Mucoromycotina_Incertae Sedis_Mucorales_NA_NA_NA_NA_NA_NA_NA_NA_NA_NA_NA_NA_NA_NA_NA_NA_NA_NA_NA_NA_NA_NA_NA_NA_NA_NA_NA_NA_NA_NA
Otu10754	Eukaryota_Opisthokonta_Holozoa_Metazoa (Animalia)_Eumetazoa_Bilateria_Gastrotricha_Chaetonotida_NA_NA_NA_NA_NA_NA_NA_NA_NA_NA_NA_NA_NA_NA_NA_NA_NA_NA_NA_NA_NA_NA_NA_NA_NA_NA
Otu10777	Eukaryota_SAR_Rhizaria_Cercozoa_Imbricatea_Marimonadida_Pseudopirsonia_NA_NA_NA_NA_NA_NA_NA_NA_NA_NA_NA_NA_NA_NA_NA_NA_NA_NA_NA_NA_NA_NA_NA_NA_NA_NA_NA_NA_NA_NA_NA_NA_NA_NA_NA_NA_NA
Otu10779	Eukaryota_Opisthokonta_Nucletmycea_Fungi_Dikarya_Ascomycota_Pezizomycotina_Dothideomycetes_Capnodiales_Mycosphaerellaceae_Uwebraunia_NA_NA_NA_NA_NA_NA_NA_NA_NA_NA_NA_NA_NA_NA_NA_NA_NA_NA_NA_NA_NA
Otu10759	Eukaryota_Archaeplastida_Chloroplastida_Charophyta_Phragmoplastophyta_Streptophyta_Embryophyta_Tracheophyta_Spermatophyta_Magnoliophyta_Liliopsida_Alismatales_Thalassia_NA_NA_NA_NA_NA_NA_NA_NA_NA_NA_NA_NA_NA_NA_NA_NA_NA_NA_NA
Otu10781	Eukaryota_Opisthokonta_Nucletmycea_Fungi_Dikarya_Ascomycota_Pezizomycotina_Eurotiomycetes_Chaetothyriales_NA_NA_NA_NA_NA_NA_NA_NA_NA_NA_NA_NA_NA_NA_NA_NA_NA_NA_NA_NA_NA_NA_NA_NA_NA_NA_NA_NA_NA_NA_NA_NA_NA
Otu10783	Eukaryota_Opisthokonta_Holozoa_Metazoa (Animalia)_Eumetazoa_Bilateria_Annelida_Polychaeta_Scolecida_Orbiniidae_NA_NA_NA_NA_NA_NA_NA_NA_NA_NA_NA_NA_NA_NA_NA_NA_NA_NA_NA_NA_NA_NA_NA_NA
Otu10956	Eukaryota_Opisthokonta_Holozoa_Metazoa (Animalia)_Eumetazoa_Bilateria_Arthropoda_Chelicerata_Arachnida_Acari_NA_NA_NA_NA_NA_NA_NA_NA_NA_NA_NA_NA_NA_NA_NA_NA_NA
Otu10762	Eukaryota_SAR_Stramenopiles_Peronosporomycetes_Aphanomyces_NA_NA_NA_NA_NA_NA_NA_NA_NA_NA_NA_NA_NA_NA_NA_NA_NA_NA_NA_NA_NA_NA_NA_NA_NA_NA_NA_NA_NA_NA_NA_NA_NA_NA_NA_NA_NA_NA_NA
Otu10785	Eukaryota_SAR_Stramenopiles_Peronosporomycetes_NA_NA_NA_NA_NA_NA_NA_NA_NA_NA_NA_NA_NA_NA_NA_NA_NA_NA_NA_NA_NA_NA_NA_NA_NA_NA_NA_NA_NA_NA_NA_NA_NA_NA_NA_NA
Otu10787	Eukaryota_Archaeplastida_Chloroplastida_Charophyta_Phragmoplastophyta_Streptophyta_Embryophyta_Tracheophyta_Spermatophyta_Magnoliophyta_Malpighiales_Tapura_NA_NA_NA_NA_NA_NA_NA_NA_NA_NA_NA_NA_NA_NA_NA_NA
Otu1096	Eukaryota_Opisthokonta_Nucletmycea_Fungi_Dikarya_Ascomycota_Pezizomycotina_Pezizomycetes_Pezizales_Ascobolaceae_uncultured_NA_NA_NA_NA_NA_NA_NA_NA_NA_NA_NA_NA_NA_NA_NA_NA_NA_NA_NA_NA_NA_NA_NA_NA_NA_NA_NA_NA_NA_NA_NA_NA_NA
Otu10766	Eukaryota_SAR_Rhizaria_Cercozoa_Imbricatea_Silicofilosea_Thaumatomonadida_Thaumatomonadidae_NA_NA_NA_NA_NA_NA_NA_NA_NA_NA_NA_NA_NA_NA_NA_NA_NA_NA_NA_NA_NA_NA_NA_NA_NA_NA_NA_NA_NA_NA
Otu10789	Eukaryota_Archaeplastida_Chloroplastida_Charophyta_Phragmoplastophyta_Streptophyta_Embryophyta_Tracheophyta_Spermatophyta_Magnoliophyta_Malpighiales_Trigonia_NA_NA_NA_NA_NA_NA_NA_NA_NA_NA_NA_NA_NA_NA_NA_NA
Otu10790	Eukaryota_Archaeplastida_Chloroplastida_Charophyta_Phragmoplastophyta_Zygnematophyceae_Desmidiales_Closterium_NA_NA_NA_NA_NA_NA_NA_NA_NA_NA_NA_NA_NA_NA_NA_NA_NA_NA_NA_NA_NA_NA_NA_NA_NA_NA_NA_NA_NA_NA
Otu10963	Eukaryota_Archaeplastida_Chloroplastida_Chlorophyta_Trebouxiophyceae_NA_NA_NA_NA_NA_NA_NA_NA_NA_NA_NA_NA_NA_NA_NA_NA_NA_NA_NA_NA_NA_NA_NA_NA_NA_NA_NA_NA_NA_NA_NA_NA_NA_NA
Otu1077	Eukaryota_SAR_Rhizaria_Cercozoa_Vampyrellidae_uncultured_NA_NA_NA_NA_NA_NA_NA_NA_NA_NA_NA_NA_NA_NA_NA_NA_NA_NA_NA_NA_NA_NA_NA_NA_NA_NA_NA_NA_NA_NA_NA
Otu10793	Eukaryota_Opisthokonta_Nucletmycea_Fungi_Dikarya_Ascomycota_Pezizomycotina_Sordariomycetes_Microascales_Halosphaeriaceae_Panorbis_NA_NA_NA_NA_NA_NA_NA_NA_NA_NA_NA_NA_NA_NA_NA_NA_NA_NA_NA_NA_NA
Otu10795	Eukaryota_SAR_Rhizaria_Cercozoa_Imbricatea_Silicofilosea_Euglyphida_Paulinellidae_Paulinella_NA_NA_NA_NA_NA_NA_NA_NA_NA_NA_NA_NA_NA_NA_NA_NA_NA_NA_NA_NA_NA_NA_NA_NA_NA_NA_NA_NA_NA_NA_NA_NA_NA_NA_NA
Otu1097	Eukaryota_SAR_Alveolata_Ciliophora_Intramacronucleata_Armophorea_Armophorida_Brachonella_NA_NA_NA_NA_NA_NA_NA_NA_NA_NA_NA_NA_NA_NA_NA_NA_NA_NA_NA_NA_NA_NA_NA_NA_NA_NA_NA_NA_NA_NA
Otu10773	Eukaryota_Archaeplastida_Chloroplastida_Charophyta_Phragmoplastophyta_Streptophyta_Embryophyta_Tracheophyta_Spermatophyta_Magnoliophyta_Cornales_Petalonyx_NA_NA_NA_NA_NA_NA_NA_NA_NA_NA_NA_NA_NA_NA_NA_NA_NA
Otu10798	Eukaryota_Opisthokonta_Nucletmycea_Fungi_Dikarya_Basidiomycota_Agaricomycotina_Agaricomycetes_Agaricales_Marasmiaceae_Neocampanella_NA_NA_NA_NA_NA_NA_NA_NA_NA_NA_NA_NA_NA_NA_NA_NA_NA_NA_NA_NA_NA_NA_NA_NA
Otu108	Eukaryota_Opisthokonta_Nucletmycea_Fungi_Dikarya_Ascomycota_Pezizomycotina_Sordariomycetes_Xylariales_NA_NA_NA_NA_NA_NA_NA_NA_NA_NA_NA_NA_NA_NA_NA_NA_NA_NA_NA_NA_NA_NA_NA
Otu10975	Eukaryota_Opisthokonta_Holozoa_Metazoa (Animalia)_Eumetazoa_Bilateria_Nematoda_Enoplea_Enoplia_Enoplida_NA_NA_NA_NA_NA_NA_NA_NA_NA_NA_NA_NA_NA_NA_NA_NA_NA_NA_NA_NA_NA_NA_NA_NA_NA_NA_NA
Otu10776	Eukaryota_SAR_Alveolata_Ciliophora_Intramacronucleata_Conthreep_Oligohymenophorea_Peritrichia_NA_NA_NA_NA_NA_NA_NA_NA_NA_NA_NA_NA_NA_NA_NA_NA_NA_NA_NA_NA_NA_NA_NA_NA_NA_NA_NA_NA_NA_NA_NA_NA_NA_NA_NA
Otu10802	Eukaryota_Amoebozoa_Discosea_Flabellinia_Vannellida_uncultured_NA_NA_NA_NA_NA_NA_NA_NA_NA_NA_NA_NA_NA_NA_NA_NA_NA_NA_NA_NA_NA_NA_NA_NA_NA_NA_NA_NA_NA_NA_NA_NA_NA
Otu10800	Eukaryota_SAR_Rhizaria_Cercozoa_uncultured_NA_NA_NA_NA_NA_NA_NA_NA_NA_NA_NA_NA_NA_NA_NA_NA_NA_NA_NA_NA_NA_NA_NA_NA_NA_NA_NA_NA_NA_NA_NA_NA_NA_NA_NA_NA
Otu10980	Eukaryota_SAR_Rhizaria_Cercozoa_Glissomonadida_Heteromita_NA_NA_NA_NA_NA_NA_NA_NA_NA_NA_NA_NA_NA_NA_NA_NA_NA_NA_NA_NA_NA_NA_NA_NA_NA_NA_NA_NA_NA_NA_NA_NA_NA_NA_NA_NA
Otu1078	Eukaryota_Opisthokonta_Nucletmycea_Fungi_Dikarya_Basidiomycota_Agaricomycotina_Agaricomycetes_Gloeophyllales_Gloeophyllaceae_Boreostereum_NA_NA_NA_NA_NA_NA_NA_NA_NA_NA_NA_NA_NA_NA_NA_NA_NA_NA_NA_NA_NA_NA_NA_NA
Otu10806	Eukaryota_SAR_Alveolata_Protalveolata_Syndiniales_Syndiniales Group II_NA_NA_NA_NA_NA_NA_NA_NA_NA_NA_NA_NA_NA_NA_NA_NA_NA_NA_NA_NA_NA_NA_NA_NA_NA_NA_NA_NA_NA_NA_NA_NA_NA_NA_NA
Otu10804	Eukaryota_Opisthokonta_Nucletmycea_Fungi_Dikarya_Basidiomycota_Agaricomycotina_Tremellomycetes_Tremellales_NA_NA_NA_NA_NA_NA_NA_NA_NA_NA_NA_NA_NA_NA_NA_NA_NA_NA_NA_NA_NA_NA_NA_NA_NA_NA_NA
Otu10984	Eukaryota_Opisthokonta_Nucletmycea_Fungi_Cryptomycota_LKM11_NA_NA_NA_NA_NA_NA_NA_NA_NA_NA_NA_NA_NA_NA_NA_NA_NA_NA_NA_NA_NA_NA_NA_NA_NA_NA_NA_NA_NA_NA_NA_NA_NA_NA_NA_NA_NA_NA
Otu10784	Eukaryota_SAR_Rhizaria_Cercozoa_Glissomonadida_Amb-18S-1124_NA_NA_NA_NA_NA_NA_NA_NA_NA_NA_NA_NA_NA_NA_NA_NA_NA_NA_NA_NA_NA_NA_NA_NA_NA_NA_NA_NA_NA_NA_NA_NA_NA_NA_NA_NA
Otu1081	Eukaryota_SAR_Alveolata_Ciliophora_Intramacronucleata_Spirotrichea_Hypotrichia_Perisincirra_NA_NA_NA_NA_NA_NA_NA_NA_NA_NA_NA_NA_NA_NA_NA_NA_NA_NA_NA_NA_NA_NA_NA_NA_NA_NA_NA_NA_NA
Otu10808	Eukaryota_Opisthokonta_Nucletmycea_Fungi_Cryptomycota_LKM11_NA_NA_NA_NA_NA_NA_NA_NA_NA_NA_NA_NA_NA_NA_NA_NA_NA_NA_NA_NA_NA_NA_NA_NA_NA_NA_NA_NA_NA_NA_NA_NA_NA_NA_NA_NA_NA_NA
Otu10989	Eukaryota_Amoebozoa_Incertae Sedis_Dictyamoeba_NA_NA_NA_NA_NA_NA_NA_NA_NA_NA_NA_NA_NA_NA_NA_NA_NA_NA_NA_NA_NA_NA_NA_NA_NA_NA_NA_NA_NA_NA_NA_NA_NA_NA_NA_NA_NA_NA_NA
Otu10788	Eukaryota_SAR_Alveolata_Ciliophora_Intramacronucleata_Litostomatea_Haptoria_Didinium_NA_NA_NA_NA_NA_NA_NA_NA_NA_NA_NA_NA_NA_NA_NA_NA_NA_NA_NA_NA_NA_NA_NA_NA_NA_NA_NA_NA_NA_NA_NA_NA_NA_NA
Otu10813	Eukaryota_SAR_Alveolata_Ciliophora_Intramacronucleata_Armophorea_Armophorida_Metopus_NA_NA_NA_NA_NA_NA_NA_NA_NA_NA_NA_NA_NA_NA_NA_NA_NA_NA_NA_NA_NA_NA_NA_NA_NA_NA_NA_NA_NA_NA_NA
Otu10811	Eukaryota_Opisthokonta_Nucletmycea_Fungi_Chytridiomycota_Incertae Sedis_Chytridiomycetes_Chytridiales_NA_NA_NA_NA_NA_NA_NA_NA_NA_NA_NA_NA_NA_NA_NA_NA_NA_NA_NA_NA_NA_NA_NA_NA_NA_NA_NA_NA_NA_NA
Otu10993	Eukaryota_Amoebozoa_Schizoplasmodiida_Phalansterium_NA_NA_NA_NA_NA_NA_NA_NA_NA_NA_NA_NA_NA_NA_NA_NA_NA_NA_NA_NA_NA_NA_NA_NA_NA_NA_NA_NA_NA_NA_NA_NA_NA_NA_NA_NA_NA_NA_NA
Otu10791	Eukaryota_Amoebozoa_Tubulinea_Euamoebida_BOLA868_NA_NA_NA_NA_NA_NA_NA_NA_NA_NA_NA_NA_NA_NA_NA_NA_NA_NA_NA_NA_NA_NA_NA_NA_NA_NA_NA_NA_NA_NA_NA_NA_NA_NA_NA_NA_NA
Otu10818	Eukaryota_Opisthokonta_Holozoa_Metazoa (Animalia)_Eumetazoa_Bilateria_Arthropoda_Chelicerata_Arachnida_Acari_NA_NA_NA_NA_NA_NA_NA_NA_NA_NA_NA_NA_NA_NA_NA_NA_NA_NA
Otu10816	Eukaryota_SAR_Rhizaria_Cercozoa_Metromonadea_Metopion_NA_NA_NA_NA_NA_NA_NA_NA_NA_NA_NA_NA_NA_NA_NA_NA_NA_NA_NA_NA_NA_NA_NA_NA_NA_NA_NA_NA_NA_NA_NA_NA_NA_NA_NA_NA_NA
Otu10999	Eukaryota_Opisthokonta_Holozoa_Metazoa (Animalia)_Eumetazoa_Bilateria_Arthropoda_Hexapoda_Ellipura_Protura_NA_NA_NA_NA_NA_NA_NA_NA_NA_NA_NA_NA_NA_NA_NA_NA_NA_NA_NA
Otu10796	Eukaryota_SAR_Alveolata_Apicomplexa_Conoidasida_Gregarinasina_Archigregarinorida_Selenidium_NA_NA_NA_NA_NA_NA_NA_NA_NA_NA_NA_NA_NA_NA_NA_NA_NA_NA_NA_NA_NA_NA_NA_NA_NA_NA_NA_NA_NA_NA_NA_NA
Otu10822	Eukaryota_SAR_Rhizaria_Cercozoa_Glissomonadida_Heteromita_NA_NA_NA_NA_NA_NA_NA_NA_NA_NA_NA_NA_NA_NA_NA_NA_NA_NA_NA_NA_NA_NA_NA_NA_NA_NA_NA_NA_NA_NA_NA_NA_NA_NA_NA_NA
Otu10820	Eukaryota_SAR_Rhizaria_Cercozoa_Glissomonadida_Bodomorpha_NA_NA_NA_NA_NA_NA_NA_NA_NA_NA_NA_NA_NA_NA_NA_NA_NA_NA_NA_NA_NA_NA_NA_NA_NA_NA_NA_NA_NA_NA_NA_NA_NA_NA_NA_NA
Otu11002	Eukaryota_SAR_Rhizaria_Cercozoa_Novel Clade 10_NA_NA_NA_NA_NA_NA_NA_NA_NA_NA_NA_NA_NA_NA_NA_NA_NA_NA_NA_NA_NA_NA_NA_NA_NA_NA_NA_NA_NA_NA_NA_NA_NA_NA_NA_NA_NA_NA_NA
Otu10801	Eukaryota_SAR_Stramenopiles_Bicosoecida_CH1-2B-3_NA_NA_NA_NA_NA_NA_NA_NA_NA_NA_NA_NA_NA_NA_NA_NA_NA_NA_NA_NA_NA_NA_NA_NA_NA_NA_NA_NA_NA_NA_NA_NA_NA_NA_NA_NA_NA
Otu10824	Eukaryota_Opisthokonta_Nucletmycea_Fungi_Dikarya_Ascomycota_Pezizomycotina_Eurotiomycetes_Eurotiales_Trichocomaceae_Talaromyces_NA_NA_NA_NA_NA_NA_NA_NA_NA_NA_NA_NA_NA_NA_NA_NA_NA_NA_NA_NA_NA_NA
Otu10826	Eukaryota_SAR_Rhizaria_Cercozoa_Glissomonadida_Bodomorpha_NA_NA_NA_NA_NA_NA_NA_NA_NA_NA_NA_NA_NA_NA_NA_NA_NA_NA_NA_NA_NA_NA_NA_NA_NA_NA_NA_NA_NA_NA_NA_NA_NA_NA_NA_NA
Otu11005	Eukaryota_Opisthokonta_Holozoa_Metazoa (Animalia)_Eumetazoa_Bilateria_Arthropoda_Chelicerata_Arachnida_Acari_NA_NA_NA_NA_NA_NA_NA_NA_NA_NA_NA_NA_NA_NA_NA_NA_NA
Otu10805	Eukaryota_Opisthokonta_Nucletmycea_Discicristoidea_Nucleariida_Nucleariidae_Nuclearia_NA_NA_NA_NA_NA_NA_NA_NA_NA_NA_NA_NA_NA_NA_NA_NA_NA_NA_NA_NA_NA_NA_NA_NA_NA_NA_NA_NA_NA_NA_NA_NA_NA_NA
Otu10828	Eukaryota_SAR_Rhizaria_Cercozoa_Thecofilosea_NW617_NA_NA_NA_NA_NA_NA_NA_NA_NA_NA_NA_NA_NA_NA_NA_NA_NA_NA_NA_NA_NA_NA_NA_NA_NA_NA_NA_NA_NA_NA_NA_NA_NA_NA_NA_NA_NA_NA
Otu1083	Eukaryota_Opisthokonta_Holozoa_Metazoa (Animalia)_Eumetazoa_Bilateria_Rotifera_Monogononta_Flosculariacea_NA_NA_NA_NA_NA_NA_NA_NA_NA_NA_NA_NA_NA_NA_NA_NA_NA_NA_NA_NA_NA_NA_NA_NA
Otu1101	Eukaryota_Opisthokonta_Nucletmycea_Fungi_Dikarya_Basidiomycota_Agaricomycotina_Agaricomycetes_Agaricales_Tricholomataceae_Pseudoomphalina_NA_NA_NA_NA_NA_NA_NA_NA_NA_NA_NA_NA_NA_NA_NA_NA_NA_NA_NA_NA_NA_NA_NA_NA
Otu10809	Eukaryota_Amoebozoa_Incertae Sedis_Dictyamoeba_NA_NA_NA_NA_NA_NA_NA_NA_NA_NA_NA_NA_NA_NA_NA_NA_NA_NA_NA_NA_NA_NA_NA_NA_NA_NA_NA_NA_NA_NA_NA_NA_NA_NA_NA_NA_NA_NA_NA_NA
Otu10831	Eukaryota_Archaeplastida_Chloroplastida_Charophyta_Phragmoplastophyta_Streptophyta_Embryophyta_Tracheophyta_Spermatophyta_Magnoliophyta_Malpighiales_Tapura_NA_NA_NA_NA_NA_NA_NA_NA_NA_NA_NA_NA_NA_NA_NA_NA
Otu10833	Eukaryota_Archaeplastida_Chloroplastida_Chlorophyta_Chlorophyceae_NA_NA_NA_NA_NA_NA_NA_NA_NA_NA_NA_NA_NA_NA_NA_NA_NA_NA_NA_NA_NA_NA_NA_NA_NA_NA_NA_NA_NA_NA_NA_NA_NA_NA
Otu11013	Eukaryota_SAR_Alveolata_Ciliophora_Postciliodesmatophora_Heterotrichea_Eufolliculina_NA_NA_NA_NA_NA_NA_NA_NA_NA_NA_NA_NA_NA_NA_NA_NA_NA_NA_NA_NA_NA_NA_NA_NA_NA_NA_NA_NA_NA_NA_NA
Otu10812	Eukaryota_SAR_Rhizaria_Cercozoa_Imbricatea_Silicofilosea_Euglyphida_Trinematidae_NA_NA_NA_NA_NA_NA_NA_NA_NA_NA_NA_NA_NA_NA_NA_NA_NA_NA_NA_NA_NA_NA_NA_NA_NA_NA_NA_NA_NA_NA
Otu10836	Eukaryota_SAR_Alveolata_Ciliophora_Intramacronucleata_Spirotrichea_Hypotrichia_Gonostomum_NA_NA_NA_NA_NA_NA_NA_NA_NA_NA_NA_NA_NA_NA_NA_NA_NA_NA_NA_NA_NA_NA_NA_NA_NA_NA_NA_NA_NA
Otu10839	Eukaryota_Opisthokonta_Nucletmycea_Fungi_Dikarya_Basidiomycota_Agaricomycotina_Agaricomycetes_Agaricales_Tricholomataceae_Tricholoma_NA_NA_NA_NA_NA_NA_NA_NA_NA_NA_NA_NA_NA_NA_NA_NA_NA_NA_NA_NA_NA_NA_NA_NA
Otu11018	Eukaryota_SAR_Rhizaria_Cercozoa_uncultured_NA_NA_NA_NA_NA_NA_NA_NA_NA_NA_NA_NA_NA_NA_NA_NA_NA_NA_NA_NA_NA_NA_NA_NA_NA_NA_NA_NA_NA_NA_NA_NA
Otu10817	Eukaryota_SAR_Rhizaria_Cercozoa_Thecofilosea_Ebriacea_Ebria_NA_NA_NA_NA_NA_NA_NA_NA_NA_NA_NA_NA_NA_NA_NA_NA_NA_NA_NA_NA_NA_NA_NA_NA_NA_NA_NA_NA_NA_NA_NA_NA_NA_NA_NA_NA_NA
Otu10843	Eukaryota_SAR_Stramenopiles_Bicosoecida_Adriamonas_NA_NA_NA_NA_NA_NA_NA_NA_NA_NA_NA_NA_NA_NA_NA_NA_NA_NA_NA_NA_NA_NA_NA_NA_NA_NA_NA_NA_NA_NA_NA_NA_NA_NA_NA_NA_NA
Otu10846	Eukaryota_Opisthokonta_Nucletmycea_Fungi_Dikarya_Basidiomycota_Pucciniomycotina_Pucciniomycetes_Platygloeales_Platygloeaceae_Naohidea_NA_NA_NA_NA_NA_NA_NA_NA_NA_NA_NA_NA_NA_NA_NA_NA_NA_NA_NA_NA_NA_NA_NA_NA_NA
Otu11024	Eukaryota_SAR_Rhizaria_Cercozoa_Glissomonadida_Heteromita_NA_NA_NA_NA_NA_NA_NA_NA_NA_NA_NA_NA_NA_NA_NA_NA_NA_NA_NA_NA_NA_NA_NA_NA_NA_NA_NA_NA_NA_NA_NA_NA_NA_NA_NA_NA
Otu10821	Eukaryota_Opisthokonta_Nucletmycea_Fungi_Dikarya_Basidiomycota_Agaricomycotina_Agaricomycetes_NA_NA_NA_NA_NA_NA_NA_NA_NA_NA_NA_NA_NA_NA_NA_NA_NA_NA_NA_NA_NA_NA_NA_NA_NA_NA_NA
Otu10849	Eukaryota_SAR_Rhizaria_Cercozoa_Glissomonadida_NA_NA_NA_NA_NA_NA_NA_NA_NA_NA_NA_NA_NA_NA_NA_NA_NA_NA_NA_NA_NA_NA_NA_NA_NA_NA_NA_NA_NA_NA_NA_NA_NA_NA_NA
Otu10850	Eukaryota_SAR_Stramenopiles_Labyrinthulomycetes_Thraustochytriaceae_NA_NA_NA_NA_NA_NA_NA_NA_NA_NA_NA_NA_NA_NA_NA_NA_NA_NA_NA_NA_NA_NA_NA_NA_NA_NA_NA_NA_NA_NA_NA_NA_NA_NA_NA_NA_NA_NA_NA_NA_NA
Otu11029	Eukaryota_SAR_Alveolata_Apicomplexa_Conoidasida_Gregarinasina_Neogregarinorida_Mattesia_NA_NA_NA_NA_NA_NA_NA_NA_NA_NA_NA_NA_NA_NA_NA_NA_NA_NA_NA_NA_NA_NA_NA_NA_NA_NA_NA_NA_NA_NA
Otu10827	Eukaryota_Opisthokonta_Nucletmycea_Fungi_Incertae Sedis_Mucoromycotina_Incertae Sedis_Endogonales_NA_NA_NA_NA_NA_NA_NA_NA_NA_NA_NA_NA_NA_NA_NA_NA_NA_NA_NA_NA_NA_NA_NA_NA_NA_NA_NA_NA_NA_NA_NA_NA
Otu10852	Eukaryota_Opisthokonta_Nucletmycea_Fungi_Entomophthoromycota_Entomophthoromycotina_Incertae Sedis_Entomophthorales_Ancylistaceae_Conidiobolus_NA_NA_NA_NA_NA_NA_NA_NA_NA_NA_NA_NA_NA_NA_NA_NA_NA_NA_NA_NA_NA_NA_NA_NA_NA_NA_NA_NA
Otu10858	Eukaryota_Opisthokonta_Nucletmycea_Fungi_Incertae Sedis_Mucoromycotina_Incertae Sedis_Endogonales_NA_NA_NA_NA_NA_NA_NA_NA_NA_NA_NA_NA_NA_NA_NA_NA_NA_NA_NA_NA_NA_NA_NA_NA_NA_NA_NA_NA_NA_NA_NA_NA
Otu11038	Eukaryota_Opisthokonta_Nucletmycea_Fungi_Dikarya_Ascomycota_Pezizomycotina_Dothideomycetes_Pleosporales_Venturiaceae_Venturia_NA_NA_NA_NA_NA_NA_NA_NA_NA_NA_NA_NA_NA_NA_NA_NA_NA_NA_NA_NA
Otu10830	Eukaryota_Opisthokonta_Holozoa_Metazoa (Animalia)_Eumetazoa_Bilateria_Arthropoda_Chelicerata_Arachnida_Acari_NA_NA_NA_NA_NA_NA_NA_NA_NA_NA_NA_NA_NA_NA_NA_NA_NA
Otu10854	Eukaryota_SAR_Alveolata_Protalveolata_Perkinsidae_A31_NA_NA_NA_NA_NA_NA_NA_NA_NA_NA_NA_NA_NA_NA_NA_NA_NA_NA_NA_NA_NA_NA_NA_NA_NA_NA_NA_NA_NA_NA_NA_NA_NA_NA_NA_NA_NA
Otu10864	Eukaryota_Opisthokonta_Nucletmycea_Fungi_Dikarya_Ascomycota_Pezizomycotina_Eurotiomycetes_Onygenales_Onygenaceae_Aphanoascus_NA_NA_NA_NA_NA_NA_NA_NA_NA_NA_NA_NA_NA_NA_NA_NA_NA_NA_NA_NA_NA_NA
Otu11041	Eukaryota_SAR_Rhizaria_Cercozoa_Imbricatea_Silicofilosea_Euglyphida_Trinematidae_Amb-18S-615_NA_NA_NA_NA_NA_NA_NA_NA_NA_NA_NA_NA_NA_NA_NA_NA_NA_NA_NA_NA_NA_NA_NA_NA_NA_NA_NA_NA_NA_NA_NA_NA
Otu10835	Eukaryota_Archaeplastida_Chloroplastida_Charophyta_Phragmoplastophyta_Streptophyta_Embryophyta_Tracheophyta_Spermatophyta_Magnoliophyta_Rosales_Morus_NA_NA_NA_NA_NA_NA_NA_NA_NA_NA_NA_NA_NA_NA_NA_NA
Otu10860	Eukaryota_Amoebozoa_Schizoplasmodiida_Phalansterium_NA_NA_NA_NA_NA_NA_NA_NA_NA_NA_NA_NA_NA_NA_NA_NA_NA_NA_NA_NA_NA_NA_NA_NA_NA_NA_NA_NA_NA_NA_NA_NA_NA_NA_NA_NA_NA_NA_NA
Otu10869	Eukaryota_SAR_Rhizaria_Cercozoa_Thecofilosea_DSGM-50_NA_NA_NA_NA_NA_NA_NA_NA_NA_NA_NA_NA_NA_NA_NA_NA_NA_NA_NA_NA_NA_NA_NA_NA_NA_NA_NA_NA_NA_NA_NA_NA_NA_NA_NA_NA_NA_NA
Otu11046	Eukaryota_SAR_Rhizaria_Cercozoa_Glissomonadida_Allantion_NA_NA_NA_NA_NA_NA_NA_NA_NA_NA_NA_NA_NA_NA_NA_NA_NA_NA_NA_NA_NA_NA_NA_NA_NA_NA_NA_NA_NA_NA_NA_NA_NA_NA_NA_NA
Otu1084	Eukaryota_Opisthokonta_Holozoa_Metazoa (Animalia)_Eumetazoa_Bilateria_Platyhelminthes_Rhabditophora_Rhabdocoela_Neodalyellida_NA_NA_NA_NA_NA_NA_NA_NA_NA_NA_NA_NA_NA_NA_NA_NA_NA_NA_NA_NA_NA_NA_NA_NA
Otu10866	Eukaryota_SAR_Rhizaria_Cercozoa_uncultured_NA_NA_NA_NA_NA_NA_NA_NA_NA_NA_NA_NA_NA_NA_NA_NA_NA_NA_NA_NA_NA_NA_NA_NA_NA_NA_NA_NA_NA_NA_NA_NA_NA_NA_NA_NA_NA_NA_NA
Otu10873	Eukaryota_Opisthokonta_Nucletmycea_Fungi_Chytridiomycota_Incertae Sedis_Chytridiomycetes_Chytridiales_NA_NA_NA_NA_NA_NA_NA_NA_NA_NA_NA_NA_NA_NA_NA_NA_NA_NA_NA_NA_NA_NA_NA_NA_NA_NA_NA_NA_NA_NA
Otu1105	Eukaryota_SAR_Alveolata_Ciliophora_Intramacronucleata_Conthreep_Oligohymenophorea_Scuticociliatia_Dexiotricha_NA_NA_NA_NA_NA_NA_NA_NA_NA_NA_NA_NA_NA_NA_NA_NA_NA_NA_NA_NA_NA_NA_NA_NA_NA_NA_NA_NA
Otu10848	Eukaryota_SAR_Alveolata_Apicomplexa_Conoidasida_Gregarinasina_Eugregarinorida_Syncystis_NA_NA_NA_NA_NA_NA_NA_NA_NA_NA_NA_NA_NA_NA_NA_NA_NA_NA_NA_NA_NA_NA_NA_NA_NA_NA_NA_NA_NA_NA
Otu10870	Eukaryota_Opisthokonta_Nucletmycea_Fungi_Dikarya_Basidiomycota_Agaricomycotina_Agaricomycetes_NA_NA_NA_NA_NA_NA_NA_NA_NA_NA_NA_NA_NA_NA_NA_NA_NA_NA_NA_NA_NA_NA_NA_NA_NA_NA_NA_NA_NA_NA_NA_NA_NA_NA
Otu10877	Eukaryota_Archaeplastida_Chloroplastida_Charophyta_Phragmoplastophyta_Streptophyta_Embryophyta_Tracheophyta_Spermatophyta_Magnoliophyta_NA_NA_NA_NA_NA_NA_NA_NA_NA_NA_NA_NA_NA_NA_NA_NA_NA_NA
Otu11053	Eukaryota_SAR_Rhizaria_Cercozoa_Vampyrellidae_uncultured_NA_NA_NA_NA_NA_NA_NA_NA_NA_NA_NA_NA_NA_NA_NA_NA_NA_NA_NA_NA_NA_NA_NA_NA_NA_NA_NA_NA_NA_NA_NA_NA_NA_NA_NA_NA_NA
Otu10851	Eukaryota_Opisthokonta_Holozoa_Choanoflagellida_Craspedida_Salpingoecidae_Freshwater Choanoflagellates 2_NA_NA_NA_NA_NA_NA_NA_NA_NA_NA_NA_NA_NA_NA_NA_NA_NA_NA_NA_NA_NA_NA_NA_NA_NA_NA_NA_NA_NA_NA_NA_NA_NA_NA_NA_NA_NA
Otu10875	Eukaryota_SAR_Rhizaria_Cercozoa_Imbricatea_Silicofilosea_Euglyphida_Trinematidae_Amb-18S-1480_NA_NA_NA_NA_NA_NA_NA_NA_NA_NA_NA_NA_NA_NA_NA_NA_NA_NA_NA_NA_NA_NA_NA_NA_NA_NA_NA_NA_NA_NA_NA_NA_NA_NA_NA
Otu10880	Eukaryota_SAR_Alveolata_Apicomplexa_Conoidasida_Gregarinasina_Eugregarinorida_Leidyana_NA_NA_NA_NA_NA_NA_NA_NA_NA_NA_NA_NA_NA_NA_NA_NA_NA_NA_NA_NA_NA_NA_NA_NA_NA_NA_NA_NA_NA_NA
Otu11059	Eukaryota_Opisthokonta_Holozoa_Metazoa (Animalia)_Eumetazoa_Bilateria_Arthropoda_Chelicerata_Arachnida_Acari_NA_NA_NA_NA_NA_NA_NA_NA_NA_NA_NA_NA_NA_NA_NA_NA_NA
Otu1086	Eukaryota_Opisthokonta_Nucletmycea_Fungi_Incertae Sedis_Mucoromycotina_Incertae Sedis_Mucorales_NA_NA_NA_NA_NA_NA_NA_NA_NA_NA_NA_NA_NA_NA_NA_NA_NA_NA_NA_NA_NA_NA_NA_NA_NA_NA_NA_NA_NA_NA
Otu10879	Eukaryota_Opisthokonta_Holozoa_Metazoa (Animalia)_Eumetazoa_Bilateria_Arthropoda_Chelicerata_Arachnida_Acari_NA_NA_NA_NA_NA_NA_NA_NA_NA_NA_NA_NA_NA_NA_NA_NA_NA
Otu10882	Eukaryota_SAR_Rhizaria_Cercozoa_Glissomonadida_Amb-18S-1124_NA_NA_NA_NA_NA_NA_NA_NA_NA_NA_NA_NA_NA_NA_NA_NA_NA_NA_NA_NA_NA_NA_NA_NA_NA_NA_NA_NA_NA_NA_NA_NA_NA_NA_NA_NA
Otu11064	Eukaryota_Opisthokonta_Holozoa_Metazoa (Animalia)_Eumetazoa_Bilateria_Nematoda_Chromadorea_Rhabditida_NA_NA_NA_NA_NA_NA_NA_NA_NA_NA_NA_NA_NA_NA_NA_NA_NA_NA_NA_NA_NA_NA_NA
Otu10865	Eukaryota_Opisthokonta_Nucletmycea_Fungi_Incertae Sedis_Mucoromycotina_Incertae Sedis_Mucorales_Syncephalastraceae_Syncephalastrum_NA_NA_NA_NA_NA_NA_NA_NA_NA_NA_NA_NA_NA_NA_NA_NA_NA_NA_NA_NA_NA_NA_NA_NA_NA_NA_NA_NA
Otu10884	Eukaryota_SAR_Alveolata_Ciliophora_Intramacronucleata_Litostomatea_Haptoria_NA_NA_NA_NA_NA_NA_NA_NA_NA_NA_NA_NA_NA_NA_NA_NA_NA_NA_NA_NA_NA_NA_NA_NA_NA_NA_NA_NA_NA_NA_NA_NA_NA_NA_NA_NA
Otu10886	Eukaryota_SAR_Stramenopiles_MAST-22_MAST-22B_NA_NA_NA_NA_NA_NA_NA_NA_NA_NA_NA_NA_NA_NA_NA_NA_NA_NA_NA_NA_NA_NA_NA_NA_NA_NA_NA_NA_NA_NA_NA_NA_NA_NA_NA_NA_NA_NA_NA
Otu11071	Eukaryota_Opisthokonta_Holozoa_Metazoa (Animalia)_Eumetazoa_Bilateria_Platyhelminthes_Rhabditophora_Rhabdocoela_Neodalyellida_NA_NA_NA_NA_NA_NA_NA_NA_NA_NA_NA_NA_NA_NA_NA_NA_NA_NA_NA_NA_NA_NA_NA_NA
Otu1087	Eukaryota_SAR_Alveolata_Ciliophora_Intramacronucleata_Litostomatea_Haptoria_uncultured_NA_NA_NA_NA_NA_NA_NA_NA_NA_NA_NA_NA_NA_NA_NA_NA_NA_NA_NA_NA_NA_NA_NA_NA_NA_NA_NA_NA_NA_NA_NA_NA_NA_NA
Otu10888	Eukaryota_SAR_Stramenopiles_Ochrophyta_Chrysophyceae_Ochromonadales_Ochromonas_NA_NA_NA_NA_NA_NA_NA_NA_NA_NA_NA_NA_NA_NA_NA_NA_NA_NA_NA_NA_NA_NA_NA_NA_NA_NA_NA_NA_NA_NA_NA_NA_NA_NA_NA_NA_NA
Otu1089	Eukaryota_Opisthokonta_Holozoa_Metazoa (Animalia)_Eumetazoa_Bilateria_Nematoda_Enoplea_Dorylaimia_Dorylaimida_NA_NA_NA_NA_NA_NA_NA_NA_NA_NA_NA_NA_NA_NA_NA_NA_NA_NA_NA_NA
Otu11078	Eukaryota_Opisthokonta_Holozoa_Metazoa (Animalia)_Eumetazoa_Bilateria_Arthropoda_Chelicerata_Arachnida_Araneae_NA_NA_NA_NA_NA_NA_NA_NA_NA_NA_NA_NA_NA_NA_NA_NA_NA_NA
Otu10874	_NA_NA_NA_NA_NA_NA_NA_NA_NA_NA_NA_NA_NA_NA_NA_NA_NA_NA_NA_NA_NA_NA_NA_NA_NA_NA_NA_NA_NA_NA_NA_NA_NA_NA_NA_NA
Otu10891	Eukaryota_Opisthokonta_Holozoa_Metazoa (Animalia)_Eumetazoa_Bilateria_Nematoda_Chromadorea_Tylenchida_NA_NA_NA_NA_NA_NA_NA_NA_NA_NA_NA_NA_NA_NA_NA_NA_NA_NA_NA_NA_NA_NA
Otu10893	Eukaryota_Archaeplastida_Chloroplastida_Chlorophyta_Mamiellophyceae_DSGM-81_NA_NA_NA_NA_NA_NA_NA_NA_NA_NA_NA_NA_NA_NA_NA_NA_NA_NA_NA_NA_NA_NA_NA_NA_NA_NA_NA_NA_NA_NA_NA_NA_NA_NA_NA_NA
Otu11082	Eukaryota_Amoebozoa_Cavosteliida_Tychosporium_NA_NA_NA_NA_NA_NA_NA_NA_NA_NA_NA_NA_NA_NA_NA_NA_NA_NA_NA_NA_NA_NA_NA_NA_NA_NA_NA_NA_NA_NA_NA_NA_NA_NA_NA_NA
Otu10878	Eukaryota_Opisthokonta_Nucletmycea_Fungi_Dikarya_Basidiomycota_Agaricomycotina_Agaricomycetes_NA_NA_NA_NA_NA_NA_NA_NA_NA_NA_NA_NA_NA_NA_NA_NA_NA_NA_NA_NA_NA_NA_NA_NA_NA_NA_NA_NA_NA_NA_NA_NA_NA_NA
Otu10895	Eukaryota_Opisthokonta_Nucletmycea_Fungi_LKM15_NA_NA_NA_NA_NA_NA_NA_NA_NA_NA_NA_NA_NA_NA_NA_NA_NA_NA_NA_NA_NA_NA_NA_NA_NA_NA_NA_NA_NA_NA_NA_NA_NA_NA
Otu10897	Eukaryota_Opisthokonta_Holozoa_Metazoa (Animalia)_Porifera_Demospongiae_Haplosclerida_NA_NA_NA_NA_NA_NA_NA_NA_NA_NA_NA_NA_NA_NA_NA_NA_NA_NA_NA_NA_NA_NA_NA_NA_NA_NA_NA_NA_NA_NA
Otu11088	Eukaryota_Opisthokonta_Nucletmycea_Fungi_Dikarya_Ascomycota_Pezizomycotina_NA_NA_NA_NA_NA_NA_NA_NA_NA_NA_NA_NA_NA_NA_NA_NA_NA_NA_NA_NA_NA_NA_NA_NA_NA_NA_NA_NA_NA_NA_NA_NA_NA_NA_NA
Otu10881	Eukaryota_SAR_Rhizaria_Cercozoa_Granofilosea_Massisteria_NA_NA_NA_NA_NA_NA_NA_NA_NA_NA_NA_NA_NA_NA_NA_NA_NA_NA_NA_NA_NA_NA_NA_NA_NA_NA_NA_NA_NA_NA_NA_NA_NA_NA_NA_NA_NA_NA
Otu109	Eukaryota_Opisthokonta_Nucletmycea_Fungi_Dikarya_Ascomycota_Pezizomycotina_Incertae Sedis_Incertae Sedis_Incertae Sedis_Ochroconis_NA_NA_NA_NA_NA_NA_NA_NA_NA_NA_NA_NA_NA_NA_NA_NA_NA_NA_NA_NA_NA
Otu10903	Eukaryota_Amoebozoa_Gracilipodida_Flamella_NA_NA_NA_NA_NA_NA_NA_NA_NA_NA_NA_NA_NA_NA_NA_NA_NA_NA_NA_NA_NA_NA_NA_NA_NA_NA_NA_NA_NA_NA_NA_NA_NA
Otu11091	Eukaryota_SAR_Rhizaria_Cercozoa_Thecofilosea_Amb-18S-431_NA_NA_NA_NA_NA_NA_NA_NA_NA_NA_NA_NA_NA_NA_NA_NA_NA_NA_NA_NA_NA_NA_NA_NA_NA_NA_NA_NA_NA_NA_NA_NA_NA_NA_NA_NA_NA_NA
Otu10883	Eukaryota_Opisthokonta_Nucletmycea_Fungi_Dikarya_Ascomycota_Saccharomycotina_Saccharomycetes_Saccharomycetales_Incertae Sedis_Cyberlindnera_NA_NA_NA_NA_NA_NA_NA_NA_NA_NA_NA_NA_NA_NA_NA_NA_NA_NA_NA_NA_NA_NA_NA_NA
Otu10906	Eukaryota_Opisthokonta_Nucletmycea_Fungi_Cryptomycota_Incertae Sedis_Incertae Sedis_Incertae Sedis_Incertae Sedis_Paramicrosporidium_NA_NA_NA_NA_NA_NA_NA_NA_NA_NA_NA_NA_NA_NA_NA_NA_NA_NA_NA_NA_NA_NA_NA_NA_NA_NA_NA_NA_NA_NA_NA_NA_NA_NA
Otu10908	Eukaryota_Opisthokonta_Nucletmycea_Fungi_Dikarya_Basidiomycota_Agaricomycotina_Tremellomycetes_Tremellales_Tremellaceae_Cryptococcus_NA_NA_NA_NA_NA_NA_NA_NA_NA_NA_NA_NA_NA_NA_NA_NA_NA_NA_NA_NA_NA_NA_NA_NA_NA
Otu11098	Eukaryota_Opisthokonta_Holozoa_Metazoa (Animalia)_Eumetazoa_Bilateria_Arthropoda_Hexapoda_Insecta_Pterygota_Neoptera_Hemiptera_NA_NA_NA_NA
Otu10887	Eukaryota_Amoebozoa_Gracilipodida_Telaepolella_NA_NA_NA_NA_NA_NA_NA_NA_NA_NA_NA_NA_NA_NA_NA_NA_NA_NA_NA_NA_NA_NA_NA_NA_NA_NA_NA_NA_NA_NA_NA_NA_NA_NA_NA_NA_NA_NA_NA
Otu10912	Eukaryota_SAR_Stramenopiles_Peronosporomycetes_Halophytophthora_NA_NA_NA_NA_NA_NA_NA_NA_NA_NA_NA_NA_NA_NA_NA_NA_NA_NA_NA_NA_NA_NA_NA_NA_NA_NA_NA_NA_NA_NA_NA_NA_NA_NA_NA_NA_NA_NA_NA
Otu1091	Eukaryota_Opisthokonta_Holozoa_Metazoa (Animalia)_Eumetazoa_Bilateria_Nematoda_Enoplea_Enoplia_Enoplida_NA_NA_NA_NA_NA_NA_NA_NA_NA_NA_NA_NA_NA_NA_NA_NA_NA_NA_NA_NA_NA_NA
Otu11101	_NA_NA_NA_NA_NA_NA_NA_NA_NA_NA_NA_NA_NA_NA_NA_NA_NA_NA_NA_NA_NA_NA_NA_NA_NA_NA_NA_NA_NA_NA_NA_NA_NA_NA_NA_NA
Otu10890	Eukaryota_SAR_Rhizaria_Cercozoa_Novel Clade 10_NA_NA_NA_NA_NA_NA_NA_NA_NA_NA_NA_NA_NA_NA_NA_NA_NA_NA_NA_NA_NA_NA_NA_NA_NA_NA_NA_NA_NA_NA_NA_NA_NA_NA_NA_NA_NA_NA_NA
Otu10918	Eukaryota_SAR_Rhizaria_Cercozoa_Imbricatea_Silicofilosea_Thaumatomonadida_Peregriniidae_CCe_NA_NA_NA_NA_NA_NA_NA_NA_NA_NA_NA_NA_NA_NA_NA_NA_NA_NA_NA_NA_NA_NA_NA_NA_NA_NA_NA_NA_NA_NA_NA_NA_NA
Otu10914	Eukaryota_Opisthokonta_Holozoa_Filasterea_Ministeriida_Capsasporidae_Marine Group_NA_NA_NA_NA_NA_NA_NA_NA_NA_NA_NA_NA_NA_NA_NA_NA_NA_NA_NA_NA_NA_NA_NA_NA_NA_NA_NA_NA_NA_NA_NA_NA_NA_NA_NA_NA_NA
Otu11106	Eukaryota_SAR_Rhizaria_Cercozoa_uncultured_NA_NA_NA_NA_NA_NA_NA_NA_NA_NA_NA_NA_NA_NA_NA_NA_NA_NA_NA_NA_NA_NA_NA_NA_NA_NA_NA_NA_NA_NA_NA_NA_NA_NA_NA_NA_NA_NA_NA
Otu10894	Eukaryota_SAR_Rhizaria_Cercozoa_Thecofilosea_Incertae Sedis_Lecythium_NA_NA_NA_NA_NA_NA_NA_NA_NA_NA_NA_NA_NA_NA_NA_NA_NA_NA_NA_NA_NA_NA_NA_NA_NA_NA_NA_NA_NA_NA_NA_NA_NA_NA
Otu10921	Eukaryota_SAR_Alveolata_Protalveolata_Syndiniales_Syndiniales Group I_NA_NA_NA_NA_NA_NA_NA_NA_NA_NA_NA_NA_NA_NA_NA_NA_NA_NA_NA_NA_NA_NA_NA_NA_NA_NA_NA_NA_NA_NA_NA_NA_NA_NA_NA_NA_NA_NA
Otu1092	Eukaryota_Opisthokonta_Nucletmycea_Fungi_Incertae Sedis_Mucoromycotina_Incertae Sedis_Endogonales_NA_NA_NA_NA_NA_NA_NA_NA_NA_NA_NA_NA_NA_NA_NA_NA_NA_NA_NA_NA_NA_NA_NA_NA_NA_NA_NA_NA_NA_NA_NA_NA
Otu11113	Eukaryota_Opisthokonta_Nucletmycea_Fungi_Chytridiomycota_Incertae Sedis_Chytridiomycetes_Chytridiales_NA_NA_NA_NA_NA_NA_NA_NA_NA_NA_NA_NA_NA_NA_NA_NA_NA_NA_NA_NA_NA_NA_NA_NA_NA_NA_NA_NA_NA_NA_NA_NA_NA
Otu10899	Eukaryota_SAR_Rhizaria_Cercozoa_CCW10_NA_NA_NA_NA_NA_NA_NA_NA_NA_NA_NA_NA_NA_NA_NA_NA_NA_NA_NA_NA_NA_NA_NA_NA_NA_NA_NA_NA_NA_NA_NA_NA_NA_NA_NA_NA_NA
Otu10927	Eukaryota_Opisthokonta_Nucletmycea_Fungi_Dikarya_Basidiomycota_Agaricomycotina_Agaricomycetes_NA_NA_NA_NA_NA_NA_NA_NA_NA_NA_NA_NA_NA_NA_NA_NA_NA_NA_NA_NA_NA_NA_NA_NA_NA_NA_NA
Otu10925	Eukaryota_Opisthokonta_Nucletmycea_Fungi_Dikarya_Ascomycota_Pezizomycotina_Sordariomycetes_Hypocreales_Cordycipitaceae_Cordyceps_NA_NA_NA_NA_NA_NA_NA_NA_NA_NA_NA_NA_NA_NA_NA_NA_NA_NA_NA_NA_NA
Otu11119	Eukaryota_Opisthokonta_Nucletmycea_Fungi_LKM15_NA_NA_NA_NA_NA_NA_NA_NA_NA_NA_NA_NA_NA_NA_NA_NA_NA_NA_NA_NA_NA_NA_NA_NA_NA_NA_NA_NA_NA_NA_NA_NA_NA_NA_NA_NA_NA_NA_NA
Otu10904	_NA_NA_NA_NA_NA_NA_NA_NA_NA_NA_NA_NA_NA_NA_NA_NA_NA_NA_NA_NA_NA_NA_NA_NA_NA_NA_NA_NA_NA_NA_NA_NA_NA_NA_NA_NA
Otu10931	Eukaryota_Opisthokonta_Holozoa_Metazoa (Animalia)_Eumetazoa_Bilateria_Arthropoda_Chelicerata_Arachnida_Acari_NA_NA_NA_NA_NA_NA_NA_NA_NA_NA_NA_NA_NA_NA_NA_NA_NA
Otu10929	Eukaryota_Amoebozoa_Discosea_Flabellinia_Vannellida_uncultured_NA_NA_NA_NA_NA_NA_NA_NA_NA_NA_NA_NA_NA_NA_NA_NA_NA_NA_NA_NA_NA_NA_NA_NA_NA_NA_NA_NA_NA_NA_NA_NA_NA_NA_NA_NA_NA
Otu11122	Eukaryota_Opisthokonta_Nucletmycea_Fungi_Dikarya_Basidiomycota_Agaricomycotina_Agaricomycetes_NA_NA_NA_NA_NA_NA_NA_NA_NA_NA_NA_NA_NA_NA_NA_NA_NA_NA_NA_NA_NA_NA_NA_NA_NA_NA_NA_NA_NA_NA_NA_NA_NA_NA
Otu10910	Eukaryota_SAR_Rhizaria_Cercozoa_Imbricatea_Silicofilosea_Euglyphida_Trinematidae_NA_NA_NA_NA_NA_NA_NA_NA_NA_NA_NA_NA_NA_NA_NA_NA_NA_NA_NA_NA_NA_NA_NA_NA_NA_NA_NA_NA_NA_NA_NA_NA_NA_NA_NA_NA
Otu10936	Eukaryota_Opisthokonta_Nucletmycea_Fungi_Chytridiomycota_Incertae Sedis_Chytridiomycetes_Chytridiales_Endochytriaceae_Endochytrium_NA_NA_NA_NA_NA_NA_NA_NA_NA_NA_NA_NA_NA_NA_NA_NA_NA_NA_NA_NA_NA_NA_NA_NA_NA_NA_NA_NA_NA_NA_NA_NA
Otu10933	Eukaryota_Opisthokonta_Holozoa_Metazoa (Animalia)_Eumetazoa_Bilateria_Nematoda_Enoplea_Dorylaimia_Dorylaimida_NA_NA_NA_NA_NA_NA_NA_NA_NA_NA_NA_NA_NA_NA_NA_NA_NA_NA_NA_NA
Otu11126	Eukaryota_Opisthokonta_Nucletmycea_Fungi_Cryptomycota_LKM11_NA_NA_NA_NA_NA_NA_NA_NA_NA_NA_NA_NA_NA_NA_NA_NA_NA_NA_NA_NA_NA_NA_NA_NA_NA_NA_NA_NA_NA_NA_NA_NA_NA_NA_NA_NA_NA_NA
Otu10917	Eukaryota_Opisthokonta_Nucletmycea_Fungi_Dikarya_Basidiomycota_Agaricomycotina_Agaricomycetes_Polyporales_Meruliaceae_Cymatoderma_NA_NA_NA_NA_NA_NA_NA_NA_NA_NA_NA_NA_NA_NA_NA_NA_NA_NA_NA_NA_NA_NA_NA_NA
Otu1094	Eukaryota_Opisthokonta_Holozoa_Metazoa (Animalia)_Eumetazoa_Bilateria_Arthropoda_Hexapoda_Insecta_Pterygota_Neoptera_Psocoptera_NA_NA_NA_NA_NA_NA_NA_NA_NA_NA_NA_NA_NA
Otu10938	Eukaryota_SAR_Rhizaria_Cercozoa_Novel Clade 12_NA_NA_NA_NA_NA_NA_NA_NA_NA_NA_NA_NA_NA_NA_NA_NA_NA_NA_NA_NA_NA_NA_NA_NA_NA_NA_NA_NA_NA_NA_NA_NA_NA_NA_NA_NA_NA_NA_NA
Otu11132	Eukaryota_Opisthokonta_Holozoa_Metazoa (Animalia)_Eumetazoa_Bilateria_Arthropoda_Chelicerata_Arachnida_Acari_NA_NA_NA_NA_NA_NA_NA_NA_NA_NA_NA_NA_NA_NA_NA_NA_NA
Otu10920	Eukaryota_Amoebozoa_Gracilipodida_LEMD267_NA_NA_NA_NA_NA_NA_NA_NA_NA_NA_NA_NA_NA_NA_NA_NA_NA_NA_NA_NA_NA_NA_NA_NA_NA_NA_NA_NA_NA_NA_NA_NA_NA_NA_NA_NA_NA_NA_NA_NA
Otu11137	Eukaryota_Opisthokonta_Nucletmycea_Fungi_LKM15_NA_NA_NA_NA_NA_NA_NA_NA_NA_NA_NA_NA_NA_NA_NA_NA_NA_NA_NA_NA_NA_NA_NA_NA_NA_NA_NA_NA_NA_NA_NA_NA_NA_NA_NA_NA_NA_NA
Otu10926	Eukaryota_SAR_Stramenopiles_Ochrophyta_Diatomea_Bacillariophytina_Bacillariophyceae_Pinnularia_NA_NA_NA_NA_NA_NA_NA_NA_NA_NA_NA_NA_NA_NA_NA_NA_NA_NA_NA_NA_NA_NA_NA_NA_NA_NA_NA_NA_NA_NA
Otu11141	Eukaryota_Amoebozoa_Incertae Sedis_Ischnamoeba_NA_NA_NA_NA_NA_NA_NA_NA_NA_NA_NA_NA_NA_NA_NA_NA_NA_NA_NA_NA_NA_NA_NA_NA_NA_NA_NA_NA_NA_NA_NA_NA_NA_NA_NA_NA_NA_NA_NA
Otu1093	Eukaryota_Opisthokonta_Nucletmycea_Fungi_Dikarya_Ascomycota_Pezizomycotina_Sordariomycetes_Incertae Sedis_Glomerellaceae_Colletotrichum_NA_NA_NA_NA_NA_NA_NA_NA_NA_NA_NA_NA_NA_NA_NA_NA_NA_NA_NA_NA_NA
Otu11145	Eukaryota_Opisthokonta_Nucletmycea_Fungi_Dikarya_Basidiomycota_Agaricomycotina_Tremellomycetes_Tremellales_NA_NA_NA_NA_NA_NA_NA_NA_NA_NA_NA_NA_NA_NA_NA_NA_NA_NA_NA_NA_NA_NA_NA_NA_NA_NA_NA
Otu10935	Eukaryota_Opisthokonta_Nucletmycea_Fungi_Cryptomycota_LKM11_NA_NA_NA_NA_NA_NA_NA_NA_NA_NA_NA_NA_NA_NA_NA_NA_NA_NA_NA_NA_NA_NA_NA_NA_NA_NA_NA_NA_NA_NA_NA_NA_NA_NA_NA_NA_NA_NA
Otu11149	Eukaryota_Opisthokonta_Nucletmycea_Fungi_Incertae Sedis_Kickxellomycotina_Incertae Sedis_Kickxellales_Kickxellaceae_Dipsacomyces_NA_NA_NA_NA_NA_NA_NA_NA_NA_NA_NA_NA_NA_NA_NA_NA_NA_NA_NA_NA_NA_NA_NA_NA_NA_NA_NA_NA
Otu10939	Eukaryota_SAR_Stramenopiles_Bicosoecida_NA_NA_NA_NA_NA_NA_NA_NA_NA_NA_NA_NA_NA_NA_NA_NA_NA_NA_NA_NA_NA_NA_NA_NA_NA_NA_NA_NA_NA_NA_NA_NA_NA_NA_NA_NA_NA_NA
Otu11154	Eukaryota_Opisthokonta_Holozoa_Metazoa (Animalia)_Eumetazoa_Bilateria_Nematoda_Chromadorea_Tylenchida_NA_NA_NA_NA_NA_NA_NA_NA_NA_NA_NA_NA_NA_NA_NA_NA_NA_NA_NA_NA_NA_NA
Otu11159	Eukaryota_Opisthokonta_Nucletmycea_Fungi_Chytridiomycota_Incertae Sedis_Chytridiomycetes_Chytridiales_NA_NA_NA_NA_NA_NA_NA_NA_NA_NA_NA_NA_NA_NA_NA_NA_NA_NA_NA_NA_NA_NA_NA_NA_NA_NA_NA_NA_NA_NA_NA
Otu11162	Eukaryota_Opisthokonta_Nucletmycea_Fungi_Chytridiomycota_Incertae Sedis_Chytridiomycetes_uncultured_NA_NA_NA_NA_NA_NA_NA_NA_NA_NA_NA_NA_NA_NA_NA_NA_NA_NA_NA_NA_NA_NA_NA_NA_NA_NA_NA_NA_NA_NA_NA_NA_NA
Otu11167	Eukaryota_Amoebozoa_Schizoplasmodiida_Nematostelium_NA_NA_NA_NA_NA_NA_NA_NA_NA_NA_NA_NA_NA_NA_NA_NA_NA_NA_NA_NA_NA_NA_NA_NA_NA_NA_NA_NA_NA_NA_NA_NA_NA_NA_NA_NA
Otu11171	Eukaryota_SAR_Rhizaria_Cercozoa_Thecofilosea_WHOI-LI1-14_NA_NA_NA_NA_NA_NA_NA_NA_NA_NA_NA_NA_NA_NA_NA_NA_NA_NA_NA_NA_NA_NA_NA_NA_NA_NA_NA_NA_NA_NA_NA_NA_NA_NA_NA_NA
Otu11177	Eukaryota_Opisthokonta_Nucletmycea_Fungi_Incertae Sedis_Zoopagomycotina_Incertae Sedis_Zoopagales_Piptocephalidaceae_Syncephalis_NA_NA_NA_NA_NA_NA_NA_NA_NA_NA_NA_NA_NA_NA_NA_NA_NA_NA_NA_NA_NA_NA_NA_NA_NA_NA_NA_NA
Otu11180	Eukaryota_SAR_Rhizaria_Cercozoa_Vampyrellidae_uncultured_NA_NA_NA_NA_NA_NA_NA_NA_NA_NA_NA_NA_NA_NA_NA_NA_NA_NA_NA_NA_NA_NA_NA_NA_NA_NA_NA_NA_NA_NA_NA
Otu11187	Eukaryota_Opisthokonta_Nucletmycea_Fungi_Dikarya_Basidiomycota_Agaricomycotina_Agaricomycetes_Gomphales_Gomphaceae_Ramaria_NA_NA_NA_NA_NA_NA_NA_NA_NA_NA_NA_NA_NA_NA_NA_NA_NA_NA_NA_NA_NA_NA_NA_NA
Otu11190	Eukaryota_SAR_Alveolata_Ciliophora_Intramacronucleata_Litostomatea_Haptoria_Spathidium_NA_NA_NA_NA_NA_NA_NA_NA_NA_NA_NA_NA_NA_NA_NA_NA_NA_NA_NA_NA_NA_NA_NA_NA_NA_NA_NA_NA_NA
Otu10948	Eukaryota_Opisthokonta_Holozoa_Metazoa (Animalia)_Eumetazoa_Bilateria_Platyhelminthes_Catenulida_Stenostomidae_NA_NA_NA_NA_NA_NA_NA_NA_NA_NA_NA_NA_NA_NA_NA_NA_NA_NA_NA_NA_NA_NA_NA_NA_NA_NA_NA_NA_NA_NA_NA_NA_NA_NA_NA
Otu10955	Eukaryota_SAR_Alveolata_Ciliophora_Intramacronucleata_Conthreep_Oligohymenophorea_Apostomatia_NA_NA_NA_NA_NA_NA_NA_NA_NA_NA_NA_NA_NA_NA_NA_NA_NA_NA_NA_NA_NA_NA_NA_NA_NA_NA_NA_NA_NA_NA_NA_NA_NA_NA_NA_NA
Otu10959	Eukaryota_SAR_Stramenopiles_Labyrinthulomycetes_Sorodiplophrys_NA_NA_NA_NA_NA_NA_NA_NA_NA_NA_NA_NA_NA_NA_NA_NA_NA_NA_NA_NA_NA
Otu10962	Eukaryota_SAR_Rhizaria_Cercozoa_Vampyrellidae_NA_NA_NA_NA_NA_NA_NA_NA_NA_NA_NA_NA_NA_NA_NA_NA_NA_NA_NA_NA_NA_NA_NA_NA_NA_NA_NA_NA_NA_NA_NA_NA_NA_NA_NA_NA
Otu10968	Eukaryota_Amoebozoa_Schizoplasmodiida_NA_NA_NA_NA_NA_NA_NA_NA_NA_NA_NA_NA_NA_NA_NA_NA_NA_NA_NA_NA_NA_NA_NA_NA_NA_NA_NA_NA_NA_NA_NA_NA_NA_NA_NA_NA_NA_NA_NA_NA
Otu1098	Eukaryota_Opisthokonta_Nucletmycea_Fungi_Dikarya_Ascomycota_Pezizomycotina_Sordariomycetes_Meliolales_Meliolaceae_Meliola_NA_NA_NA_NA_NA_NA_NA_NA_NA_NA_NA_NA_NA_NA_NA_NA_NA_NA_NA_NA_NA
Otu10983	Eukaryota_Opisthokonta_Holozoa_Metazoa (Animalia)_Eumetazoa_Bilateria_Arthropoda_Chelicerata_Arachnida_Schizomida_NA_NA_NA_NA_NA_NA_NA_NA_NA_NA_NA_NA_NA_NA_NA_NA_NA_NA_NA_NA_NA_NA
Otu10945	Eukaryota_SAR_Stramenopiles_Peronosporomycetes_uncultured_NA_NA_NA_NA_NA_NA_NA_NA_NA_NA_NA_NA_NA_NA_NA_NA_NA_NA_NA_NA_NA_NA_NA_NA_NA_NA_NA_NA_NA_NA_NA_NA_NA_NA_NA_NA_NA_NA_NA
Otu10988	Eukaryota_SAR_Rhizaria_Cercozoa_Glissomonadida_Heteromita_NA_NA_NA_NA_NA_NA_NA_NA_NA_NA_NA_NA_NA_NA_NA_NA_NA_NA_NA_NA_NA_NA_NA_NA_NA_NA_NA_NA_NA_NA_NA_NA_NA_NA_NA_NA
Otu10951	Eukaryota_Opisthokonta_Nucletmycea_Fungi_Chytridiomycota_Incertae Sedis_Chytridiomycetes_Polychytriales_Incertae Sedis_NA_NA_NA_NA_NA_NA_NA_NA_NA_NA_NA_NA_NA_NA_NA_NA_NA_NA_NA_NA_NA_NA_NA_NA_NA_NA_NA_NA_NA_NA_NA_NA
Otu10992	Eukaryota_Opisthokonta_Holozoa_Metazoa (Animalia)_Eumetazoa_Bilateria_Chordata_Vertebrata_Gnathostomata_Euteleostomi_Actinopterygii_Neopterygii_Teleostei
Otu11194	Eukaryota_Picozoa_NA_NA_NA_NA_NA_NA_NA_NA_NA_NA_NA_NA_NA_NA_NA_NA_NA_NA_NA_NA_NA_NA_NA_NA_NA_NA_NA_NA_NA_NA_NA_NA_NA_NA_NA_NA_NA_NA_NA_NA_NA_NA
Otu10957	Eukaryota_Archaeplastida_Chloroplastida_Charophyta_Phragmoplastophyta_Streptophyta_Embryophyta_Tracheophyta_Spermatophyta_Magnoliophyta_Malpighiales_Vantanea_NA_NA_NA_NA_NA_NA_NA_NA_NA_NA_NA_NA_NA_NA_NA_NA
Otu10997	Eukaryota_SAR_Alveolata_Dinoflagellata_Dinophyceae_SCM37C58_NA_NA_NA_NA_NA_NA_NA_NA_NA_NA_NA_NA_NA_NA_NA_NA_NA_NA_NA_NA_NA_NA_NA_NA_NA_NA_NA_NA_NA_NA_NA_NA_NA_NA_NA_NA_NA_NA
Otu10946	_NA_NA_NA_NA_NA_NA_NA_NA_NA_NA_NA_NA_NA_NA_NA_NA_NA_NA_NA_NA_NA_NA_NA_NA_NA_NA_NA_NA_NA_NA_NA_NA_NA_NA_NA_NA
Otu11205	Eukaryota_Opisthokonta_Holozoa_Metazoa (Animalia)_Eumetazoa_Bilateria_Arthropoda_Chelicerata_Arachnida_Acari_NA_NA_NA_NA_NA_NA_NA_NA_NA_NA_NA_NA_NA_NA_NA_NA_NA
Otu10960	Eukaryota_Opisthokonta_Nucletmycea_Fungi_Entomophthoromycota_Entomophthoromycotina_Incertae Sedis_Entomophthorales_Ancylistaceae_Conidiobolus_NA_NA_NA_NA_NA_NA_NA_NA_NA_NA_NA_NA_NA_NA_NA_NA_NA_NA_NA_NA_NA_NA_NA_NA_NA_NA_NA_NA
Otu11001	Eukaryota_Opisthokonta_Nucletmycea_Fungi_Dikarya_Ascomycota_Pezizomycotina_Eurotiomycetes_Chaetothyriales_NA_NA_NA_NA_NA_NA_NA_NA_NA_NA_NA_NA_NA_NA_NA_NA_NA_NA_NA_NA_NA_NA_NA_NA
Otu10953	Eukaryota_SAR_Alveolata_Protalveolata_Perkinsidae_A31_NA_NA_NA_NA_NA_NA_NA_NA_NA_NA_NA_NA_NA_NA_NA_NA_NA_NA_NA_NA_NA_NA_NA_NA_NA_NA_NA_NA_NA_NA_NA_NA_NA_NA_NA_NA_NA
Otu1121	Eukaryota_SAR_Rhizaria_Cercozoa_Cercomonadidae_Cercomonas_NA_NA_NA_NA_NA_NA_NA_NA_NA_NA_NA_NA_NA_NA_NA_NA_NA_NA_NA_NA_NA_NA_NA_NA_NA_NA_NA_NA_NA_NA_NA_NA_NA_NA
Otu10964	Eukaryota_SAR_Rhizaria_Cercozoa_Novel Clade 12_NA_NA_NA_NA_NA_NA_NA_NA_NA_NA_NA_NA_NA_NA_NA_NA_NA_NA_NA_NA_NA_NA_NA_NA_NA_NA_NA_NA_NA_NA_NA_NA_NA_NA_NA_NA_NA_NA_NA
Otu11004	Eukaryota_SAR_Stramenopiles_Labyrinthulomycetes_TAGIRI-15_NA_NA_NA_NA_NA_NA_NA_NA_NA_NA_NA_NA_NA_NA_NA_NA_NA_NA_NA_NA_NA_NA_NA_NA_NA_NA_NA_NA_NA_NA_NA_NA_NA_NA_NA_NA_NA_NA_NA
Otu10958	Eukaryota_SAR_Rhizaria_Cercozoa_Thecofilosea_Ebriacea_Ebria_NA_NA_NA_NA_NA_NA_NA_NA_NA_NA_NA_NA_NA_NA_NA_NA_NA_NA_NA_NA_NA_NA_NA_NA_NA_NA_NA_NA_NA_NA_NA_NA_NA_NA_NA
Otu11214	Eukaryota_Opisthokonta_Nucletmycea_Fungi_Dikarya_Ascomycota_Pezizomycotina_Lecanoromycetes_Pertusariales_Pertusariaceae_Pertusaria_NA_NA_NA_NA_NA_NA_NA_NA_NA_NA_NA_NA_NA_NA_NA_NA_NA_NA_NA_NA_NA
Otu10971	Eukaryota_Opisthokonta_Nucletmycea_Fungi_Dikarya_Ascomycota_Pezizomycotina_Eurotiomycetes_Coryneliales_Coryneliaceae_Corynelia_NA_NA_NA_NA_NA_NA_NA_NA_NA_NA_NA_NA_NA_NA_NA_NA_NA_NA_NA_NA_NA_NA
Otu11009	Eukaryota_Opisthokonta_Holozoa_Metazoa (Animalia)_Eumetazoa_Bilateria_Tardigrada_Eutardigrada_Parachela_NA_NA_NA_NA_NA_NA_NA_NA_NA_NA_NA_NA_NA_NA_NA_NA_NA_NA_NA_NA_NA_NA_NA_NA
Otu10961	Eukaryota_SAR_Rhizaria_Cercozoa_CCW10_NA_NA_NA_NA_NA_NA_NA_NA_NA_NA_NA_NA_NA_NA_NA_NA_NA_NA_NA_NA_NA_NA_NA_NA_NA_NA_NA_NA_NA_NA_NA_NA_NA_NA_NA_NA_NA_NA
Otu11217	Eukaryota_Amoebozoa_Incertae Sedis_Arboramoeba_NA_NA_NA_NA_NA_NA_NA_NA_NA_NA_NA_NA_NA_NA_NA_NA_NA_NA_NA_NA_NA_NA_NA_NA_NA_NA_NA_NA_NA_NA_NA_NA_NA_NA
Otu10977	Eukaryota_SAR_Rhizaria_Cercozoa_Vampyrellidae_uncultured_NA_NA_NA_NA_NA_NA_NA_NA_NA_NA_NA_NA_NA_NA_NA_NA_NA_NA_NA_NA_NA_NA_NA_NA_NA_NA_NA_NA_NA_NA_NA
Otu11012	Eukaryota_Opisthokonta_Holozoa_Metazoa (Animalia)_Eumetazoa_Bilateria_Annelida_Clitellata_Oligochaeta_Haplotaxida_NA_NA_NA_NA_NA_NA_NA_NA_NA_NA_NA_NA_NA_NA_NA_NA_NA_NA_NA_NA_NA_NA
Otu10966	Eukaryota_SAR_Rhizaria_Cercozoa_Cercomonadidae_NA_NA_NA_NA_NA_NA_NA_NA_NA_NA_NA_NA_NA_NA_NA_NA_NA_NA_NA_NA_NA_NA_NA_NA_NA_NA_NA_NA_NA_NA_NA_NA_NA_NA_NA_NA_NA_NA_NA
Otu11220	Eukaryota_Archaeplastida_Chloroplastida_Charophyta_Phragmoplastophyta_Streptophyta_Embryophyta_Tracheophyta_Spermatophyta_Magnoliophyta_Malpighiales_Tapura_NA_NA_NA_NA_NA_NA_NA_NA_NA_NA_NA_NA_NA_NA_NA_NA
Otu10981	Eukaryota_SAR_Rhizaria_Cercozoa_Imbricatea_p15D09_NA_NA_NA_NA_NA_NA_NA_NA_NA_NA_NA_NA_NA_NA_NA_NA_NA_NA_NA_NA_NA_NA_NA_NA_NA_NA_NA_NA_NA_NA_NA_NA_NA_NA_NA_NA_NA_NA
Otu11017	Eukaryota_SAR_Rhizaria_Cercozoa_uncultured_NA_NA_NA_NA_NA_NA_NA_NA_NA_NA_NA_NA_NA_NA_NA_NA_NA_NA_NA_NA_NA_NA_NA_NA_NA_NA_NA_NA_NA_NA_NA_NA
Otu10978	Eukaryota_SAR_Rhizaria_Cercozoa_Glissomonadida_Amb-18S-1124_NA_NA_NA_NA_NA_NA_NA_NA_NA_NA_NA_NA_NA_NA_NA_NA_NA_NA_NA_NA_NA_NA_NA_NA_NA_NA_NA_NA_NA_NA_NA_NA_NA_NA_NA_NA
Otu11225	Eukaryota_Amoebozoa_Incertae Sedis_Arboramoeba_NA_NA_NA_NA_NA_NA_NA_NA_NA_NA_NA_NA_NA_NA_NA_NA_NA_NA_NA_NA_NA_NA_NA_NA_NA_NA_NA_NA_NA_NA_NA_NA_NA_NA_NA_NA_NA_NA_NA
Otu10986	Eukaryota_SAR_Alveolata_Ciliophora_Intramacronucleata_Litostomatea_Haptoria_Didinium_NA_NA_NA_NA_NA_NA_NA_NA_NA_NA_NA_NA_NA_NA_NA_NA_NA_NA_NA_NA_NA_NA_NA_NA_NA_NA_NA_NA_NA_NA_NA_NA_NA_NA
Otu11023	Eukaryota_Opisthokonta_Nucletmycea_Fungi_Cryptomycota_LKM11_NA_NA_NA_NA_NA_NA_NA_NA_NA_NA_NA_NA_NA_NA_NA_NA_NA_NA_NA_NA_NA_NA_NA_NA_NA_NA_NA_NA_NA_NA_NA_NA_NA_NA_NA_NA_NA_NA
Otu10982	Eukaryota_Opisthokonta_Holozoa_Metazoa (Animalia)_Eumetazoa_Bilateria_Arthropoda_Hexapoda_Insecta_Pterygota_Neoptera_Diptera_NA_NA_NA_NA_NA_NA_NA_NA_NA
Otu1123	Eukaryota_SAR_Rhizaria_Cercozoa_Thecofilosea_NA_NA_NA_NA_NA_NA_NA_NA_NA_NA_NA_NA_NA_NA_NA_NA_NA_NA_NA_NA_NA_NA_NA_NA_NA_NA_NA_NA_NA_NA_NA_NA_NA_NA_NA_NA_NA_NA_NA
Otu10990	Eukaryota_Opisthokonta_Nucletmycea_Fungi_Chytridiomycota_Incertae Sedis_Monoblepharidomycetes_Monoblepharidales_Monoblepharidaceae_Monoblepharis_NA_NA_NA_NA_NA_NA_NA_NA_NA_NA_NA_NA_NA_NA_NA_NA_NA_NA_NA_NA_NA_NA_NA_NA_NA_NA_NA_NA
Otu11028	Eukaryota_Opisthokonta_Freshwater Opisthokonta_NA_NA_NA_NA_NA_NA_NA_NA_NA_NA_NA_NA_NA_NA_NA_NA_NA_NA_NA_NA_NA_NA_NA_NA_NA_NA_NA_NA_NA_NA_NA_NA_NA_NA_NA_NA_NA_NA_NA_NA_NA
Otu10987	Eukaryota_Opisthokonta_Nucletmycea_Fungi_Chytridiomycota_Incertae Sedis_Chytridiomycetes_Rhizophydiales_uncultured_NA_NA_NA_NA_NA_NA_NA_NA_NA_NA_NA_NA_NA_NA_NA_NA_NA_NA_NA_NA_NA_NA_NA_NA_NA_NA_NA_NA_NA_NA_NA_NA
Otu11233	Eukaryota_Opisthokonta_Holozoa_Metazoa (Animalia)_Eumetazoa_Bilateria_Nematoda_Enoplea_Dorylaimia_Dorylaimida_NA_NA_NA_NA_NA_NA_NA_NA_NA_NA_NA_NA_NA_NA_NA_NA_NA_NA_NA_NA_NA_NA
Otu10994	Eukaryota_Opisthokonta_Holozoa_Metazoa (Animalia)_Eumetazoa_Bilateria_Gastrotricha_Chaetonotida_NA_NA_NA_NA_NA_NA_NA_NA_NA_NA_NA_NA_NA_NA_NA_NA_NA_NA_NA_NA_NA_NA_NA_NA_NA_NA
Otu11033	Eukaryota_SAR_Rhizaria_Cercozoa_Glissomonadida_Heteromita_NA_NA_NA_NA_NA_NA_NA_NA_NA_NA_NA_NA_NA_NA_NA_NA_NA_NA_NA_NA_NA_NA_NA_NA_NA_NA_NA_NA_NA_NA_NA_NA_NA_NA_NA_NA
Otu10991	Eukaryota_Opisthokonta_Freshwater Opisthokonta_NA_NA_NA_NA_NA_NA_NA_NA_NA_NA_NA_NA_NA_NA_NA_NA_NA_NA_NA_NA_NA_NA_NA_NA_NA_NA_NA_NA_NA_NA_NA_NA_NA_NA_NA_NA_NA_NA_NA_NA_NA
Otu11237	Eukaryota_Opisthokonta_Nucletmycea_Fungi_Dikarya_Basidiomycota_Agaricomycotina_Agaricomycetes_Agaricales_Entolomataceae_Richoniella_NA_NA_NA_NA_NA_NA_NA_NA_NA_NA_NA_NA_NA_NA_NA_NA_NA_NA_NA_NA_NA_NA_NA_NA
Otu110	Eukaryota_Opisthokonta_Holozoa_Metazoa (Animalia)_Eumetazoa_Bilateria_Arthropoda_Myriapoda_Diplopoda_Penicillata_NA_NA_NA_NA_NA_NA_NA_NA_NA_NA_NA_NA_NA_NA_NA_NA_NA_NA_NA_NA
Otu11035	Eukaryota_Opisthokonta_Nucletmycea_Fungi_Dikarya_Basidiomycota_Agaricomycotina_Agaricomycetes_Agaricales_Tricholomataceae_Lichenomphalia_NA_NA_NA_NA_NA_NA_NA_NA_NA_NA_NA_NA_NA_NA_NA_NA_NA_NA_NA_NA_NA_NA_NA_NA
Otu10996	Eukaryota_Opisthokonta_Holozoa_Metazoa (Animalia)_Eumetazoa_Bilateria_Nematoda_Chromadorea_Tylenchida_NA_NA_NA_NA_NA_NA_NA_NA_NA_NA_NA_NA_NA_NA_NA_NA_NA_NA_NA_NA_NA_NA_NA
Otu11244	Eukaryota_SAR_Rhizaria_Cercozoa_Cercomonadidae_Cercomonas_NA_NA_NA_NA_NA_NA_NA_NA_NA_NA_NA_NA_NA_NA_NA_NA_NA_NA_NA_NA_NA_NA_NA_NA_NA_NA_NA_NA_NA_NA_NA_NA_NA_NA_NA_NA_NA_NA
Otu11006	Eukaryota_SAR_Rhizaria_Cercozoa_Cercomonadidae_Cercomonas_NA_NA_NA_NA_NA_NA_NA_NA_NA_NA_NA_NA_NA_NA_NA_NA_NA_NA_NA_NA_NA_NA_NA_NA_NA_NA_NA_NA_NA_NA_NA_NA_NA_NA
Otu11040	Eukaryota_SAR_Rhizaria_Cercozoa_Glissomonadida_Heteromita_NA_NA_NA_NA_NA_NA_NA_NA_NA_NA_NA_NA_NA_NA_NA_NA_NA_NA_NA_NA_NA_NA_NA_NA_NA_NA_NA_NA_NA_NA_NA_NA_NA_NA_NA_NA
Otu1100	Eukaryota_Opisthokonta_Holozoa_Metazoa (Animalia)_Eumetazoa_Bilateria_Arthropoda_Hexapoda_Insecta_Pterygota_Neoptera_Coleoptera_NA_NA_NA_NA_NA_NA_NA_NA_NA_NA
Otu11248	Eukaryota_Opisthokonta_Holozoa_Metazoa (Animalia)_Eumetazoa_Bilateria_Arthropoda_Hexapoda_Insecta_Pterygota_Neoptera_Diptera_NA_NA_NA_NA_NA_NA_NA_NA_NA_NA_NA
Otu11010	Eukaryota_Opisthokonta_Nucletmycea_Fungi_Dikarya_Basidiomycota_Agaricomycotina_Agaricomycetes_Corticiales_Corticiaceae_Limonomyces_NA_NA_NA_NA_NA_NA_NA_NA_NA_NA_NA_NA_NA_NA_NA_NA_NA_NA_NA_NA_NA_NA_NA_NA
Otu11045	Eukaryota_Archaeplastida_Chloroplastida_Charophyta_Phragmoplastophyta_Zygnematophyceae_Desmidiales_Closterium_NA_NA_NA_NA_NA_NA_NA_NA_NA_NA_NA_NA_NA_NA_NA_NA_NA_NA_NA_NA_NA_NA_NA_NA_NA_NA_NA_NA_NA_NA
Otu11007	Eukaryota_Opisthokonta_Nucletmycea_Fungi_Cryptomycota_Incertae Sedis_Incertae Sedis_Incertae Sedis_Incertae Sedis_Paramicrosporidium_NA_NA_NA_NA_NA_NA_NA_NA_NA_NA_NA_NA_NA_NA_NA_NA_NA_NA_NA_NA_NA_NA_NA_NA_NA_NA_NA_NA_NA_NA_NA_NA_NA_NA
Otu11253	Eukaryota_SAR_Alveolata_Ciliophora_Intramacronucleata_Conthreep_Nassophorea_Zosterodasys_NA_NA_NA_NA_NA_NA_NA_NA_NA_NA_NA_NA_NA_NA_NA_NA_NA_NA_NA_NA_NA_NA_NA_NA_NA_NA_NA_NA_NA_NA_NA_NA_NA_NA_NA_NA
Otu11014	Eukaryota_SAR_Rhizaria_Cercozoa_Glissomonadida_Bodomorpha_NA_NA_NA_NA_NA_NA_NA_NA_NA_NA_NA_NA_NA_NA_NA_NA_NA_NA_NA_NA_NA_NA_NA_NA_NA_NA_NA_NA_NA_NA_NA_NA_NA_NA_NA_NA
Otu11049	Eukaryota_Amoebozoa_Incertae Sedis_Dictyamoeba_NA_NA_NA_NA_NA_NA_NA_NA_NA_NA_NA_NA_NA_NA_NA_NA_NA_NA_NA_NA_NA_NA_NA_NA_NA_NA_NA_NA_NA_NA_NA_NA_NA_NA_NA_NA_NA_NA_NA_NA
Otu11011	Eukaryota_SAR_Alveolata_Apicomplexa_Conoidasida_Gregarinasina_Eugregarinorida_D3P05A02_NA_NA_NA_NA_NA_NA_NA_NA_NA_NA_NA_NA_NA_NA_NA_NA_NA_NA_NA_NA_NA_NA_NA_NA_NA_NA_NA_NA_NA_NA_NA_NA_NA_NA_NA_NA
Otu11259	Eukaryota_Opisthokonta_Holozoa_Metazoa (Animalia)_Eumetazoa_Bilateria_Arthropoda_Chelicerata_Arachnida_Acari_NA_NA_NA_NA_NA_NA_NA_NA_NA_NA_NA_NA_NA_NA_NA_NA_NA_NA
Otu11019	Eukaryota_SAR_Rhizaria_Cercozoa_Novel Clade 10_NA_NA_NA_NA_NA_NA_NA_NA_NA_NA_NA_NA_NA_NA_NA_NA_NA_NA_NA_NA_NA_NA_NA_NA_NA_NA_NA_NA_NA_NA_NA_NA_NA_NA_NA_NA_NA_NA_NA
Otu11052	Eukaryota_SAR_Stramenopiles_Ochrophyta_Chrysophyceae_Ochromonadales_Ochromonas_NA_NA_NA_NA_NA_NA_NA_NA_NA_NA_NA_NA_NA_NA_NA_NA_NA_NA_NA_NA_NA_NA_NA_NA_NA_NA_NA_NA_NA_NA_NA_NA_NA_NA_NA
Otu11016	Eukaryota_Archaeplastida_Chloroplastida_Charophyta_Phragmoplastophyta_Streptophyta_Charophyceae_Charales_Nitella_NA_NA_NA_NA_NA_NA_NA_NA_NA_NA_NA_NA_NA_NA_NA_NA_NA_NA_NA_NA_NA_NA_NA_NA_NA_NA_NA_NA_NA
Otu11262	Eukaryota_Opisthokonta_Nucletmycea_Fungi_Incertae Sedis_Kickxellomycotina_Incertae Sedis_Kickxellales_Kickxellaceae_Myconymphaea_NA_NA_NA_NA_NA_NA_NA_NA_NA_NA_NA_NA_NA_NA_NA_NA_NA_NA_NA_NA_NA_NA_NA_NA_NA_NA_NA_NA
Otu11026	Eukaryota_Opisthokonta_Nucletmycea_Fungi_Cryptomycota_Incertae Sedis_Incertae Sedis_Incertae Sedis_Incertae Sedis_Paramicrosporidium_NA_NA_NA_NA_NA_NA_NA_NA_NA_NA_NA_NA_NA_NA_NA_NA_NA_NA_NA_NA_NA_NA_NA_NA_NA_NA_NA_NA_NA_NA_NA_NA
Otu11056	Eukaryota_SAR_Rhizaria_Cercozoa_Glissomonadida_NA_NA_NA_NA_NA_NA_NA_NA_NA_NA_NA_NA_NA_NA_NA_NA_NA_NA_NA_NA_NA_NA_NA_NA_NA_NA_NA_NA_NA_NA_NA_NA_NA_NA_NA_NA_NA_NA_NA
Otu1102	Eukaryota_SAR_Rhizaria_Cercozoa_Novel Clade 2_NA_NA_NA_NA_NA_NA_NA_NA_NA_NA_NA_NA_NA_NA_NA_NA_NA_NA_NA_NA_NA_NA_NA_NA_NA_NA_NA_NA_NA_NA_NA_NA_NA_NA_NA_NA_NA_NA_NA
Otu1127	Eukaryota_SAR_Alveolata_Ciliophora_Intramacronucleata_Litostomatea_Haptoria_Protospathidium_NA_NA_NA_NA_NA_NA_NA_NA_NA_NA_NA_NA_NA_NA_NA_NA_NA_NA_NA_NA_NA_NA_NA_NA_NA_NA_NA_NA_NA
Otu11030	Eukaryota_Opisthokonta_Holozoa_Metazoa (Animalia)_Eumetazoa_Bilateria_Platyhelminthes_Rhabditophora_Rhabdocoela_Neodalyellida_NA_NA_NA_NA_NA_NA_NA_NA_NA_NA_NA_NA_NA_NA_NA_NA_NA_NA_NA_NA_NA_NA_NA_NA
Otu11063	Eukaryota_Opisthokonta_Nucletmycea_Fungi_LKM15_NA_NA_NA_NA_NA_NA_NA_NA_NA_NA_NA_NA_NA_NA_NA_NA_NA_NA_NA_NA_NA_NA_NA_NA_NA_NA_NA_NA_NA_NA_NA_NA
Otu11027	Eukaryota_Opisthokonta_Nucletmycea_Fungi_Dikarya_Basidiomycota_Agaricomycotina_Agaricomycetes_Agaricales_Physalacriaceae_Armillaria_NA_NA_NA_NA_NA_NA_NA_NA_NA_NA_NA_NA_NA_NA_NA_NA_NA_NA_NA_NA_NA_NA_NA_NA
Otu11278	Eukaryota_Opisthokonta_Nucletmycea_Fungi_Dikarya_Basidiomycota_Agaricomycotina_Agaricomycetes_NA_NA_NA_NA_NA_NA_NA_NA_NA_NA_NA_NA_NA_NA_NA_NA_NA_NA_NA_NA_NA_NA_NA_NA_NA_NA_NA
Otu11039	Eukaryota_SAR_Alveolata_Apicomplexa_Conoidasida_Gregarinasina_Eugregarinorida_Geneiorhynchus_NA_NA_NA_NA_NA_NA_NA_NA_NA_NA_NA_NA_NA_NA_NA_NA_NA_NA_NA_NA_NA_NA_NA_NA_NA_NA_NA_NA_NA_NA
Otu1107	Eukaryota_Archaeplastida_Chloroplastida_Charophyta_Phragmoplastophyta_Streptophyta_Embryophyta_Tracheophyta_Spermatophyta_Magnoliophyta_NA_NA_NA_NA_NA_NA_NA_NA_NA_NA_NA_NA_NA_NA_NA_NA_NA_NA_NA
Otu11031	Eukaryota_Opisthokonta_Nucletmycea_Fungi_Dikarya_Basidiomycota_Agaricomycotina_Agaricomycetes_NA_NA_NA_NA_NA_NA_NA_NA_NA_NA_NA_NA_NA_NA_NA_NA_NA_NA_NA_NA_NA_NA_NA_NA_NA_NA_NA_NA_NA
Otu11283	Eukaryota_SAR_Alveolata_Ciliophora_Intramacronucleata_Spirotrichea_Hypotrichia_uncultured_NA_NA_NA_NA_NA_NA_NA_NA_NA_NA_NA_NA_NA_NA_NA_NA_NA_NA_NA_NA_NA_NA_NA_NA_NA_NA_NA_NA_NA
Otu11042	Eukaryota_Amoebozoa_Discosea_Flabellinia_Dactylopodida_NA_NA_NA_NA_NA_NA_NA_NA_NA_NA_NA_NA_NA_NA_NA_NA_NA_NA_NA_NA_NA_NA_NA_NA_NA_NA_NA_NA_NA_NA_NA_NA_NA_NA_NA_NA_NA_NA_NA
Otu11077	Eukaryota_SAR_Rhizaria_Cercozoa_Imbricatea_Silicofilosea_Euglyphida_Euglyphidae_Euglypha_NA_NA_NA_NA_NA_NA_NA_NA_NA_NA_NA_NA_NA_NA_NA_NA_NA_NA_NA_NA_NA_NA_NA_NA_NA_NA_NA_NA_NA
Otu11034	Eukaryota_SAR_Rhizaria_Cercozoa_uncultured_NA_NA_NA_NA_NA_NA_NA_NA_NA_NA_NA_NA_NA_NA_NA_NA_NA_NA_NA_NA_NA_NA_NA_NA_NA_NA_NA_NA_NA_NA_NA_NA_NA_NA_NA_NA_NA_NA_NA
Otu11289	Eukaryota_Opisthokonta_Nucletmycea_Fungi_Chytridiomycota_Incertae Sedis_Chytridiomycetes_Chytridiales_NA_NA_NA_NA_NA_NA_NA_NA_NA_NA_NA_NA_NA_NA_NA_NA_NA_NA_NA_NA_NA_NA_NA_NA_NA_NA_NA_NA_NA_NA_NA_NA_NA_NA_NA_NA
Otu11047	Eukaryota_Opisthokonta_Nucletmycea_Fungi_Dikarya_Basidiomycota_Agaricomycotina_Tremellomycetes_Tremellales_NA_NA_NA_NA_NA_NA_NA_NA_NA_NA_NA_NA_NA_NA_NA_NA_NA_NA_NA_NA_NA_NA_NA_NA_NA_NA_NA_NA_NA_NA_NA_NA_NA
Otu11080	Eukaryota_Opisthokonta_Holozoa_Choanoflagellida_Craspedida_Salpingoecidae_Freshwater Choanoflagellates 2_NA_NA_NA_NA_NA_NA_NA_NA_NA_NA_NA_NA_NA_NA_NA_NA_NA_NA_NA_NA_NA_NA_NA_NA_NA_NA_NA_NA_NA_NA_NA_NA_NA_NA_NA_NA_NA
Otu1104	Eukaryota_SAR_Alveolata_Ciliophora_Intramacronucleata_Armophorea_Armophorida_Brachonella_NA_NA_NA_NA_NA_NA_NA_NA_NA_NA_NA_NA_NA_NA_NA_NA_NA_NA_NA_NA_NA_NA_NA_NA_NA_NA_NA_NA_NA_NA_NA
Otu11292	Eukaryota_SAR_Alveolata_Apicomplexa_Conoidasida_Gregarinasina_Eugregarinorida_Gregarina_NA_NA_NA_NA_NA_NA_NA_NA_NA_NA_NA_NA_NA_NA_NA_NA_NA_NA_NA_NA_NA_NA_NA_NA_NA_NA_NA_NA_NA_NA
Otu11050	Eukaryota_Opisthokonta_Nucletmycea_Fungi_Dikarya_Ascomycota_Pezizomycotina_Eurotiomycetes_Onygenales_NA_NA_NA_NA_NA_NA_NA_NA_NA_NA_NA_NA_NA_NA_NA_NA_NA_NA_NA_NA_NA_NA_NA_NA_NA_NA_NA_NA_NA_NA_NA_NA_NA
Otu11087	Eukaryota_Amoebozoa_LEMD255_NA_NA_NA_NA_NA_NA_NA_NA_NA_NA_NA_NA_NA_NA_NA_NA_NA_NA_NA_NA_NA_NA_NA_NA_NA_NA_NA_NA_NA_NA_NA_NA_NA_NA
Otu11044	Eukaryota_Opisthokonta_Holozoa_Metazoa (Animalia)_Eumetazoa_Bilateria_Gastrotricha_Chaetonotida_NA_NA_NA_NA_NA_NA_NA_NA_NA_NA_NA_NA_NA_NA_NA_NA_NA_NA_NA_NA_NA_NA_NA_NA_NA_NA
Otu11297	Eukaryota_Archaeplastida_Chloroplastida_Charophyta_Phragmoplastophyta_Streptophyta_Embryophyta_Tracheophyta_Spermatophyta_Magnoliophyta_Fabales_Erythrina_NA_NA_NA_NA_NA_NA_NA_NA_NA_NA_NA_NA_NA_NA
Otu11054	Eukaryota_SAR_Alveolata_Dinoflagellata_Dinophyceae_Gymnodiniphycidae_Suessiaceae_Symbiodinium_NA_NA_NA_NA_NA_NA_NA_NA_NA_NA_NA_NA_NA_NA_NA_NA_NA_NA_NA_NA_NA_NA_NA_NA_NA_NA_NA_NA_NA_NA_NA_NA_NA_NA_NA_NA
Otu11090	Eukaryota_Opisthokonta_Nucletmycea_Fungi_Dikarya_Ascomycota_Pezizomycotina_Dothideomycetes_Dothideales_NA_NA_NA_NA_NA_NA_NA_NA_NA_NA_NA_NA_NA_NA_NA_NA_NA_NA_NA_NA_NA_NA_NA
Otu11048	Eukaryota_Opisthokonta_Holozoa_Ichthyosporea_Ichthyophonae_Ichthyophonidae_Enterobryus_NA_NA_NA_NA_NA_NA_NA_NA_NA_NA_NA_NA_NA_NA_NA_NA_NA_NA_NA_NA_NA_NA_NA_NA_NA_NA_NA_NA_NA_NA_NA_NA_NA
Otu1130	Eukaryota_Archaeplastida_Chloroplastida_Charophyta_Phragmoplastophyta_Streptophyta_Embryophyta_Tracheophyta_Spermatophyta_Magnoliophyta_Malpighiales_Bonnetia_NA_NA_NA_NA_NA_NA_NA_NA_NA_NA_NA_NA_NA_NA_NA_NA
Otu1106	Eukaryota_Opisthokonta_Holozoa_Metazoa (Animalia)_Eumetazoa_Bilateria_Nematoda_Enoplea_Enoplia_Enoplida_NA_NA_NA_NA_NA_NA_NA_NA_NA_NA_NA_NA_NA_NA_NA_NA_NA_NA_NA_NA_NA_NA_NA_NA_NA_NA_NA_NA_NA_NA_NA_NA_NA_NA
Otu11096	Eukaryota_SAR_Alveolata_Protalveolata_Perkinsidae_A31_NA_NA_NA_NA_NA_NA_NA_NA_NA_NA_NA_NA_NA_NA_NA_NA_NA_NA_NA_NA_NA_NA_NA_NA_NA_NA_NA_NA_NA_NA_NA_NA_NA_NA_NA_NA_NA
Otu11051	Eukaryota_Opisthokonta_Nucletmycea_Fungi_Dikarya_Basidiomycota_Agaricomycotina_Agaricomycetes_NA_NA_NA_NA_NA_NA_NA_NA_NA_NA_NA_NA_NA_NA_NA_NA_NA_NA_NA_NA_NA_NA_NA_NA_NA_NA_NA_NA_NA_NA_NA_NA_NA_NA_NA_NA
Otu11301	Eukaryota_SAR_Rhizaria_Cercozoa_Glissomonadida_Heteromita_NA_NA_NA_NA_NA_NA_NA_NA_NA_NA_NA_NA_NA_NA_NA_NA_NA_NA_NA_NA_NA_NA_NA_NA_NA_NA_NA_NA_NA_NA_NA_NA_NA_NA_NA_NA
Otu11061	Eukaryota_Opisthokonta_Nucletmycea_Fungi_Dikarya_Ascomycota_Pezizomycotina_Lecanoromycetes_Lecanorales_Lecanoraceae_Lecanora_NA_NA_NA_NA_NA_NA_NA_NA_NA_NA_NA_NA_NA_NA_NA_NA_NA_NA_NA_NA
Otu11100	Eukaryota_Opisthokonta_Nucletmycea_Fungi_Dikarya_Ascomycota_Taphrinomycotina_Archaeorhizomycetes_Archaeorhizomycetales_Archaeorhizomycetaceae_Archaeorhizomyces_NA_NA_NA_NA_NA_NA_NA_NA_NA_NA_NA_NA_NA_NA_NA_NA_NA_NA_NA_NA_NA_NA_NA_NA_NA
Otu11055	Eukaryota_SAR_Stramenopiles_Bicosoecida_NA_NA_NA_NA_NA_NA_NA_NA_NA_NA_NA_NA_NA_NA_NA_NA_NA_NA_NA_NA_NA_NA_NA_NA_NA_NA_NA_NA_NA_NA_NA_NA_NA_NA_NA_NA_NA_NA_NA
Otu11306	Eukaryota_Archaeplastida_Chloroplastida_Charophyta_Phragmoplastophyta_Streptophyta_Embryophyta_Tracheophyta_Spermatophyta_Magnoliophyta_NA_NA_NA_NA_NA_NA_NA_NA_NA_NA_NA_NA_NA_NA_NA_NA_NA_NA_NA
Otu11066	Eukaryota_Opisthokonta_Nucletmycea_Fungi_Dikarya_Ascomycota_Pezizomycotina_Dothideomycetes_Pleosporales_Venturiaceae_Veronaeopsis_NA_NA_NA_NA_NA_NA_NA_NA_NA_NA_NA_NA_NA_NA_NA_NA_NA_NA_NA_NA_NA
Otu11105	Eukaryota_SAR_Alveolata_Apicomplexa_Conoidasida_Gregarinasina_Eugregarinorida_Leidyana_NA_NA_NA_NA_NA_NA_NA_NA_NA_NA_NA_NA_NA_NA_NA_NA_NA_NA_NA_NA_NA_NA_NA_NA_NA_NA_NA_NA_NA_NA
Otu11060	Eukaryota_Opisthokonta_Holozoa_Metazoa (Animalia)_Eumetazoa_Bilateria_Annelida_Polychaeta_Scolecida_Cossuridae_NA_NA_NA_NA_NA_NA_NA_NA_NA_NA_NA_NA_NA_NA_NA_NA_NA_NA_NA_NA_NA_NA_NA_NA
Otu1131	Eukaryota_SAR_Rhizaria_Cercozoa_Glissomonadida_Heteromita_NA_NA_NA_NA_NA_NA_NA_NA_NA_NA_NA_NA_NA_NA_NA_NA_NA_NA_NA_NA_NA_NA_NA_NA_NA_NA_NA_NA_NA_NA_NA_NA_NA_NA_NA_NA
Otu11072	Eukaryota_Opisthokonta_Nucletmycea_Fungi_Dikarya_Basidiomycota_Agaricomycotina_Agaricomycetes_Polyporales_Fomitopsidaceae_Phaeolus_NA_NA_NA_NA_NA_NA_NA_NA_NA_NA_NA_NA_NA_NA_NA_NA_NA_NA_NA_NA_NA_NA_NA_NA
Otu11110	Eukaryota_Opisthokonta_Nucletmycea_Fungi_Dikarya_Basidiomycota_Agaricomycotina_Tremellomycetes_Tremellales_NA_NA_NA_NA_NA_NA_NA_NA_NA_NA_NA_NA_NA_NA_NA_NA_NA_NA_NA_NA_NA_NA_NA_NA_NA_NA_NA_NA_NA_NA_NA
Otu11062	Eukaryota_Opisthokonta_Nucletmycea_Fungi_Dikarya_Ascomycota_Pezizomycotina_Eurotiomycetes_Onygenales_Onygenaceae_Aphanoascus_NA_NA_NA_NA_NA_NA_NA_NA_NA_NA_NA_NA_NA_NA_NA_NA_NA_NA_NA_NA_NA_NA
Otu11314	Eukaryota_Archaeplastida_Chloroplastida_Chlorophyta_Clade VII_Subclade A_NA_NA_NA_NA_NA_NA_NA_NA_NA_NA_NA_NA_NA_NA_NA_NA_NA_NA_NA_NA_NA_NA_NA_NA_NA_NA_NA_NA_NA_NA_NA_NA_NA_NA_NA
Otu11079	Eukaryota_SAR_Rhizaria_Cercozoa_Vampyrellidae_NA_NA_NA_NA_NA_NA_NA_NA_NA_NA_NA_NA_NA_NA_NA_NA_NA_NA_NA_NA_NA_NA_NA_NA_NA_NA_NA_NA_NA_NA_NA_NA_NA_NA_NA_NA
Otu11118	Eukaryota_Opisthokonta_Nucletmycea_Fungi_Dikarya_Basidiomycota_Agaricomycotina_Agaricomycetes_NA_NA_NA_NA_NA_NA_NA_NA_NA_NA_NA_NA_NA_NA_NA_NA_NA_NA_NA_NA_NA_NA_NA_NA_NA_NA_NA
Otu11069	Eukaryota_Opisthokonta_Nucletmycea_Fungi_Dikarya_Basidiomycota_Basidiomycotina_Dacrymycetes_Dacrymycetales_Dacrymycetaceae_NA_NA_NA_NA_NA_NA_NA_NA_NA_NA_NA_NA_NA_NA_NA_NA_NA_NA_NA_NA_NA_NA_NA_NA_NA_NA_NA_NA_NA_NA_NA_NA_NA_NA
Otu1132	Eukaryota_Opisthokonta_Nucletmycea_Fungi_Dikarya_Ascomycota_Pezizomycotina_Eurotiomycetes_Onygenales_Ascosphaeraceae_Ascosphaera_NA_NA_NA_NA_NA_NA_NA_NA_NA_NA_NA_NA_NA_NA_NA_NA_NA_NA_NA_NA_NA_NA
Otu11085	Eukaryota_SAR_Rhizaria_Cercozoa_Glissomonadida_NA_NA_NA_NA_NA_NA_NA_NA_NA_NA_NA_NA_NA_NA_NA_NA_NA_NA_NA_NA_NA_NA_NA_NA_NA_NA_NA_NA_NA_NA_NA_NA_NA_NA_NA
Otu11121	Eukaryota_Opisthokonta_Nucletmycea_Fungi_Chytridiomycota_Incertae Sedis_Chytridiomycetes_Rhizophydiales_uncultured_NA_NA_NA_NA_NA_NA_NA_NA_NA_NA_NA_NA_NA_NA_NA_NA_NA_NA_NA_NA_NA_NA_NA_NA_NA_NA_NA_NA_NA_NA_NA_NA_NA_NA_NA
Otu11074	Eukaryota_SAR_Rhizaria_Cercozoa_Imbricatea_Silicofilosea_Thaumatomonadida_Peregriniidae_Gyromitus_NA_NA_NA_NA_NA_NA_NA_NA_NA_NA_NA_NA_NA_NA_NA_NA_NA_NA_NA_NA_NA_NA_NA_NA_NA_NA_NA_NA_NA
Otu11324	Eukaryota_Opisthokonta_Nucletmycea_Fungi_Dikarya_Basidiomycota_Agaricomycotina_Agaricomycetes_Polyporales_Meruliaceae_Cymatoderma_NA_NA_NA_NA_NA_NA_NA_NA_NA_NA_NA_NA_NA_NA_NA_NA_NA_NA_NA_NA_NA_NA_NA_NA
Otu11089	Eukaryota_SAR_Rhizaria_Cercozoa_Thecofilosea_Cryomonadida_Rhizaspididae_Rhogostoma_NA_NA_NA_NA_NA_NA_NA_NA_NA_NA_NA_NA_NA_NA_NA_NA_NA_NA_NA_NA_NA_NA_NA_NA_NA_NA_NA_NA_NA_NA_NA_NA_NA_NA_NA_NA
Otu11125	Eukaryota_SAR_Rhizaria_Cercozoa_uncultured_NA_NA_NA_NA_NA_NA_NA_NA_NA_NA_NA_NA_NA_NA_NA_NA_NA_NA_NA_NA_NA_NA_NA_NA_NA_NA_NA_NA_NA_NA_NA_NA_NA_NA_NA_NA_NA_NA_NA
Otu1108	Eukaryota_Opisthokonta_Holozoa_Metazoa (Animalia)_Eumetazoa_Bilateria_Arthropoda_Chelicerata_Arachnida_Acari_NA_NA_NA_NA_NA_NA_NA_NA_NA_NA_NA_NA_NA_NA_NA_NA_NA_NA
Otu11329	Eukaryota_SAR_Rhizaria_Cercozoa_Imbricatea_Silicofilosea_Euglyphida_Trinematidae_NA_NA_NA_NA_NA_NA_NA_NA_NA_NA_NA_NA_NA_NA_NA_NA_NA_NA_NA_NA_NA_NA_NA_NA_NA_NA_NA_NA_NA_NA
Otu11092	Eukaryota_Opisthokonta_Nucletmycea_Fungi_Dikarya_Ascomycota_Pezizomycotina_Sordariomycetes_Sordariales_Coniochaetaceae_Coniochaeta_NA_NA_NA_NA_NA_NA_NA_NA_NA_NA_NA_NA_NA_NA_NA_NA_NA_NA_NA_NA_NA
Otu11131	Eukaryota_SAR_Rhizaria_Cercozoa_Glissomonadida_Amb-18S-1124_NA_NA_NA_NA_NA_NA_NA_NA_NA_NA_NA_NA_NA_NA_NA_NA_NA_NA_NA_NA_NA_NA_NA_NA_NA_NA_NA_NA_NA_NA_NA
Otu11086	Eukaryota_SAR_Rhizaria_Cercozoa_Imbricatea_Nudifila_NA_NA_NA_NA_NA_NA_NA_NA_NA_NA_NA_NA_NA_NA_NA_NA_NA_NA_NA_NA_NA_NA_NA_NA_NA_NA_NA_NA_NA_NA_NA_NA_NA_NA_NA_NA_NA_NA
Otu1133	Eukaryota_SAR_Alveolata_Ciliophora_Intramacronucleata_Conthreep_Oligohymenophorea_Hymenostomatia_Ophryoglena_NA_NA_NA_NA_NA_NA_NA_NA_NA_NA_NA_NA_NA_NA_NA_NA_NA_NA_NA_NA_NA_NA_NA_NA_NA_NA_NA_NA_NA
Otu11093	Eukaryota_Opisthokonta_Nucletmycea_Fungi_Dikarya_Basidiomycota_Pucciniomycotina_Microbotryomycetes_NA_NA_NA_NA_NA_NA_NA_NA_NA_NA_NA_NA_NA_NA_NA_NA_NA_NA_NA_NA_NA_NA_NA_NA_NA_NA_NA_NA_NA_NA_NA_NA_NA_NA
Otu11136	Eukaryota_Opisthokonta_Nucletmycea_Fungi_Entomophthoromycota_Entomophthoromycotina_Incertae Sedis_Entomophthorales_Ancylistaceae_Conidiobolus_NA_NA_NA_NA_NA_NA_NA_NA_NA_NA_NA_NA_NA_NA_NA_NA_NA_NA_NA_NA_NA_NA_NA_NA_NA_NA_NA_NA
Otu1109	Eukaryota_SAR_Alveolata_Ciliophora_Postciliodesmatophora_Karyorelictea_Kovalevaia_NA_NA_NA_NA_NA_NA_NA_NA_NA_NA_NA_NA_NA_NA_NA_NA_NA_NA_NA_NA_NA_NA_NA_NA_NA_NA_NA_NA_NA_NA_NA_NA_NA_NA_NA_NA_NA
Otu11333	Eukaryota_Opisthokonta_Nucletmycea_Fungi_Dikarya_Ascomycota_Pezizomycotina_Pezizomycetes_Pezizales_Caloscyphaceae_Caloscypha_NA_NA_NA_NA_NA_NA_NA_NA_NA_NA_NA_NA_NA_NA_NA_NA_NA_NA_NA_NA_NA_NA_NA_NA
Otu11099	Eukaryota_Opisthokonta_Nucletmycea_Fungi_Dikarya_Ascomycota_Taphrinomycotina_Archaeorhizomycetes_Archaeorhizomycetales_Archaeorhizomycetaceae_Archaeorhizomyces_NA_NA_NA_NA_NA_NA_NA_NA_NA_NA_NA_NA_NA_NA_NA_NA_NA_NA_NA_NA_NA_NA_NA_NA_NA
Otu11140	Eukaryota_SAR_Rhizaria_Cercozoa_Cercomonadidae_Cercomonas_NA_NA_NA_NA_NA_NA_NA_NA_NA_NA_NA_NA_NA_NA_NA_NA_NA_NA_NA_NA_NA_NA_NA_NA_NA_NA_NA_NA_NA_NA_NA_NA_NA_NA
Otu11095	Eukaryota_SAR_Rhizaria_Cercozoa_Vampyrellidae_NA_NA_NA_NA_NA_NA_NA_NA_NA_NA_NA_NA_NA_NA_NA_NA_NA_NA_NA_NA_NA_NA_NA_NA_NA_NA_NA_NA_NA_NA_NA_NA_NA_NA_NA_NA
Otu11337	Eukaryota_SAR_Rhizaria_Cercozoa_Novel Clade Gran-5_NA_NA_NA_NA_NA_NA_NA_NA_NA_NA_NA_NA_NA_NA_NA_NA_NA_NA_NA_NA_NA_NA_NA_NA_NA_NA_NA_NA_NA_NA_NA_NA_NA_NA_NA_NA_NA_NA_NA
Otu11102	Eukaryota_SAR_Rhizaria_Cercozoa_Metromonadea_Metopion_NA_NA_NA_NA_NA_NA_NA_NA_NA_NA_NA_NA_NA_NA_NA_NA_NA_NA_NA_NA_NA_NA_NA_NA_NA_NA_NA_NA_NA_NA_NA_NA_NA_NA_NA_NA
Otu11144	Eukaryota_SAR_Rhizaria_Cercozoa_Glissomonadida_Bodomorpha_NA_NA_NA_NA_NA_NA_NA_NA_NA_NA_NA_NA_NA_NA_NA_NA_NA_NA_NA_NA_NA_NA_NA_NA_NA_NA_NA_NA_NA_NA_NA_NA_NA_NA_NA_NA
Otu111	Eukaryota_SAR_Stramenopiles_Bicosoecida_Adriamonas_NA_NA_NA_NA_NA_NA_NA_NA_NA_NA_NA_NA_NA_NA_NA_NA_NA_NA_NA_NA_NA_NA_NA_NA_NA_NA_NA_NA_NA_NA_NA_NA_NA_NA_NA_NA_NA
Otu11340	Eukaryota_SAR_Stramenopiles_Bicosoecida_Bicosoeca_NA_NA_NA_NA_NA_NA_NA_NA_NA_NA_NA_NA_NA_NA_NA_NA_NA_NA_NA_NA_NA_NA_NA_NA_NA_NA_NA_NA_NA_NA_NA_NA_NA_NA_NA_NA_NA_NA_NA
Otu11108	Eukaryota_SAR_Rhizaria_Cercozoa_Cercomonadidae_Cercomonas_NA_NA_NA_NA_NA_NA_NA_NA_NA_NA_NA_NA_NA_NA_NA_NA_NA_NA_NA_NA_NA_NA_NA_NA_NA_NA_NA_NA_NA_NA_NA_NA_NA_NA
Otu11148	Eukaryota_SAR_Rhizaria_Cercozoa_Thecofilosea_Incertae Sedis_Lecythium_NA_NA_NA_NA_NA_NA_NA_NA_NA_NA_NA_NA_NA_NA_NA_NA_NA_NA_NA_NA_NA_NA_NA_NA_NA_NA_NA_NA_NA_NA_NA_NA_NA_NA
Otu11104	_NA_NA_NA_NA_NA_NA_NA_NA_NA_NA_NA_NA_NA_NA_NA_NA_NA_NA_NA_NA_NA_NA_NA_NA_NA_NA_NA_NA_NA_NA_NA_NA_NA_NA_NA_NA_NA_NA_NA_NA
Otu11344	Eukaryota_SAR_Rhizaria_Cercozoa_Phytomyxea_Plasmodiophora_NA_NA_NA_NA_NA_NA_NA_NA_NA_NA_NA_NA_NA_NA_NA_NA_NA_NA_NA_NA_NA_NA_NA_NA_NA_NA_NA_NA_NA_NA_NA_NA_NA_NA
Otu11114	Eukaryota_Opisthokonta_Nucletmycea_Fungi_Dikarya_Ascomycota_Pezizomycotina_Laboulbeniomycetes_Pyxidiophorales_Pyxidiophoraceae_Pyxidiophora_NA_NA_NA_NA_NA_NA_NA_NA_NA_NA_NA_NA_NA_NA_NA_NA_NA_NA_NA_NA_NA_NA
Otu11151	Eukaryota_Opisthokonta_Nucletmycea_Fungi_Dikarya_Basidiomycota_Agaricomycotina_Agaricomycetes_NA_NA_NA_NA_NA_NA_NA_NA_NA_NA_NA_NA_NA_NA_NA_NA_NA_NA_NA_NA_NA_NA_NA_NA_NA_NA_NA_NA_NA_NA_NA_NA_NA_NA_NA_NA
Otu1111	Eukaryota_Amoebozoa_Gracilipodida_Filamoeba_NA_NA_NA_NA_NA_NA_NA_NA_NA_NA_NA_NA_NA_NA_NA_NA_NA_NA_NA_NA_NA_NA_NA_NA_NA_NA_NA_NA_NA_NA_NA_NA_NA_NA_NA_NA
Otu11349	Eukaryota_SAR_Rhizaria_Cercozoa_Vampyrellidae_NA_NA_NA_NA_NA_NA_NA_NA_NA_NA_NA_NA_NA_NA_NA_NA_NA_NA_NA_NA_NA_NA_NA_NA_NA_NA_NA_NA_NA_NA_NA_NA_NA_NA_NA_NA
Otu1112	Eukaryota_SAR_Rhizaria_Cercozoa_Imbricatea_Silicofilosea_Euglyphida_Euglyphidae_Euglypha_NA_NA_NA_NA_NA_NA_NA_NA_NA_NA_NA_NA_NA_NA_NA_NA_NA_NA_NA_NA_NA_NA_NA_NA_NA_NA_NA_NA_NA
Otu11153	Eukaryota_Opisthokonta_Nucletmycea_Fungi_Chytridiomycota_Incertae Sedis_Chytridiomycetes_Polychytriales_Incertae Sedis_NA_NA_NA_NA_NA_NA_NA_NA_NA_NA_NA_NA_NA_NA_NA_NA_NA_NA_NA_NA_NA_NA_NA_NA_NA_NA_NA_NA_NA_NA
Otu11116	Eukaryota_Opisthokonta_Nucletmycea_Fungi_Dikarya_Ascomycota_Pezizomycotina_Pezizomycetes_Pezizales_Ascobolaceae_Saccobolus_NA_NA_NA_NA_NA_NA_NA_NA_NA_NA_NA_NA_NA_NA_NA_NA_NA_NA_NA_NA_NA_NA_NA_NA
Otu11357	Eukaryota_SAR_Rhizaria_Cercozoa_Clathrulinidae_Hedriocystis_NA_NA_NA_NA_NA_NA_NA_NA_NA_NA_NA_NA_NA_NA_NA_NA_NA_NA_NA_NA_NA_NA_NA_NA_NA_NA_NA_NA_NA_NA_NA_NA_NA_NA_NA_NA_NA_NA
Otu11129	Eukaryota_SAR_Alveolata_Protalveolata_Syndiniales_Syndiniales Group II_NA_NA_NA_NA_NA_NA_NA_NA_NA_NA_NA_NA_NA_NA_NA_NA_NA_NA_NA_NA_NA_NA_NA_NA_NA_NA_NA_NA_NA_NA_NA_NA_NA_NA_NA_NA_NA_NA
Otu11158	_NA_NA_NA_NA_NA_NA_NA_NA_NA_NA_NA_NA_NA_NA_NA_NA_NA_NA_NA_NA_NA_NA_NA_NA_NA_NA_NA_NA_NA_NA_NA_NA_NA_NA_NA_NA
Otu11120	Eukaryota_Opisthokonta_Nucletmycea_Fungi_Glomeromycota_Incertae Sedis_Glomeromycetes_Glomerales_NA_NA_NA_NA_NA_NA_NA_NA_NA_NA_NA_NA_NA_NA_NA_NA_NA_NA_NA_NA_NA_NA_NA_NA_NA_NA_NA_NA_NA_NA
Otu11362	Eukaryota_SAR_Rhizaria_Cercozoa_Imbricatea_Silicofilosea_Euglyphida_Euglyphidae_Euglypha_NA_NA_NA_NA_NA_NA_NA_NA_NA_NA_NA_NA_NA_NA_NA_NA_NA_NA_NA_NA_NA_NA_NA_NA_NA_NA_NA_NA_NA
Otu11134	Eukaryota_SAR_Alveolata_Protalveolata_Perkinsidae_A31_NA_NA_NA_NA_NA_NA_NA_NA_NA_NA_NA_NA_NA_NA_NA_NA_NA_NA_NA_NA_NA_NA_NA_NA_NA_NA_NA_NA_NA_NA_NA_NA_NA_NA_NA_NA_NA
Otu11161	Eukaryota_Opisthokonta_Holozoa_Metazoa (Animalia)_Eumetazoa_Bilateria_Nematoda_Chromadorea_Desmodorida_NA_NA_NA_NA_NA_NA_NA_NA_NA_NA_NA_NA_NA_NA_NA_NA_NA_NA_NA_NA_NA_NA_NA_NA
Otu1113	Eukaryota_Opisthokonta_Nucletmycea_Fungi_Dikarya_Ascomycota_Pezizomycotina_Dothideomycetes_uncultured_NA_NA_NA_NA_NA_NA_NA_NA_NA_NA_NA_NA_NA_NA_NA_NA_NA_NA_NA_NA_NA_NA_NA_NA
Otu1137	Eukaryota_SAR_Rhizaria_Cercozoa_Imbricatea_p15D09_NA_NA_NA_NA_NA_NA_NA_NA_NA_NA_NA_NA_NA_NA_NA_NA_NA_NA_NA_NA_NA_NA_NA_NA_NA_NA_NA_NA_NA_NA_NA_NA_NA_NA_NA_NA_NA_NA
Otu11138	Eukaryota_SAR_Rhizaria_Cercozoa_Vampyrellidae_uncultured_NA_NA_NA_NA_NA_NA_NA_NA_NA_NA_NA_NA_NA_NA_NA_NA_NA_NA_NA_NA_NA_NA_NA_NA_NA_NA_NA_NA_NA_NA_NA_NA_NA_NA
Otu11165	Eukaryota_SAR_Rhizaria_Cercozoa_Cercomonadidae_Cercomonas_NA_NA_NA_NA_NA_NA_NA_NA_NA_NA_NA_NA_NA_NA_NA_NA_NA_NA_NA_NA_NA_NA_NA_NA_NA_NA_NA_NA_NA_NA_NA_NA_NA_NA
Otu11135	Eukaryota_SAR_Rhizaria_Cercozoa_Thecofilosea_Cryomonadida_Protaspidae_Protaspis_NA_NA_NA_NA_NA_NA_NA_NA_NA_NA_NA_NA_NA_NA_NA_NA_NA_NA_NA_NA_NA_NA_NA_NA_NA_NA_NA_NA_NA_NA
Otu11377	Eukaryota_Archaeplastida_Chloroplastida_Charophyta_Phragmoplastophyta_Streptophyta_Embryophyta_Tracheophyta_Spermatophyta_Magnoliophyta_Ericales_Couroupita_NA_NA_NA_NA_NA_NA_NA_NA_NA_NA_NA_NA_NA_NA_NA_NA_NA
Otu11142	Eukaryota_SAR_Rhizaria_Cercozoa_CCW10_NA_NA_NA_NA_NA_NA_NA_NA_NA_NA_NA_NA_NA_NA_NA_NA_NA_NA_NA_NA_NA_NA_NA_NA_NA_NA_NA_NA_NA_NA_NA_NA_NA_NA_NA_NA_NA_NA_NA
Otu1117	Eukaryota_SAR_Rhizaria_Cercozoa_Thecofilosea_WHOI-LI1-14_NA_NA_NA_NA_NA_NA_NA_NA_NA_NA_NA_NA_NA_NA_NA_NA_NA_NA_NA_NA_NA_NA_NA_NA_NA_NA_NA_NA_NA_NA_NA_NA_NA_NA_NA_NA
Otu1114	Eukaryota_Archaeplastida_Chloroplastida_Chlorophyta_Nephroselmidophyceae_Nephroselmidales_Nephroselmis_NA_NA_NA_NA_NA_NA_NA_NA_NA_NA_NA_NA_NA_NA_NA_NA_NA_NA_NA_NA_NA_NA_NA_NA_NA_NA_NA_NA_NA_NA_NA_NA_NA
Otu11381	Eukaryota_Amoebozoa_Gracilipodida_LEMD267_NA_NA_NA_NA_NA_NA_NA_NA_NA_NA_NA_NA_NA_NA_NA_NA_NA_NA_NA_NA_NA_NA_NA_NA_NA_NA_NA_NA_NA_NA_NA_NA_NA_NA_NA_NA_NA_NA_NA_NA
Otu11146	Eukaryota_Amoebozoa_Tubulinea_Arcellinida_Echinamoebida_Vermamoeba_NA_NA_NA_NA_NA_NA_NA_NA_NA_NA_NA_NA_NA_NA_NA_NA_NA_NA_NA_NA_NA_NA_NA_NA_NA_NA_NA_NA_NA_NA_NA_NA_NA_NA_NA_NA_NA_NA
Otu11176	Eukaryota_SAR_Stramenopiles_Ochrophyta_Chrysophyceae_uncultured_NA_NA_NA_NA_NA_NA_NA_NA_NA_NA_NA_NA_NA_NA_NA_NA_NA_NA_NA_NA_NA_NA_NA_NA_NA_NA_NA_NA_NA_NA_NA_NA_NA_NA_NA_NA
Otu11143	Eukaryota_SAR_Rhizaria_Cercozoa_Imbricatea_Silicofilosea_Euglyphida_Paulinellidae_Paulinella_NA_NA_NA_NA_NA_NA_NA_NA_NA_NA_NA_NA_NA_NA_NA_NA_NA_NA_NA_NA_NA_NA_NA_NA_NA_NA_NA_NA_NA_NA_NA_NA_NA_NA_NA
Otu11385	Eukaryota_Opisthokonta_Nucletmycea_Fungi_Dikarya_Basidiomycota_Agaricomycotina_Agaricomycetes_Agaricales_Marasmiaceae_Neocampanella_NA_NA_NA_NA_NA_NA_NA_NA_NA_NA_NA_NA_NA_NA_NA_NA_NA_NA_NA_NA_NA_NA_NA_NA
Otu1115	Eukaryota_Opisthokonta_Nucletmycea_Fungi_Dikarya_Basidiomycota_Agaricomycotina_Agaricomycetes_Agaricales_Schizophyllaceae_Auriculariopsis_NA_NA_NA_NA_NA_NA_NA_NA_NA_NA_NA_NA_NA_NA_NA_NA_NA_NA_NA_NA_NA_NA_NA_NA
Otu11186	Eukaryota_Opisthokonta_Nucletmycea_Fungi_NA_NA_NA_NA_NA_NA_NA_NA_NA_NA_NA_NA_NA_NA_NA_NA_NA_NA_NA_NA_NA_NA_NA_NA_NA_NA_NA_NA_NA_NA_NA_NA_NA_NA_NA_NA_NA_NA
Otu11147	Eukaryota_SAR_Stramenopiles_Bicosoecida_P34.6_NA_NA_NA_NA_NA_NA_NA_NA_NA_NA_NA_NA_NA_NA_NA_NA_NA_NA_NA_NA_NA_NA_NA_NA_NA_NA_NA_NA_NA_NA_NA_NA_NA_NA_NA_NA_NA
Otu11392	Eukaryota_Incertae Sedis_Breviatea_NAMAKO-2_NA_NA_NA_NA_NA_NA_NA_NA_NA_NA_NA_NA_NA_NA_NA_NA_NA_NA_NA_NA_NA_NA_NA_NA_NA_NA_NA_NA_NA_NA_NA_NA_NA_NA_NA_NA_NA_NA_NA_NA
Otu11155	Eukaryota_Opisthokonta_Nucletmycea_Fungi_Chytridiomycota_Incertae Sedis_Monoblepharidomycetes_Monoblepharidales_Monoblepharidaceae_Monoblepharis_NA_NA_NA_NA_NA_NA_NA_NA_NA_NA_NA_NA_NA_NA_NA_NA_NA_NA_NA_NA_NA_NA_NA_NA_NA_NA_NA_NA
Otu11150	Eukaryota_Opisthokonta_Nucletmycea_Fungi_Dikarya_Ascomycota_Pezizomycotina_Eurotiomycetes_Chaetothyriales_NA_NA_NA_NA_NA_NA_NA_NA_NA_NA_NA_NA_NA_NA_NA_NA_NA_NA_NA_NA_NA_NA_NA_NA_NA_NA_NA_NA_NA_NA
Otu11398	Eukaryota_SAR_Alveolata_Ciliophora_Intramacronucleata_Conthreep_Colpodea_Bursariomorphida_Bryometopus_NA_NA_NA_NA_NA_NA_NA_NA_NA_NA_NA_NA_NA_NA_NA_NA_NA_NA_NA_NA_NA_NA_NA_NA_NA_NA_NA_NA_NA
Otu1116	Eukaryota_SAR_Rhizaria_Cercozoa_Vampyrellidae_uncultured_NA_NA_NA_NA_NA_NA_NA_NA_NA_NA_NA_NA_NA_NA_NA_NA_NA_NA_NA_NA_NA_NA_NA_NA_NA_NA_NA_NA_NA_NA_NA
Otu11152	Eukaryota_Opisthokonta_Nucletmycea_Fungi_Glomeromycota_Incertae Sedis_Glomeromycetes_Diversisporales_Gigasporaceae_Gigaspora_NA_NA_NA_NA_NA_NA_NA_NA_NA_NA_NA_NA_NA_NA_NA_NA_NA_NA_NA_NA_NA_NA_NA_NA_NA_NA_NA_NA
Otu11400	Eukaryota_Archaeplastida_Chloroplastida_Chlorophyta_Chlorophyceae_NA_NA_NA_NA_NA_NA_NA_NA_NA_NA_NA_NA_NA_NA_NA_NA_NA_NA_NA_NA_NA_NA_NA_NA_NA_NA_NA_NA_NA_NA_NA_NA_NA_NA
Otu11163	Eukaryota_SAR_Rhizaria_Cercozoa_Incertae Sedis_Gymnophrys_NA_NA_NA_NA_NA_NA_NA_NA_NA_NA_NA_NA_NA_NA_NA_NA_NA_NA_NA_NA_NA_NA_NA_NA_NA_NA_NA_NA_NA_NA_NA_NA_NA_NA_NA_NA_NA
Otu11157	Eukaryota_Amoebozoa_Discosea_Flabellinia_Vannellida_uncultured_NA_NA_NA_NA_NA_NA_NA_NA_NA_NA_NA_NA_NA_NA_NA_NA_NA_NA_NA_NA_NA_NA_NA_NA_NA_NA_NA_NA_NA_NA_NA_NA_NA
Otu11404	Eukaryota_Opisthokonta_Holozoa_Metazoa (Animalia)_Eumetazoa_Bilateria_Nematoda_Enoplea_Dorylaimia_Dorylaimida_NA_NA_NA_NA_NA_NA_NA_NA_NA_NA_NA_NA_NA_NA_NA_NA_NA_NA_NA_NA
Otu11168	Eukaryota_Opisthokonta_Nucletmycea_Fungi_Cryptomycota_Incertae Sedis_Incertae Sedis_Incertae Sedis_Incertae Sedis_Rozella_NA_NA_NA_NA_NA_NA_NA_NA_NA_NA_NA_NA_NA_NA_NA_NA_NA_NA_NA_NA_NA_NA_NA_NA_NA_NA_NA_NA_NA_NA_NA
Otu11160	Eukaryota_Opisthokonta_Nucletmycea_Fungi_Dikarya_Ascomycota_Pezizomycotina_Lichinomycetes_Lichinales_Lichinaceae_Paulia_NA_NA_NA_NA_NA_NA_NA_NA_NA_NA_NA_NA_NA_NA_NA_NA_NA_NA_NA_NA_NA_NA_NA
Otu11410	Eukaryota_Opisthokonta_Nucletmycea_Fungi_Dikarya_Ascomycota_Pezizomycotina_Pezizomycetes_Pezizales_Pyronemataceae_Psilopezia_NA_NA_NA_NA_NA_NA_NA_NA_NA_NA_NA_NA_NA_NA_NA_NA_NA_NA_NA_NA_NA_NA_NA_NA
Otu11172	Eukaryota_Opisthokonta_Nucletmycea_Fungi_uncultured_NA_NA_NA_NA_NA_NA_NA_NA_NA_NA_NA_NA_NA_NA_NA_NA_NA_NA_NA_NA_NA_NA_NA_NA_NA_NA_NA_NA_NA_NA_NA_NA_NA_NA_NA_NA_NA
Otu11164	Eukaryota_Amoebozoa_Tubulinea_Leptomyxida_Leptomyxa_NA_NA_NA_NA_NA_NA_NA_NA_NA_NA_NA_NA_NA_NA_NA_NA_NA_NA_NA_NA_NA_NA_NA_NA_NA_NA_NA_NA_NA_NA_NA_NA_NA_NA_NA
Otu11415	Eukaryota_Archaeplastida_Chloroplastida_Charophyta_Phragmoplastophyta_Streptophyta_Embryophyta_Tracheophyta_Spermatophyta_Magnoliophyta_Malpighiales_Tapura_NA_NA_NA_NA_NA_NA_NA_NA_NA_NA_NA_NA_NA_NA_NA_NA
Otu11179	Eukaryota_SAR_Stramenopiles_Ochrophyta_Chrysophyceae_P34.48_NA_NA_NA_NA_NA_NA_NA_NA_NA_NA_NA_NA_NA_NA_NA_NA_NA_NA_NA_NA_NA_NA_NA_NA_NA_NA_NA_NA_NA_NA_NA_NA_NA_NA_NA_NA_NA_NA
Otu11169	Eukaryota_SAR_Alveolata_Ciliophora_Intramacronucleata_Litostomatea_Haptoria_NA_NA_NA_NA_NA_NA_NA_NA_NA_NA_NA_NA_NA_NA_NA_NA_NA_NA_NA_NA_NA_NA_NA_NA_NA_NA_NA_NA_NA_NA_NA_NA_NA_NA_NA_NA_NA
Otu11418	Eukaryota_Archaeplastida_Chloroplastida_Charophyta_Phragmoplastophyta_Streptophyta_Embryophyta_Tracheophyta_Spermatophyta_Magnoliophyta_Fabales_Cynometra_NA_NA_NA_NA_NA_NA_NA_NA_NA_NA_NA_NA_NA_NA
Otu11184	Eukaryota_Opisthokonta_Nucletmycea_Fungi_Incertae Sedis_Mucoromycotina_Incertae Sedis_Mucorales_Mucoraceae_Absidia_NA_NA_NA_NA_NA_NA_NA_NA_NA_NA_NA_NA_NA_NA_NA_NA_NA_NA_NA_NA_NA_NA_NA_NA_NA_NA_NA_NA
Otu11173	Eukaryota_Archaeplastida_Chloroplastida_Chlorophyta_Trebouxiophyceae_NA_NA_NA_NA_NA_NA_NA_NA_NA_NA_NA_NA_NA_NA_NA_NA_NA_NA_NA_NA_NA_NA_NA_NA_NA_NA_NA_NA_NA_NA_NA_NA_NA_NA_NA_NA
Otu11422	Eukaryota_SAR_Alveolata_Apicomplexa_Conoidasida_Gregarinasina_Neogregarinorida_Apicystis_NA_NA_NA_NA_NA_NA_NA_NA_NA_NA_NA_NA_NA_NA_NA_NA_NA_NA_NA_NA_NA_NA_NA_NA_NA_NA_NA_NA_NA_NA
Otu1118	Eukaryota_Opisthokonta_Holozoa_Metazoa (Animalia)_Eumetazoa_Bilateria_Rotifera_Monogononta_Ploimida_NA_NA_NA_NA_NA_NA_NA_NA_NA_NA_NA_NA_NA_NA_NA_NA_NA_NA_NA_NA_NA_NA_NA_NA
Otu11427	Eukaryota_Opisthokonta_Nucletmycea_Fungi_Cryptomycota_LKM11_NA_NA_NA_NA_NA_NA_NA_NA_NA_NA_NA_NA_NA_NA_NA_NA_NA_NA_NA_NA_NA_NA_NA_NA_NA_NA_NA_NA_NA_NA_NA_NA_NA_NA_NA_NA_NA_NA
Otu11185	Eukaryota_Opisthokonta_Holozoa_Metazoa (Animalia)_Eumetazoa_Bilateria_Arthropoda_Hexapoda_Insecta_Pterygota_Neoptera_Hymenoptera_NA_NA_NA_NA_NA_NA_NA_NA_NA_NA
Otu1119	Eukaryota_Amoebozoa_Discosea_Flabellinia_Dactylopodida_NA_NA_NA_NA_NA_NA_NA_NA_NA_NA_NA_NA_NA_NA_NA_NA_NA_NA_NA_NA_NA_NA_NA_NA_NA_NA_NA_NA_NA_NA_NA_NA_NA_NA_NA_NA_NA_NA_NA
Otu11193	Eukaryota_Opisthokonta_Nucletmycea_Fungi_Chytridiomycota_Incertae Sedis_Chytridiomycetes_uncultured_NA_NA_NA_NA_NA_NA_NA_NA_NA_NA_NA_NA_NA_NA_NA_NA_NA_NA_NA_NA_NA_NA_NA_NA_NA_NA_NA_NA_NA_NA_NA_NA_NA_NA_NA_NA
Otu11201	Eukaryota_Opisthokonta_Nucletmycea_Fungi_Incertae Sedis_Zoopagomycotina_Incertae Sedis_Zoopagales_Sigmoideomycetaceae_Thamnocephalis_NA_NA_NA_NA_NA_NA_NA_NA_NA_NA_NA_NA_NA_NA_NA_NA_NA_NA_NA_NA_NA_NA_NA_NA_NA_NA_NA_NA
Otu11209	Eukaryota_Opisthokonta_Nucletmycea_Fungi_Dikarya_Ascomycota_Pezizomycotina_Leotiomycetes_Helotiales_Helotiaceae_Cordierites_NA_NA_NA_NA_NA_NA_NA_NA_NA_NA_NA_NA_NA_NA_NA_NA_NA_NA_NA_NA_NA_NA
Otu11213	Eukaryota_Incertae Sedis_Breviatea_NAMAKO-2_NA_NA_NA_NA_NA_NA_NA_NA_NA_NA_NA_NA_NA_NA_NA_NA_NA_NA_NA_NA_NA_NA_NA_NA_NA_NA_NA_NA_NA_NA_NA_NA_NA_NA_NA_NA_NA_NA_NA_NA
Otu11216	Eukaryota_SAR_Rhizaria_Cercozoa_Thecofilosea_Cryomonadida_Rhizaspididae_Rhogostoma_NA_NA_NA_NA_NA_NA_NA_NA_NA_NA_NA_NA_NA_NA_NA_NA_NA_NA_NA_NA_NA_NA_NA_NA_NA_NA_NA_NA_NA_NA_NA_NA_NA_NA_NA_NA
Otu1122	Eukaryota_SAR_Rhizaria_Cercozoa_RT5iin19_NA_NA_NA_NA_NA_NA_NA_NA_NA_NA_NA_NA_NA_NA_NA_NA_NA_NA_NA_NA_NA_NA_NA_NA_NA_NA_NA_NA
Otu11224	Eukaryota_Opisthokonta_Nucletmycea_Fungi_Dikarya_Ascomycota_Pezizomycotina_Dothideomycetes_Capnodiales_Mycosphaerellaceae_Uwebraunia_NA_NA_NA_NA_NA_NA_NA_NA_NA_NA_NA_NA_NA_NA_NA_NA_NA_NA_NA_NA_NA
Otu11229	Eukaryota_Opisthokonta_Nucletmycea_Fungi_Cryptomycota_LKM11_NA_NA_NA_NA_NA_NA_NA_NA_NA_NA_NA_NA_NA_NA_NA_NA_NA_NA_NA_NA_NA_NA_NA_NA_NA_NA_NA_NA_NA_NA_NA_NA_NA_NA_NA
Otu11232	Eukaryota_Opisthokonta_Nucletmycea_Fungi_Incertae Sedis_Mucoromycotina_Incertae Sedis_Endogonales_NA_NA_NA_NA_NA_NA_NA_NA_NA_NA_NA_NA_NA_NA_NA_NA_NA_NA_NA_NA_NA_NA_NA_NA_NA_NA_NA_NA_NA_NA_NA_NA
Otu11236	Eukaryota_Centrohelida_H1-10_NA_NA_NA_NA_NA_NA_NA_NA_NA_NA_NA_NA_NA_NA_NA_NA_NA_NA_NA_NA_NA_NA_NA_NA_NA_NA_NA_NA_NA_NA_NA_NA_NA_NA_NA_NA_NA_NA_NA_NA_NA
Otu1124	Eukaryota_SAR_Rhizaria_Cercozoa_Glissomonadida_Heteromita_NA_NA_NA_NA_NA_NA_NA_NA_NA_NA_NA_NA_NA_NA_NA_NA_NA_NA_NA_NA_NA_NA_NA_NA_NA_NA_NA_NA_NA_NA_NA_NA_NA_NA_NA_NA
Otu11243	Eukaryota_Amoebozoa_Incertae Sedis_Dictyamoeba_NA_NA_NA_NA_NA_NA_NA_NA_NA_NA_NA_NA_NA_NA_NA_NA_NA_NA_NA_NA_NA_NA_NA_NA_NA_NA_NA_NA_NA_NA_NA_NA_NA_NA_NA_NA_NA_NA_NA_NA
Otu11247	Eukaryota_Opisthokonta_Holozoa_Metazoa (Animalia)_Eumetazoa_Bilateria_Nematoda_Enoplea_Enoplia_Enoplida_NA_NA_NA_NA_NA_NA_NA_NA_NA_NA_NA_NA_NA_NA_NA_NA_NA_NA_NA_NA_NA_NA
Otu11252	Eukaryota_Opisthokonta_Nucletmycea_Fungi_Chytridiomycota_Incertae Sedis_Chytridiomycetes_Rhizophlyctidales_NA_NA_NA_NA_NA_NA_NA_NA_NA_NA_NA_NA_NA_NA_NA_NA_NA_NA_NA_NA_NA_NA_NA_NA_NA_NA_NA_NA_NA_NA_NA_NA_NA_NA
Otu11258	Eukaryota_Archaeplastida_Chloroplastida_Charophyta_Phragmoplastophyta_Streptophyta_Embryophyta_Tracheophyta_Spermatophyta_Magnoliophyta_NA_NA_NA_NA_NA_NA_NA_NA_NA_NA_NA_NA_NA_NA_NA_NA_NA_NA
Otu11261	Eukaryota_Opisthokonta_Nucletmycea_Fungi_Glomeromycota_Incertae Sedis_Glomeromycetes_Diversisporales_Gigasporaceae_Gigaspora_NA_NA_NA_NA_NA_NA_NA_NA_NA_NA_NA_NA_NA_NA_NA_NA_NA_NA_NA_NA_NA_NA_NA_NA_NA_NA_NA_NA
Otu11268	Eukaryota_Opisthokonta_Nucletmycea_Fungi_Incertae Sedis_Kickxellomycotina_Incertae Sedis_Kickxellales_Kickxellaceae_Spirodactylon_NA_NA_NA_NA_NA_NA_NA_NA_NA_NA_NA_NA_NA_NA_NA_NA_NA_NA_NA_NA_NA_NA_NA_NA_NA_NA_NA_NA
Otu11274	Eukaryota_Opisthokonta_Nucletmycea_Fungi_Dikarya_Ascomycota_Saccharomycotina_Saccharomycetes_Saccharomycetales_Endomycetaceae_Trichomonascus_NA_NA_NA_NA_NA_NA_NA_NA_NA_NA_NA_NA_NA_NA_NA_NA_NA_NA_NA_NA_NA_NA_NA_NA
Otu11280	Eukaryota_SAR_Alveolata_Ciliophora_Intramacronucleata_Spirotrichea_Hypotrichia_NA_NA_NA_NA_NA_NA_NA_NA_NA_NA_NA_NA_NA_NA_NA_NA_NA_NA_NA_NA_NA_NA_NA_NA_NA_NA_NA_NA_NA_NA
Otu11288	Eukaryota_Opisthokonta_Nucletmycea_Fungi_LKM15_NA_NA_NA_NA_NA_NA_NA_NA_NA_NA_NA_NA_NA_NA_NA_NA_NA_NA_NA_NA_NA_NA_NA_NA_NA_NA_NA_NA_NA_NA_NA_NA_NA_NA_NA_NA_NA_NA_NA
Otu11291	Eukaryota_Opisthokonta_Nucletmycea_Fungi_Dikarya_Ascomycota_Pezizomycotina_Sordariomycetes_Sordariales_Chaetomiaceae_Chaetomium_NA_NA_NA_NA_NA_NA_NA_NA_NA_NA_NA_NA_NA_NA_NA_NA_NA_NA_NA_NA_NA
Otu11432	Eukaryota_Opisthokonta_Nucletmycea_Fungi_Incertae Sedis_Kickxellomycotina_Incertae Sedis_Kickxellales_Kickxellaceae_Coemansia_NA_NA_NA_NA_NA_NA_NA_NA_NA_NA_NA_NA_NA_NA_NA_NA_NA_NA_NA_NA_NA_NA_NA_NA_NA_NA_NA_NA
Otu11296	Eukaryota_Opisthokonta_Nucletmycea_Fungi_Chytridiomycota_Incertae Sedis_Chytridiomycetes_NA_NA_NA_NA_NA_NA_NA_NA_NA_NA_NA_NA_NA_NA_NA_NA_NA_NA_NA_NA_NA_NA_NA_NA_NA_NA_NA_NA_NA_NA_NA
Otu11437	Eukaryota_SAR_Rhizaria_Cercozoa_Cercomonadidae_Cercomonas_NA_NA_NA_NA_NA_NA_NA_NA_NA_NA_NA_NA_NA_NA_NA_NA_NA_NA_NA_NA_NA_NA_NA_NA_NA_NA_NA_NA_NA_NA_NA_NA_NA_NA
Otu113	Eukaryota_Excavata_Discoba_Jakobida_NA_NA_NA_NA_NA_NA_NA_NA_NA_NA_NA_NA_NA_NA_NA_NA_NA_NA_NA_NA_NA_NA_NA_NA_NA_NA_NA_NA_NA_NA_NA_NA_NA_NA_NA_NA_NA_NA
Otu11440	Eukaryota_SAR_Rhizaria_Cercozoa_Thecofilosea_Cryomonadida_Protaspidae_Cryothecomonas_NA_NA_NA_NA_NA_NA_NA_NA_NA_NA_NA_NA_NA_NA_NA_NA_NA_NA_NA_NA_NA_NA_NA_NA_NA_NA_NA_NA_NA_NA_NA_NA
Otu11304	Eukaryota_SAR_Alveolata_Ciliophora_Intramacronucleata_Litostomatea_Haptoria_uncultured_NA_NA_NA_NA_NA_NA_NA_NA_NA_NA_NA_NA_NA_NA_NA_NA_NA_NA_NA_NA_NA_NA_NA_NA_NA_NA_NA_NA_NA_NA_NA_NA_NA_NA_NA_NA
Otu11447	Eukaryota_SAR_Rhizaria_Cercozoa_Cercomonadidae_Cercomonas_NA_NA_NA_NA_NA_NA_NA_NA_NA_NA_NA_NA_NA_NA_NA_NA_NA_NA_NA_NA_NA_NA_NA_NA_NA_NA_NA_NA_NA_NA_NA_NA_NA_NA_NA_NA
Otu11309	Eukaryota_Opisthokonta_Nucletmycea_Fungi_LKM15_NA_NA_NA_NA_NA_NA_NA_NA_NA_NA_NA_NA_NA_NA_NA_NA_NA_NA_NA_NA_NA_NA_NA_NA_NA_NA_NA_NA_NA_NA_NA_NA
Otu11452	Eukaryota_Opisthokonta_Nucletmycea_Fungi_Incertae Sedis_Zoopagomycotina_Incertae Sedis_Zoopagales_Sigmoideomycetaceae_Thamnocephalis_NA_NA_NA_NA_NA_NA_NA_NA_NA_NA_NA_NA_NA_NA_NA_NA_NA_NA_NA_NA_NA_NA_NA_NA_NA_NA_NA_NA
Otu11188	Eukaryota_Opisthokonta_Nucletmycea_Fungi_Cryptomycota_Incertae Sedis_Incertae Sedis_Incertae Sedis_Incertae Sedis_Paramicrosporidium_NA_NA_NA_NA_NA_NA_NA_NA_NA_NA_NA_NA_NA_NA_NA_NA_NA_NA_NA_NA_NA_NA_NA_NA_NA_NA_NA_NA_NA_NA_NA_NA_NA_NA
Otu11313	Eukaryota_Opisthokonta_Nucletmycea_Fungi_Incertae Sedis_Zoopagomycotina_Incertae Sedis_Zoopagales_Piptocephalidaceae_Syncephalis_NA_NA_NA_NA_NA_NA_NA_NA_NA_NA_NA_NA_NA_NA_NA_NA_NA_NA_NA_NA_NA_NA_NA_NA_NA_NA_NA_NA
Otu11189	Eukaryota_Opisthokonta_Nucletmycea_Fungi_Dikarya_Basidiomycota_Agaricomycotina_Agaricomycetes_Cantharellales_Hydnaceae_Sistotrema_NA_NA_NA_NA_NA_NA_NA_NA_NA_NA_NA_NA_NA_NA_NA_NA_NA_NA_NA_NA_NA_NA_NA_NA
Otu11191	Eukaryota_Opisthokonta_Holozoa_Metazoa (Animalia)_Eumetazoa_Bilateria_Nematoda_Chromadorea_Tylenchida_NA_NA_NA_NA_NA_NA_NA_NA_NA_NA_NA_NA_NA_NA_NA_NA_NA_NA_NA_NA_NA_NA
Otu11457	Eukaryota_SAR_Rhizaria_Cercozoa_Glissomonadida_Heteromita_NA_NA_NA_NA_NA_NA_NA_NA_NA_NA_NA_NA_NA_NA_NA_NA_NA_NA_NA_NA_NA_NA_NA_NA_NA_NA_NA_NA_NA_NA_NA_NA_NA_NA_NA_NA_NA_NA
Otu11318	Eukaryota_Opisthokonta_Nucletmycea_Fungi_Dikarya_Basidiomycota_Agaricomycotina_Agaricomycetes_Gloeophyllales_Gloeophyllaceae_Veluticeps_NA_NA_NA_NA_NA_NA_NA_NA_NA_NA_NA_NA_NA_NA_NA_NA_NA_NA_NA_NA_NA_NA_NA_NA
Otu11192	Eukaryota_Opisthokonta_Nucletmycea_Fungi_Incertae Sedis_Kickxellomycotina_Incertae Sedis_Kickxellales_Kickxellaceae_NA_NA_NA_NA_NA_NA_NA_NA_NA_NA_NA_NA_NA_NA_NA_NA_NA_NA_NA_NA_NA_NA_NA_NA_NA_NA_NA_NA_NA
Otu112	Eukaryota_Opisthokonta_Nucletmycea_Fungi_Dikarya_Ascomycota_Pezizomycotina_Eurotiomycetes_Eurotiales_Trichocomaceae_Talaromyces_NA_NA_NA_NA_NA_NA_NA_NA_NA_NA_NA_NA_NA_NA_NA_NA_NA_NA_NA_NA_NA_NA
Otu11460	Eukaryota_SAR_Alveolata_Ciliophora_Intramacronucleata_Conthreep_Oligohymenophorea_CV1-B1-45_NA_NA_NA_NA_NA_NA_NA_NA_NA_NA_NA_NA_NA_NA_NA_NA_NA_NA_NA_NA_NA_NA_NA_NA_NA_NA_NA_NA_NA_NA_NA_NA
Otu11323	Eukaryota_SAR_Alveolata_Ciliophora_Intramacronucleata_Spirotrichea_Hypotrichia_Halteria_NA_NA_NA_NA_NA_NA_NA_NA_NA_NA_NA_NA_NA_NA_NA_NA_NA_NA_NA_NA_NA_NA_NA_NA_NA_NA_NA_NA_NA_NA_NA_NA_NA_NA_NA_NA
Otu1120	Eukaryota_Opisthokonta_Nucletmycea_Fungi_Dikarya_Ascomycota_Pezizomycotina_Eurotiomycetes_Eurotiales_NA_NA_NA_NA_NA_NA_NA_NA_NA_NA_NA_NA_NA_NA_NA_NA_NA_NA_NA_NA_NA_NA_NA_NA
Otu11207	Eukaryota_Archaeplastida_Chloroplastida_Charophyta_Phragmoplastophyta_Zygnematophyceae_Zygnematales_Spirogyra_NA_NA_NA_NA_NA_NA_NA_NA_NA_NA_NA_NA_NA_NA_NA_NA_NA_NA_NA_NA_NA_NA_NA_NA_NA_NA_NA_NA_NA_NA
Otu11466	Eukaryota_SAR_Stramenopiles_Ochrophyta_Chrysophyceae_Chromulinales_Uroglena_NA_NA_NA_NA_NA_NA_NA_NA_NA_NA_NA_NA_NA_NA_NA_NA_NA_NA_NA_NA_NA_NA_NA_NA_NA_NA_NA_NA_NA_NA_NA_NA_NA_NA_NA_NA_NA
Otu11328	Eukaryota_SAR_Rhizaria_Cercozoa_Glissomonadida_Heteromita_NA_NA_NA_NA_NA_NA_NA_NA_NA_NA_NA_NA_NA_NA_NA_NA_NA_NA_NA_NA_NA_NA_NA_NA_NA_NA_NA_NA_NA_NA_NA_NA_NA_NA_NA_NA
Otu11208	Eukaryota_Opisthokonta_Nucletmycea_Fungi_Cryptomycota_LKM11_NA_NA_NA_NA_NA_NA_NA_NA_NA_NA_NA_NA_NA_NA_NA_NA_NA_NA_NA_NA_NA_NA_NA_NA_NA_NA_NA_NA_NA_NA_NA_NA_NA_NA_NA_NA
Otu11210	Eukaryota_Amoebozoa_Incertae Sedis_Dictyamoeba_NA_NA_NA_NA_NA_NA_NA_NA_NA_NA_NA_NA_NA_NA_NA_NA_NA_NA_NA_NA_NA_NA_NA_NA_NA_NA_NA_NA_NA_NA_NA_NA_NA_NA_NA_NA_NA_NA_NA_NA
Otu11470	Eukaryota_SAR_Alveolata_Protalveolata_Colpodellida_Colpodella_NA_NA_NA_NA_NA_NA_NA_NA_NA_NA_NA_NA_NA_NA_NA_NA_NA_NA_NA_NA_NA_NA_NA_NA_NA_NA_NA_NA_NA_NA_NA_NA_NA_NA_NA_NA
Otu11332	Eukaryota_SAR_Rhizaria_Cercozoa_Glissomonadida_Amb-18S-1124_NA_NA_NA_NA_NA_NA_NA_NA_NA_NA_NA_NA_NA_NA_NA_NA_NA_NA_NA_NA_NA_NA_NA_NA_NA_NA_NA_NA_NA_NA_NA
Otu11211	Eukaryota_Opisthokonta_Nucletmycea_Fungi_Chytridiomycota_Incertae Sedis_Chytridiomycetes_Chytridiales_Chytridiaceae_Rhizidium_NA_NA_NA_NA_NA_NA_NA_NA_NA_NA_NA_NA_NA_NA_NA_NA_NA_NA_NA_NA_NA_NA_NA_NA_NA_NA_NA_NA
Otu11218	Eukaryota_SAR_Rhizaria_Cercozoa_Glissomonadida_Amb-18S-1124_NA_NA_NA_NA_NA_NA_NA_NA_NA_NA_NA_NA_NA_NA_NA_NA_NA_NA_NA_NA_NA_NA_NA_NA_NA_NA_NA_NA_NA_NA_NA
Otu11476	Eukaryota_Archaeplastida_Chloroplastida_Chlorophyta_Prasinophytae_Pseudoscourfieldiales_Prasinoderma_NA_NA_NA_NA_NA_NA_NA_NA_NA_NA_NA_NA_NA_NA_NA_NA_NA_NA_NA_NA_NA_NA_NA_NA_NA_NA_NA_NA_NA_NA_NA_NA_NA_NA_NA_NA_NA
Otu11336	Eukaryota_SAR_Alveolata_Ciliophora_Intramacronucleata_Conthreep_Plagiopylea_Odontostomatida_Epalxella_NA_NA_NA_NA_NA_NA_NA_NA_NA_NA_NA_NA_NA_NA_NA_NA_NA_NA_NA_NA_NA_NA_NA_NA_NA_NA_NA_NA_NA_NA_NA_NA_NA
Otu11219	Eukaryota_Amoebozoa_Tubulinea_Arcellinida_Phryganellina_Cryptodifflugia_NA_NA_NA_NA_NA_NA_NA_NA_NA_NA_NA_NA_NA_NA_NA_NA_NA_NA_NA_NA_NA_NA_NA_NA_NA_NA_NA_NA_NA_NA_NA_NA_NA
Otu11222	Eukaryota_Archaeplastida_Chloroplastida_Charophyta_Phragmoplastophyta_Streptophyta_Embryophyta_Tracheophyta_Spermatophyta_Magnoliophyta_Malpighiales_Clutia_NA_NA_NA_NA_NA_NA_NA_NA_NA_NA_NA_NA_NA_NA_NA_NA
Otu11481	Eukaryota_Opisthokonta_Holozoa_Metazoa (Animalia)_Eumetazoa_Bilateria_Arthropoda_Crustacea_Maxillopoda_Copepoda_Cyclopoida_NA_NA_NA_NA_NA_NA_NA_NA_NA_NA_NA_NA_NA_NA_NA_NA
Otu1134	Eukaryota_SAR_Alveolata_Ciliophora_Intramacronucleata_Conthreep_Oligohymenophorea_CV1-B1-45_NA_NA_NA_NA_NA_NA_NA_NA_NA_NA_NA_NA_NA_NA_NA_NA_NA_NA_NA_NA_NA_NA_NA_NA_NA_NA_NA_NA_NA_NA_NA_NA
Otu11223	Eukaryota_Opisthokonta_Nucletmycea_Fungi_Dikarya_Ascomycota_Pezizomycotina_Pezizomycetes_Pezizales_Pyronemataceae_Psilopezia_NA_NA_NA_NA_NA_NA_NA_NA_NA_NA_NA_NA_NA_NA_NA_NA_NA_NA_NA_NA_NA_NA_NA_NA
Otu11226	Eukaryota_Opisthokonta_Nucletmycea_Fungi_Chytridiomycota_Incertae Sedis_Chytridiomycetes_Chytridiales_NA_NA_NA_NA_NA_NA_NA_NA_NA_NA_NA_NA_NA_NA_NA_NA_NA_NA_NA_NA_NA_NA_NA_NA_NA_NA_NA_NA_NA_NA_NA_NA_NA_NA_NA_NA
Otu11485	Eukaryota_SAR_Alveolata_Protalveolata_Perkinsidae_A31_NA_NA_NA_NA_NA_NA_NA_NA_NA_NA_NA_NA_NA_NA_NA_NA_NA_NA_NA_NA_NA_NA_NA_NA_NA_NA_NA_NA_NA_NA_NA_NA_NA_NA_NA_NA_NA
Otu11343	Eukaryota_Incertae Sedis_Breviatea_NA_NA_NA_NA_NA_NA_NA_NA_NA_NA_NA_NA_NA_NA_NA_NA_NA_NA_NA_NA_NA_NA_NA_NA_NA_NA_NA_NA_NA_NA_NA_NA_NA_NA_NA_NA_NA_NA_NA_NA_NA
Otu11227	Eukaryota_Opisthokonta_Nucletmycea_Fungi_Dikarya_Ascomycota_Pezizomycotina_Sordariomycetes_Incertae Sedis_Incertae Sedis_Woswasia_NA_NA_NA_NA_NA_NA_NA_NA_NA_NA_NA_NA_NA_NA_NA_NA_NA_NA_NA_NA_NA_NA
Otu11230	Eukaryota_SAR_Rhizaria_Cercozoa_Thecofilosea_Cryomonadida_Protaspidae_Protaspis_NA_NA_NA_NA_NA_NA_NA_NA_NA_NA_NA_NA_NA_NA_NA_NA_NA_NA_NA_NA_NA_NA_NA_NA_NA_NA_NA_NA_NA_NA_NA_NA_NA_NA
Otu11489	Eukaryota_SAR_Rhizaria_Cercozoa_Imbricatea_Silicofilosea_Euglyphida_Incertae Sedis_Sphenoderia_NA_NA_NA_NA_NA_NA_NA_NA_NA_NA_NA_NA_NA_NA_NA_NA_NA_NA_NA_NA_NA_NA_NA_NA_NA_NA_NA_NA_NA
Otu11348	Eukaryota_Opisthokonta_Holozoa_Metazoa (Animalia)_Eumetazoa_Bilateria_Arthropoda_Chelicerata_Arachnida_Acari_NA_NA_NA_NA_NA_NA_NA_NA_NA_NA_NA_NA_NA_NA_NA_NA_NA
Otu11231	Eukaryota_Amoebozoa_Gracilipodida_LEMD267_NA_NA_NA_NA_NA_NA_NA_NA_NA_NA_NA_NA_NA_NA_NA_NA_NA_NA_NA_NA_NA_NA_NA_NA_NA_NA_NA_NA_NA_NA_NA_NA_NA_NA_NA_NA_NA_NA_NA_NA
Otu11234	Eukaryota_SAR_Rhizaria_Cercozoa_Cercomonadidae_NA_NA_NA_NA_NA_NA_NA_NA_NA_NA_NA_NA_NA_NA_NA_NA_NA_NA_NA_NA_NA_NA_NA_NA_NA_NA_NA_NA_NA_NA_NA_NA_NA_NA_NA
Otu11493	Eukaryota_SAR_Rhizaria_Cercozoa_Glissomonadida_Bodomorpha_NA_NA_NA_NA_NA_NA_NA_NA_NA_NA_NA_NA_NA_NA_NA_NA_NA_NA_NA_NA_NA_NA_NA_NA_NA_NA_NA_NA_NA_NA_NA_NA_NA_NA_NA_NA
Otu11352	Eukaryota_Opisthokonta_Nucletmycea_Fungi_Cryptomycota_Incertae Sedis_Incertae Sedis_Incertae Sedis_Incertae Sedis_Paramicrosporidium_NA_NA_NA_NA_NA_NA_NA_NA_NA_NA_NA_NA_NA_NA_NA_NA_NA_NA_NA_NA_NA_NA_NA_NA_NA_NA_NA_NA_NA_NA_NA
Otu11235	Eukaryota_SAR_Alveolata_Incertae Sedis_Colponema_NA_NA_NA_NA_NA_NA_NA_NA_NA_NA_NA_NA_NA_NA_NA_NA_NA_NA_NA_NA_NA_NA_NA_NA_NA_NA_NA_NA_NA_NA_NA_NA_NA_NA_NA_NA_NA_NA_NA
Otu11238	Eukaryota_Opisthokonta_Nucletmycea_Fungi_Dikarya_Ascomycota_Pezizomycotina_Eurotiomycetes_Incertae Sedis_Incertae Sedis_Phaeomoniella_NA_NA_NA_NA_NA_NA_NA_NA_NA_NA_NA_NA_NA_NA_NA_NA_NA_NA_NA_NA_NA_NA
Otu115	Eukaryota_Opisthokonta_Nucletmycea_Fungi_Dikarya_Basidiomycota_Agaricomycotina_Agaricomycetes_Agaricales_Mycenaceae_Mycena_NA_NA_NA_NA_NA_NA_NA_NA_NA_NA_NA_NA_NA_NA_NA_NA_NA_NA_NA_NA_NA_NA_NA_NA
Otu11356	Eukaryota_SAR_Alveolata_Protalveolata_Perkinsidae_A31_NA_NA_NA_NA_NA_NA_NA_NA_NA_NA_NA_NA_NA_NA_NA_NA_NA_NA_NA_NA_NA_NA_NA_NA_NA_NA_NA_NA_NA_NA_NA_NA_NA_NA_NA_NA
Otu11239	Eukaryota_Opisthokonta_Holozoa_Metazoa (Animalia)_Eumetazoa_Bilateria_Arthropoda_Chelicerata_Arachnida_Araneae_NA_NA_NA_NA_NA_NA_NA_NA_NA_NA_NA_NA_NA_NA_NA_NA_NA_NA_NA
Otu11245	Eukaryota_SAR_Stramenopiles_Bicosoecida_NA_NA_NA_NA_NA_NA_NA_NA_NA_NA_NA_NA_NA_NA_NA_NA_NA_NA_NA_NA_NA_NA_NA_NA_NA_NA_NA_NA_NA_NA_NA_NA_NA_NA_NA_NA_NA_NA
Otu11500	Eukaryota_Opisthokonta_Holozoa_Metazoa (Animalia)_Eumetazoa_Bilateria_Platyhelminthes_Catenulida_Catenulidae_NA_NA_NA_NA_NA_NA_NA_NA_NA_NA_NA_NA_NA_NA_NA_NA_NA_NA_NA_NA_NA_NA_NA_NA_NA_NA_NA_NA
Otu11361	Eukaryota_Opisthokonta_Holozoa_Metazoa (Animalia)_Eumetazoa_Bilateria_Arthropoda_Hexapoda_Insecta_Pterygota_Neoptera_Hemiptera_NA_NA_NA_NA_NA_NA_NA_NA_NA_NA_NA
Otu11242	Eukaryota_SAR_Rhizaria_Cercozoa_Thecofilosea_WHOI-LI1-14_NA_NA_NA_NA_NA_NA_NA_NA_NA_NA_NA_NA_NA_NA_NA_NA_NA_NA_NA_NA_NA_NA_NA_NA_NA_NA_NA_NA_NA_NA_NA_NA_NA_NA_NA_NA
Otu1125	Eukaryota_Opisthokonta_Nucletmycea_Fungi_Blastocladiomycota_Incertae Sedis_Blastocladiomycetes_Blastocladiales_Physodermataceae_Physoderma_NA_NA_NA_NA_NA_NA_NA_NA_NA_NA_NA_NA_NA_NA_NA_NA_NA_NA_NA_NA_NA_NA_NA_NA_NA_NA_NA_NA
Otu11505	Eukaryota_Opisthokonta_Holozoa_Metazoa (Animalia)_Eumetazoa_Bilateria_Nematoda_Chromadorea_Diplogasterida_NA_NA_NA_NA_NA_NA_NA_NA_NA_NA_NA_NA_NA_NA_NA_NA_NA_NA_NA_NA_NA_NA_NA_NA_NA
Otu11369	Eukaryota_Opisthokonta_Holozoa_Metazoa (Animalia)_Eumetazoa_Bilateria_Nematoda_Chromadorea_Monhysterida_NA_NA_NA_NA_NA_NA_NA_NA_NA_NA_NA_NA_NA_NA_NA_NA_NA_NA_NA_NA_NA_NA_NA_NA
Otu11246	Eukaryota_Opisthokonta_Nucletmycea_Fungi_Dikarya_Basidiomycota_Agaricomycotina_Tremellomycetes_Tremellales_Tremellaceae_Cryptococcus_NA_NA_NA_NA_NA_NA_NA_NA_NA_NA_NA_NA_NA_NA_NA_NA_NA_NA_NA_NA_NA_NA_NA_NA_NA
Otu11255	Eukaryota_Archaeplastida_Chloroplastida_Charophyta_Phragmoplastophyta_Streptophyta_Embryophyta_Tracheophyta_Spermatophyta_Magnoliophyta_Malpighiales_Tapura_NA_NA_NA_NA_NA_NA_NA_NA_NA_NA_NA_NA_NA_NA_NA_NA
Otu1151	Eukaryota_Opisthokonta_Nucletmycea_Fungi_Dikarya_Basidiomycota_Agaricomycotina_Agaricomycetes_Agaricales_Mycenaceae_Mycena_NA_NA_NA_NA_NA_NA_NA_NA_NA_NA_NA_NA_NA_NA_NA_NA_NA_NA_NA_NA_NA_NA_NA_NA
Otu11375	Eukaryota_Opisthokonta_Holozoa_Ichthyosporea_Ichthyophonae_Ichthyophonidae_Freshwater Ichthyosporeans 1_NA_NA_NA_NA_NA_NA_NA_NA_NA_NA_NA_NA_NA_NA_NA_NA_NA_NA_NA_NA_NA_NA_NA_NA_NA_NA_NA_NA_NA_NA_NA_NA_NA_NA
Otu11251	Eukaryota_SAR_Alveolata_Ciliophora_Intramacronucleata_Conthreep_Oligohymenophorea_CV1-B1-45_NA_NA_NA_NA_NA_NA_NA_NA_NA_NA_NA_NA_NA_NA_NA_NA_NA_NA_NA_NA_NA_NA_NA_NA_NA_NA_NA_NA_NA_NA_NA_NA
Otu1126	Eukaryota_Opisthokonta_Holozoa_Metazoa (Animalia)_Eumetazoa_Bilateria_Annelida_Clitellata_Oligochaeta_Haplotaxida_NA_NA_NA_NA_NA_NA_NA_NA_NA_NA_NA_NA_NA_NA_NA_NA_NA_NA_NA_NA_NA_NA
Otu11513	Eukaryota_SAR_Rhizaria_Cercozoa_Imbricatea_Silicofilosea_Euglyphida_Assulinidae_Placocista_NA_NA_NA_NA_NA_NA_NA_NA_NA_NA_NA_NA_NA_NA_NA_NA_NA_NA_NA_NA_NA_NA_NA_NA_NA_NA_NA_NA_NA
Otu11380	Eukaryota_Amoebozoa_Schizoplasmodiida_Phalansterium_NA_NA_NA_NA_NA_NA_NA_NA_NA_NA_NA_NA_NA_NA_NA_NA_NA_NA_NA_NA_NA_NA_NA_NA_NA_NA_NA_NA_NA_NA_NA_NA_NA_NA_NA_NA_NA_NA_NA
Otu11257	Eukaryota_Opisthokonta_Nucletmycea_Fungi_Cryptomycota_Incertae Sedis_Incertae Sedis_Incertae Sedis_Incertae Sedis_Paramicrosporidium_NA_NA_NA_NA_NA_NA_NA_NA_NA_NA_NA_NA_NA_NA_NA_NA_NA_NA_NA_NA_NA_NA_NA_NA_NA_NA_NA_NA_NA_NA_NA_NA_NA_NA
Otu11265	Eukaryota_Amoebozoa_Schizoplasmodiida_Phalansterium_NA_NA_NA_NA_NA_NA_NA_NA_NA_NA_NA_NA_NA_NA_NA_NA_NA_NA_NA_NA_NA_NA_NA_NA_NA_NA_NA_NA_NA_NA_NA_NA_NA_NA_NA_NA_NA_NA_NA
Otu1152	Eukaryota_Opisthokonta_Nucletmycea_Fungi_Dikarya_Ascomycota_Saccharomycotina_Saccharomycetes_Saccharomycetales_NA_NA_NA_NA_NA_NA_NA_NA_NA_NA_NA_NA_NA_NA_NA_NA_NA_NA_NA_NA_NA_NA_NA_NA_NA_NA
Otu11384	Eukaryota_SAR_Alveolata_Ciliophora_Intramacronucleata_Conthreep_Colpodea_Colpodida_Colpoda_NA_NA_NA_NA_NA_NA_NA_NA_NA_NA_NA_NA_NA_NA_NA_NA_NA_NA_NA_NA_NA_NA_NA_NA_NA_NA_NA_NA_NA_NA_NA_NA_NA_NA_NA
Otu11260	Eukaryota_SAR_Stramenopiles_MAST-9_MAST-9A_NA_NA_NA_NA_NA_NA_NA_NA_NA_NA_NA_NA_NA_NA_NA_NA_NA_NA_NA_NA_NA_NA_NA_NA_NA_NA_NA_NA_NA_NA_NA_NA_NA_NA_NA_NA_NA_NA_NA
Otu11270	Eukaryota_SAR_Rhizaria_Cercozoa_Vampyrellidae_uncultured_NA_NA_NA_NA_NA_NA_NA_NA_NA_NA_NA_NA_NA_NA_NA_NA_NA_NA_NA_NA_NA_NA_NA_NA_NA_NA_NA_NA_NA_NA_NA_NA_NA_NA_NA_NA_NA_NA
Otu11525	Eukaryota_SAR_Rhizaria_Cercozoa_Vampyrellidae_uncultured_NA_NA_NA_NA_NA_NA_NA_NA_NA_NA_NA_NA_NA_NA_NA_NA_NA_NA_NA_NA_NA_NA_NA_NA_NA_NA_NA_NA_NA_NA_NA
Otu11391	Eukaryota_Opisthokonta_Nucletmycea_Fungi_Chytridiomycota_Incertae Sedis_Chytridiomycetes_Cladochytriales_Cladochytriaceae_Nowakowskiella_NA_NA_NA_NA_NA_NA_NA_NA_NA_NA_NA_NA_NA_NA_NA_NA_NA_NA_NA_NA_NA_NA_NA_NA_NA_NA_NA_NA_NA_NA_NA_NA_NA_NA
Otu11267	Eukaryota_Opisthokonta_Nucletmycea_Fungi_Chytridiomycota_Incertae Sedis_Monoblepharidomycetes_Monoblepharidales_NA_NA_NA_NA_NA_NA_NA_NA_NA_NA_NA_NA_NA_NA_NA_NA_NA_NA_NA_NA_NA_NA_NA_NA_NA_NA_NA_NA_NA_NA_NA_NA_NA
Otu11272	Eukaryota_SAR_Alveolata_Ciliophora_Intramacronucleata_Litostomatea_Haptoria_Balantidion_NA_NA_NA_NA_NA_NA_NA_NA_NA_NA_NA_NA_NA_NA_NA_NA_NA_NA_NA_NA_NA_NA_NA_NA_NA_NA_NA_NA_NA
Otu11531	Eukaryota_Opisthokonta_Nucletmycea_Fungi_Dikarya_Basidiomycota_Agaricomycotina_Tremellomycetes_Tremellales_NA_NA_NA_NA_NA_NA_NA_NA_NA_NA_NA_NA_NA_NA_NA_NA_NA_NA_NA_NA_NA_NA_NA_NA_NA_NA_NA
Otu11396	Eukaryota_Opisthokonta_Nucletmycea_Fungi_Dikarya_Ascomycota_Pezizomycotina_Dothideomycetes_Botryosphaeriales_Botryosphaeriaceae_Guignardia_NA_NA_NA_NA_NA_NA_NA_NA_NA_NA_NA_NA_NA_NA_NA_NA_NA_NA_NA_NA_NA
Otu11271	Eukaryota_SAR_Alveolata_Apicomplexa_Conoidasida_Gregarinasina_Eugregarinorida_Gregarina_NA_NA_NA_NA_NA_NA_NA_NA_NA_NA_NA_NA_NA_NA_NA_NA_NA_NA_NA_NA_NA_NA_NA_NA_NA_NA_NA_NA_NA_NA
Otu11279	Eukaryota_Archaeplastida_Chloroplastida_Chlorophyta_NA_NA_NA_NA_NA_NA_NA_NA_NA_NA_NA_NA_NA_NA_NA_NA_NA_NA_NA_NA_NA_NA_NA_NA_NA_NA_NA_NA_NA_NA_NA_NA_NA_NA_NA_NA
Otu11532	Eukaryota_SAR_Rhizaria_Cercozoa_Vampyrellidae_NA_NA_NA_NA_NA_NA_NA_NA_NA_NA_NA_NA_NA_NA_NA_NA_NA_NA_NA_NA_NA_NA_NA_NA_NA_NA_NA_NA_NA_NA_NA_NA_NA_NA_NA
Otu1140	Eukaryota_Opisthokonta_Holozoa_Metazoa (Animalia)_Eumetazoa_Bilateria_Rotifera_Monogononta_Flosculariacea_NA_NA_NA_NA_NA_NA_NA_NA_NA_NA_NA_NA_NA_NA_NA_NA_NA_NA_NA_NA_NA_NA_NA_NA
Otu11273	Eukaryota_SAR_Alveolata_Apicomplexa_Conoidasida_Gregarinasina_Eugregarinorida_NA_NA_NA_NA_NA_NA_NA_NA_NA_NA_NA_NA_NA_NA_NA_NA_NA_NA_NA_NA_NA_NA_NA_NA_NA_NA_NA_NA_NA_NA_NA_NA_NA_NA_NA
Otu11284	Eukaryota_Opisthokonta_Nucletmycea_Fungi_Glomeromycota_Incertae Sedis_Glomeromycetes_Glomerales_NA_NA_NA_NA_NA_NA_NA_NA_NA_NA_NA_NA_NA_NA_NA_NA_NA_NA_NA_NA_NA_NA_NA_NA_NA_NA_NA_NA_NA_NA
Otu11538	Eukaryota_Opisthokonta_Holozoa_Metazoa (Animalia)_Eumetazoa_Bilateria_Nematoda_Enoplea_Dorylaimia_Dorylaimida_NA_NA_NA_NA_NA_NA_NA_NA_NA_NA_NA_NA_NA_NA_NA_NA_NA_NA_NA_NA
Otu11403	Eukaryota_Opisthokonta_Nucletmycea_Fungi_Dikarya_Ascomycota_Pezizomycotina_Leotiomycetes_Helotiales_Helotiaceae_Cordierites_NA_NA_NA_NA_NA_NA_NA_NA_NA_NA_NA_NA_NA_NA_NA_NA_NA_NA_NA_NA_NA_NA
Otu1128	Eukaryota_Opisthokonta_Nucletmycea_Fungi_Cryptomycota_NA_NA_NA_NA_NA_NA_NA_NA_NA_NA_NA_NA_NA_NA_NA_NA_NA_NA_NA_NA_NA_NA_NA_NA_NA_NA_NA_NA_NA_NA_NA_NA_NA_NA_NA_NA_NA_NA_NA
Otu1129	Eukaryota_Opisthokonta_Holozoa_Metazoa (Animalia)_Eumetazoa_Bilateria_Arthropoda_Chelicerata_Arachnida_Araneae_NA_NA_NA_NA_NA_NA_NA_NA_NA_NA_NA_NA_NA_NA_NA_NA_NA_NA
Otu11542	Eukaryota_Opisthokonta_Nucletmycea_Fungi_Dikarya_Ascomycota_Pezizomycotina_Eurotiomycetes_Chaetothyriales_NA_NA_NA_NA_NA_NA_NA_NA_NA_NA_NA_NA_NA_NA_NA_NA_NA_NA_NA_NA_NA_NA_NA_NA_NA_NA
Otu1141	Eukaryota_Opisthokonta_Holozoa_Metazoa (Animalia)_Eumetazoa_Bilateria_Arthropoda_Hexapoda_Insecta_Pterygota_Neoptera_Diptera_NA_NA_NA_NA_NA_NA_NA_NA
Otu11287	Eukaryota_Opisthokonta_Nucletmycea_Fungi_Chytridiomycota_Incertae Sedis_Monoblepharidomycetes_Monoblepharidales_Monoblepharidaceae_Monoblepharis_NA_NA_NA_NA_NA_NA_NA_NA_NA_NA_NA_NA_NA_NA_NA_NA_NA_NA_NA_NA_NA_NA_NA_NA_NA_NA_NA_NA
Otu11293	Eukaryota_SAR_Stramenopiles_Ochrophyta_Pelagophyceae_Sarcinochrysidales_Aureoumbra_NA_NA_NA_NA_NA_NA_NA_NA_NA_NA_NA_NA_NA_NA_NA_NA_NA_NA_NA_NA_NA_NA_NA_NA_NA_NA_NA_NA_NA_NA_NA_NA_NA_NA_NA
Otu11547	Eukaryota_Opisthokonta_Nucletmycea_Fungi_Dikarya_Ascomycota_Pezizomycotina_Dothideomycetes_Pleosporales_Venturiaceae_Sympoventuria_NA_NA_NA_NA_NA_NA_NA_NA_NA_NA_NA_NA_NA_NA_NA_NA_NA_NA_NA_NA_NA
Otu11414	Eukaryota_Opisthokonta_Nucletmycea_Fungi_Entomophthoromycota_Entomophthoromycotina_Incertae Sedis_Entomophthorales_Ancylistaceae_Conidiobolus_NA_NA_NA_NA_NA_NA_NA_NA_NA_NA_NA_NA_NA_NA_NA_NA_NA_NA_NA_NA_NA_NA_NA_NA_NA_NA_NA_NA
Otu11290	Eukaryota_Amoebozoa_Discosea_Longamoebia_Centramoebida_Acanthamoeba_NA_NA_NA_NA_NA_NA_NA_NA_NA_NA_NA_NA_NA_NA_NA_NA_NA_NA_NA_NA_NA_NA_NA_NA_NA_NA_NA_NA_NA_NA_NA
Otu11298	Eukaryota_SAR_Rhizaria_Cercozoa_Novel Clade 10_NA_NA_NA_NA_NA_NA_NA_NA_NA_NA_NA_NA_NA_NA_NA_NA_NA_NA_NA_NA_NA_NA_NA_NA_NA_NA_NA_NA_NA_NA_NA_NA_NA_NA_NA_NA_NA_NA_NA
Otu11555	Eukaryota_Opisthokonta_Holozoa_Metazoa (Animalia)_Eumetazoa_Bilateria_Arthropoda_Chelicerata_Arachnida_Acari_NA_NA_NA_NA_NA_NA_NA_NA_NA_NA_NA_NA_NA_NA_NA_NA
Otu11417	Eukaryota_Opisthokonta_Nucletmycea_Fungi_Chytridiomycota_Incertae Sedis_Chytridiomycetes_NA_NA_NA_NA_NA_NA_NA_NA_NA_NA_NA_NA_NA_NA_NA_NA_NA_NA_NA_NA_NA_NA_NA_NA_NA_NA_NA_NA_NA_NA_NA
Otu11294	Eukaryota_Opisthokonta_Holozoa_Metazoa (Animalia)_Eumetazoa_Bilateria_Arthropoda_Chelicerata_Arachnida_Acari_NA_NA_NA_NA_NA_NA_NA_NA_NA_NA_NA_NA_NA_NA_NA_NA
Otu11300	Eukaryota_Opisthokonta_Holozoa_Metazoa (Animalia)_Eumetazoa_Bilateria_Annelida_Polychaeta_Palpata_Palpata Incertae Sedis_NA_NA_NA_NA_NA_NA_NA_NA_NA_NA_NA_NA_NA_NA_NA_NA_NA_NA_NA_NA_NA_NA_NA_NA
Otu11560	Eukaryota_SAR_Alveolata_Apicomplexa_Conoidasida_Gregarinasina_Eugregarinorida_Leidyana_NA_NA_NA_NA_NA_NA_NA_NA_NA_NA_NA_NA_NA_NA_NA_NA_NA_NA_NA_NA_NA_NA_NA_NA_NA_NA_NA_NA_NA_NA
Otu11421	Eukaryota_SAR_Rhizaria_Cercozoa_NA_NA_NA_NA_NA_NA_NA_NA_NA_NA_NA_NA_NA_NA_NA_NA_NA_NA_NA_NA_NA_NA_NA_NA_NA_NA_NA_NA_NA_NA_NA_NA_NA_NA_NA_NA_NA_NA_NA
Otu11299	Eukaryota_Opisthokonta_Holozoa_Metazoa (Animalia)_Eumetazoa_Bilateria_Nematoda_Chromadorea_Rhabditida_NA_NA_NA_NA_NA_NA_NA_NA_NA_NA_NA_NA_NA_NA_NA_NA_NA_NA_NA_NA_NA_NA_NA
Otu11302	Eukaryota_Opisthokonta_Nucletmycea_Fungi_Cryptomycota_Incertae Sedis_Incertae Sedis_Incertae Sedis_Incertae Sedis_Paramicrosporidium_NA_NA_NA_NA_NA_NA_NA_NA_NA_NA_NA_NA_NA_NA_NA_NA_NA_NA_NA_NA_NA_NA_NA_NA_NA_NA_NA_NA_NA_NA_NA
Otu11566	Eukaryota_Opisthokonta_Holozoa_Ichthyosporea_Ichthyophonae_Abeoformidae_Pirum_NA_NA_NA_NA_NA_NA_NA_NA_NA_NA_NA_NA_NA_NA_NA_NA_NA_NA_NA_NA_NA_NA_NA_NA_NA_NA_NA_NA_NA_NA_NA_NA_NA_NA_NA_NA_NA
Otu11303	Eukaryota_Opisthokonta_Nucletmycea_Fungi_Dikarya_Ascomycota_Pezizomycotina_Arthoniomycetes_NA_NA_NA_NA_NA_NA_NA_NA_NA_NA_NA_NA_NA_NA_NA_NA_NA_NA_NA_NA_NA_NA_NA_NA_NA
Otu11307	Eukaryota_Opisthokonta_Nucletmycea_Fungi_Cryptomycota_LKM11_NA_NA_NA_NA_NA_NA_NA_NA_NA_NA_NA_NA_NA_NA_NA_NA_NA_NA_NA_NA_NA_NA_NA_NA_NA_NA_NA_NA_NA_NA_NA_NA_NA_NA_NA_NA_NA
Otu11567	Eukaryota_Amoebozoa_Discosea_Flabellinia_Stygamoebida_Vermistella_NA_NA_NA_NA_NA_NA_NA_NA_NA_NA_NA_NA_NA_NA_NA_NA_NA_NA_NA_NA_NA_NA_NA_NA_NA_NA_NA_NA_NA_NA_NA_NA_NA_NA_NA_NA_NA_NA
Otu11308	Eukaryota_Archaeplastida_Chloroplastida_Chlorophyta_Mamiellophyceae_Mamiellales_Ostreococcus_NA_NA_NA_NA_NA_NA_NA_NA_NA_NA_NA_NA_NA_NA_NA_NA_NA_NA_NA_NA_NA_NA_NA_NA_NA_NA_NA_NA_NA_NA_NA_NA
Otu11310	Eukaryota_SAR_Rhizaria_Cercozoa_Cercomonadidae_NA_NA_NA_NA_NA_NA_NA_NA_NA_NA_NA_NA_NA_NA_NA_NA_NA_NA_NA_NA_NA_NA_NA_NA_NA_NA_NA_NA_NA_NA_NA_NA_NA_NA_NA
Otu11571	Eukaryota_SAR_Rhizaria_Cercozoa_Thecofilosea_BOLA322_NA_NA_NA_NA_NA_NA_NA_NA_NA_NA_NA_NA_NA_NA_NA_NA_NA_NA_NA_NA_NA_NA_NA_NA_NA_NA_NA_NA_NA_NA_NA_NA_NA_NA_NA_NA_NA_NA
Otu11312	Eukaryota_Opisthokonta_Holozoa_Metazoa (Animalia)_Eumetazoa_Bilateria_Arthropoda_Chelicerata_Arachnida_Acari_NA_NA_NA_NA_NA_NA_NA_NA_NA_NA_NA_NA_NA_NA_NA_NA_NA_NA
Otu11315	Eukaryota_SAR_Alveolata_Apicomplexa_Conoidasida_Cryptosporida_Cryptosporidium_NA_NA_NA_NA_NA_NA_NA_NA_NA_NA_NA_NA_NA_NA_NA_NA_NA_NA_NA_NA_NA_NA_NA_NA_NA_NA_NA_NA_NA_NA_NA_NA_NA_NA_NA_NA_NA
Otu11576	Eukaryota_Opisthokonta_Nucletmycea_Fungi_Dikarya_Basidiomycota_Agaricomycotina_Agaricomycetes_Agaricales_Hygrophoraceae_Hygrophorus_NA_NA_NA_NA_NA_NA_NA_NA_NA_NA_NA_NA_NA_NA_NA_NA_NA_NA_NA_NA_NA_NA_NA_NA
Otu11317	Eukaryota_Opisthokonta_Nucletmycea_Fungi_Dikarya_Ascomycota_Pezizomycotina_Eurotiomycetes_Chaetothyriales_Chaetothyriaceae_Kazulia_NA_NA_NA_NA_NA_NA_NA_NA_NA_NA_NA_NA_NA_NA_NA_NA_NA_NA_NA_NA_NA_NA
Otu11321	Eukaryota_Amoebozoa_Fractovitelliida_Soliformovum_NA_NA_NA_NA_NA_NA_NA_NA_NA_NA_NA_NA_NA_NA_NA_NA_NA_NA_NA_NA_NA_NA_NA_NA_NA_NA_NA_NA_NA_NA_NA_NA_NA_NA_NA_NA
Otu1158	Eukaryota_SAR_Alveolata_Apicomplexa_Conoidasida_Gregarinasina_Eugregarinorida_Monocystis_NA_NA_NA_NA_NA_NA_NA_NA_NA_NA_NA_NA_NA_NA_NA_NA_NA_NA_NA_NA_NA_NA_NA_NA_NA_NA_NA_NA_NA_NA
Otu11322	Eukaryota_SAR_Rhizaria_Cercozoa_Vampyrellidae_Vampyrella_NA_NA_NA_NA_NA_NA_NA_NA_NA_NA_NA_NA_NA_NA_NA_NA_NA_NA_NA_NA_NA_NA_NA_NA_NA_NA_NA_NA_NA_NA_NA_NA_NA_NA
Otu11325	Eukaryota_Opisthokonta_Nucletmycea_Fungi_Incertae Sedis_Mucoromycotina_Incertae Sedis_Mortierellales_NA_NA_NA_NA_NA_NA_NA_NA_NA_NA_NA_NA_NA_NA_NA_NA_NA_NA_NA_NA_NA_NA_NA_NA_NA_NA_NA
Otu11584	Eukaryota_SAR_Rhizaria_Cercozoa_uncultured_NA_NA_NA_NA_NA_NA_NA_NA_NA_NA_NA_NA_NA_NA_NA_NA_NA_NA_NA_NA_NA_NA_NA_NA_NA_NA_NA_NA_NA_NA_NA_NA_NA_NA_NA_NA_NA
Otu11327	Eukaryota_Opisthokonta_Holozoa_Choanoflagellida_Acanthoecida_Stephanoecidae_Marine Choanoflagellates 2_NA_NA_NA_NA_NA_NA_NA_NA_NA_NA_NA_NA_NA_NA_NA_NA_NA_NA_NA_NA_NA_NA_NA_NA_NA_NA_NA_NA_NA_NA_NA_NA_NA_NA_NA_NA_NA
Otu11330	Eukaryota_Amoebozoa_Schizoplasmodiida_NA_NA_NA_NA_NA_NA_NA_NA_NA_NA_NA_NA_NA_NA_NA_NA_NA_NA_NA_NA_NA_NA_NA_NA_NA_NA_NA_NA_NA_NA_NA_NA_NA_NA_NA_NA_NA_NA_NA_NA
Otu11588	Eukaryota_Amoebozoa_Cavosteliida_Schizoplasmodiopsis_NA_NA_NA_NA_NA_NA_NA_NA_NA_NA_NA_NA_NA_NA_NA_NA_NA_NA_NA_NA_NA_NA_NA_NA_NA_NA_NA_NA_NA_NA_NA_NA_NA_NA_NA_NA
Otu11331	Eukaryota_SAR_Alveolata_Dinoflagellata_Dinophyceae_Gymnodiniphycidae_Suessiaceae_Symbiodinium_NA_NA_NA_NA_NA_NA_NA_NA_NA_NA_NA_NA_NA_NA_NA_NA_NA_NA_NA_NA_NA_NA_NA_NA_NA_NA_NA_NA_NA_NA_NA
Otu11334	Eukaryota_SAR_Alveolata_Incertae Sedis_Colponema_NA_NA_NA_NA_NA_NA_NA_NA_NA_NA_NA_NA_NA_NA_NA_NA_NA_NA_NA_NA_NA_NA_NA_NA_NA_NA_NA_NA_NA_NA_NA_NA_NA_NA_NA_NA_NA_NA_NA
Otu11593	Eukaryota_SAR_Alveolata_Protalveolata_Perkinsidae_A31_NA_NA_NA_NA_NA_NA_NA_NA_NA_NA_NA_NA_NA_NA_NA_NA_NA_NA_NA_NA_NA_NA_NA_NA_NA_NA_NA_NA_NA_NA_NA_NA_NA_NA_NA_NA_NA
Otu11335	Eukaryota_Opisthokonta_Nucletmycea_Fungi_Dikarya_Basidiomycota_Agaricomycotina_Agaricomycetes_Agaricales_Tricholomataceae_Hygrocybe_NA_NA_NA_NA_NA_NA_NA_NA_NA_NA_NA_NA_NA_NA_NA_NA_NA_NA_NA_NA_NA_NA_NA
Otu11338	Eukaryota_SAR_Stramenopiles_Ochrophyta_Chrysomerophyceae_Giraudyopsis_NA_NA_NA_NA_NA_NA_NA_NA_NA_NA_NA_NA_NA_NA_NA_NA_NA_NA_NA_NA_NA_NA_NA_NA_NA_NA_NA_NA_NA_NA_NA_NA_NA_NA
Otu11597	Eukaryota_SAR_Rhizaria_Cercozoa_Imbricatea_Marimonadida_NAMAKO-15_NA_NA_NA_NA_NA_NA_NA_NA_NA_NA_NA_NA_NA_NA_NA_NA_NA_NA_NA_NA_NA_NA_NA_NA_NA_NA_NA_NA_NA_NA_NA_NA_NA_NA_NA_NA_NA
Otu11339	Eukaryota_Archaeplastida_Chloroplastida_Chlorophyta_Nephroselmidophyceae_Nephroselmidales_Nephroselmis_NA_NA_NA_NA_NA_NA_NA_NA_NA_NA_NA_NA_NA_NA_NA_NA_NA_NA_NA_NA_NA_NA_NA_NA_NA_NA_NA_NA_NA_NA_NA_NA_NA
Otu11341	Eukaryota_SAR_Rhizaria_Cercozoa_Metromonadea_Metopion_NA_NA_NA_NA_NA_NA_NA_NA_NA_NA_NA_NA_NA_NA_NA_NA_NA_NA_NA_NA_NA_NA_NA_NA_NA_NA_NA_NA_NA_NA_NA_NA_NA_NA_NA_NA
Otu11600	Eukaryota_SAR_Rhizaria_Cercozoa_Glissomonadida_Amb-18S-1124_NA_NA_NA_NA_NA_NA_NA_NA_NA_NA_NA_NA_NA_NA_NA_NA_NA_NA_NA_NA_NA_NA_NA_NA_NA_NA_NA_NA_NA_NA_NA_NA_NA_NA_NA_NA
Otu11342	Eukaryota_SAR_Alveolata_Ciliophora_Intramacronucleata_Litostomatea_Haptoria_Dileptus_NA_NA_NA_NA_NA_NA_NA_NA_NA_NA_NA_NA_NA_NA_NA_NA_NA_NA_NA_NA_NA_NA_NA_NA_NA_NA_NA_NA
Otu11345	Eukaryota_Opisthokonta_Nucletmycea_Fungi_Dikarya_Ascomycota_Pezizomycotina_Eurotiomycetes_Eurotiales_Trichocomaceae_Talaromyces_NA_NA_NA_NA_NA_NA_NA_NA_NA_NA_NA_NA_NA_NA_NA_NA_NA_NA_NA_NA_NA_NA
Otu11606	Eukaryota_SAR_Rhizaria_Cercozoa_Cercomonadidae_Cercomonas_NA_NA_NA_NA_NA_NA_NA_NA_NA_NA_NA_NA_NA_NA_NA_NA_NA_NA_NA_NA_NA_NA_NA_NA_NA_NA_NA_NA_NA_NA_NA_NA_NA_NA
Otu11346	Eukaryota_SAR_Alveolata_Ciliophora_Intramacronucleata_Armophorea_Armophorida_Metopus_NA_NA_NA_NA_NA_NA_NA_NA_NA_NA_NA_NA_NA_NA_NA_NA_NA_NA_NA_NA_NA_NA_NA_NA_NA_NA_NA_NA_NA_NA
Otu11350	Eukaryota_Opisthokonta_Holozoa_Metazoa (Animalia)_Eumetazoa_Bilateria_Mollusca_Gastropoda_Caenogastropoda_NA_NA_NA_NA_NA_NA_NA_NA_NA_NA_NA_NA_NA_NA_NA_NA_NA_NA_NA_NA_NA_NA_NA_NA_NA_NA_NA_NA_NA_NA_NA_NA_NA_NA_NA
Otu1161	Eukaryota_Amoebozoa_Tubulinea_Arcellinida_Echinamoebida_NA_NA_NA_NA_NA_NA_NA_NA_NA_NA_NA_NA_NA_NA_NA_NA_NA_NA_NA_NA_NA_NA_NA_NA_NA_NA_NA_NA_NA_NA_NA_NA_NA_NA_NA_NA_NA_NA_NA
Otu11351	Eukaryota_Opisthokonta_Holozoa_Metazoa (Animalia)_Eumetazoa_Bilateria_Arthropoda_Chelicerata_Arachnida_Acari_NA_NA_NA_NA_NA_NA_NA_NA_NA_NA_NA_NA_NA_NA_NA_NA_NA
Otu11359	Eukaryota_Opisthokonta_Nucletmycea_Fungi_Dikarya_Ascomycota_Pezizomycotina_Eurotiomycetes_Onygenales_Onygenaceae_Coccidioides_NA_NA_NA_NA_NA_NA_NA_NA_NA_NA_NA_NA_NA_NA_NA_NA_NA_NA_NA_NA_NA_NA
Otu11613	Eukaryota_Opisthokonta_Nucletmycea_Fungi_Dikarya_Basidiomycota_Agaricomycotina_Agaricomycetes_NA_NA_NA_NA_NA_NA_NA_NA_NA_NA_NA_NA_NA_NA_NA_NA_NA_NA_NA_NA_NA_NA_NA_NA_NA_NA_NA
Otu11353	Eukaryota_Opisthokonta_Holozoa_Metazoa (Animalia)_Eumetazoa_Bilateria_Nematoda_Enoplea_Enoplia_Enoplida_NA_NA_NA_NA_NA_NA_NA_NA_NA_NA_NA_NA_NA_NA_NA_NA_NA_NA_NA_NA_NA_NA
Otu11367	Eukaryota_Opisthokonta_Nucletmycea_Fungi_Entomophthoromycota_Entomophthoromycotina_Incertae Sedis_Entomophthorales_Entomophthoraceae_Entomophthora_NA_NA_NA_NA_NA_NA_NA_NA_NA_NA_NA_NA_NA_NA_NA_NA_NA_NA_NA_NA_NA_NA_NA_NA_NA_NA_NA_NA
Otu11621	Eukaryota_Opisthokonta_Nucletmycea_Fungi_Dikarya_Ascomycota_Pezizomycotina_Eurotiomycetes_Onygenales_Onygenaceae_Auxarthron_NA_NA_NA_NA_NA_NA_NA_NA_NA_NA_NA_NA_NA_NA_NA_NA_NA_NA_NA_NA_NA_NA
Otu1136	Eukaryota_Opisthokonta_Holozoa_Metazoa (Animalia)_Eumetazoa_Bilateria_Arthropoda_Hexapoda_Insecta_Pterygota_Neoptera_Hemiptera_NA_NA_NA_NA_NA_NA_NA_NA_NA_NA_NA
Otu11371	Eukaryota_Opisthokonta_Holozoa_Metazoa (Animalia)_Eumetazoa_Bilateria_Gastrotricha_Chaetonotida_NA_NA_NA_NA_NA_NA_NA_NA_NA_NA_NA_NA_NA_NA_NA_NA_NA_NA_NA_NA_NA_NA_NA_NA_NA_NA
Otu11625	Eukaryota_Opisthokonta_Nucletmycea_Fungi_Dikarya_Basidiomycota_Agaricomycotina_Agaricomycetes_Gomphales_Gomphaceae_Ramaria_NA_NA_NA_NA_NA_NA_NA_NA_NA_NA_NA_NA_NA_NA_NA_NA_NA_NA_NA_NA_NA_NA_NA_NA
Otu11368	Eukaryota_Opisthokonta_Nucletmycea_Fungi_Chytridiomycota_Incertae Sedis_Chytridiomycetes_Chytridiales_Synchytriaceae_Synchytrium_NA_NA_NA_NA_NA_NA_NA_NA_NA_NA_NA_NA_NA_NA_NA_NA_NA_NA_NA_NA_NA_NA_NA_NA_NA_NA_NA_NA
Otu11379	Eukaryota_SAR_Alveolata_Apicomplexa_Conoidasida_Gregarinasina_Archigregarinorida_Selenidium_NA_NA_NA_NA_NA_NA_NA_NA_NA_NA_NA_NA_NA_NA_NA_NA_NA_NA_NA_NA_NA_NA_NA_NA_NA_NA_NA_NA_NA_NA_NA_NA
Otu11629	Eukaryota_SAR_Rhizaria_Cercozoa_uncultured_NA_NA_NA_NA_NA_NA_NA_NA_NA_NA_NA_NA_NA_NA_NA_NA_NA_NA_NA_NA_NA_NA_NA_NA_NA_NA_NA_NA_NA_NA_NA_NA_NA_NA_NA_NA_NA_NA_NA
Otu11374	Eukaryota_Opisthokonta_Holozoa_Metazoa (Animalia)_Eumetazoa_Bilateria_Arthropoda_Myriapoda_Pauropoda_NA_NA_NA_NA_NA_NA_NA_NA_NA_NA_NA_NA_NA_NA_NA_NA_NA_NA_NA_NA_NA_NA_NA
Otu11382	Eukaryota_Amoebozoa_Tubulinea_Euamoebida_Hartmannella_NA_NA_NA_NA_NA_NA_NA_NA_NA_NA_NA_NA_NA_NA_NA_NA_NA_NA_NA_NA_NA_NA_NA_NA_NA_NA_NA_NA_NA_NA_NA_NA_NA_NA
Otu11633	Eukaryota_SAR_Rhizaria_Cercozoa_Imbricatea_Silicofilosea_Euglyphida_Cyphoderiidae_Cyphoderia_NA_NA_NA_NA_NA_NA_NA_NA_NA_NA_NA_NA_NA_NA_NA_NA_NA_NA_NA_NA_NA_NA_NA_NA_NA_NA_NA_NA_NA
Otu1138	Eukaryota_Opisthokonta_Nucletmycea_Fungi_Dikarya_Basidiomycota_Agaricomycotina_Tremellomycetes_Tremellales_NA_NA_NA_NA_NA_NA_NA_NA_NA_NA_NA_NA_NA_NA_NA_NA_NA_NA_NA_NA_NA_NA_NA_NA_NA_NA_NA
Otu11386	Eukaryota_SAR_Rhizaria_Cercozoa_Thecofilosea_DSGM-50_NA_NA_NA_NA_NA_NA_NA_NA_NA_NA_NA_NA_NA_NA_NA_NA_NA_NA_NA_NA_NA_NA_NA_NA_NA_NA_NA_NA_NA_NA_NA_NA_NA_NA_NA_NA_NA_NA
Otu11637	Eukaryota_Opisthokonta_Nucletmycea_Fungi_Dikarya_Ascomycota_Pezizomycotina_Sordariomycetes_NA_NA_NA_NA_NA_NA_NA_NA_NA_NA_NA_NA_NA_NA_NA_NA_NA_NA_NA_NA_NA_NA_NA_NA
Otu11383	Eukaryota_SAR_Alveolata_Protalveolata_Perkinsidae_A31_NA_NA_NA_NA_NA_NA_NA_NA_NA_NA_NA_NA_NA_NA_NA_NA_NA_NA_NA_NA_NA_NA_NA_NA_NA_NA_NA_NA_NA_NA_NA_NA_NA_NA_NA_NA_NA_NA
Otu1139	Eukaryota_Opisthokonta_Freshwater Opisthokonta_NA_NA_NA_NA_NA_NA_NA_NA_NA_NA_NA_NA_NA_NA_NA_NA_NA_NA_NA_NA_NA_NA_NA_NA_NA_NA_NA_NA_NA_NA_NA_NA_NA_NA_NA_NA_NA_NA_NA
Otu11640	Eukaryota_SAR_Rhizaria_Cercozoa_RT5iin19_NA_NA_NA_NA_NA_NA_NA_NA_NA_NA_NA_NA_NA_NA_NA_NA_NA_NA_NA_NA_NA_NA_NA_NA_NA_NA_NA_NA_NA_NA_NA_NA_NA_NA_NA_NA_NA_NA_NA
Otu11388	Eukaryota_Archaeplastida_Chloroplastida_Chlorophyta_Prasinophytae_NA_NA_NA_NA_NA_NA_NA_NA_NA_NA_NA_NA_NA_NA_NA_NA_NA_NA_NA_NA_NA_NA_NA_NA_NA_NA_NA_NA_NA_NA_NA_NA_NA_NA_NA_NA_NA_NA_NA
Otu11394	Eukaryota_SAR_Rhizaria_Cercozoa_NA_NA_NA_NA_NA_NA_NA_NA_NA_NA_NA_NA_NA_NA_NA_NA_NA_NA_NA_NA_NA_NA_NA_NA_NA_NA_NA_NA_NA_NA_NA_NA_NA_NA_NA_NA_NA_NA_NA
Otu11644	Eukaryota_Archaeplastida_Chloroplastida_Charophyta_Phragmoplastophyta_Streptophyta_Embryophyta_Tracheophyta_Spermatophyta_Magnoliophyta_Fagales_Nothofagus_NA_NA_NA_NA_NA_NA_NA_NA_NA_NA_NA_NA_NA_NA_NA_NA
Otu11390	Eukaryota_Opisthokonta_Holozoa_Metazoa (Animalia)_Eumetazoa_Bilateria_Nematoda_Chromadorea_Tylenchida_NA_NA_NA_NA_NA_NA_NA_NA_NA_NA_NA_NA_NA_NA_NA_NA_NA_NA_NA_NA_NA_NA_NA
Otu11399	Eukaryota_Archaeplastida_Chloroplastida_Charophyta_Phragmoplastophyta_Streptophyta_Embryophyta_Tracheophyta_Spermatophyta_Magnoliophyta_Sapindales_Litchi_NA_NA_NA_NA_NA_NA_NA_NA_NA_NA_NA_NA_NA_NA_NA_NA
Otu11649	Eukaryota_SAR_Stramenopiles_Labyrinthulomycetes_Thraustochytriaceae_Thraustochytrium_NA_NA_NA_NA_NA_NA_NA_NA_NA_NA_NA_NA_NA_NA_NA_NA_NA_NA_NA_NA_NA_NA_NA_NA_NA_NA_NA_NA_NA_NA_NA_NA_NA_NA_NA
Otu11395	Eukaryota_Opisthokonta_Nucletmycea_Fungi_Incertae Sedis_Zoopagomycotina_Incertae Sedis_Zoopagales_Sigmoideomycetaceae_Thamnocephalis_NA_NA_NA_NA_NA_NA_NA_NA_NA_NA_NA_NA_NA_NA_NA_NA_NA_NA_NA_NA_NA_NA_NA_NA_NA_NA_NA_NA
Otu11401	Eukaryota_SAR_Rhizaria_Cercozoa_Thecofilosea_Cryomonadida_Protaspidae_Protaspis_NA_NA_NA_NA_NA_NA_NA_NA_NA_NA_NA_NA_NA_NA_NA_NA_NA_NA_NA_NA_NA_NA_NA_NA_NA_NA_NA_NA_NA_NA_NA_NA_NA_NA_NA
Otu11657	Eukaryota_SAR_Stramenopiles_Ochrophyta_Chrysophyceae_Ochromonadales_Ochromonas_NA_NA_NA_NA_NA_NA_NA_NA_NA_NA_NA_NA_NA_NA_NA_NA_NA_NA_NA_NA_NA_NA_NA_NA_NA_NA_NA_NA_NA_NA_NA_NA_NA_NA_NA
Otu114	Eukaryota_Opisthokonta_Nucletmycea_Fungi_Dikarya_Ascomycota_Pezizomycotina_Sordariomycetes_NA_NA_NA_NA_NA_NA_NA_NA_NA_NA_NA_NA_NA_NA_NA_NA_NA_NA_NA_NA_NA_NA_NA_NA
Otu11407	Eukaryota_Opisthokonta_Nucletmycea_Fungi_Cryptomycota_LKM11_NA_NA_NA_NA_NA_NA_NA_NA_NA_NA_NA_NA_NA_NA_NA_NA_NA_NA_NA_NA_NA_NA_NA_NA_NA_NA_NA_NA_NA_NA_NA_NA_NA_NA_NA
Otu11402	Eukaryota_SAR_Stramenopiles_Ochrophyta_Chrysophyceae_E222_NA_NA_NA_NA_NA_NA_NA_NA_NA_NA_NA_NA_NA_NA_NA_NA_NA_NA_NA_NA_NA_NA_NA_NA_NA_NA_NA_NA_NA_NA_NA_NA_NA_NA_NA_NA_NA_NA
Otu11412	Eukaryota_SAR_Alveolata_Apicomplexa_Conoidasida_Gregarinasina_Eugregarinorida_Elev-18S-1089_NA_NA_NA_NA_NA_NA_NA_NA_NA_NA_NA_NA_NA_NA_NA_NA_NA_NA_NA_NA_NA_NA_NA_NA_NA_NA_NA_NA_NA
Otu11408	Eukaryota_Archaeplastida_Chloroplastida_Charophyta_Phragmoplastophyta_Streptophyta_Embryophyta_Tracheophyta_Spermatophyta_Magnoliophyta_Malpighiales_Tapura_NA_NA_NA_NA_NA_NA_NA_NA_NA_NA_NA_NA_NA_NA_NA_NA
Otu11416	Eukaryota_Archaeplastida_Chloroplastida_Charophyta_Phragmoplastophyta_Streptophyta_Embryophyta_Tracheophyta_Spermatophyta_Magnoliophyta_Malpighiales_Tapura_NA_NA_NA_NA_NA_NA_NA_NA_NA_NA_NA_NA_NA_NA_NA_NA
Otu11413	Eukaryota_SAR_Alveolata_Ciliophora_Intramacronucleata_Spirotrichea_Hypotrichia_Caudiholosticha_NA_NA_NA_NA_NA_NA_NA_NA_NA_NA_NA_NA_NA_NA_NA_NA_NA_NA_NA_NA_NA_NA_NA_NA_NA_NA_NA_NA_NA
Otu11419	Eukaryota_Opisthokonta_Holozoa_Metazoa (Animalia)_Eumetazoa_Bilateria_Arthropoda_Chelicerata_Arachnida_Acari_NA_NA_NA_NA_NA_NA_NA_NA_NA_NA_NA_NA_NA_NA_NA_NA_NA
Otu1142	Eukaryota_SAR_Rhizaria_Cercozoa_Imbricatea_Silicofilosea_Thaumatomonadida_Peregriniidae_CCe_NA_NA_NA_NA_NA_NA_NA_NA_NA_NA_NA_NA_NA_NA_NA_NA_NA_NA_NA_NA_NA_NA_NA_NA_NA_NA_NA_NA_NA_NA_NA_NA_NA
Otu11426	Eukaryota_SAR_Rhizaria_Cercozoa_Imbricatea_Silicofilosea_Euglyphida_Euglyphidae_Euglypha_NA_NA_NA_NA_NA_NA_NA_NA_NA_NA_NA_NA_NA_NA_NA_NA_NA_NA_NA_NA_NA_NA_NA_NA_NA_NA_NA_NA_NA_NA
Otu11431	Eukaryota_Opisthokonta_Nucletmycea_Fungi_Chytridiomycota_Incertae Sedis_Chytridiomycetes_Chytridiales_Synchytriaceae_Synchytrium_NA_NA_NA_NA_NA_NA_NA_NA_NA_NA_NA_NA_NA_NA_NA_NA_NA_NA_NA_NA_NA_NA_NA_NA_NA_NA_NA_NA
Otu11436	Eukaryota_Opisthokonta_Nucletmycea_Fungi_Dikarya_Basidiomycota_Agaricomycotina_Agaricomycetes_NA_NA_NA_NA_NA_NA_NA_NA_NA_NA_NA_NA_NA_NA_NA_NA_NA_NA_NA_NA_NA_NA_NA_NA_NA_NA_NA
Otu1144	Eukaryota_SAR_Alveolata_Ciliophora_Intramacronucleata_Conthreep_Oligohymenophorea_Peniculia_Frontonia_NA_NA_NA_NA_NA_NA_NA_NA_NA_NA_NA_NA_NA_NA_NA_NA_NA_NA_NA_NA_NA_NA_NA_NA_NA_NA_NA_NA_NA
Otu11443	Eukaryota_SAR_Rhizaria_Cercozoa_Incertae Sedis_Gymnophrys_NA_NA_NA_NA_NA_NA_NA_NA_NA_NA_NA_NA_NA_NA_NA_NA_NA_NA_NA_NA_NA_NA_NA_NA_NA_NA_NA_NA_NA_NA_NA_NA_NA_NA_NA_NA_NA
Otu11445	Eukaryota_Archaeplastida_Chloroplastida_Charophyta_Phragmoplastophyta_Streptophyta_Embryophyta_Tracheophyta_Spermatophyta_Magnoliophyta_Ericales_Gustavia_NA_NA_NA_NA_NA_NA_NA_NA_NA_NA_NA_NA_NA_NA_NA_NA_NA
Otu11451	Eukaryota_SAR_Alveolata_Ciliophora_Intramacronucleata_Litostomatea_Trichostomatia_Isotricha_NA_NA_NA_NA_NA_NA_NA_NA_NA_NA_NA_NA_NA_NA_NA_NA_NA_NA_NA_NA_NA_NA_NA_NA_NA_NA_NA_NA_NA_NA_NA_NA_NA_NA_NA_NA
Otu11456	Eukaryota_SAR_Alveolata_Ciliophora_Intramacronucleata_Spirotrichea_Hypotrichia_Pseudourostyla_NA_NA_NA_NA_NA_NA_NA_NA_NA_NA_NA_NA_NA_NA_NA_NA_NA_NA_NA_NA_NA_NA_NA_NA_NA_NA_NA_NA_NA_NA_NA
Otu1146	Eukaryota_Opisthokonta_Nucletmycea_Fungi_Dikarya_Ascomycota_Pezizomycotina_Lichinomycetes_Lichinales_Lichinaceae_Peccania_NA_NA_NA_NA_NA_NA_NA_NA_NA_NA_NA_NA_NA_NA_NA_NA_NA_NA_NA_NA_NA_NA_NA
Otu11464	Eukaryota_Opisthokonta_Holozoa_Metazoa (Animalia)_Eumetazoa_Bilateria_Nematoda_Chromadorea_Rhabditida_NA_NA_NA_NA_NA_NA_NA_NA_NA_NA_NA_NA_NA_NA_NA_NA_NA_NA_NA_NA_NA_NA_NA_NA
Otu1147	Eukaryota_Opisthokonta_Holozoa_Metazoa (Animalia)_Eumetazoa_Bilateria_Arthropoda_Chelicerata_Arachnida_Acari_NA_NA_NA_NA_NA_NA_NA_NA_NA_NA_NA_NA_NA_NA_NA_NA_NA
Otu11475	Eukaryota_Archaeplastida_Chloroplastida_Charophyta_Phragmoplastophyta_Streptophyta_Embryophyta_Bryophyta_Polytrichales_Polytrichum_NA_NA_NA_NA_NA_NA_NA_NA_NA_NA_NA_NA_NA_NA_NA_NA_NA_NA_NA_NA_NA_NA_NA_NA_NA
Otu1148	Eukaryota_SAR_Alveolata_Apicomplexa_Conoidasida_Gregarinasina_Eugregarinorida_Elev-18S-1089_NA_NA_NA_NA_NA_NA_NA_NA_NA_NA_NA_NA_NA_NA_NA_NA_NA_NA_NA_NA_NA_NA_NA_NA_NA_NA_NA_NA_NA
Otu11484	Eukaryota_SAR_Rhizaria_Cercozoa_NA_NA_NA_NA_NA_NA_NA_NA_NA_NA_NA_NA_NA_NA_NA_NA_NA_NA_NA_NA_NA_NA_NA_NA_NA_NA_NA_NA_NA_NA_NA_NA_NA_NA_NA_NA_NA_NA_NA
Otu11488	Eukaryota_SAR_Alveolata_Apicomplexa_Conoidasida_Gregarinasina_Eugregarinorida_Elev-18S-1089_NA_NA_NA_NA_NA_NA_NA_NA_NA_NA_NA_NA_NA_NA_NA_NA_NA_NA_NA_NA_NA_NA_NA_NA_NA_NA_NA_NA_NA
Otu11491	Eukaryota_Opisthokonta_Nucletmycea_Fungi_Chytridiomycota_Incertae Sedis_Chytridiomycetes_Chytridiales_NA_NA_NA_NA_NA_NA_NA_NA_NA_NA_NA_NA_NA_NA_NA_NA_NA_NA_NA_NA_NA_NA_NA_NA_NA_NA_NA_NA_NA_NA_NA_NA_NA_NA
Otu11499	_NA_NA_NA_NA_NA_NA_NA_NA_NA_NA_NA_NA_NA_NA_NA_NA_NA_NA_NA_NA_NA_NA_NA_NA_NA_NA_NA_NA_NA_NA_NA_NA_NA_NA_NA_NA
Otu11504	Eukaryota_Amoebozoa_Discosea_Flabellinia_Vannellida_uncultured_NA_NA_NA_NA_NA_NA_NA_NA_NA_NA_NA_NA_NA_NA_NA_NA_NA_NA_NA_NA_NA_NA_NA_NA_NA_NA_NA_NA_NA_NA_NA_NA_NA_NA_NA_NA_NA_NA
Otu11509	Eukaryota_Opisthokonta_Nucletmycea_Fungi_Dikarya_Basidiomycota_Agaricomycotina_Agaricomycetes_Geastrales_Geastraceae_Geastrum_NA_NA_NA_NA_NA_NA_NA_NA_NA_NA_NA_NA_NA_NA_NA_NA_NA_NA_NA_NA_NA_NA_NA_NA
Otu11512	Eukaryota_Opisthokonta_Holozoa_Metazoa (Animalia)_Eumetazoa_Bilateria_Arthropoda_Chelicerata_Arachnida_Acari_NA_NA_NA_NA_NA_NA_NA_NA_NA_NA_NA_NA_NA_NA_NA_NA_NA_NA
Otu11519	Eukaryota_Opisthokonta_Nucletmycea_Fungi_Dikarya_Basidiomycota_Basidiomycotina_Dacrymycetes_Dacrymycetales_Dacrymycetaceae_Cerinomyces_NA_NA_NA_NA_NA_NA_NA_NA_NA_NA_NA_NA_NA_NA_NA_NA_NA_NA_NA_NA_NA_NA_NA_NA_NA
Otu11524	Eukaryota_Opisthokonta_Holozoa_Metazoa (Animalia)_Eumetazoa_Bilateria_Platyhelminthes_Rhabditophora_Rhabdocoela_Kalyptorhynchia_NA_NA_NA_NA_NA_NA_NA_NA_NA_NA_NA_NA_NA_NA_NA_NA_NA_NA_NA_NA_NA_NA_NA_NA
Otu1153	Eukaryota_Archaeplastida_Chloroplastida_Charophyta_Phragmoplastophyta_Streptophyta_Embryophyta_Tracheophyta_Spermatophyta_Magnoliophyta_NA_NA_NA_NA_NA_NA_NA_NA_NA_NA_NA_NA_NA_NA_NA_NA_NA
Otu11535	Eukaryota_Opisthokonta_Holozoa_Metazoa (Animalia)_Eumetazoa_Bilateria_Arthropoda_Chelicerata_Arachnida_Acari_NA_NA_NA_NA_NA_NA_NA_NA_NA_NA_NA_NA_NA_NA_NA_NA_NA_NA_NA_NA_NA_NA_NA_NA_NA_NA_NA_NA_NA_NA_NA_NA_NA_NA
Otu11540	Eukaryota_SAR_Rhizaria_Retaria_Polycystinea_Spumellaria_NA_NA_NA_NA_NA_NA_NA_NA_NA_NA_NA_NA_NA_NA_NA_NA_NA_NA_NA_NA_NA_NA_NA_NA_NA_NA_NA_NA_NA_NA_NA_NA_NA_NA
Otu11546	Eukaryota_Opisthokonta_Nucletmycea_Fungi_Blastocladiomycota_Incertae Sedis_Blastocladiomycetes_Blastocladiales_Physodermataceae_Physoderma_NA_NA_NA_NA_NA_NA_NA_NA_NA_NA_NA_NA_NA_NA_NA_NA_NA_NA_NA_NA_NA_NA_NA_NA_NA_NA_NA_NA
Otu11551	Eukaryota_SAR_Rhizaria_Cercozoa_Imbricatea_Silicofilosea_Thaumatomonadida_Thaumatomonadidae_CCW52_NA_NA_NA_NA_NA_NA_NA_NA_NA_NA_NA_NA_NA_NA_NA_NA_NA_NA_NA_NA_NA_NA_NA_NA_NA_NA_NA_NA_NA_NA_NA_NA_NA
Otu1156	Eukaryota_Opisthokonta_Nucletmycea_Fungi_Dikarya_Ascomycota_Pezizomycotina_Sordariomycetes_Hypocreales_NA_NA_NA_NA_NA_NA_NA_NA_NA_NA_NA_NA_NA_NA_NA_NA_NA_NA_NA_NA_NA_NA_NA
Otu11564	Eukaryota_SAR_Rhizaria_Cercozoa_Glissomonadida_Heteromita_NA_NA_NA_NA_NA_NA_NA_NA_NA_NA_NA_NA_NA_NA_NA_NA_NA_NA_NA_NA_NA_NA_NA_NA_NA_NA_NA_NA_NA_NA_NA_NA_NA_NA_NA_NA
Otu11570	Eukaryota_Opisthokonta_Holozoa_Metazoa (Animalia)_Eumetazoa_Bilateria_Nematoda_Enoplea_Dorylaimia_Dorylaimida_NA_NA_NA_NA_NA_NA_NA_NA_NA_NA_NA_NA_NA_NA_NA_NA_NA_NA_NA_NA
Otu11575	Eukaryota_Picozoa_NA_NA_NA_NA_NA_NA_NA_NA_NA_NA_NA_NA_NA_NA_NA_NA_NA_NA_NA_NA_NA_NA_NA_NA_NA_NA_NA_NA_NA_NA_NA_NA_NA_NA_NA_NA_NA_NA_NA_NA_NA_NA
Otu11579	Eukaryota_Opisthokonta_Nucletmycea_Fungi_Dikarya_Ascomycota_Pezizomycotina_Eurotiomycetes_Onygenales_Onygenaceae_Aphanoascus_NA_NA_NA_NA_NA_NA_NA_NA_NA_NA_NA_NA_NA_NA_NA_NA_NA_NA_NA_NA_NA_NA
Otu11583	Eukaryota_Incertae Sedis_Ancyromonadida_Ancyromonas_NA_NA_NA_NA_NA_NA_NA_NA_NA_NA_NA_NA_NA_NA_NA_NA_NA_NA_NA_NA_NA_NA_NA_NA_NA_NA_NA_NA_NA_NA_NA_NA_NA_NA_NA_NA_NA_NA
Otu11587	Eukaryota_SAR_Alveolata_Ciliophora_Intramacronucleata_Conthreep_Prostomatea_Prorodon_NA_NA_NA_NA_NA_NA_NA_NA_NA_NA_NA_NA_NA_NA_NA_NA_NA_NA_NA_NA_NA_NA_NA_NA_NA_NA_NA_NA_NA_NA_NA_NA_NA_NA_NA_NA
Otu11590	Eukaryota_Opisthokonta_Nucletmycea_Fungi_Glomeromycota_Incertae Sedis_Glomeromycetes_Glomerales_NA_NA_NA_NA_NA_NA_NA_NA_NA_NA_NA_NA_NA_NA_NA_NA_NA_NA_NA_NA_NA_NA_NA_NA_NA_NA_NA_NA_NA_NA_NA_NA_NA
Otu11592	Eukaryota_SAR_Alveolata_Ciliophora_Intramacronucleata_Conthreep_Colpodea_Colpodida_Repoma_NA_NA_NA_NA_NA_NA_NA_NA_NA_NA_NA_NA_NA_NA_NA_NA_NA_NA_NA_NA_NA_NA_NA_NA_NA_NA_NA_NA_NA
Otu11596	Eukaryota_Opisthokonta_Nucletmycea_Fungi_Chytridiomycota_Incertae Sedis_Chytridiomycetes_uncultured_NA_NA_NA_NA_NA_NA_NA_NA_NA_NA_NA_NA_NA_NA_NA_NA_NA_NA_NA_NA_NA_NA_NA_NA_NA_NA_NA_NA_NA_NA_NA_NA_NA_NA_NA_NA
Otu1160	Eukaryota_Opisthokonta_Holozoa_Metazoa (Animalia)_Eumetazoa_Bilateria_Arthropoda_Crustacea_Malacostraca_Eumalacostraca_Peracarida_NA_NA_NA_NA_NA_NA_NA_NA_NA_NA_NA_NA_NA_NA_NA_NA
Otu11605	Eukaryota_Archaeplastida_Chloroplastida_Charophyta_Phragmoplastophyta_Streptophyta_Embryophyta_Tracheophyta_Spermatophyta_Magnoliophyta_NA_NA_NA_NA_NA_NA_NA_NA_NA_NA_NA_NA_NA_NA_NA_NA_NA_NA_NA_NA
Otu11609	Eukaryota_SAR_Rhizaria_Cercozoa_Imbricatea_Silicofilosea_Euglyphida_Trinematidae_NA_NA_NA_NA_NA_NA_NA_NA_NA_NA_NA_NA_NA_NA_NA_NA_NA_NA_NA_NA_NA_NA_NA_NA_NA_NA_NA_NA_NA_NA
Otu11612	Eukaryota_SAR_Rhizaria_Cercozoa_uncultured_NA_NA_NA_NA_NA_NA_NA_NA_NA_NA_NA_NA_NA_NA_NA_NA_NA_NA_NA_NA_NA_NA_NA_NA_NA_NA_NA_NA_NA_NA_NA_NA_NA_NA_NA_NA_NA
Otu1162	Eukaryota_Opisthokonta_Holozoa_Metazoa (Animalia)_Eumetazoa_Bilateria_Arthropoda_Crustacea_Maxillopoda_Copepoda_Harpacticoida_NA_NA_NA_NA_NA_NA_NA_NA_NA_NA_NA_NA_NA_NA_NA_NA
Otu11624	Eukaryota_SAR_Rhizaria_Cercozoa_uncultured_NA_NA_NA_NA_NA_NA_NA_NA_NA_NA_NA_NA_NA_NA_NA_NA_NA_NA_NA_NA_NA_NA_NA_NA_NA_NA_NA_NA_NA_NA_NA_NA_NA_NA_NA_NA_NA
Otu11628	Eukaryota_SAR_Rhizaria_Cercozoa_Cercomonadidae_Cercomonas_NA_NA_NA_NA_NA_NA_NA_NA_NA_NA_NA_NA_NA_NA_NA_NA_NA_NA_NA_NA_NA_NA_NA_NA_NA_NA_NA_NA_NA_NA_NA_NA_NA_NA
Otu11631	Eukaryota_SAR_Rhizaria_Cercozoa_Cercomonadidae_NA_NA_NA_NA_NA_NA_NA_NA_NA_NA_NA_NA_NA_NA_NA_NA_NA_NA_NA_NA_NA_NA_NA_NA_NA_NA_NA_NA_NA_NA_NA_NA_NA_NA_NA_NA_NA_NA_NA
Otu11636	Eukaryota_Opisthokonta_Holozoa_Metazoa (Animalia)_Eumetazoa_Bilateria_Gastrotricha_Chaetonotida_NA_NA_NA_NA_NA_NA_NA_NA_NA_NA_NA_NA_NA_NA_NA_NA_NA_NA_NA_NA_NA_NA_NA_NA_NA_NA_NA_NA_NA_NA_NA_NA_NA_NA_NA_NA
Otu1164	Eukaryota_Opisthokonta_Nucletmycea_Fungi_Glomeromycota_Incertae Sedis_Glomeromycetes_Glomerales_NA_NA_NA_NA_NA_NA_NA_NA_NA_NA_NA_NA_NA_NA_NA_NA_NA_NA_NA_NA_NA_NA_NA_NA_NA_NA_NA_NA_NA_NA_NA_NA_NA_NA
Otu11643	Eukaryota_Archaeplastida_Chloroplastida_Charophyta_Phragmoplastophyta_Streptophyta_Embryophyta_Tracheophyta_Spermatophyta_Magnoliophyta_Ericales_Couroupita_NA_NA_NA_NA_NA_NA_NA_NA_NA_NA_NA_NA_NA_NA_NA_NA_NA
Otu11663	Eukaryota_Opisthokonta_Nucletmycea_Fungi_Dikarya_Basidiomycota_Agaricomycotina_Agaricomycetes_Polyporales_Polyporaceae_Polyporus_NA_NA_NA_NA_NA_NA_NA_NA_NA_NA_NA_NA_NA_NA_NA_NA_NA_NA_NA_NA_NA_NA_NA_NA
Otu11648	Eukaryota_SAR_Rhizaria_Cercozoa_RT5iin19_NA_NA_NA_NA_NA_NA_NA_NA_NA_NA_NA_NA_NA_NA_NA_NA_NA_NA_NA_NA_NA_NA_NA_NA_NA_NA_NA_NA
Otu11668	Eukaryota_Opisthokonta_Holozoa_Metazoa (Animalia)_Eumetazoa_Bilateria_Arthropoda_Chelicerata_Arachnida_Acari_NA_NA_NA_NA_NA_NA_NA_NA_NA_NA_NA_NA_NA_NA_NA_NA_NA
Otu11656	Eukaryota_Amoebozoa_Schizoplasmodiida_NA_NA_NA_NA_NA_NA_NA_NA_NA_NA_NA_NA_NA_NA_NA_NA_NA_NA_NA_NA_NA_NA_NA_NA_NA_NA_NA_NA_NA_NA_NA_NA_NA_NA_NA_NA_NA_NA_NA_NA
Otu11672	Eukaryota_Opisthokonta_Holozoa_Metazoa (Animalia)_Eumetazoa_Bilateria_Arthropoda_Chelicerata_Arachnida_Acari_NA_NA_NA_NA_NA_NA_NA_NA_NA_NA_NA_NA_NA_NA_NA_NA_NA
Otu11678	Eukaryota_SAR_Rhizaria_Cercozoa_Glissomonadida_Bodomorpha_NA_NA_NA_NA_NA_NA_NA_NA_NA_NA_NA_NA_NA_NA_NA_NA_NA_NA_NA_NA_NA_NA_NA_NA_NA_NA_NA_NA_NA_NA_NA_NA_NA_NA_NA_NA
Otu11681	Eukaryota_SAR_Alveolata_Ciliophora_Intramacronucleata_Spirotrichea_Hypotrichia_Anteholosticha_NA_NA_NA_NA_NA_NA_NA_NA_NA_NA_NA_NA_NA_NA_NA_NA_NA_NA_NA_NA_NA_NA_NA_NA_NA_NA_NA_NA_NA
Otu11686	Eukaryota_SAR_Alveolata_Ciliophora_Intramacronucleata_Conthreep_Prostomatea_Cryptocaryon_NA_NA_NA_NA_NA_NA_NA_NA_NA_NA_NA_NA_NA_NA_NA_NA_NA_NA_NA_NA_NA_NA_NA_NA_NA_NA_NA_NA_NA_NA_NA_NA_NA_NA_NA_NA
Otu1169	Eukaryota_Opisthokonta_Nucletmycea_Fungi_Dikarya_Basidiomycota_Ustilaginomycotina_Exobasidiomycetes_Exobasidiales_Brachybasidiaceae_Dicellomyces_NA_NA_NA_NA_NA_NA_NA_NA_NA_NA_NA_NA_NA_NA_NA_NA_NA_NA_NA_NA_NA_NA_NA_NA_NA
Otu11423	Eukaryota_Opisthokonta_Nucletmycea_Fungi_Cryptomycota_Incertae Sedis_Incertae Sedis_Incertae Sedis_Incertae Sedis_Paramicrosporidium_NA_NA_NA_NA_NA_NA_NA_NA_NA_NA_NA_NA_NA_NA_NA_NA_NA_NA_NA_NA_NA_NA_NA_NA_NA_NA_NA_NA_NA_NA_NA_NA_NA_NA
Otu11695	Eukaryota_Opisthokonta_Holozoa_Metazoa (Animalia)_Porifera_Demospongiae_Suberitida_NA_NA_NA_NA_NA_NA_NA_NA_NA_NA_NA_NA_NA_NA_NA_NA_NA_NA_NA_NA_NA_NA_NA_NA_NA_NA_NA_NA_NA_NA_NA_NA_NA
Otu11428	Eukaryota_Opisthokonta_Holozoa_Metazoa (Animalia)_Eumetazoa_Bilateria_Nematoda_Chromadorea_Tylenchida_NA_NA_NA_NA_NA_NA_NA_NA_NA_NA_NA_NA_NA_NA_NA_NA_NA_NA_NA_NA_NA_NA
Otu117	Eukaryota_SAR_Stramenopiles_Ochrophyta_Chrysophyceae_Chromulinales_Spumella_NA_NA_NA_NA_NA_NA_NA_NA_NA_NA_NA_NA_NA_NA_NA_NA_NA_NA_NA_NA_NA_NA_NA_NA_NA_NA_NA_NA_NA_NA_NA_NA_NA
Otu11434	Eukaryota_Opisthokonta_Holozoa_Metazoa (Animalia)_Eumetazoa_Bilateria_Arthropoda_Chelicerata_Arachnida_Acari_NA_NA_NA_NA_NA_NA_NA_NA_NA_NA_NA_NA_NA_NA_NA_NA_NA_NA
Otu11700	Eukaryota_Opisthokonta_Nucletmycea_Fungi_LKM15_NA_NA_NA_NA_NA_NA_NA_NA_NA_NA_NA_NA_NA_NA_NA_NA_NA_NA_NA_NA_NA_NA_NA_NA_NA_NA_NA_NA_NA_NA_NA_NA_NA_NA_NA_NA_NA_NA
Otu11438	Eukaryota_Opisthokonta_Nucletmycea_Fungi_Incertae Sedis_Mucoromycotina_Incertae Sedis_Endogonales_Endogonaceae_Endogone_NA_NA_NA_NA_NA_NA_NA_NA_NA_NA_NA_NA_NA_NA_NA_NA_NA_NA_NA_NA_NA_NA_NA_NA_NA_NA_NA_NA
Otu11425	Eukaryota_Opisthokonta_Nucletmycea_Fungi_Dikarya_Ascomycota_Pezizomycotina_Eurotiomycetes_Onygenales_Onygenaceae_Aphanoascus_NA_NA_NA_NA_NA_NA_NA_NA_NA_NA_NA_NA_NA_NA_NA_NA_NA_NA_NA_NA_NA_NA
Otu11705	Eukaryota_Haptophyta_Pavlovophyceae_NA_NA_NA_NA_NA_NA_NA_NA_NA_NA_NA_NA_NA_NA_NA_NA_NA_NA_NA_NA_NA_NA_NA_NA_NA_NA_NA_NA_NA_NA_NA_NA_NA_NA_NA_NA_NA_NA_NA_NA_NA
Otu11441	Eukaryota_Opisthokonta_Nucletmycea_Fungi_Incertae Sedis_Mucoromycotina_Incertae Sedis_Endogonales_NA_NA_NA_NA_NA_NA_NA_NA_NA_NA_NA_NA_NA_NA_NA_NA_NA_NA_NA_NA_NA_NA_NA_NA_NA_NA_NA_NA_NA_NA_NA_NA
Otu11430	Eukaryota_SAR_Rhizaria_Cercozoa_NA_NA_NA_NA_NA_NA_NA_NA_NA_NA_NA_NA_NA_NA_NA_NA_NA_NA_NA_NA_NA_NA_NA_NA_NA_NA_NA_NA_NA_NA_NA_NA_NA_NA_NA_NA_NA_NA
Otu1171	Eukaryota_SAR_Alveolata_Apicomplexa_Conoidasida_Gregarinasina_Eugregarinorida_Stylocephalus_NA_NA_NA_NA_NA_NA_NA_NA_NA_NA_NA_NA_NA_NA_NA_NA_NA_NA_NA_NA_NA_NA_NA_NA_NA_NA_NA_NA_NA_NA
Otu11449	Eukaryota_SAR_Stramenopiles_Peronosporomycetes_uncultured_NA_NA_NA_NA_NA_NA_NA_NA_NA_NA_NA_NA_NA_NA_NA_NA_NA_NA_NA_NA_NA_NA_NA_NA_NA_NA_NA_NA_NA_NA_NA_NA_NA_NA_NA_NA
Otu11435	Eukaryota_Opisthokonta_Nucletmycea_Fungi_Dikarya_Basidiomycota_Agaricomycotina_Tremellomycetes_Tremellales_NA_NA_NA_NA_NA_NA_NA_NA_NA_NA_NA_NA_NA_NA_NA_NA_NA_NA_NA_NA_NA_NA_NA_NA_NA_NA_NA_NA
Otu11713	Eukaryota_Opisthokonta_Nucletmycea_Fungi_Dikarya_Basidiomycota_Ustilaginomycotina_Exobasidiomycetes_Exobasidiales_NA_NA_NA_NA_NA_NA_NA_NA_NA_NA_NA_NA_NA_NA_NA_NA_NA_NA_NA_NA_NA_NA_NA_NA_NA_NA_NA_NA
Otu11453	Eukaryota_SAR_Alveolata_Ciliophora_Intramacronucleata_Conthreep_Colpodea_Cyrtolophosidida_NA_NA_NA_NA_NA_NA_NA_NA_NA_NA_NA_NA_NA_NA_NA_NA_NA_NA_NA_NA_NA_NA_NA_NA_NA_NA_NA_NA_NA_NA
Otu11439	Eukaryota_Opisthokonta_Holozoa_Metazoa (Animalia)_Eumetazoa_Bilateria_Arthropoda_Myriapoda_Chilopoda_Pleurostigmophora_NA_NA_NA_NA_NA_NA_NA_NA_NA_NA_NA_NA_NA_NA_NA_NA_NA_NA_NA
Otu11719	Eukaryota_Opisthokonta_Nucletmycea_Fungi_Dikarya_Ascomycota_Pezizomycotina_Pezizomycetes_Pezizales_Pyronemataceae_Psilopezia_NA_NA_NA_NA_NA_NA_NA_NA_NA_NA_NA_NA_NA_NA_NA_NA_NA_NA_NA_NA_NA_NA_NA_NA
Otu11458	Eukaryota_SAR_Rhizaria_Cercozoa_Thecofilosea_Ebriacea_Ebria_NA_NA_NA_NA_NA_NA_NA_NA_NA_NA_NA_NA_NA_NA_NA_NA_NA_NA_NA_NA_NA_NA_NA_NA_NA_NA_NA_NA_NA_NA_NA_NA_NA_NA_NA
Otu11442	Eukaryota_Amoebozoa_LKM74_NA_NA_NA_NA_NA_NA_NA_NA_NA_NA_NA_NA_NA_NA_NA_NA_NA_NA_NA_NA_NA_NA_NA_NA_NA_NA_NA_NA_NA_NA_NA_NA_NA_NA_NA_NA_NA_NA_NA_NA_NA
Otu11722	Eukaryota_Opisthokonta_Holozoa_Metazoa (Animalia)_Eumetazoa_Bilateria_Nematoda_Enoplea_Dorylaimia_Dorylaimida_NA_NA_NA_NA_NA_NA_NA_NA_NA_NA_NA_NA_NA_NA_NA_NA_NA_NA_NA_NA
Otu11462	Eukaryota_Opisthokonta_Nucletmycea_Fungi_Dikarya_Basidiomycota_Agaricomycotina_Agaricomycetes_Agaricales_Marasmiaceae_Hydropus_NA_NA_NA_NA_NA_NA_NA_NA_NA_NA_NA_NA_NA_NA_NA_NA_NA_NA_NA_NA_NA_NA_NA_NA
Otu11450	Eukaryota_SAR_Alveolata_Apicomplexa_Conoidasida_Gregarinasina_Archigregarinorida_Selenidium_NA_NA_NA_NA_NA_NA_NA_NA_NA_NA_NA_NA_NA_NA_NA_NA_NA_NA_NA_NA_NA_NA_NA_NA_NA_NA_NA_NA_NA_NA_NA_NA_NA_NA_NA
Otu11729	Eukaryota_Amoebozoa_Tubulinea_Arcellinida_Echinamoebida_NA_NA_NA_NA_NA_NA_NA_NA_NA_NA_NA_NA_NA_NA_NA_NA_NA_NA_NA_NA_NA_NA_NA_NA_NA_NA_NA_NA_NA_NA_NA_NA_NA_NA_NA_NA_NA_NA_NA
Otu11467	Eukaryota_Archaeplastida_Chloroplastida_Charophyta_Phragmoplastophyta_Streptophyta_Embryophyta_Tracheophyta_Spermatophyta_Magnoliophyta_Lamiales_Pogostemon_NA_NA_NA_NA_NA_NA_NA_NA_NA_NA_NA_NA_NA_NA
Otu11454	Eukaryota_Opisthokonta_Nucletmycea_Fungi_Incertae Sedis_Mucoromycotina_Incertae Sedis_Endogonales_NA_NA_NA_NA_NA_NA_NA_NA_NA_NA_NA_NA_NA_NA_NA_NA_NA_NA_NA_NA_NA_NA_NA_NA_NA_NA_NA_NA_NA_NA_NA_NA
Otu11731	Eukaryota_SAR_Rhizaria_Cercozoa_Thecofilosea_Incertae Sedis_Pseudodifflugia_NA_NA_NA_NA_NA_NA_NA_NA_NA_NA_NA_NA_NA_NA_NA_NA_NA_NA_NA_NA_NA_NA_NA_NA_NA_NA_NA_NA_NA_NA_NA_NA_NA
Otu11471	Eukaryota_Opisthokonta_Nucletmycea_Fungi_Dikarya_Basidiomycota_Agaricomycotina_Agaricomycetes_Russulales_Peniophoraceae_Peniophora_NA_NA_NA_NA_NA_NA_NA_NA_NA_NA_NA_NA_NA_NA_NA_NA_NA_NA_NA_NA_NA_NA_NA_NA
Otu11459	Eukaryota_Opisthokonta_Nucletmycea_Fungi_Dikarya_Ascomycota_Pezizomycotina_Lecanoromycetes_Lecanorales_Micareaceae_Micarea_NA_NA_NA_NA_NA_NA_NA_NA_NA_NA_NA_NA_NA_NA_NA_NA_NA_NA_NA_NA
Otu11738	Eukaryota_Opisthokonta_Holozoa_Choanoflagellida_Craspedida_NA_NA_NA_NA_NA_NA_NA_NA_NA_NA_NA_NA_NA_NA_NA_NA_NA_NA_NA_NA_NA_NA_NA_NA_NA_NA_NA_NA_NA_NA_NA_NA
Otu11473	Eukaryota_Archaeplastida_Chloroplastida_Chlorophyta_Prasinophytae_NA_NA_NA_NA_NA_NA_NA_NA_NA_NA_NA_NA_NA_NA_NA_NA_NA_NA_NA_NA_NA_NA_NA_NA_NA_NA_NA_NA_NA_NA_NA_NA_NA_NA_NA
Otu11463	_NA_NA_NA_NA_NA_NA_NA_NA_NA_NA_NA_NA_NA_NA_NA_NA_NA_NA_NA_NA_NA_NA_NA_NA_NA_NA_NA_NA_NA_NA_NA_NA_NA_NA_NA_NA
Otu11742	Eukaryota_Opisthokonta_Nucletmycea_Fungi_Dikarya_Ascomycota_Pezizomycotina_Eurotiomycetes_Onygenales_Gymnoascaceae_Gymnoascus_NA_NA_NA_NA_NA_NA_NA_NA_NA_NA_NA_NA_NA_NA_NA_NA_NA_NA_NA_NA_NA_NA
Otu11477	Eukaryota_SAR_Rhizaria_Cercozoa_Imbricatea_Silicofilosea_Euglyphida_Incertae Sedis_Trachelocorythion_NA_NA_NA_NA_NA_NA_NA_NA_NA_NA_NA_NA_NA_NA_NA_NA_NA_NA_NA_NA_NA_NA_NA_NA_NA_NA_NA_NA_NA
Otu11469	Eukaryota_Opisthokonta_Holozoa_Choanoflagellida_Craspedida_Codonosigidae_Sphaeroeca_NA_NA_NA_NA_NA_NA_NA_NA_NA_NA_NA_NA_NA_NA_NA_NA_NA_NA_NA_NA_NA_NA_NA_NA_NA_NA_NA_NA_NA_NA_NA_NA_NA_NA
Otu11747	Eukaryota_SAR_Rhizaria_Cercozoa_Imbricatea_p15D09_NA_NA_NA_NA_NA_NA_NA_NA_NA_NA_NA_NA_NA_NA_NA_NA_NA_NA_NA_NA_NA_NA_NA_NA_NA_NA_NA_NA_NA_NA_NA_NA_NA_NA_NA_NA_NA_NA
Otu11482	Eukaryota_Opisthokonta_Holozoa_Metazoa (Animalia)_Eumetazoa_Bilateria_Nematoda_Chromadorea_Desmodorida_NA_NA_NA_NA_NA_NA_NA_NA_NA_NA_NA_NA_NA_NA_NA_NA_NA_NA_NA_NA_NA_NA_NA_NA
Otu11472	Eukaryota_SAR_Alveolata_Ciliophora_Intramacronucleata_Litostomatea_Trichostomatia_Dasytricha_NA_NA_NA_NA_NA_NA_NA_NA_NA_NA_NA_NA_NA_NA_NA_NA_NA_NA_NA_NA_NA_NA_NA_NA_NA_NA_NA_NA_NA_NA_NA_NA_NA_NA_NA_NA
Otu11750	Eukaryota_Amoebozoa_Schizoplasmodiida_Phalansterium_NA_NA_NA_NA_NA_NA_NA_NA_NA_NA_NA_NA_NA_NA_NA_NA_NA_NA_NA_NA_NA_NA_NA_NA_NA_NA_NA_NA_NA_NA_NA_NA_NA_NA_NA_NA_NA_NA_NA
Otu11486	Eukaryota_SAR_Alveolata_Apicomplexa_Conoidasida_Gregarinasina_Eugregarinorida_Elev-18S-1089_NA_NA_NA_NA_NA_NA_NA_NA_NA_NA_NA_NA_NA_NA_NA_NA_NA_NA_NA_NA_NA_NA_NA_NA_NA_NA_NA_NA_NA
Otu11474	Eukaryota_SAR_Alveolata_Apicomplexa_Conoidasida_Gregarinasina_Eugregarinorida_Leidyana_NA_NA_NA_NA_NA_NA_NA_NA_NA_NA_NA_NA_NA_NA_NA_NA_NA_NA_NA_NA_NA_NA_NA_NA_NA_NA_NA_NA_NA_NA
Otu11755	Eukaryota_SAR_Rhizaria_Cercozoa_Vampyrellidae_uncultured_NA_NA_NA_NA_NA_NA_NA_NA_NA_NA_NA_NA_NA_NA_NA_NA_NA_NA_NA_NA_NA_NA_NA_NA_NA_NA_NA_NA_NA_NA_NA_NA_NA_NA_NA_NA_NA_NA
Otu1149	Eukaryota_Opisthokonta_Nucletmycea_Fungi_Dikarya_Ascomycota_Pezizomycotina_Leotiomycetes_Helotiales_NA_NA_NA_NA_NA_NA_NA_NA_NA_NA_NA_NA_NA_NA_NA_NA_NA_NA_NA_NA_NA_NA_NA_NA
Otu11478	Eukaryota_Opisthokonta_Holozoa_Metazoa (Animalia)_Eumetazoa_Bilateria_Arthropoda_Hexapoda_Ellipura_Collembola_NA_NA_NA_NA_NA_NA_NA_NA_NA_NA_NA_NA_NA_NA_NA_NA_NA_NA
Otu11761	Eukaryota_Opisthokonta_Nucletmycea_Fungi_Cryptomycota_LKM11_NA_NA_NA_NA_NA_NA_NA_NA_NA_NA_NA_NA_NA_NA_NA_NA_NA_NA_NA_NA_NA_NA_NA_NA_NA_NA_NA_NA_NA_NA_NA_NA_NA_NA_NA_NA_NA_NA
Otu11494	Eukaryota_Opisthokonta_Nucletmycea_Fungi_Dikarya_Basidiomycota_Agaricomycotina_Agaricomycetes_Agaricales_Marasmiaceae_Hydropus_NA_NA_NA_NA_NA_NA_NA_NA_NA_NA_NA_NA_NA_NA_NA_NA_NA_NA_NA_NA_NA_NA_NA_NA
Otu11483	Eukaryota_SAR_Rhizaria_Cercozoa_Cercomonadidae_Cercomonas_NA_NA_NA_NA_NA_NA_NA_NA_NA_NA_NA_NA_NA_NA_NA_NA_NA_NA_NA_NA_NA_NA_NA_NA_NA_NA_NA_NA_NA_NA_NA_NA_NA_NA
Otu11768	Eukaryota_Opisthokonta_Nucletmycea_Fungi_Dikarya_Ascomycota_Pezizomycotina_Eurotiomycetes_Onygenales_Onygenaceae_Aphanoascus_NA_NA_NA_NA_NA_NA_NA_NA_NA_NA_NA_NA_NA_NA_NA_NA_NA_NA_NA_NA_NA_NA
Otu1150	Eukaryota_SAR_Alveolata_Ciliophora_Intramacronucleata_Litostomatea_Haptoria_NA_NA_NA_NA_NA_NA_NA_NA_NA_NA_NA_NA_NA_NA_NA_NA_NA_NA_NA_NA_NA_NA_NA_NA_NA_NA_NA_NA_NA_NA
Otu11487	Eukaryota_Archaeplastida_Chloroplastida_Charophyta_Phragmoplastophyta_Streptophyta_Embryophyta_Tracheophyta_Spermatophyta_Magnoliophyta_Oxalidales_Rourea_NA_NA_NA_NA_NA_NA_NA_NA_NA_NA_NA_NA_NA_NA_NA_NA
Otu11772	Eukaryota_Opisthokonta_Nucletmycea_Fungi_Cryptomycota_LKM11_NA_NA_NA_NA_NA_NA_NA_NA_NA_NA_NA_NA_NA_NA_NA_NA_NA_NA_NA_NA_NA_NA_NA_NA_NA_NA_NA_NA_NA_NA_NA_NA_NA_NA_NA
Otu11502	Eukaryota_Opisthokonta_Holozoa_Metazoa (Animalia)_Eumetazoa_Bilateria_Arthropoda_Hexapoda_Ellipura_Collembola_NA_NA_NA_NA_NA_NA_NA_NA_NA_NA_NA_NA_NA_NA_NA_NA_NA_NA
Otu11490	Eukaryota_SAR_Rhizaria_Cercozoa_Imbricatea_Silicofilosea_Euglyphida_Euglyphidae_Euglypha_NA_NA_NA_NA_NA_NA_NA_NA_NA_NA_NA_NA_NA_NA_NA_NA_NA_NA_NA_NA_NA_NA_NA_NA_NA_NA_NA_NA_NA
Otu11777	Eukaryota_SAR_Rhizaria_Cercozoa_7-2.3_NA_NA_NA_NA_NA_NA_NA_NA_NA_NA_NA_NA_NA_NA_NA_NA_NA_NA_NA_NA_NA_NA_NA_NA_NA_NA_NA_NA_NA_NA_NA_NA_NA_NA_NA_NA
Otu11507	Eukaryota_Opisthokonta_Nucletmycea_Fungi_Incertae Sedis_Zoopagomycotina_Incertae Sedis_Zoopagales_NA_NA_NA_NA_NA_NA_NA_NA_NA_NA_NA_NA_NA_NA_NA_NA_NA_NA_NA_NA_NA_NA_NA_NA_NA_NA_NA_NA_NA_NA
Otu11498	Eukaryota_Opisthokonta_Nucletmycea_Fungi_Dikarya_Basidiomycota_Agaricomycotina_Agaricomycetes_Agaricales_Tricholomataceae_Camarophyllopsis_NA_NA_NA_NA_NA_NA_NA_NA_NA_NA_NA_NA_NA_NA_NA_NA_NA_NA_NA_NA_NA_NA_NA_NA
Otu11782	Eukaryota_Amoebozoa_Tubulinea_Arcellinida_Echinamoebida_NA_NA_NA_NA_NA_NA_NA_NA_NA_NA_NA_NA_NA_NA_NA_NA_NA_NA_NA_NA_NA_NA_NA_NA_NA_NA_NA_NA_NA_NA_NA_NA_NA_NA_NA_NA_NA_NA_NA
Otu11510	Eukaryota_SAR_Alveolata_Ciliophora_Intramacronucleata_Conthreep_Oligohymenophorea_Scuticociliatia_Uronema_NA_NA_NA_NA_NA_NA_NA_NA_NA_NA_NA_NA_NA_NA_NA_NA_NA_NA_NA_NA_NA_NA_NA_NA_NA_NA_NA_NA
Otu11503	Eukaryota_Opisthokonta_Nucletmycea_Fungi_Dikarya_Ascomycota_Pezizomycotina_Eurotiomycetes_Eurotiales_NA_NA_NA_NA_NA_NA_NA_NA_NA_NA_NA_NA_NA_NA_NA_NA_NA_NA_NA_NA_NA_NA_NA_NA_NA_NA_NA_NA_NA_NA_NA_NA_NA_NA_NA
Otu11789	Eukaryota_Opisthokonta_Nucletmycea_Fungi_Dikarya_Basidiomycota_Agaricomycotina_Agaricomycetes_NA_NA_NA_NA_NA_NA_NA_NA_NA_NA_NA_NA_NA_NA_NA_NA_NA_NA_NA_NA_NA_NA_NA_NA_NA_NA_NA
Otu11515	Eukaryota_SAR_Alveolata_Apicomplexa_Conoidasida_Gregarinasina_Eugregarinorida_D3P05A02_NA_NA_NA_NA_NA_NA_NA_NA_NA_NA_NA_NA_NA_NA_NA_NA_NA_NA_NA_NA_NA_NA_NA_NA_NA_NA_NA_NA_NA_NA_NA_NA_NA_NA_NA_NA
Otu11508	Eukaryota_Opisthokonta_Nucletmycea_Fungi_Cryptomycota_LKM11_NA_NA_NA_NA_NA_NA_NA_NA_NA_NA_NA_NA_NA_NA_NA_NA_NA_NA_NA_NA_NA_NA_NA_NA_NA_NA_NA_NA_NA_NA_NA_NA_NA_NA_NA_NA_NA_NA
Otu118	Eukaryota_Opisthokonta_Holozoa_Metazoa (Animalia)_Eumetazoa_Bilateria_Arthropoda_Crustacea_Malacostraca_Eumalacostraca_Peracarida_NA_NA_NA_NA_NA_NA_NA_NA_NA_NA_NA_NA_NA_NA_NA_NA
Otu11520	Eukaryota_Opisthokonta_Holozoa_Metazoa (Animalia)_Eumetazoa_Bilateria_Arthropoda_Chelicerata_Arachnida_Acari_NA_NA_NA_NA_NA_NA_NA_NA_NA_NA_NA_NA_NA_NA_NA_NA
Otu11511	Eukaryota_Opisthokonta_Nucletmycea_Fungi_Incertae Sedis_Mucoromycotina_Incertae Sedis_Mortierellales_NA_NA_NA_NA_NA_NA_NA_NA_NA_NA_NA_NA_NA_NA_NA_NA_NA_NA_NA_NA_NA_NA_NA_NA_NA_NA_NA_NA_NA_NA_NA_NA_NA_NA_NA_NA
Otu11802	Eukaryota_Opisthokonta_Holozoa_Metazoa (Animalia)_Porifera_Hexactinellida_Hexasterophora_Lyssacinosida_NA_NA_NA_NA_NA_NA_NA_NA_NA_NA_NA_NA_NA_NA_NA_NA_NA_NA_NA_NA_NA_NA_NA_NA_NA_NA_NA_NA
Otu11527	Eukaryota_SAR_Rhizaria_Cercozoa_Thecofilosea_Incertae Sedis_Pseudodifflugia_NA_NA_NA_NA_NA_NA_NA_NA_NA_NA_NA_NA_NA_NA_NA_NA_NA_NA_NA_NA_NA_NA_NA_NA_NA_NA_NA_NA_NA_NA_NA_NA_NA
Otu11516	Eukaryota_SAR_Alveolata_Apicomplexa_Conoidasida_Gregarinasina_Eugregarinorida_Syncystis_NA_NA_NA_NA_NA_NA_NA_NA_NA_NA_NA_NA_NA_NA_NA_NA_NA_NA_NA_NA_NA_NA_NA_NA_NA_NA_NA_NA_NA_NA
Otu11806	Eukaryota_Opisthokonta_Nucletmycea_Fungi_Dikarya_Basidiomycota_Agaricomycotina_Agaricomycetes_Agaricales_Clavariaceae_Clavaria_NA_NA_NA_NA_NA_NA_NA_NA_NA_NA_NA_NA_NA_NA_NA_NA_NA_NA_NA_NA_NA_NA_NA_NA
Otu11533	Eukaryota_Opisthokonta_Holozoa_Metazoa (Animalia)_Eumetazoa_Bilateria_Arthropoda_Chelicerata_Arachnida_Acari_NA_NA_NA_NA_NA_NA_NA_NA_NA_NA_NA_NA_NA_NA_NA_NA_NA
Otu11523	Eukaryota_Opisthokonta_Nucletmycea_Fungi_Chytridiomycota_Incertae Sedis_Chytridiomycetes_Chytridiales_Synchytriaceae_Synchytrium_NA_NA_NA_NA_NA_NA_NA_NA_NA_NA_NA_NA_NA_NA_NA_NA_NA_NA_NA_NA_NA_NA_NA_NA_NA_NA_NA_NA
Otu1181	Eukaryota_Opisthokonta_Nucletmycea_Fungi_Dikarya_Basidiomycota_Agaricomycotina_Agaricomycetes_NA_NA_NA_NA_NA_NA_NA_NA_NA_NA_NA_NA_NA_NA_NA_NA_NA_NA_NA_NA_NA_NA_NA_NA_NA_NA_NA
Otu11539	Eukaryota_SAR_Rhizaria_Cercozoa_Cercomonadidae_Cercomonas_NA_NA_NA_NA_NA_NA_NA_NA_NA_NA_NA_NA_NA_NA_NA_NA_NA_NA_NA_NA_NA_NA_NA_NA_NA_NA_NA_NA_NA_NA_NA_NA_NA_NA_NA_NA_NA_NA
Otu11529	Eukaryota_Archaeplastida_Chloroplastida_Chlorophyta_Clade VII_Subclade B_NA_NA_NA_NA_NA_NA_NA_NA_NA_NA_NA_NA_NA_NA_NA_NA_NA_NA_NA_NA_NA_NA_NA_NA_NA_NA_NA_NA_NA_NA_NA_NA_NA_NA
Otu11813	Eukaryota_SAR_Rhizaria_Cercozoa_Glissomonadida_Amb-18S-1124_NA_NA_NA_NA_NA_NA_NA_NA_NA_NA_NA_NA_NA_NA_NA_NA_NA_NA_NA_NA_NA_NA_NA_NA_NA_NA_NA_NA_NA_NA_NA_NA_NA_NA_NA_NA
Otu11544	Eukaryota_SAR_Alveolata_Ciliophora_Intramacronucleata_Litostomatea_Haptoria_NA_NA_NA_NA_NA_NA_NA_NA_NA_NA_NA_NA_NA_NA_NA_NA_NA_NA_NA_NA_NA_NA_NA_NA_NA_NA_NA_NA_NA_NA_NA_NA_NA_NA_NA
Otu11534	Eukaryota_Opisthokonta_Nucletmycea_Fungi_Cryptomycota_Incertae Sedis_Incertae Sedis_Incertae Sedis_Incertae Sedis_Paramicrosporidium_NA_NA_NA_NA_NA_NA_NA_NA_NA_NA_NA_NA_NA_NA_NA_NA_NA_NA_NA_NA_NA_NA_NA_NA_NA_NA_NA_NA_NA_NA_NA_NA_NA_NA
Otu11818	Eukaryota_SAR_Alveolata_Ciliophora_Intramacronucleata_Conthreep_Colpodea_Bursariomorphida_Bryometopus_NA_NA_NA_NA_NA_NA_NA_NA_NA_NA_NA_NA_NA_NA_NA_NA_NA_NA_NA_NA_NA_NA_NA_NA_NA_NA_NA_NA_NA
Otu11548	Eukaryota_Archaeplastida_Chloroplastida_Charophyta_Phragmoplastophyta_Streptophyta_Embryophyta_Tracheophyta_Spermatophyta_Magnoliophyta_Ericales_Couroupita_NA_NA_NA_NA_NA_NA_NA_NA_NA_NA_NA_NA_NA_NA_NA_NA_NA
Otu1154	Eukaryota_Amoebozoa_Discosea_Longamoebia_Centramoebida_Acanthamoeba_NA_NA_NA_NA_NA_NA_NA_NA_NA_NA_NA_NA_NA_NA_NA_NA_NA_NA_NA_NA_NA_NA_NA_NA_NA_NA_NA_NA_NA_NA_NA
Otu11821	Eukaryota_Opisthokonta_Nucletmycea_Fungi_Chytridiomycota_Incertae Sedis_Chytridiomycetes_Chytridiales_Chytridiaceae_Chytriomyces_NA_NA_NA_NA_NA_NA_NA_NA_NA_NA_NA_NA_NA_NA_NA_NA_NA_NA_NA_NA_NA_NA_NA_NA_NA_NA_NA_NA
Otu11557	Eukaryota_SAR_Rhizaria_Cercozoa_Imbricatea_Marimonadida_Pseudopirsonia_NA_NA_NA_NA_NA_NA_NA_NA_NA_NA_NA_NA_NA_NA_NA_NA_NA_NA_NA_NA_NA_NA_NA_NA_NA_NA_NA_NA_NA_NA_NA_NA_NA_NA_NA_NA
Otu11545	Eukaryota_SAR_Stramenopiles_Peronosporomycetes_uncultured_NA_NA_NA_NA_NA_NA_NA_NA_NA_NA_NA_NA_NA_NA_NA_NA_NA_NA_NA_NA_NA_NA_NA_NA_NA_NA_NA_NA_NA_NA_NA_NA_NA_NA_NA_NA_NA_NA
Otu11825	Eukaryota_SAR_Rhizaria_Cercozoa_Imbricatea_Silicofilosea_Thaumatomonadida_Thaumatomonadidae_Thaumatomonas_NA_NA_NA_NA_NA_NA_NA_NA_NA_NA_NA_NA_NA_NA_NA_NA_NA_NA_NA_NA_NA_NA_NA_NA_NA_NA_NA_NA_NA
Otu11561	Eukaryota_Opisthokonta_Nucletmycea_Fungi_Cryptomycota_Incertae Sedis_Incertae Sedis_Incertae Sedis_Incertae Sedis_Rozella_NA_NA_NA_NA_NA_NA_NA_NA_NA_NA_NA_NA_NA_NA_NA_NA_NA_NA_NA_NA_NA_NA_NA_NA_NA_NA_NA_NA_NA_NA_NA
Otu1155	Eukaryota_Opisthokonta_Holozoa_Metazoa (Animalia)_Eumetazoa_Bilateria_Platyhelminthes_Rhabditophora_Seriata_Proseriata_NA_NA_NA_NA_NA_NA_NA_NA_NA_NA_NA_NA_NA_NA_NA_NA_NA_NA_NA_NA_NA_NA_NA_NA
Otu1183	Eukaryota_Centrohelida_Heterophryidae_Heterophrys_NA_NA_NA_NA_NA_NA_NA_NA_NA_NA_NA_NA_NA_NA_NA_NA_NA_NA_NA_NA_NA_NA_NA_NA_NA_NA_NA_NA_NA_NA_NA_NA_NA_NA_NA_NA_NA_NA
Otu11568	Eukaryota_SAR_Rhizaria_Cercozoa_Thecofilosea_Incertae Sedis_Pseudodifflugia_NA_NA_NA_NA_NA_NA_NA_NA_NA_NA_NA_NA_NA_NA_NA_NA_NA_NA_NA_NA_NA_NA_NA_NA_NA_NA_NA_NA_NA_NA_NA_NA_NA
Otu11558	Eukaryota_Opisthokonta_Nucletmycea_Fungi_Incertae Sedis_Kickxellomycotina_Incertae Sedis_Kickxellales_Kickxellaceae_NA_NA_NA_NA_NA_NA_NA_NA_NA_NA_NA_NA_NA_NA_NA_NA_NA_NA_NA_NA_NA_NA_NA_NA_NA_NA_NA_NA_NA
Otu11833	Eukaryota_Opisthokonta_Nucletmycea_Fungi_Cryptomycota_LKM11_NA_NA_NA_NA_NA_NA_NA_NA_NA_NA_NA_NA_NA_NA_NA_NA_NA_NA_NA_NA_NA_NA_NA_NA_NA_NA_NA_NA_NA_NA_NA_NA_NA_NA_NA
Otu11572	Eukaryota_Opisthokonta_Holozoa_Metazoa (Animalia)_Eumetazoa_Bilateria_Nematoda_Enoplea_Enoplia_Triplonchida_NA_NA_NA_NA_NA_NA_NA_NA_NA_NA_NA_NA_NA_NA_NA_NA_NA_NA_NA_NA_NA_NA
Otu11563	Eukaryota_Opisthokonta_Nucletmycea_Fungi_Blastocladiomycota_Incertae Sedis_Blastocladiomycetes_Blastocladiales_NA_NA_NA_NA_NA_NA_NA_NA_NA_NA_NA_NA_NA_NA_NA_NA_NA_NA_NA_NA_NA_NA_NA_NA_NA_NA_NA_NA_NA_NA
Otu11837	Eukaryota_Opisthokonta_Nucletmycea_Fungi_Cryptomycota_LKM11_NA_NA_NA_NA_NA_NA_NA_NA_NA_NA_NA_NA_NA_NA_NA_NA_NA_NA_NA_NA_NA_NA_NA_NA_NA_NA_NA_NA_NA_NA_NA_NA_NA_NA_NA_NA_NA_NA
Otu11577	Eukaryota_SAR_Alveolata_Apicomplexa_Conoidasida_Gregarinasina_BAQA40_NA_NA_NA_NA_NA_NA_NA_NA_NA_NA_NA_NA_NA_NA_NA_NA_NA_NA_NA_NA_NA_NA_NA_NA_NA_NA_NA_NA_NA_NA_NA_NA_NA_NA_NA_NA_NA
Otu1157	Eukaryota_Opisthokonta_Holozoa_Metazoa (Animalia)_Eumetazoa_Bilateria_Nematoda_Enoplea_Dorylaimia_Mononchida_NA_NA_NA_NA_NA_NA_NA_NA_NA_NA_NA_NA_NA_NA_NA_NA_NA_NA_NA_NA
Otu11841	Eukaryota_Opisthokonta_Nucletmycea_Fungi_Chytridiomycota_Incertae Sedis_Chytridiomycetes_Chytridiales_NA_NA_NA_NA_NA_NA_NA_NA_NA_NA_NA_NA_NA_NA_NA_NA_NA_NA_NA_NA_NA_NA_NA_NA_NA_NA_NA_NA_NA_NA
Otu11580	Eukaryota_SAR_Rhizaria_Cercozoa_Clathrulinidae_Hedriocystis_NA_NA_NA_NA_NA_NA_NA_NA_NA_NA_NA_NA_NA_NA_NA_NA_NA_NA_NA_NA_NA_NA_NA_NA_NA_NA_NA_NA_NA_NA_NA_NA_NA_NA_NA_NA_NA_NA
Otu11573	Eukaryota_Opisthokonta_Nucletmycea_Fungi_Dikarya_Basidiomycota_Agaricomycotina_Agaricomycetes_NA_NA_NA_NA_NA_NA_NA_NA_NA_NA_NA_NA_NA_NA_NA_NA_NA_NA_NA_NA_NA_NA_NA_NA_NA_NA_NA_NA_NA_NA_NA_NA_NA_NA
Otu11846	Eukaryota_SAR_Alveolata_Ciliophora_Intramacronucleata_Conthreep_Oligohymenophorea_Apostomatia_Cinetochilum_NA_NA_NA_NA_NA_NA_NA_NA_NA_NA_NA_NA_NA_NA_NA_NA_NA_NA_NA_NA_NA_NA_NA_NA_NA_NA_NA_NA_NA_NA_NA_NA_NA_NA_NA
Otu11585	Eukaryota_Amoebozoa_Tubulinea_Euamoebida_BOLA868_NA_NA_NA_NA_NA_NA_NA_NA_NA_NA_NA_NA_NA_NA_NA_NA_NA_NA_NA_NA_NA_NA_NA_NA_NA_NA_NA_NA_NA_NA_NA_NA_NA_NA_NA_NA_NA
Otu11578	Eukaryota_SAR_Rhizaria_Cercozoa_Thecofilosea_NA_NA_NA_NA_NA_NA_NA_NA_NA_NA_NA_NA_NA_NA_NA_NA_NA_NA_NA_NA_NA_NA_NA_NA_NA_NA_NA_NA_NA_NA_NA_NA_NA_NA_NA_NA_NA_NA_NA
Otu11848	Eukaryota_Amoebozoa_Tubulinea_Arcellinida_Phryganellina_Cryptodifflugia_NA_NA_NA_NA_NA_NA_NA_NA_NA_NA_NA_NA_NA_NA_NA_NA_NA_NA_NA_NA_NA_NA_NA_NA_NA_NA_NA_NA_NA_NA_NA_NA_NA
Otu11589	Eukaryota_Opisthokonta_Nucletmycea_Fungi_Dikarya_Basidiomycota_Agaricomycotina_Tremellomycetes_Tremellales_NA_NA_NA_NA_NA_NA_NA_NA_NA_NA_NA_NA_NA_NA_NA_NA_NA_NA_NA_NA_NA_NA_NA_NA_NA_NA_NA
Otu11581	Eukaryota_SAR_Stramenopiles_Ochrophyta_Diatomea_Bacillariophytina_Bacillariophyceae_Pinnularia_NA_NA_NA_NA_NA_NA_NA_NA_NA_NA_NA_NA_NA_NA_NA_NA_NA_NA_NA_NA_NA_NA_NA_NA_NA_NA_NA_NA_NA_NA
Otu11852	Eukaryota_SAR_Rhizaria_Cercozoa_Thecofilosea_Cryomonadida_Protaspidae_Protaspis_NA_NA_NA_NA_NA_NA_NA_NA_NA_NA_NA_NA_NA_NA_NA_NA_NA_NA_NA_NA_NA_NA_NA_NA_NA_NA_NA_NA_NA_NA
Otu11594	Eukaryota_SAR_Alveolata_Ciliophora_Intramacronucleata_Spirotrichea_Hypotrichia_Stichotricha_NA_NA_NA_NA_NA_NA_NA_NA_NA_NA_NA_NA_NA_NA_NA_NA_NA_NA_NA_NA_NA_NA_NA_NA_NA_NA_NA_NA_NA
Otu11586	Eukaryota_Amoebozoa_Cavosteliida_Schizoplasmodiopsis_NA_NA_NA_NA_NA_NA_NA_NA_NA_NA_NA_NA_NA_NA_NA_NA_NA_NA_NA_NA_NA_NA_NA_NA_NA_NA_NA_NA_NA_NA_NA_NA_NA_NA_NA_NA
Otu11856	Eukaryota_Opisthokonta_Nucletmycea_Fungi_Dikarya_Ascomycota_Pezizomycotina_Eurotiomycetes_Mycocaliciales_Mycocaliciaceae_Chaenothecopsis_NA_NA_NA_NA_NA_NA_NA_NA_NA_NA_NA_NA_NA_NA_NA_NA_NA_NA_NA_NA_NA_NA
Otu11598	Eukaryota_Amoebozoa_Incertae Sedis_Dictyamoeba_NA_NA_NA_NA_NA_NA_NA_NA_NA_NA_NA_NA_NA_NA_NA_NA_NA_NA_NA_NA_NA_NA_NA_NA_NA_NA_NA_NA_NA_NA_NA_NA_NA_NA_NA_NA_NA_NA_NA_NA
Otu1159	Eukaryota_SAR_Rhizaria_Cercozoa_uncultured_NA_NA_NA_NA_NA_NA_NA_NA_NA_NA_NA_NA_NA_NA_NA_NA_NA_NA_NA_NA_NA_NA_NA_NA_NA_NA_NA_NA_NA_NA_NA_NA_NA_NA_NA_NA
Otu11861	Eukaryota_Opisthokonta_Nucletmycea_Fungi_Dikarya_Ascomycota_Pezizomycotina_Sordariomycetes_Microascales_NA_NA_NA_NA_NA_NA_NA_NA_NA_NA_NA_NA_NA_NA_NA_NA_NA_NA_NA_NA_NA_NA_NA
Otu11602	Eukaryota_Opisthokonta_Holozoa_Metazoa (Animalia)_Eumetazoa_Bilateria_Nematoda_Chromadorea_Tylenchida_NA_NA_NA_NA_NA_NA_NA_NA_NA_NA_NA_NA_NA_NA_NA_NA_NA_NA_NA_NA_NA_NA
Otu11591	Eukaryota_SAR_Rhizaria_Cercozoa_Imbricatea_Silicofilosea_Thaumatomonadida_Peregriniidae_CCe_NA_NA_NA_NA_NA_NA_NA_NA_NA_NA_NA_NA_NA_NA_NA_NA_NA_NA_NA_NA_NA_NA_NA_NA_NA_NA_NA_NA_NA_NA_NA_NA_NA
Otu11867	Eukaryota_Opisthokonta_Nucletmycea_Fungi_Cryptomycota_LKM11_NA_NA_NA_NA_NA_NA_NA_NA_NA_NA_NA_NA_NA_NA_NA_NA_NA_NA_NA_NA_NA_NA_NA_NA_NA_NA_NA_NA_NA_NA_NA_NA_NA_NA_NA_NA_NA_NA
Otu11607	Eukaryota_SAR_Rhizaria_Cercozoa_Glissomonadida_Amb-18S-1124_NA_NA_NA_NA_NA_NA_NA_NA_NA_NA_NA_NA_NA_NA_NA_NA_NA_NA_NA_NA_NA_NA_NA_NA_NA_NA_NA_NA_NA_NA_NA_NA_NA_NA_NA_NA
Otu11595	Eukaryota_Opisthokonta_Nucletmycea_Fungi_Chytridiomycota_Incertae Sedis_Chytridiomycetes_Spizellomycetales_NA_NA_NA_NA_NA_NA_NA_NA_NA_NA_NA_NA_NA_NA_NA_NA_NA_NA_NA_NA_NA_NA_NA_NA_NA_NA_NA_NA_NA_NA_NA_NA_NA
Otu11873	Eukaryota_SAR_Alveolata_Apicomplexa_Conoidasida_Gregarinasina_Eugregarinorida_NA_NA_NA_NA_NA_NA_NA_NA_NA_NA_NA_NA_NA_NA_NA_NA_NA_NA_NA_NA_NA_NA_NA_NA_NA_NA_NA_NA_NA_NA_NA_NA_NA_NA_NA
Otu11610	Eukaryota_Opisthokonta_Nucletmycea_Fungi_Dikarya_Ascomycota_Pezizomycotina_Pezizomycetes_Pezizales_Ascobolaceae_Saccobolus_NA_NA_NA_NA_NA_NA_NA_NA_NA_NA_NA_NA_NA_NA_NA_NA_NA_NA_NA_NA_NA_NA_NA_NA
Otu11599	Eukaryota_SAR_Rhizaria_Cercozoa_Glissomonadida_Heteromita_NA_NA_NA_NA_NA_NA_NA_NA_NA_NA_NA_NA_NA_NA_NA_NA_NA_NA_NA_NA_NA_NA_NA_NA_NA_NA_NA_NA_NA_NA_NA_NA_NA_NA_NA_NA
Otu11877	Eukaryota_SAR_Alveolata_Ciliophora_Intramacronucleata_Armophorea_Armophorida_Metopus_NA_NA_NA_NA_NA_NA_NA_NA_NA_NA_NA_NA_NA_NA_NA_NA_NA_NA_NA_NA_NA_NA_NA_NA_NA_NA_NA_NA_NA_NA
Otu11615	Eukaryota_Centrohelida_H1-10_NA_NA_NA_NA_NA_NA_NA_NA_NA_NA_NA_NA_NA_NA_NA_NA_NA_NA_NA_NA_NA_NA_NA_NA_NA_NA_NA_NA_NA_NA_NA_NA_NA_NA_NA_NA_NA_NA_NA_NA_NA
Otu11603	Eukaryota_SAR_Rhizaria_Cercozoa_Glissomonadida_Heteromita_NA_NA_NA_NA_NA_NA_NA_NA_NA_NA_NA_NA_NA_NA_NA_NA_NA_NA_NA_NA_NA_NA_NA_NA_NA_NA_NA_NA_NA_NA_NA_NA_NA_NA_NA_NA
Otu11880	Eukaryota_SAR_Alveolata_Ciliophora_Intramacronucleata_Conthreep_Prostomatea_Cryptocaryon_NA_NA_NA_NA_NA_NA_NA_NA_NA_NA_NA_NA_NA_NA_NA_NA_NA_NA_NA_NA_NA_NA_NA_NA_NA_NA_NA_NA_NA_NA_NA_NA_NA_NA_NA_NA
Otu11617	Eukaryota_SAR_Rhizaria_Cercozoa_Phytomyxea_Woronina_NA_NA_NA_NA_NA_NA_NA_NA_NA_NA_NA_NA_NA_NA_NA_NA_NA_NA_NA_NA_NA_NA_NA_NA_NA_NA_NA_NA_NA_NA_NA_NA_NA_NA_NA
Otu11608	Eukaryota_Opisthokonta_Holozoa_Metazoa (Animalia)_Eumetazoa_Bilateria_Nematoda_Chromadorea_Desmodorida_NA_NA_NA_NA_NA_NA_NA_NA_NA_NA_NA_NA_NA_NA_NA_NA_NA_NA_NA_NA_NA_NA_NA_NA
Otu11887	Eukaryota_SAR_Rhizaria_Cercozoa_Cercomonadidae_NA_NA_NA_NA_NA_NA_NA_NA_NA_NA_NA_NA_NA_NA_NA_NA_NA_NA_NA_NA_NA_NA_NA_NA_NA_NA_NA_NA_NA_NA_NA_NA_NA_NA_NA
Otu11622	Eukaryota_Opisthokonta_Nucletmycea_Fungi_Chytridiomycota_Incertae Sedis_Chytridiomycetes_NA_NA_NA_NA_NA_NA_NA_NA_NA_NA_NA_NA_NA_NA_NA_NA_NA_NA_NA_NA_NA_NA_NA_NA_NA_NA_NA_NA_NA_NA_NA
Otu11611	Eukaryota_Opisthokonta_Holozoa_Metazoa (Animalia)_Eumetazoa_Bilateria_Platyhelminthes_Rhabditophora_Haplopharyngida_NA_NA_NA_NA_NA_NA_NA_NA_NA_NA_NA_NA_NA_NA_NA_NA_NA_NA_NA_NA_NA_NA_NA_NA_NA_NA
Otu11626	Eukaryota_SAR_Rhizaria_Cercozoa_Cercomonadidae_Cercomonas_NA_NA_NA_NA_NA_NA_NA_NA_NA_NA_NA_NA_NA_NA_NA_NA_NA_NA_NA_NA_NA_NA_NA_NA_NA_NA_NA_NA_NA_NA_NA_NA_NA_NA
Otu11616	Eukaryota_SAR_Rhizaria_Cercozoa_Glissomonadida_Heteromita_NA_NA_NA_NA_NA_NA_NA_NA_NA_NA_NA_NA_NA_NA_NA_NA_NA_NA_NA_NA_NA_NA_NA_NA_NA_NA_NA_NA_NA_NA_NA_NA_NA_NA_NA_NA
Otu1163	Eukaryota_SAR_Rhizaria_Cercozoa_Thecofilosea_uncultured_NA_NA_NA_NA_NA_NA_NA_NA_NA_NA_NA_NA_NA_NA_NA_NA_NA_NA_NA_NA_NA_NA_NA_NA_NA_NA_NA_NA_NA_NA_NA_NA_NA_NA_NA_NA_NA
Otu11618	Eukaryota_SAR_Rhizaria_Cercozoa_Thecofilosea_Ebriacea_Ebria_NA_NA_NA_NA_NA_NA_NA_NA_NA_NA_NA_NA_NA_NA_NA_NA_NA_NA_NA_NA_NA_NA_NA_NA_NA_NA_NA_NA_NA_NA_NA_NA_NA_NA_NA
Otu11634	Eukaryota_Archaeplastida_Chloroplastida_Charophyta_Phragmoplastophyta_Streptophyta_Embryophyta_Tracheophyta_Spermatophyta_Magnoliophyta_NA_NA_NA_NA_NA_NA_NA_NA_NA_NA_NA_NA_NA_NA_NA_NA
Otu11623	Eukaryota_Amoebozoa_Tubulinea_Euamoebida_Hartmannella_NA_NA_NA_NA_NA_NA_NA_NA_NA_NA_NA_NA_NA_NA_NA_NA_NA_NA_NA_NA_NA_NA_NA_NA_NA_NA_NA_NA_NA_NA_NA_NA_NA_NA
Otu11638	Eukaryota_Archaeplastida_Chloroplastida_Chlorophyta_Nephroselmidophyceae_Nephroselmidales_Nephroselmis_NA_NA_NA_NA_NA_NA_NA_NA_NA_NA_NA_NA_NA_NA_NA_NA_NA_NA_NA_NA_NA_NA_NA_NA_NA_NA_NA_NA_NA_NA_NA_NA_NA
Otu11627	Eukaryota_SAR_Rhizaria_Cercozoa_RT5iin19_NA_NA_NA_NA_NA_NA_NA_NA_NA_NA_NA_NA_NA_NA_NA_NA_NA_NA_NA_NA_NA_NA_NA_NA_NA_NA_NA_NA
Otu11641	Eukaryota_SAR_Rhizaria_Cercozoa_Imbricatea_Nudifila_NA_NA_NA_NA_NA_NA_NA_NA_NA_NA_NA_NA_NA_NA_NA_NA_NA_NA_NA_NA_NA_NA_NA_NA_NA_NA_NA_NA_NA_NA_NA_NA_NA_NA_NA_NA_NA_NA
Otu11630	Eukaryota_Opisthokonta_Holozoa_Metazoa (Animalia)_Eumetazoa_Bilateria_Arthropoda_Hexapoda_Insecta_Pterygota_Neoptera_Orthoptera_NA_NA_NA_NA_NA_NA_NA_NA_NA_NA_NA_NA
Otu11645	Eukaryota_SAR_Alveolata_Ciliophora_Intramacronucleata_Armophorea_Armophorida_Brachonella_NA_NA_NA_NA_NA_NA_NA_NA_NA_NA_NA_NA_NA_NA_NA_NA_NA_NA_NA_NA_NA_NA_NA_NA_NA_NA_NA_NA_NA_NA
Otu11635	Eukaryota_Opisthokonta_Nucletmycea_Fungi_Chytridiomycota_Incertae Sedis_Chytridiomycetes_Cladochytriales_Cladochytriaceae_Cladochytrium_NA_NA_NA_NA_NA_NA_NA_NA_NA_NA_NA_NA_NA_NA_NA_NA_NA_NA_NA_NA_NA_NA_NA_NA_NA_NA_NA_NA
Otu11639	Eukaryota_SAR_Stramenopiles_Ochrophyta_Diatomea_Bacillariophytina_Bacillariophyceae_Pinnularia_NA_NA_NA_NA_NA_NA_NA_NA_NA_NA_NA_NA_NA_NA_NA_NA_NA_NA_NA_NA_NA_NA_NA_NA_NA_NA_NA_NA_NA_NA
Otu11642	Eukaryota_SAR_Rhizaria_Cercozoa_Novel Clade 12_NA_NA_NA_NA_NA_NA_NA_NA_NA_NA_NA_NA_NA_NA_NA_NA_NA_NA_NA_NA_NA_NA_NA_NA_NA_NA_NA_NA_NA_NA_NA_NA_NA_NA_NA_NA_NA_NA_NA
Otu11646	Eukaryota_SAR_Rhizaria_Cercozoa_Vampyrellidae_uncultured_NA_NA_NA_NA_NA_NA_NA_NA_NA_NA_NA_NA_NA_NA_NA_NA_NA_NA_NA_NA_NA_NA_NA_NA_NA_NA_NA_NA_NA_NA_NA_NA_NA_NA_NA_NA_NA
Otu11661	Eukaryota_Opisthokonta_Nucletmycea_Fungi_Cryptomycota_Incertae Sedis_Incertae Sedis_Incertae Sedis_Incertae Sedis_Paramicrosporidium_NA_NA_NA_NA_NA_NA_NA_NA_NA_NA_NA_NA_NA_NA_NA_NA_NA_NA_NA_NA_NA_NA_NA_NA_NA_NA_NA_NA_NA_NA_NA_NA_NA_NA
Otu11667	Eukaryota_SAR_Rhizaria_Cercozoa_Glissomonadida_Bodomorpha_NA_NA_NA_NA_NA_NA_NA_NA_NA_NA_NA_NA_NA_NA_NA_NA_NA_NA_NA_NA_NA_NA_NA_NA_NA_NA_NA_NA_NA_NA_NA_NA_NA_NA_NA_NA
Otu11671	Eukaryota_Opisthokonta_Nucletmycea_Fungi_Dikarya_Basidiomycota_Agaricomycotina_Agaricomycetes_Russulales_Lachnocladiaceae_Scytinostroma_NA_NA_NA_NA_NA_NA_NA_NA_NA_NA_NA_NA_NA_NA_NA_NA_NA_NA_NA_NA_NA_NA_NA_NA
Otu11677	Eukaryota_Opisthokonta_Nucletmycea_Fungi_Dikarya_Ascomycota_Pezizomycotina_Leotiomycetes_Helotiales_NA_NA_NA_NA_NA_NA_NA_NA_NA_NA_NA_NA_NA_NA_NA_NA_NA_NA_NA_NA_NA_NA_NA_NA_NA_NA_NA_NA_NA_NA_NA_NA_NA
Otu11680	Eukaryota_Opisthokonta_Nucletmycea_Fungi_Cryptomycota_LKM11_NA_NA_NA_NA_NA_NA_NA_NA_NA_NA_NA_NA_NA_NA_NA_NA_NA_NA_NA_NA_NA_NA_NA_NA_NA_NA_NA_NA_NA_NA_NA_NA_NA_NA_NA
Otu11685	Eukaryota_Excavata_Discoba_Jakobida_Andalucia_NA_NA_NA_NA_NA_NA_NA_NA_NA_NA_NA_NA_NA_NA_NA_NA_NA_NA_NA_NA_NA_NA_NA_NA_NA_NA_NA_NA_NA_NA_NA_NA_NA_NA_NA_NA_NA_NA_NA
Otu11689	Eukaryota_Opisthokonta_Holozoa_Metazoa (Animalia)_Eumetazoa_Bilateria_Arthropoda_Chelicerata_Arachnida_Acari_NA_NA_NA_NA_NA_NA_NA_NA_NA_NA_NA_NA_NA_NA_NA
Otu11692	Eukaryota_Opisthokonta_Holozoa_Metazoa (Animalia)_Eumetazoa_Bilateria_Nematoda_Chromadorea_Rhabditida_NA_NA_NA_NA_NA_NA_NA_NA_NA_NA_NA_NA_NA_NA_NA_NA_NA_NA_NA_NA_NA_NA_NA_NA
Otu11698	Eukaryota_Opisthokonta_Nucletmycea_Fungi_Dikarya_Basidiomycota_Pucciniomycotina_Microbotryomycetes_Sporidiobolales_Incertae Sedis_Sporobolomyces_NA_NA_NA_NA_NA_NA_NA_NA_NA_NA_NA_NA_NA_NA_NA_NA_NA_NA_NA_NA_NA_NA_NA_NA_NA
Otu11704	Eukaryota_Amoebozoa_Tubulinea_Arcellinida_Difflugina_Physochila_NA_NA_NA_NA_NA_NA_NA_NA_NA_NA_NA_NA_NA_NA_NA_NA_NA_NA_NA_NA_NA_NA_NA_NA_NA_NA_NA_NA_NA_NA_NA_NA_NA
Otu11709	Eukaryota_Opisthokonta_Holozoa_Metazoa (Animalia)_Eumetazoa_Bilateria_Arthropoda_Crustacea_Ostracoda_Podocopa_Podocopida_NA_NA_NA_NA_NA_NA_NA_NA_NA_NA_NA_NA_NA_NA_NA_NA
Otu11712	Eukaryota_Amoebozoa_Schizoplasmodiida_Schizoplasmodium_NA_NA_NA_NA_NA_NA_NA_NA_NA_NA_NA_NA_NA_NA_NA_NA_NA_NA_NA_NA_NA_NA_NA_NA_NA_NA_NA_NA_NA_NA_NA_NA_NA_NA_NA_NA
Otu11718	Eukaryota_SAR_Stramenopiles_Peronosporomycetes_Aphanomyces_NA_NA_NA_NA_NA_NA_NA_NA_NA_NA_NA_NA_NA_NA_NA_NA_NA_NA_NA_NA_NA_NA_NA_NA_NA_NA_NA_NA_NA_NA_NA_NA_NA_NA
Otu11721	Eukaryota_Opisthokonta_Nucletmycea_Fungi_Dikarya_Basidiomycota_Agaricomycotina_Agaricomycetes_Corticiales_Corticiaceae_Marchandiomyces_NA_NA_NA_NA_NA_NA_NA_NA_NA_NA_NA_NA_NA_NA_NA_NA_NA_NA_NA_NA_NA_NA_NA_NA
Otu11728	Eukaryota_Opisthokonta_Nucletmycea_Fungi_Cryptomycota_LKM11_NA_NA_NA_NA_NA_NA_NA_NA_NA_NA_NA_NA_NA_NA_NA_NA_NA_NA_NA_NA_NA_NA_NA_NA_NA_NA_NA_NA_NA_NA_NA_NA_NA_NA_NA_NA_NA_NA
Otu1173	Eukaryota_Opisthokonta_Nucletmycea_Fungi_Dikarya_Ascomycota_Saccharomycotina_Saccharomycetes_Saccharomycetales_Saccharomycetaceae_Komagataella_NA_NA_NA_NA_NA_NA_NA_NA_NA_NA_NA_NA_NA_NA_NA_NA_NA_NA_NA_NA_NA_NA_NA_NA
Otu11737	Eukaryota_SAR_Rhizaria_Cercozoa_Cercomonadidae_Cercomonas_NA_NA_NA_NA_NA_NA_NA_NA_NA_NA_NA_NA_NA_NA_NA_NA_NA_NA_NA_NA_NA_NA_NA_NA_NA_NA_NA_NA_NA_NA_NA_NA_NA_NA_NA_NA
Otu11741	Eukaryota_SAR_Rhizaria_Cercozoa_Imbricatea_Silicofilosea_Thaumatomonadida_Thaumatomonadidae_NA_NA_NA_NA_NA_NA_NA_NA_NA_NA_NA_NA_NA_NA_NA_NA_NA_NA_NA_NA_NA_NA_NA_NA_NA_NA_NA_NA_NA_NA_NA_NA_NA_NA
Otu11746	Eukaryota_Opisthokonta_Holozoa_Metazoa (Animalia)_Eumetazoa_Bilateria_Nematoda_Chromadorea_Desmodorida_NA_NA_NA_NA_NA_NA_NA_NA_NA_NA_NA_NA_NA_NA_NA_NA_NA_NA_NA_NA_NA_NA_NA_NA
Otu1175	Eukaryota_SAR_Rhizaria_Cercozoa_NA_NA_NA_NA_NA_NA_NA_NA_NA_NA_NA_NA_NA_NA_NA_NA_NA_NA_NA_NA_NA_NA_NA_NA_NA_NA_NA_NA_NA_NA_NA_NA_NA_NA_NA_NA_NA_NA
Otu11754	Eukaryota_Amoebozoa_Schizoplasmodiida_Ceratiomyxella_NA_NA_NA_NA_NA_NA_NA_NA_NA_NA_NA_NA_NA_NA_NA_NA_NA_NA_NA_NA_NA_NA_NA_NA_NA_NA_NA_NA_NA_NA_NA_NA_NA_NA_NA_NA
Otu11759	Eukaryota_Opisthokonta_Holozoa_Metazoa (Animalia)_Eumetazoa_Bilateria_Annelida_Polychaeta_Palpata_Palpata Incertae Sedis_NA_NA_NA_NA_NA_NA_NA_NA_NA_NA_NA_NA_NA_NA_NA_NA_NA_NA_NA_NA_NA_NA_NA_NA
Otu11760	Eukaryota_Opisthokonta_Holozoa_Metazoa (Animalia)_Eumetazoa_Bilateria_Nematoda_Chromadorea_Tylenchida_NA_NA_NA_NA_NA_NA_NA_NA_NA_NA_NA_NA_NA_NA_NA_NA_NA_NA_NA_NA_NA_NA_NA
Otu11766	Eukaryota_SAR_Rhizaria_Cercozoa_Vampyrellidae_uncultured_NA_NA_NA_NA_NA_NA_NA_NA_NA_NA_NA_NA_NA_NA_NA_NA_NA_NA_NA_NA_NA_NA_NA_NA_NA_NA_NA_NA_NA_NA_NA
Otu11770	Eukaryota_Opisthokonta_Nucletmycea_Fungi_Chytridiomycota_Incertae Sedis_Chytridiomycetes_Chytridiales_NA_NA_NA_NA_NA_NA_NA_NA_NA_NA_NA_NA_NA_NA_NA_NA_NA_NA_NA_NA_NA_NA_NA_NA_NA_NA_NA_NA_NA_NA
Otu11775	Eukaryota_SAR_Rhizaria_Cercozoa_Imbricatea_Silicofilosea_Euglyphida_Trinematidae_NA_NA_NA_NA_NA_NA_NA_NA_NA_NA_NA_NA_NA_NA_NA_NA_NA_NA_NA_NA_NA_NA_NA_NA_NA_NA_NA_NA_NA_NA_NA_NA_NA_NA_NA_NA
Otu11780	Eukaryota_Opisthokonta_Nucletmycea_Fungi_Cryptomycota_LKM11_NA_NA_NA_NA_NA_NA_NA_NA_NA_NA_NA_NA_NA_NA_NA_NA_NA_NA_NA_NA_NA_NA_NA_NA_NA_NA_NA_NA_NA_NA_NA_NA_NA_NA_NA_NA
Otu11787	Eukaryota_Opisthokonta_Nucletmycea_Fungi_Glomeromycota_Incertae Sedis_Glomeromycetes_Archaeosporales_NA_NA_NA_NA_NA_NA_NA_NA_NA_NA_NA_NA_NA_NA_NA_NA_NA_NA_NA_NA_NA_NA_NA_NA_NA_NA_NA_NA_NA_NA_NA_NA_NA
Otu11797	Eukaryota_SAR_Rhizaria_Cercozoa_Imbricatea_Silicofilosea_Euglyphida_Euglyphidae_Euglypha_NA_NA_NA_NA_NA_NA_NA_NA_NA_NA_NA_NA_NA_NA_NA_NA_NA_NA_NA_NA_NA_NA_NA_NA_NA_NA_NA_NA_NA
Otu11801	Eukaryota_Opisthokonta_Nucletmycea_Fungi_Cryptomycota_Incertae Sedis_Incertae Sedis_Incertae Sedis_Incertae Sedis_Paramicrosporidium_NA_NA_NA_NA_NA_NA_NA_NA_NA_NA_NA_NA_NA_NA_NA_NA_NA_NA_NA_NA_NA_NA_NA_NA_NA_NA_NA_NA_NA_NA_NA_NA_NA_NA
Otu11805	Eukaryota_Opisthokonta_Nucletmycea_Fungi_Entomophthoromycota_Entomophthoromycotina_Incertae Sedis_Entomophthorales_Ancylistaceae_Conidiobolus_NA_NA_NA_NA_NA_NA_NA_NA_NA_NA_NA_NA_NA_NA_NA_NA_NA_NA_NA_NA_NA_NA_NA_NA_NA_NA_NA_NA
Otu11809	Eukaryota_SAR_Alveolata_Ciliophora_Intramacronucleata_Conthreep_IN2411_NA_NA_NA_NA_NA_NA_NA_NA_NA_NA_NA_NA_NA_NA_NA_NA_NA_NA_NA_NA_NA_NA_NA_NA_NA_NA_NA_NA_NA_NA_NA_NA_NA_NA_NA_NA_NA
Otu11812	Eukaryota_Opisthokonta_Nucletmycea_Fungi_Dikarya_Basidiomycota_Agaricomycotina_Agaricomycetes_Polyporales_Meruliaceae_Cymatoderma_NA_NA_NA_NA_NA_NA_NA_NA_NA_NA_NA_NA_NA_NA_NA_NA_NA_NA_NA_NA_NA_NA_NA_NA
Otu11816	Eukaryota_Archaeplastida_Chloroplastida_Charophyta_Phragmoplastophyta_Streptophyta_Embryophyta_Amb-18S-1050_NA_NA_NA_NA_NA_NA_NA_NA_NA_NA_NA_NA_NA_NA_NA_NA_NA_NA_NA_NA_NA_NA_NA_NA_NA_NA_NA_NA_NA_NA_NA
Otu11824	Eukaryota_Amoebozoa_Discosea_Flabellinia_Stygamoebida_Stygamoeba_NA_NA_NA_NA_NA_NA_NA_NA_NA_NA_NA_NA_NA_NA_NA_NA_NA_NA_NA_NA_NA_NA_NA_NA_NA_NA_NA_NA_NA_NA_NA_NA_NA_NA_NA
Otu11829	Eukaryota_Opisthokonta_Nucletmycea_Fungi_Cryptomycota_Incertae Sedis_Incertae Sedis_Incertae Sedis_Incertae Sedis_Paramicrosporidium_NA_NA_NA_NA_NA_NA_NA_NA_NA_NA_NA_NA_NA_NA_NA_NA_NA_NA_NA_NA_NA_NA_NA_NA_NA_NA_NA_NA_NA_NA_NA_NA_NA_NA
Otu11832	Eukaryota_Opisthokonta_Holozoa_Metazoa (Animalia)_Porifera_Demospongiae_Hadromerida_NA_NA_NA_NA_NA_NA_NA_NA_NA_NA_NA_NA_NA_NA_NA_NA_NA_NA_NA_NA_NA_NA_NA_NA_NA_NA_NA_NA_NA_NA
Otu11836	Eukaryota_Opisthokonta_Nucletmycea_Fungi_Chytridiomycota_Incertae Sedis_Chytridiomycetes_Cladochytriales_Cladochytriaceae_Nowakowskiella_NA_NA_NA_NA_NA_NA_NA_NA_NA_NA_NA_NA_NA_NA_NA_NA_NA_NA_NA_NA_NA_NA_NA_NA_NA_NA_NA_NA_NA_NA_NA_NA
Otu11840	Eukaryota_SAR_Alveolata_Ciliophora_Intramacronucleata_Spirotrichea_Euplotia_Euplotes_NA_NA_NA_NA_NA_NA_NA_NA_NA_NA_NA_NA_NA_NA_NA_NA_NA_NA_NA_NA_NA_NA_NA_NA_NA_NA_NA_NA_NA_NA_NA_NA_NA_NA_NA_NA
Otu11845	Eukaryota_SAR_Alveolata_Ciliophora_Intramacronucleata_Armophorea_Armophorida_Metopus_NA_NA_NA_NA_NA_NA_NA_NA_NA_NA_NA_NA_NA_NA_NA_NA_NA_NA_NA_NA_NA_NA_NA_NA_NA_NA_NA_NA_NA_NA_NA
Otu11847	Eukaryota_SAR_Alveolata_Ciliophora_Postciliodesmatophora_Heterotrichea_Climacostomum_NA_NA_NA_NA_NA_NA_NA_NA_NA_NA_NA_NA_NA_NA_NA_NA_NA_NA_NA_NA_NA_NA_NA_NA_NA_NA_NA_NA_NA_NA_NA
Otu11851	Eukaryota_SAR_Rhizaria_Cercozoa_Vampyrellidae_uncultured_NA_NA_NA_NA_NA_NA_NA_NA_NA_NA_NA_NA_NA_NA_NA_NA_NA_NA_NA_NA_NA_NA_NA_NA_NA_NA_NA_NA_NA_NA_NA_NA_NA_NA_NA_NA_NA
Otu11855	Eukaryota_Opisthokonta_Nucletmycea_Fungi_Dikarya_Basidiomycota_Agaricomycotina_Agaricomycetes_NA_NA_NA_NA_NA_NA_NA_NA_NA_NA_NA_NA_NA_NA_NA_NA_NA_NA_NA_NA_NA_NA_NA_NA_NA_NA_NA
Otu11860	Eukaryota_Opisthokonta_Nucletmycea_Fungi_Dikarya_Ascomycota_Pezizomycotina_Pezizomycetes_Pezizales_NA_NA_NA_NA_NA_NA_NA_NA_NA_NA_NA_NA_NA_NA_NA_NA_NA_NA_NA_NA_NA_NA_NA_NA_NA_NA_NA_NA
Otu11866	Eukaryota_Opisthokonta_Nucletmycea_Fungi_Dikarya_Basidiomycota_Agaricomycotina_Agaricomycetes_NA_NA_NA_NA_NA_NA_NA_NA_NA_NA_NA_NA_NA_NA_NA_NA_NA_NA_NA_NA_NA_NA_NA_NA_NA_NA_NA
Otu11870	Eukaryota_Amoebozoa_Cavosteliida_Schizoplasmodiopsis_NA_NA_NA_NA_NA_NA_NA_NA_NA_NA_NA_NA_NA_NA_NA_NA_NA_NA_NA_NA_NA_NA_NA_NA_NA_NA_NA_NA_NA_NA_NA_NA_NA_NA_NA_NA
Otu11876	Eukaryota_Archaeplastida_Chloroplastida_Charophyta_Phragmoplastophyta_Streptophyta_Embryophyta_Tracheophyta_Spermatophyta_Magnoliophyta_Malpighiales_Mathurina_NA_NA_NA_NA_NA_NA_NA_NA_NA_NA_NA_NA_NA_NA_NA_NA
Otu1188	Eukaryota_Opisthokonta_Nucletmycea_Fungi_Dikarya_Ascomycota_Pezizomycotina_Sordariomycetes_Xylariales_Xylariaceae_Geniculisynnema_NA_NA_NA_NA_NA_NA_NA_NA_NA_NA_NA_NA_NA_NA_NA_NA_NA_NA_NA_NA_NA
Otu11885	Eukaryota_SAR_Stramenopiles_Bicosoecida_CH1-2B-3_NA_NA_NA_NA_NA_NA_NA_NA_NA_NA_NA_NA_NA_NA_NA_NA_NA_NA_NA_NA_NA_NA_NA_NA_NA_NA_NA_NA_NA_NA_NA_NA_NA_NA_NA_NA_NA_NA_NA
Otu1189	Eukaryota_Opisthokonta_Nucletmycea_Fungi_Dikarya_Ascomycota_Pezizomycotina_Sordariomycetes_Hypocreales_Incertae Sedis_Acremonium_NA_NA_NA_NA_NA_NA_NA_NA_NA_NA_NA_NA_NA_NA_NA_NA_NA_NA_NA_NA_NA
Otu11890	Eukaryota_Opisthokonta_Holozoa_Metazoa (Animalia)_Eumetazoa_Bilateria_Arthropoda_Crustacea_Maxillopoda_Copepoda_Harpacticoida_NA_NA_NA_NA_NA_NA_NA_NA_NA_NA_NA_NA_NA_NA_NA_NA
Otu11896	Eukaryota_SAR_Stramenopiles_Ochrophyta_Diatomea_Bacillariophytina_Bacillariophyceae_Eunotia_NA_NA_NA_NA_NA_NA_NA_NA_NA_NA_NA_NA_NA_NA_NA_NA_NA_NA_NA_NA_NA_NA_NA_NA_NA_NA_NA_NA_NA_NA_NA_NA_NA_NA
Otu1190	Eukaryota_Opisthokonta_Nucletmycea_Fungi_Dikarya_Basidiomycota_Agaricomycotina_Agaricomycetes_Agaricales_Pluteaceae_Pluteus_NA_NA_NA_NA_NA_NA_NA_NA_NA_NA_NA_NA_NA_NA_NA_NA_NA_NA_NA_NA_NA_NA_NA_NA
Otu11907	Eukaryota_Cryptophyceae_Cryptomonadales_Cryptomonas_NA_NA_NA_NA_NA_NA_NA_NA_NA_NA_NA_NA_NA_NA_NA_NA_NA_NA_NA_NA_NA_NA_NA_NA_NA_NA_NA_NA_NA_NA_NA_NA_NA_NA_NA_NA_NA
Otu11909	Eukaryota_Opisthokonta_Nucletmycea_Fungi_Dikarya_Ascomycota_Pezizomycotina_Eurotiomycetes_Eurotiales_NA_NA_NA_NA_NA_NA_NA_NA_NA_NA_NA_NA_NA_NA_NA_NA_NA_NA_NA_NA_NA_NA_NA_NA
Otu11912	Eukaryota_Archaeplastida_Chloroplastida_Charophyta_Phragmoplastophyta_Streptophyta_Embryophyta_Tracheophyta_Spermatophyta_Magnoliophyta_Gentianales_Ophiorrhiza_NA_NA_NA_NA_NA_NA_NA_NA_NA_NA_NA_NA_NA_NA
Otu11918	Eukaryota_Opisthokonta_Nucletmycea_Fungi_Chytridiomycota_Incertae Sedis_Chytridiomycetes_Chytridiales_NA_NA_NA_NA_NA_NA_NA_NA_NA_NA_NA_NA_NA_NA_NA_NA_NA_NA_NA_NA_NA_NA_NA_NA_NA_NA_NA_NA_NA_NA_NA
Otu11925	Eukaryota_Opisthokonta_Nucletmycea_Fungi_Cryptomycota_Incertae Sedis_Incertae Sedis_Incertae Sedis_Incertae Sedis_Rozella_NA_NA_NA_NA_NA_NA_NA_NA_NA_NA_NA_NA_NA_NA_NA_NA_NA_NA_NA_NA_NA_NA_NA_NA_NA_NA_NA_NA_NA_NA_NA
Otu1193	Eukaryota_SAR_Alveolata_Ciliophora_Intramacronucleata_Spirotrichea_Euplotia_Aspidisca_NA_NA_NA_NA_NA_NA_NA_NA_NA_NA_NA_NA_NA_NA_NA_NA_NA_NA_NA_NA_NA_NA_NA_NA_NA_NA_NA_NA_NA_NA_NA_NA_NA_NA
Otu11934	_NA_NA_NA_NA_NA_NA_NA_NA_NA_NA_NA_NA_NA_NA_NA_NA_NA_NA_NA_NA_NA_NA_NA_NA_NA_NA_NA_NA_NA_NA_NA_NA_NA_NA_NA_NA
Otu11650	Eukaryota_SAR_Alveolata_Ciliophora_Intramacronucleata_Armophorea_Armophorida_Metopus_NA_NA_NA_NA_NA_NA_NA_NA_NA_NA_NA_NA_NA_NA_NA_NA_NA_NA_NA_NA_NA_NA_NA_NA_NA_NA_NA_NA_NA_NA
Otu1194	Eukaryota_Opisthokonta_Holozoa_Choanoflagellida_Craspedida_Salpingoecidae_Salpingoeca_NA_NA_NA_NA_NA_NA_NA_NA_NA_NA_NA_NA_NA_NA_NA_NA_NA_NA_NA_NA_NA_NA_NA_NA_NA_NA_NA_NA_NA_NA_NA_NA_NA_NA_NA_NA_NA
Otu11654	Eukaryota_Opisthokonta_Holozoa_Metazoa (Animalia)_Eumetazoa_Bilateria_Arthropoda_Crustacea_Maxillopoda_Copepoda_Harpacticoida_NA_NA_NA_NA_NA_NA_NA_NA_NA_NA_NA_NA_NA_NA_NA_NA_NA_NA_NA_NA_NA_NA_NA_NA_NA_NA_NA_NA_NA_NA_NA_NA_NA
Otu11659	Eukaryota_Opisthokonta_Nucletmycea_Fungi_Dikarya_Ascomycota_Pezizomycotina_Leotiomycetes_Helotiales_NA_NA_NA_NA_NA_NA_NA_NA_NA_NA_NA_NA_NA_NA_NA_NA_NA_NA_NA_NA_NA_NA_NA_NA_NA_NA_NA_NA_NA_NA_NA
Otu11945	Eukaryota_Opisthokonta_Holozoa_Metazoa (Animalia)_Eumetazoa_Bilateria_Arthropoda_Hexapoda_Insecta_Pterygota_Neoptera_Coleoptera_NA_NA_NA_NA_NA_NA_NA_NA_NA_NA
Otu11660	Eukaryota_Opisthokonta_Nucletmycea_Fungi_Cryptomycota_LKM11_NA_NA_NA_NA_NA_NA_NA_NA_NA_NA_NA_NA_NA_NA_NA_NA_NA_NA_NA_NA_NA_NA_NA_NA_NA_NA_NA_NA_NA_NA_NA_NA_NA_NA_NA_NA_NA_NA
Otu11664	Eukaryota_Opisthokonta_Holozoa_Metazoa (Animalia)_Eumetazoa_Bilateria_Arthropoda_Hexapoda_Insecta_Pterygota_Neoptera_Thysanoptera_NA_NA_NA_NA_NA_NA_NA_NA_NA_NA_NA
Otu1195	Eukaryota_SAR_Alveolata_Ciliophora_Intramacronucleata_Armophorea_Armophorida_Metopus_NA_NA_NA_NA_NA_NA_NA_NA_NA_NA_NA_NA_NA_NA_NA_NA_NA_NA_NA_NA_NA_NA_NA_NA_NA_NA_NA_NA_NA_NA_NA
Otu11665	Eukaryota_Opisthokonta_Nucletmycea_Fungi_Dikarya_Basidiomycota_Agaricomycotina_Agaricomycetes_Cantharellales_Incertae Sedis_Minimedusa_NA_NA_NA_NA_NA_NA_NA_NA_NA_NA_NA_NA_NA_NA_NA_NA_NA_NA_NA_NA_NA_NA_NA_NA
Otu1167	Eukaryota_Centrohelida_Acanthocystidae_Pterocystis_NA_NA_NA_NA_NA_NA_NA_NA_NA_NA_NA_NA_NA_NA_NA_NA_NA_NA_NA_NA_NA_NA_NA_NA_NA_NA_NA_NA_NA_NA_NA_NA_NA_NA_NA_NA_NA_NA
Otu11954	Eukaryota_Opisthokonta_Holozoa_Metazoa (Animalia)_Eumetazoa_Bilateria_Arthropoda_Hexapoda_Insecta_Pterygota_Neoptera_Dictyoptera_Blattodea_NA_NA_NA_NA_NA_NA_NA_NA_NA_NA_NA
Otu11670	Eukaryota_Opisthokonta_Nucletmycea_Fungi_Incertae Sedis_Zoopagomycotina_Incertae Sedis_Zoopagales_Piptocephalidaceae_Syncephalis_NA_NA_NA_NA_NA_NA_NA_NA_NA_NA_NA_NA_NA_NA_NA_NA_NA_NA_NA_NA_NA_NA_NA_NA_NA_NA_NA_NA
Otu11673	Eukaryota_Opisthokonta_Nucletmycea_Fungi_Chytridiomycota_Incertae Sedis_Chytridiomycetes_Rhizophydiales_NA_NA_NA_NA_NA_NA_NA_NA_NA_NA_NA_NA_NA_NA_NA_NA_NA_NA_NA_NA_NA_NA_NA_NA_NA_NA_NA_NA_NA_NA_NA_NA_NA
Otu1196	Eukaryota_Opisthokonta_Nucletmycea_Fungi_Dikarya_Ascomycota_Pezizomycotina_Eurotiomycetes_Chaetothyriales_NA_NA_NA_NA_NA_NA_NA_NA_NA_NA_NA_NA_NA_NA_NA_NA_NA_NA_NA_NA_NA_NA_NA_NA
Otu11674	Eukaryota_Amoebozoa_Incertae Sedis_Dictyamoeba_NA_NA_NA_NA_NA_NA_NA_NA_NA_NA_NA_NA_NA_NA_NA_NA_NA_NA_NA_NA_NA_NA_NA_NA_NA_NA_NA_NA_NA_NA_NA_NA_NA_NA_NA_NA_NA_NA_NA_NA
Otu11675	_NA_NA_NA_NA_NA_NA_NA_NA_NA_NA_NA_NA_NA_NA_NA_NA_NA_NA_NA_NA_NA_NA_NA_NA_NA_NA_NA_NA_NA_NA_NA_NA_NA_NA_NA_NA
Otu11968	Eukaryota_Opisthokonta_Holozoa_Metazoa (Animalia)_Eumetazoa_Bilateria_Platyhelminthes_Rhabditophora_Rhabdocoela_Neodalyellida_NA_NA_NA_NA_NA_NA_NA_NA_NA_NA_NA_NA_NA_NA_NA_NA_NA_NA_NA_NA_NA_NA_NA_NA
Otu11676	Eukaryota_SAR_Stramenopiles_Ochrophyta_Chrysophyceae_LG21-05_NA_NA_NA_NA_NA_NA_NA_NA_NA_NA_NA_NA_NA_NA_NA_NA_NA_NA_NA_NA_NA_NA_NA_NA_NA_NA_NA_NA_NA_NA_NA_NA_NA_NA_NA_NA_NA_NA
Otu11679	Eukaryota_Opisthokonta_Nucletmycea_Fungi_Dikarya_Ascomycota_Pezizomycotina_Eurotiomycetes_Chaetothyriales_NA_NA_NA_NA_NA_NA_NA_NA_NA_NA_NA_NA_NA_NA_NA_NA_NA_NA_NA_NA_NA_NA_NA_NA_NA_NA
Otu11973	Eukaryota_SAR_Rhizaria_Cercozoa_Cercomonadidae_Cercomonas_NA_NA_NA_NA_NA_NA_NA_NA_NA_NA_NA_NA_NA_NA_NA_NA_NA_NA_NA_NA_NA_NA_NA_NA_NA_NA_NA_NA_NA_NA_NA_NA_NA_NA_NA_NA_NA_NA
Otu1168	Eukaryota_Archaeplastida_Chloroplastida_Charophyta_Phragmoplastophyta_Streptophyta_Embryophyta_Tracheophyta_Spermatophyta_Magnoliophyta_Malpighiales_Vantanea_NA_NA_NA_NA_NA_NA_NA_NA_NA_NA_NA_NA_NA_NA_NA_NA
Otu11682	Eukaryota_SAR_Rhizaria_Cercozoa_Thecofilosea_NIF-3A7_NA_NA_NA_NA_NA_NA_NA_NA_NA_NA_NA_NA_NA_NA_NA_NA_NA_NA_NA_NA_NA_NA_NA_NA_NA_NA_NA_NA_NA_NA_NA_NA_NA_NA_NA_NA_NA_NA
Otu11978	Eukaryota_Opisthokonta_Nucletmycea_Fungi_Chytridiomycota_Incertae Sedis_Chytridiomycetes_Chytridiales_NA_NA_NA_NA_NA_NA_NA_NA_NA_NA_NA_NA_NA_NA_NA_NA_NA_NA_NA_NA_NA_NA_NA_NA_NA_NA_NA_NA_NA_NA_NA_NA_NA_NA_NA_NA
Otu11683	Eukaryota_Opisthokonta_Nucletmycea_Fungi_Chytridiomycota_Incertae Sedis_Chytridiomycetes_Chytridiales_NA_NA_NA_NA_NA_NA_NA_NA_NA_NA_NA_NA_NA_NA_NA_NA_NA_NA_NA_NA_NA_NA_NA_NA_NA_NA_NA_NA_NA_NA
Otu11687	Eukaryota_SAR_Rhizaria_Cercozoa_Novel Clade 10_NA_NA_NA_NA_NA_NA_NA_NA_NA_NA_NA_NA_NA_NA_NA_NA_NA_NA_NA_NA_NA_NA_NA_NA_NA_NA_NA_NA_NA_NA_NA_NA_NA_NA_NA_NA_NA_NA_NA
Otu11982	Eukaryota_Opisthokonta_Nucletmycea_Fungi_Dikarya_Ascomycota_Taphrinomycotina_Archaeorhizomycetes_Archaeorhizomycetales_Archaeorhizomycetaceae_Archaeorhizomyces_NA_NA_NA_NA_NA_NA_NA_NA_NA_NA_NA_NA_NA_NA_NA_NA_NA_NA_NA_NA_NA_NA_NA_NA_NA
Otu11688	Eukaryota_SAR_Rhizaria_Cercozoa_Phytomyxea_Polymyxa_NA_NA_NA_NA_NA_NA_NA_NA_NA_NA_NA_NA_NA_NA_NA_NA_NA_NA_NA_NA_NA_NA_NA_NA_NA_NA_NA_NA_NA_NA_NA_NA_NA_NA_NA
Otu11690	Eukaryota_Opisthokonta_Holozoa_Metazoa (Animalia)_Eumetazoa_Bilateria_Gastrotricha_Chaetonotida_NA_NA_NA_NA_NA_NA_NA_NA_NA_NA_NA_NA_NA_NA_NA_NA_NA_NA_NA_NA_NA_NA_NA_NA_NA_NA
Otu11986	Eukaryota_SAR_Rhizaria_Cercozoa_Cercomonadidae_Cercomonas_NA_NA_NA_NA_NA_NA_NA_NA_NA_NA_NA_NA_NA_NA_NA_NA_NA_NA_NA_NA_NA_NA_NA_NA_NA_NA_NA_NA_NA_NA_NA_NA_NA_NA
Otu11691	Eukaryota_Opisthokonta_Holozoa_Metazoa (Animalia)_Eumetazoa_Bilateria_Nematoda_Chromadorea_Ascaridida_NA_NA_NA_NA_NA_NA_NA_NA_NA_NA_NA_NA_NA_NA_NA_NA_NA_NA_NA_NA_NA_NA_NA_NA
Otu11696	Eukaryota_SAR_Stramenopiles_Labyrinthulomycetes_Amphitremida_NA_NA_NA_NA_NA_NA_NA_NA_NA_NA_NA_NA_NA_NA_NA_NA_NA_NA_NA_NA_NA_NA_NA_NA_NA_NA_NA_NA_NA_NA_NA_NA_NA_NA_NA_NA_NA_NA_NA
Otu1199	Eukaryota_Amoebozoa_Incertae Sedis_Dictyamoeba_NA_NA_NA_NA_NA_NA_NA_NA_NA_NA_NA_NA_NA_NA_NA_NA_NA_NA_NA_NA_NA_NA_NA_NA_NA_NA_NA_NA_NA_NA_NA_NA_NA_NA_NA_NA_NA_NA_NA_NA
Otu11697	Eukaryota_SAR_Alveolata_Apicomplexa_Conoidasida_Gregarinasina_Eugregarinorida_Syncystis_NA_NA_NA_NA_NA_NA_NA_NA_NA_NA_NA_NA_NA_NA_NA_NA_NA_NA_NA_NA_NA_NA_NA_NA_NA_NA_NA_NA_NA_NA
Otu1170	Eukaryota_SAR_Rhizaria_Cercozoa_Incertae Sedis_Gymnophrys_NA_NA_NA_NA_NA_NA_NA_NA_NA_NA_NA_NA_NA_NA_NA_NA_NA_NA_NA_NA_NA_NA_NA_NA_NA_NA_NA_NA_NA_NA_NA_NA_NA_NA_NA_NA_NA
Otu11993	Eukaryota_Opisthokonta_Nucletmycea_Fungi_Dikarya_Ascomycota_Pezizomycotina_Eurotiomycetes_Elaphomycetales_Elaphomycetaceae_Pseudotulostoma_NA_NA_NA_NA_NA_NA_NA_NA_NA_NA_NA_NA_NA_NA_NA_NA_NA_NA_NA_NA_NA_NA
Otu11703	Eukaryota_SAR_Alveolata_Apicomplexa_Conoidasida_Gregarinasina_Archigregarinorida_Selenidium_NA_NA_NA_NA_NA_NA_NA_NA_NA_NA_NA_NA_NA_NA_NA_NA_NA_NA_NA_NA_NA_NA_NA_NA_NA_NA_NA_NA_NA_NA_NA_NA
Otu11701	Eukaryota_SAR_Alveolata_Ciliophora_Intramacronucleata_Litostomatea_Haptoria_NA_NA_NA_NA_NA_NA_NA_NA_NA_NA_NA_NA_NA_NA_NA_NA_NA_NA_NA_NA_NA_NA_NA_NA_NA_NA_NA_NA_NA_NA_NA_NA_NA_NA_NA_NA
Otu1200	Eukaryota_Opisthokonta_Nucletmycea_Fungi_Dikarya_Basidiomycota_Agaricomycotina_Agaricomycetes_Gomphales_Lentariaceae_Kavinia_NA_NA_NA_NA_NA_NA_NA_NA_NA_NA_NA_NA_NA_NA_NA_NA_NA_NA_NA_NA_NA_NA_NA_NA
Otu11708	Eukaryota_Opisthokonta_Holozoa_Metazoa (Animalia)_Eumetazoa_Bilateria_Platyhelminthes_Rhabditophora_Rhabdocoela_Neodalyellida_NA_NA_NA_NA_NA_NA_NA_NA_NA_NA_NA_NA_NA_NA_NA_NA_NA_NA_NA_NA_NA_NA_NA_NA_NA
Otu11707	Eukaryota_Opisthokonta_Nucletmycea_Fungi_Cryptomycota_LKM11_NA_NA_NA_NA_NA_NA_NA_NA_NA_NA_NA_NA_NA_NA_NA_NA_NA_NA_NA_NA_NA_NA_NA_NA_NA_NA_NA_NA_NA_NA_NA_NA_NA_NA_NA_NA_NA_NA
Otu12003	Eukaryota_Opisthokonta_Nucletmycea_Fungi_Incertae Sedis_Zoopagomycotina_Incertae Sedis_Zoopagales_Helicocephalidaceae_Rhopalomyces_NA_NA_NA_NA_NA_NA_NA_NA_NA_NA_NA_NA_NA_NA_NA_NA_NA_NA_NA_NA_NA_NA_NA_NA_NA_NA_NA_NA
Otu11711	Eukaryota_Haptophyta_Pav3_NA_NA_NA_NA_NA_NA_NA_NA_NA_NA_NA_NA_NA_NA_NA_NA_NA_NA_NA_NA_NA_NA_NA_NA_NA_NA_NA_NA_NA_NA_NA_NA_NA_NA_NA_NA_NA_NA_NA_NA
Otu11710	Eukaryota_Amoebozoa_Discosea_Longamoebia_Centramoebida_Acanthamoeba_NA_NA_NA_NA_NA_NA_NA_NA_NA_NA_NA_NA_NA_NA_NA_NA_NA_NA_NA_NA_NA_NA_NA_NA_NA_NA_NA_NA_NA_NA_NA_NA_NA
Otu12008	Eukaryota_SAR_Stramenopiles_Peronosporomycetes_Atkinsiella_NA_NA_NA_NA_NA_NA_NA_NA_NA_NA_NA_NA_NA_NA_NA_NA_NA_NA_NA_NA_NA_NA_NA_NA_NA_NA_NA_NA_NA_NA_NA_NA_NA_NA_NA
Otu11717	Eukaryota_SAR_Rhizaria_Cercozoa_Vampyrellidae_uncultured_NA_NA_NA_NA_NA_NA_NA_NA_NA_NA_NA_NA_NA_NA_NA_NA_NA_NA_NA_NA_NA_NA_NA_NA_NA_NA_NA_NA_NA_NA_NA_NA_NA_NA_NA
Otu11716	Eukaryota_SAR_Alveolata_Apicomplexa_Conoidasida_Gregarinasina_Eugregarinorida_Elev-18S-1089_NA_NA_NA_NA_NA_NA_NA_NA_NA_NA_NA_NA_NA_NA_NA_NA_NA_NA_NA_NA_NA_NA_NA_NA_NA_NA_NA_NA_NA
Otu12012	Eukaryota_Opisthokonta_Nucletmycea_Fungi_Dikarya_Ascomycota_Pezizomycotina_Eurotiomycetes_Incertae Sedis_Incertae Sedis_Phaeomoniella_NA_NA_NA_NA_NA_NA_NA_NA_NA_NA_NA_NA_NA_NA_NA_NA_NA_NA_NA_NA_NA_NA
Otu11720	Eukaryota_Opisthokonta_Nucletmycea_Fungi_Dikarya_Ascomycota_Pezizomycotina_Orbiliomycetes_Orbiliales_Orbiliaceae_Dactylella_NA_NA_NA_NA_NA_NA_NA_NA_NA_NA_NA_NA_NA_NA_NA_NA_NA_NA_NA_NA_NA_NA_NA
Otu1172	Eukaryota_Opisthokonta_Holozoa_Metazoa (Animalia)_Eumetazoa_Bilateria_Arthropoda_Crustacea_Malacostraca_Eumalacostraca_Peracarida_NA_NA_NA_NA_NA_NA_NA_NA_NA_NA_NA_NA_NA_NA_NA_NA
Otu12016	Eukaryota_Opisthokonta_Nucletmycea_Fungi_Dikarya_Ascomycota_Pezizomycotina_Dothideomycetes_Capnodiales_Mycosphaerellaceae_Uwebraunia_NA_NA_NA_NA_NA_NA_NA_NA_NA_NA_NA_NA_NA_NA_NA_NA_NA_NA_NA_NA_NA
Otu11725	Eukaryota_Opisthokonta_Nucletmycea_Fungi_Chytridiomycota_Incertae Sedis_Chytridiomycetes_Chytridiales_NA_NA_NA_NA_NA_NA_NA_NA_NA_NA_NA_NA_NA_NA_NA_NA_NA_NA_NA_NA_NA_NA_NA_NA_NA_NA_NA_NA_NA_NA_NA_NA_NA
Otu11724	Eukaryota_Opisthokonta_Nucletmycea_Fungi_Chytridiomycota_Incertae Sedis_Chytridiomycetes_Chytridiales_NA_NA_NA_NA_NA_NA_NA_NA_NA_NA_NA_NA_NA_NA_NA_NA_NA_NA_NA_NA_NA_NA_NA_NA_NA_NA_NA_NA_NA_NA
Otu12022	Eukaryota_Opisthokonta_Nucletmycea_Fungi_Dikarya_Basidiomycota_Agaricomycotina_Agaricomycetes_NA_NA_NA_NA_NA_NA_NA_NA_NA_NA_NA_NA_NA_NA_NA_NA_NA_NA_NA_NA_NA_NA_NA_NA_NA_NA
Otu11734	Eukaryota_Opisthokonta_Nucletmycea_Fungi_Dikarya_Ascomycota_Pezizomycotina_Sordariomycetes_Hypocreales_Incertae Sedis_Acremonium_NA_NA_NA_NA_NA_NA_NA_NA_NA_NA_NA_NA_NA_NA_NA_NA_NA_NA_NA_NA_NA_NA_NA
Otu11732	Eukaryota_Opisthokonta_Nucletmycea_Fungi_Incertae Sedis_Kickxellomycotina_Incertae Sedis_Harpellales_Legeriomycetaceae_Orphella_NA_NA_NA_NA_NA_NA_NA_NA_NA_NA_NA_NA_NA_NA_NA_NA_NA_NA_NA_NA_NA_NA_NA_NA_NA_NA_NA_NA
Otu12029	Eukaryota_SAR_Rhizaria_Cercozoa_Thecofilosea_uncultured_NA_NA_NA_NA_NA_NA_NA_NA_NA_NA_NA_NA_NA_NA_NA_NA_NA_NA_NA_NA_NA_NA_NA_NA_NA_NA_NA_NA_NA_NA_NA
Otu1174	Eukaryota_Opisthokonta_Holozoa_Metazoa (Animalia)_Eumetazoa_Bilateria_Arthropoda_Hexapoda_Insecta_Pterygota_Neoptera_Hymenoptera_NA_NA_NA_NA_NA_NA_NA_NA_NA_NA_NA_NA
Otu11739	Eukaryota_SAR_Alveolata_Protalveolata_Perkinsidae_A31_NA_NA_NA_NA_NA_NA_NA_NA_NA_NA_NA_NA_NA_NA_NA_NA_NA_NA_NA_NA_NA_NA_NA_NA_NA_NA_NA_NA_NA_NA_NA_NA_NA_NA_NA_NA_NA
Otu12033	Eukaryota_Opisthokonta_Nucletmycea_Fungi_Dikarya_Basidiomycota_Agaricomycotina_Tremellomycetes_Tremellales_Exidiaceae_Craterocolla_NA_NA_NA_NA_NA_NA_NA_NA_NA_NA_NA_NA_NA_NA_NA_NA_NA_NA_NA_NA_NA_NA_NA_NA
Otu11745	Eukaryota_Opisthokonta_Holozoa_Metazoa (Animalia)_Eumetazoa_Bilateria_Nematoda_Chromadorea_Desmodorida_NA_NA_NA_NA_NA_NA_NA_NA_NA_NA_NA_NA_NA_NA_NA_NA_NA_NA_NA_NA_NA_NA_NA_NA_NA
Otu11744	Eukaryota_SAR_Stramenopiles_Bicosoecida_Paramonas_NA_NA_NA_NA_NA_NA_NA_NA_NA_NA_NA_NA_NA_NA_NA_NA_NA_NA_NA_NA_NA_NA_NA_NA_NA_NA_NA_NA_NA_NA_NA_NA_NA_NA_NA_NA_NA_NA_NA
Otu12041	Eukaryota_Opisthokonta_Nucletmycea_Fungi_Dikarya_Basidiomycota_Agaricomycotina_Agaricomycetes_NA_NA_NA_NA_NA_NA_NA_NA_NA_NA_NA_NA_NA_NA_NA_NA_NA_NA_NA_NA_NA_NA_NA_NA_NA_NA_NA_NA_NA_NA_NA_NA_NA_NA_NA_NA
Otu11749	Eukaryota_Opisthokonta_Nucletmycea_Fungi_Dikarya_Ascomycota_Pezizomycotina_Sordariomycetes_Lulworthiales_Lulworthiaceae_Lindra_NA_NA_NA_NA_NA_NA_NA_NA_NA_NA_NA_NA_NA_NA_NA_NA_NA_NA_NA_NA_NA
Otu11748	Eukaryota_Archaeplastida_Chloroplastida_Charophyta_Phragmoplastophyta_Streptophyta_Embryophyta_Tracheophyta_Spermatophyta_Magnoliophyta_NA_NA_NA_NA_NA_NA_NA_NA_NA_NA_NA_NA_NA_NA_NA_NA_NA_NA
Otu12046	Eukaryota_Opisthokonta_Nucletmycea_Fungi_Neocallimastigomycota_Incertae Sedis_Neocallimastigomycetes_Neocallimastigales_Neocallimastigaceae_NA_NA_NA_NA_NA_NA_NA_NA_NA_NA_NA_NA_NA_NA_NA_NA_NA_NA_NA_NA_NA_NA_NA_NA_NA_NA_NA_NA_NA_NA_NA_NA_NA
Otu11753	Eukaryota_Amoebozoa_Schizoplasmodiida_Schizoplasmodium_NA_NA_NA_NA_NA_NA_NA_NA_NA_NA_NA_NA_NA_NA_NA_NA_NA_NA_NA_NA_NA_NA_NA_NA_NA_NA_NA_NA_NA_NA_NA_NA_NA_NA_NA_NA
Otu11752	Eukaryota_Opisthokonta_Holozoa_Metazoa (Animalia)_Eumetazoa_Bilateria_Gastrotricha_Chaetonotida_NA_NA_NA_NA_NA_NA_NA_NA_NA_NA_NA_NA_NA_NA_NA_NA_NA_NA_NA_NA_NA_NA_NA_NA_NA_NA
Otu12050	Eukaryota_Opisthokonta_Holozoa_Metazoa (Animalia)_Eumetazoa_Bilateria_Annelida_Clitellata_Branchiobdellae_Branchiobdellida_NA_NA_NA_NA_NA_NA_NA_NA_NA_NA_NA_NA_NA_NA_NA_NA_NA_NA_NA_NA_NA_NA_NA
Otu11757	Eukaryota_Opisthokonta_Nucletmycea_Fungi_Cryptomycota_Incertae Sedis_Incertae Sedis_Incertae Sedis_Incertae Sedis_Paramicrosporidium_NA_NA_NA_NA_NA_NA_NA_NA_NA_NA_NA_NA_NA_NA_NA_NA_NA_NA_NA_NA_NA_NA_NA_NA_NA_NA_NA_NA_NA_NA_NA_NA_NA_NA
Otu11756	Eukaryota_Opisthokonta_Nucletmycea_Fungi_Dikarya_Basidiomycota_Agaricomycotina_Agaricomycetes_Boletales_Sclerodermataceae_Scleroderma_NA_NA_NA_NA_NA_NA_NA_NA_NA_NA_NA_NA_NA_NA_NA_NA_NA_NA_NA_NA_NA_NA_NA
Otu12055	Eukaryota_Opisthokonta_Holozoa_Metazoa (Animalia)_Eumetazoa_Bilateria_Arthropoda_Chelicerata_Arachnida_Acari_NA_NA_NA_NA_NA_NA_NA_NA_NA_NA_NA_NA_NA_NA_NA_NA_NA_NA
Otu1176	Eukaryota_Opisthokonta_Holozoa_Metazoa (Animalia)_Eumetazoa_Bilateria_Mollusca_Gastropoda_Caenogastropoda_NA_NA_NA_NA_NA_NA_NA_NA_NA_NA_NA_NA_NA_NA_NA_NA_NA_NA_NA_NA_NA_NA
Otu11762	Eukaryota_SAR_Stramenopiles_Labyrinthulomycetes_Thraustochytriaceae_Thraustochytrium_NA_NA_NA_NA_NA_NA_NA_NA_NA_NA_NA_NA_NA_NA_NA_NA_NA_NA_NA_NA_NA_NA_NA_NA_NA_NA_NA_NA_NA_NA_NA_NA_NA_NA_NA
Otu12058	Eukaryota_Amoebozoa_Discosea_Flabellinia_Vannellida_uncultured_NA_NA_NA_NA_NA_NA_NA_NA_NA_NA_NA_NA_NA_NA_NA_NA_NA_NA_NA_NA_NA_NA_NA_NA_NA_NA_NA_NA_NA_NA_NA_NA_NA
Otu11763	Eukaryota_SAR_Rhizaria_Cercozoa_Imbricatea_Silicofilosea_Euglyphida_Euglyphidae_Euglypha_NA_NA_NA_NA_NA_NA_NA_NA_NA_NA_NA_NA_NA_NA_NA_NA_NA_NA_NA_NA_NA_NA_NA_NA_NA_NA_NA_NA_NA
Otu11769	Eukaryota_Opisthokonta_Nucletmycea_Fungi_Dikarya_Ascomycota_Pezizomycotina_Eurotiomycetes_Mycocaliciales_Mycocaliciaceae_Chaenothecopsis_NA_NA_NA_NA_NA_NA_NA_NA_NA_NA_NA_NA_NA_NA_NA_NA_NA_NA_NA_NA_NA_NA
Otu12061	Eukaryota_Opisthokonta_Nucletmycea_Fungi_Incertae Sedis_Kickxellomycotina_Incertae Sedis_Kickxellales_Kickxellaceae_Mycoemilia_NA_NA_NA_NA_NA_NA_NA_NA_NA_NA_NA_NA_NA_NA_NA_NA_NA_NA_NA_NA_NA_NA_NA_NA_NA_NA_NA_NA
Otu1177	Eukaryota_Opisthokonta_Nucletmycea_Fungi_Dikarya_Basidiomycota_Agaricomycotina_Tremellomycetes_Tremellales_Exidiaceae_Craterocolla_NA_NA_NA_NA_NA_NA_NA_NA_NA_NA_NA_NA_NA_NA_NA_NA_NA_NA_NA_NA_NA_NA_NA_NA
Otu11773	Eukaryota_SAR_Alveolata_Dinoflagellata_Dinophyceae_Peridiniphycidae_Gonyaulacales_Ceratium_NA_NA_NA_NA_NA_NA_NA_NA_NA_NA_NA_NA_NA_NA_NA_NA_NA_NA_NA_NA_NA_NA_NA_NA_NA_NA_NA_NA_NA_NA_NA_NA_NA_NA
Otu12068	Eukaryota_Opisthokonta_Holozoa_Ichthyosporea_Ichthyophonae_Ichthyophonidae_Freshwater Ichthyosporeans 1_NA_NA_NA_NA_NA_NA_NA_NA_NA_NA_NA_NA_NA_NA_NA_NA_NA_NA_NA_NA_NA_NA_NA_NA_NA_NA_NA_NA_NA_NA_NA_NA_NA_NA
Otu11774	Eukaryota_Amoebozoa_Tubulinea_Euamoebida_BOLA868_NA_NA_NA_NA_NA_NA_NA_NA_NA_NA_NA_NA_NA_NA_NA_NA_NA_NA_NA_NA_NA_NA_NA_NA_NA_NA_NA_NA_NA_NA_NA_NA_NA_NA_NA_NA_NA
Otu11779	Eukaryota_Archaeplastida_Chloroplastida_Chlorophyta_Mamiellophyceae_Mamiellales_Ostreococcus_NA_NA_NA_NA_NA_NA_NA_NA_NA_NA_NA_NA_NA_NA_NA_NA_NA_NA_NA_NA_NA_NA_NA_NA_NA_NA_NA_NA_NA_NA_NA_NA
Otu12072	Eukaryota_SAR_Alveolata_Protalveolata_Syndiniales_Syndiniales Group II_NA_NA_NA_NA_NA_NA_NA_NA_NA_NA_NA_NA_NA_NA_NA_NA_NA_NA_NA_NA_NA_NA_NA_NA_NA_NA_NA_NA_NA_NA_NA_NA_NA_NA_NA_NA_NA_NA
Otu1178	Eukaryota_Opisthokonta_Holozoa_Metazoa (Animalia)_Eumetazoa_Bilateria_Platyhelminthes_Catenulida_NA_NA_NA_NA_NA_NA_NA_NA_NA_NA_NA_NA_NA_NA_NA_NA_NA_NA_NA_NA_NA_NA_NA_NA_NA_NA_NA_NA_NA_NA_NA_NA_NA_NA_NA_NA
Otu11783	Eukaryota_Cryptophyceae_P1-31_NA_NA_NA_NA_NA_NA_NA_NA_NA_NA_NA_NA_NA_NA_NA_NA_NA_NA_NA_NA_NA_NA_NA_NA_NA_NA_NA_NA_NA_NA_NA_NA_NA_NA_NA_NA_NA_NA_NA_NA_NA
Otu1208	Eukaryota_Opisthokonta_Nucletmycea_Fungi_Dikarya_Basidiomycota_Agaricomycotina_Agaricomycetes_Hymenochaetales_Hymenochaetaceae_Inonotus_NA_NA_NA_NA_NA_NA_NA_NA_NA_NA_NA_NA_NA_NA_NA_NA_NA_NA_NA_NA_NA_NA_NA_NA
Otu11785	Eukaryota_Archaeplastida_Chloroplastida_Charophyta_Phragmoplastophyta_Zygnematophyceae_Desmidiales_Spondylosium_NA_NA_NA_NA_NA_NA_NA_NA_NA_NA_NA_NA_NA_NA_NA_NA_NA_NA_NA_NA_NA_NA_NA_NA_NA_NA_NA_NA_NA_NA
Otu1179	Eukaryota_Opisthokonta_Holozoa_Metazoa (Animalia)_Eumetazoa_Bilateria_Gastrotricha_Chaetonotida_NA_NA_NA_NA_NA_NA_NA_NA_NA_NA_NA_NA_NA_NA_NA_NA_NA_NA_NA_NA_NA_NA_NA_NA_NA_NA_NA_NA_NA_NA_NA_NA_NA_NA_NA_NA
Otu12085	Eukaryota_SAR_Alveolata_Apicomplexa_Conoidasida_Gregarinasina_Eugregarinorida_CCA5_NA_NA_NA_NA_NA_NA_NA_NA_NA_NA_NA_NA_NA_NA_NA_NA_NA_NA_NA_NA_NA_NA_NA_NA_NA_NA_NA_NA_NA_NA_NA_NA_NA_NA_NA
Otu11790	Eukaryota_Opisthokonta_Nucletmycea_Fungi_Cryptomycota_Incertae Sedis_Incertae Sedis_Incertae Sedis_Incertae Sedis_Nucleophaga_NA_NA_NA_NA_NA_NA_NA_NA_NA_NA_NA_NA_NA_NA_NA_NA_NA_NA_NA_NA_NA_NA_NA_NA_NA_NA_NA_NA_NA_NA_NA
Otu1180	Eukaryota_Opisthokonta_Holozoa_Metazoa (Animalia)_Eumetazoa_Bilateria_Arthropoda_Crustacea_Ostracoda_Podocopa_Podocopida_NA_NA_NA_NA_NA_NA_NA_NA_NA_NA_NA_NA_NA_NA_NA_NA
Otu12091	Eukaryota_Opisthokonta_Nucletmycea_Fungi_Cryptomycota_LKM11_NA_NA_NA_NA_NA_NA_NA_NA_NA_NA_NA_NA_NA_NA_NA_NA_NA_NA_NA_NA_NA_NA_NA_NA_NA_NA_NA_NA_NA_NA_NA_NA_NA_NA_NA_NA_NA_NA
Otu11792	Eukaryota_Archaeplastida_Chloroplastida_Charophyta_Phragmoplastophyta_Zygnematophyceae_NA_NA_NA_NA_NA_NA_NA_NA_NA_NA_NA_NA_NA_NA_NA_NA_NA_NA_NA_NA_NA_NA_NA_NA_NA_NA_NA_NA_NA_NA_NA_NA
Otu11803	Eukaryota_SAR_Rhizaria_Cercozoa_Phytomyxea_Woronina_NA_NA_NA_NA_NA_NA_NA_NA_NA_NA_NA_NA_NA_NA_NA_NA_NA_NA_NA_NA_NA_NA_NA_NA_NA_NA_NA_NA_NA_NA_NA_NA_NA_NA_NA
Otu12096	Eukaryota_Opisthokonta_Nucletmycea_Fungi_Dikarya_Ascomycota_Pezizomycotina_Dothideomycetes_Mytilinidiales_Mytilinidiaceae_Mytilinidion_NA_NA_NA_NA_NA_NA_NA_NA_NA_NA_NA_NA_NA_NA_NA_NA_NA_NA_NA_NA_NA
Otu11800	Eukaryota_Amoebozoa_Cavosteliida_Tychosporium_NA_NA_NA_NA_NA_NA_NA_NA_NA_NA_NA_NA_NA_NA_NA_NA_NA_NA_NA_NA_NA_NA_NA_NA_NA_NA_NA_NA_NA_NA_NA_NA_NA_NA_NA_NA
Otu11807	Eukaryota_Opisthokonta_Holozoa_Metazoa (Animalia)_Eumetazoa_Bilateria_Arthropoda_Hexapoda_Insecta_Pterygota_Neoptera_Dictyoptera_Blattodea_NA_NA_NA_NA_NA_NA_NA_NA_NA_NA
Otu121	Eukaryota_Opisthokonta_Nucletmycea_Fungi_Dikarya_Basidiomycota_Agaricomycotina_Agaricomycetes_Agaricales_Tricholomataceae_Tricholoma_NA_NA_NA_NA_NA_NA_NA_NA_NA_NA_NA_NA_NA_NA_NA_NA_NA_NA_NA_NA_NA_NA_NA_NA
Otu11804	Eukaryota_Opisthokonta_Nucletmycea_Fungi_Dikarya_Basidiomycota_Agaricomycotina_Agaricomycetes_Gomphales_Gomphaceae_Ramaria_NA_NA_NA_NA_NA_NA_NA_NA_NA_NA_NA_NA_NA_NA_NA_NA_NA_NA_NA_NA_NA_NA_NA_NA
Otu11810	Eukaryota_SAR_Rhizaria_Cercozoa_Cercomonadidae_Cercomonas_NA_NA_NA_NA_NA_NA_NA_NA_NA_NA_NA_NA_NA_NA_NA_NA_NA_NA_NA_NA_NA_NA_NA_NA_NA_NA_NA_NA_NA_NA_NA_NA_NA_NA
Otu12105	Eukaryota_SAR_Rhizaria_Cercozoa_Cercomonadidae_Cercomonas_NA_NA_NA_NA_NA_NA_NA_NA_NA_NA_NA_NA_NA_NA_NA_NA_NA_NA_NA_NA_NA_NA_NA_NA_NA_NA_NA_NA_NA_NA_NA_NA_NA_NA
Otu11808	Eukaryota_Opisthokonta_Nucletmycea_Fungi_Dikarya_Basidiomycota_Agaricomycotina_Agaricomycetes_Gomphales_Gomphaceae_Gomphus_NA_NA_NA_NA_NA_NA_NA_NA_NA_NA_NA_NA_NA_NA_NA_NA_NA_NA_NA_NA_NA_NA_NA_NA
Otu11814	Eukaryota_SAR_Rhizaria_Cercozoa_Cercomonadidae_Cercomonas_NA_NA_NA_NA_NA_NA_NA_NA_NA_NA_NA_NA_NA_NA_NA_NA_NA_NA_NA_NA_NA_NA_NA_NA_NA_NA_NA_NA_NA_NA_NA_NA_NA_NA
Otu12110	Eukaryota_SAR_Alveolata_Apicomplexa_Conoidasida_Gregarinasina_Eugregarinorida_Leidyana_NA_NA_NA_NA_NA_NA_NA_NA_NA_NA_NA_NA_NA_NA_NA_NA_NA_NA_NA_NA_NA_NA_NA_NA_NA_NA_NA_NA_NA_NA
Otu11811	Eukaryota_Opisthokonta_Holozoa_Metazoa (Animalia)_Eumetazoa_Bilateria_Platyhelminthes_Rhabditophora_Seriata_Tricladida_Continenticola_NA_NA_NA_NA_NA_NA_NA_NA_NA_NA_NA_NA_NA_NA_NA_NA_NA_NA_NA_NA_NA_NA
Otu1182	Eukaryota_Opisthokonta_Nucletmycea_Fungi_Dikarya_Basidiomycota_Agaricomycotina_Agaricomycetes_Atheliales_Atheliaceae_Athelia_NA_NA_NA_NA_NA_NA_NA_NA_NA_NA_NA_NA_NA_NA_NA_NA_NA_NA_NA_NA_NA_NA_NA_NA
Otu12114	Eukaryota_SAR_Rhizaria_Cercozoa_Thecofilosea_Incertae Sedis_Lecythium_NA_NA_NA_NA_NA_NA_NA_NA_NA_NA_NA_NA_NA_NA_NA_NA_NA_NA_NA_NA_NA_NA_NA_NA_NA_NA_NA_NA_NA_NA_NA_NA_NA_NA_NA_NA_NA
Otu11815	Eukaryota_Opisthokonta_Nucletmycea_Fungi_Dikarya_Basidiomycota_Pucciniomycotina_NA_NA_NA_NA_NA_NA_NA_NA_NA_NA_NA_NA_NA_NA_NA_NA_NA_NA_NA_NA_NA_NA_NA_NA_NA_NA_NA_NA_NA_NA_NA_NA_NA_NA_NA_NA_NA
Otu11822	Eukaryota_Opisthokonta_Holozoa_Metazoa (Animalia)_Eumetazoa_Bilateria_Arthropoda_Crustacea_Malacostraca_Eumalacostraca_Peracarida_NA_NA_NA_NA_NA_NA_NA_NA_NA_NA_NA_NA_NA_NA_NA_NA
Otu12119	Eukaryota_Opisthokonta_Nucletmycea_Fungi_Dikarya_Basidiomycota_Agaricomycotina_Agaricomycetes_NA_NA_NA_NA_NA_NA_NA_NA_NA_NA_NA_NA_NA_NA_NA_NA_NA_NA_NA_NA_NA_NA_NA_NA_NA_NA_NA
Otu11823	Eukaryota_Opisthokonta_Nucletmycea_Fungi_Blastocladiomycota_Incertae Sedis_Blastocladiomycetes_Blastocladiales_Physodermataceae_Physoderma_NA_NA_NA_NA_NA_NA_NA_NA_NA_NA_NA_NA_NA_NA_NA_NA_NA_NA_NA_NA_NA_NA_NA_NA_NA_NA_NA_NA
Otu11826	Eukaryota_Opisthokonta_Nucletmycea_Fungi_LKM15_NA_NA_NA_NA_NA_NA_NA_NA_NA_NA_NA_NA_NA_NA_NA_NA_NA_NA_NA_NA_NA_NA_NA_NA_NA_NA_NA_NA_NA_NA_NA_NA_NA_NA_NA_NA_NA
Otu12122	Eukaryota_SAR_Alveolata_Ciliophora_Intramacronucleata_Conthreep_Oligohymenophorea_CV1-B1-45_NA_NA_NA_NA_NA_NA_NA_NA_NA_NA_NA_NA_NA_NA_NA_NA_NA_NA_NA_NA_NA_NA_NA_NA_NA_NA_NA_NA_NA_NA_NA_NA
Otu11827	Eukaryota_Opisthokonta_Nucletmycea_Fungi_Dikarya_Basidiomycota_Pucciniomycotina_Incertae Sedis_Incertae Sedis_Incertae Sedis_Tritirachium_NA_NA_NA_NA_NA_NA_NA_NA_NA_NA_NA_NA_NA_NA_NA_NA_NA_NA_NA_NA_NA_NA_NA_NA_NA
Otu11830	Eukaryota_SAR_Rhizaria_Cercozoa_NA_NA_NA_NA_NA_NA_NA_NA_NA_NA_NA_NA_NA_NA_NA_NA_NA_NA_NA_NA_NA_NA_NA_NA_NA_NA_NA_NA_NA_NA_NA_NA_NA_NA_NA_NA_NA_NA_NA
Otu12128	Eukaryota_SAR_Rhizaria_Cercozoa_Imbricatea_Silicofilosea_Euglyphida_Trinematidae_NA_NA_NA_NA_NA_NA_NA_NA_NA_NA_NA_NA_NA_NA_NA_NA_NA_NA_NA_NA_NA_NA_NA_NA_NA_NA_NA_NA_NA_NA_NA_NA_NA_NA_NA_NA
Otu11831	Eukaryota_SAR_Rhizaria_Cercozoa_Vampyrellidae_uncultured_NA_NA_NA_NA_NA_NA_NA_NA_NA_NA_NA_NA_NA_NA_NA_NA_NA_NA_NA_NA_NA_NA_NA_NA_NA_NA_NA_NA_NA_NA_NA_NA_NA_NA_NA_NA_NA
Otu11834	Eukaryota_SAR_Stramenopiles_Ochrophyta_Diatomea_Bacillariophytina_Bacillariophyceae_Nitzschia_NA_NA_NA_NA_NA_NA_NA_NA_NA_NA_NA_NA_NA_NA_NA_NA_NA_NA_NA_NA_NA_NA_NA_NA_NA_NA_NA_NA_NA_NA
Otu12131	Eukaryota_SAR_Stramenopiles_MAST-9_NA_NA_NA_NA_NA_NA_NA_NA_NA_NA_NA_NA_NA_NA_NA_NA_NA_NA_NA_NA_NA_NA_NA_NA_NA_NA_NA_NA_NA_NA_NA_NA_NA_NA_NA_NA_NA_NA_NA_NA
Otu11835	Eukaryota_Opisthokonta_Nucletmycea_Fungi_Chytridiomycota_Incertae Sedis_Chytridiomycetes_Chytridiales_Chytridiaceae_NA_NA_NA_NA_NA_NA_NA_NA_NA_NA_NA_NA_NA_NA_NA_NA_NA_NA_NA_NA_NA_NA_NA_NA_NA_NA_NA_NA_NA_NA_NA_NA
Otu11838	Eukaryota_SAR_Rhizaria_Cercozoa_Novel Clade 12_NA_NA_NA_NA_NA_NA_NA_NA_NA_NA_NA_NA_NA_NA_NA_NA_NA_NA_NA_NA_NA_NA_NA_NA_NA_NA_NA_NA_NA_NA_NA_NA_NA_NA_NA_NA_NA
Otu11839	Eukaryota_Centrohelida_Acanthocystidae_Pterocystis_NA_NA_NA_NA_NA_NA_NA_NA_NA_NA_NA_NA_NA_NA_NA_NA_NA_NA_NA_NA_NA_NA_NA_NA_NA_NA_NA_NA_NA_NA_NA_NA_NA_NA_NA_NA_NA_NA_NA
Otu11842	Eukaryota_Opisthokonta_Nucletmycea_Fungi_Incertae Sedis_Mucoromycotina_Incertae Sedis_Endogonales_NA_NA_NA_NA_NA_NA_NA_NA_NA_NA_NA_NA_NA_NA_NA_NA_NA_NA_NA_NA_NA_NA_NA_NA_NA_NA_NA_NA_NA_NA_NA_NA
Otu11843	Eukaryota_Opisthokonta_Holozoa_Metazoa (Animalia)_Eumetazoa_Bilateria_Gastrotricha_Chaetonotida_NA_NA_NA_NA_NA_NA_NA_NA_NA_NA_NA_NA_NA_NA_NA_NA_NA_NA_NA_NA_NA_NA_NA_NA_NA_NA_NA_NA_NA
Otu11849	Eukaryota_Opisthokonta_Holozoa_Choanoflagellida_Clade L_NA_NA_NA_NA_NA_NA_NA_NA_NA_NA_NA_NA_NA_NA_NA_NA_NA_NA_NA_NA_NA_NA_NA_NA_NA_NA_NA_NA_NA_NA_NA_NA_NA_NA_NA_NA_NA_NA_NA
Otu11850	Eukaryota_SAR_Rhizaria_Cercozoa_Vampyrellidae_NA_NA_NA_NA_NA_NA_NA_NA_NA_NA_NA_NA_NA_NA_NA_NA_NA_NA_NA_NA_NA_NA_NA_NA_NA_NA_NA_NA_NA_NA_NA_NA_NA_NA_NA_NA
Otu11853	Eukaryota_Opisthokonta_Nucletmycea_Fungi_Dikarya_Ascomycota_Pezizomycotina_Sordariomycetes_Spathulosporales_Spathulosporaceae_Spathulospora_NA_NA_NA_NA_NA_NA_NA_NA_NA_NA_NA_NA_NA_NA_NA_NA_NA_NA_NA_NA_NA
Otu11854	Eukaryota_SAR_Stramenopiles_Ochrophyta_Chrysophyceae_Ochromonadales_Ochromonas_NA_NA_NA_NA_NA_NA_NA_NA_NA_NA_NA_NA_NA_NA_NA_NA_NA_NA_NA_NA_NA_NA_NA_NA_NA_NA_NA_NA_NA_NA_NA_NA_NA_NA
Otu11857	Eukaryota_Opisthokonta_Nucletmycea_Fungi_Dikarya_Basidiomycota_Agaricomycotina_Agaricomycetes_NA_NA_NA_NA_NA_NA_NA_NA_NA_NA_NA_NA_NA_NA_NA_NA_NA_NA_NA_NA_NA_NA_NA_NA_NA_NA_NA
Otu1186	Eukaryota_Opisthokonta_Nucletmycea_Fungi_Chytridiomycota_Incertae Sedis_Chytridiomycetes_Rhizophydiales_uncultured_NA_NA_NA_NA_NA_NA_NA_NA_NA_NA_NA_NA_NA_NA_NA_NA_NA_NA_NA_NA_NA_NA_NA_NA_NA_NA_NA_NA_NA_NA_NA_NA
Otu11862	Eukaryota_Opisthokonta_Nucletmycea_Fungi_Glomeromycota_Incertae Sedis_Glomeromycetes_Glomerales_Glomeraceae_Rhizophagus_NA_NA_NA_NA_NA_NA_NA_NA_NA_NA_NA_NA_NA_NA_NA_NA_NA_NA_NA_NA_NA_NA_NA_NA_NA_NA_NA_NA
Otu11863	Eukaryota_SAR_Rhizaria_Cercozoa_Imbricatea_Silicofilosea_Euglyphida_Trinematidae_NA_NA_NA_NA_NA_NA_NA_NA_NA_NA_NA_NA_NA_NA_NA_NA_NA_NA_NA_NA_NA_NA_NA_NA_NA_NA_NA_NA_NA_NA_NA_NA_NA_NA_NA_NA
Otu11869	Eukaryota_Opisthokonta_Nucletmycea_Fungi_Incertae Sedis_Mucoromycotina_Incertae Sedis_Endogonales_NA_NA_NA_NA_NA_NA_NA_NA_NA_NA_NA_NA_NA_NA_NA_NA_NA_NA_NA_NA_NA_NA_NA_NA_NA_NA_NA_NA_NA_NA_NA_NA
Otu1187	Eukaryota_Opisthokonta_Nucletmycea_Fungi_Dikarya_Basidiomycota_Ustilaginomycotina_Exobasidiomycetes_NA_NA_NA_NA_NA_NA_NA_NA_NA_NA_NA_NA_NA_NA_NA_NA_NA_NA_NA_NA_NA_NA_NA_NA_NA_NA_NA_NA
Otu11874	Eukaryota_Opisthokonta_Nucletmycea_Fungi_Dikarya_Ascomycota_Pezizomycotina_Leotiomycetes_Helotiales_Incertae Sedis_Synchaetomella_NA_NA_NA_NA_NA_NA_NA_NA_NA_NA_NA_NA_NA_NA_NA_NA_NA_NA_NA_NA_NA_NA
Otu11875	Eukaryota_Opisthokonta_Nucletmycea_Fungi_LKM15_NA_NA_NA_NA_NA_NA_NA_NA_NA_NA_NA_NA_NA_NA_NA_NA_NA_NA_NA_NA_NA_NA_NA_NA_NA_NA_NA_NA_NA_NA_NA_NA_NA_NA_NA_NA_NA
Otu11878	Eukaryota_Incertae Sedis_Apusomonadidae_NA_NA_NA_NA_NA_NA_NA_NA_NA_NA_NA_NA_NA_NA_NA_NA_NA_NA_NA_NA_NA_NA_NA_NA_NA_NA_NA_NA_NA_NA_NA_NA_NA_NA_NA_NA_NA_NA_NA_NA_NA
Otu11879	Eukaryota_Opisthokonta_Holozoa_Metazoa (Animalia)_Eumetazoa_Bilateria_Nematoda_Enoplea_Dorylaimia_Dorylaimida_NA_NA_NA_NA_NA_NA_NA_NA_NA_NA_NA_NA_NA_NA_NA_NA_NA_NA_NA_NA
Otu11882	Eukaryota_SAR_Stramenopiles_Ochrophyta_Chrysophyceae_Chrysocapsales_Chrysonebula_NA_NA_NA_NA_NA_NA_NA_NA_NA_NA_NA_NA_NA_NA_NA_NA_NA_NA_NA_NA_NA_NA_NA_NA_NA_NA_NA_NA_NA_NA_NA_NA_NA
Otu11884	Eukaryota_SAR_Alveolata_Apicomplexa_Conoidasida_Gregarinasina_Eugregarinorida_Elev-18S-1089_NA_NA_NA_NA_NA_NA_NA_NA_NA_NA_NA_NA_NA_NA_NA_NA_NA_NA_NA_NA_NA_NA_NA_NA_NA_NA_NA_NA_NA
Otu11894	Eukaryota_SAR_Alveolata_Apicomplexa_Conoidasida_Gregarinasina_Eugregarinorida_Gregarina_NA_NA_NA_NA_NA_NA_NA_NA_NA_NA_NA_NA_NA_NA_NA_NA_NA_NA_NA_NA_NA_NA_NA_NA_NA_NA_NA_NA_NA_NA
Otu119	Eukaryota_Opisthokonta_Nucletmycea_Fungi_Dikarya_Basidiomycota_Ustilaginomycotina_Exobasidiomycetes_Exobasidiales_NA_NA_NA_NA_NA_NA_NA_NA_NA_NA_NA_NA_NA_NA_NA_NA_NA_NA_NA_NA_NA_NA_NA_NA_NA_NA_NA_NA
Otu11905	Eukaryota_Opisthokonta_Holozoa_Metazoa (Animalia)_Eumetazoa_Bilateria_Nematoda_Chromadorea_Tylenchida_NA_NA_NA_NA_NA_NA_NA_NA_NA_NA_NA_NA_NA_NA_NA_NA_NA_NA_NA_NA_NA_NA_NA
Otu11911	Eukaryota_SAR_Alveolata_Ciliophora_Intramacronucleata_Conthreep_Colpodea_Platyophryida_Platyophrya_NA_NA_NA_NA_NA_NA_NA_NA_NA_NA_NA_NA_NA_NA_NA_NA_NA_NA_NA_NA_NA_NA_NA_NA_NA_NA_NA_NA_NA
Otu11917	Eukaryota_Opisthokonta_Nucletmycea_Fungi_Chytridiomycota_Incertae Sedis_Chytridiomycetes_Rhizophydiales_uncultured_NA_NA_NA_NA_NA_NA_NA_NA_NA_NA_NA_NA_NA_NA_NA_NA_NA_NA_NA_NA_NA_NA_NA_NA_NA_NA_NA_NA_NA_NA_NA_NA_NA_NA_NA
Otu11923	Eukaryota_SAR_Stramenopiles_Ochrophyta_Chrysophyceae_Chromulinales_Chrysamoeba_NA_NA_NA_NA_NA_NA_NA_NA_NA_NA
Otu11929	Eukaryota_SAR_Alveolata_Ciliophora_Intramacronucleata_Litostomatea_Haptoria_NA_NA_NA_NA_NA_NA_NA_NA_NA_NA_NA_NA_NA_NA_NA_NA_NA_NA_NA_NA_NA_NA_NA_NA_NA_NA_NA_NA_NA_NA_NA_NA_NA_NA_NA_NA
Otu11933	Eukaryota_Opisthokonta_Nucletmycea_Fungi_Dikarya_Basidiomycota_Agaricomycotina_Agaricomycetes_Polyporales_Polyporaceae_Diplomitoporus_NA_NA_NA_NA_NA_NA_NA_NA_NA_NA_NA_NA_NA_NA_NA_NA_NA_NA_NA_NA_NA_NA_NA_NA
Otu11937	_NA_NA_NA_NA_NA_NA_NA_NA_NA_NA_NA_NA_NA_NA_NA_NA_NA_NA_NA_NA_NA_NA_NA_NA_NA_NA_NA_NA_NA_NA_NA_NA_NA_NA_NA_NA
Otu11939	Eukaryota_Amoebozoa_Incertae Sedis_Arboramoeba_NA_NA_NA_NA_NA_NA_NA_NA_NA_NA_NA_NA_NA_NA_NA_NA_NA_NA_NA_NA_NA_NA_NA_NA_NA_NA_NA_NA_NA_NA_NA_NA_NA_NA
Otu11944	Eukaryota_SAR_Rhizaria_Cercozoa_Thecofilosea_Ebriacea_Ebria_NA_NA_NA_NA_NA_NA_NA_NA_NA_NA_NA_NA_NA_NA_NA_NA_NA_NA_NA_NA_NA_NA_NA_NA_NA_NA_NA_NA_NA_NA_NA_NA_NA_NA_NA
Otu11949	Eukaryota_SAR_Stramenopiles_Ochrophyta_Chrysophyceae_Ochromonadales_Ochromonas_NA_NA_NA_NA_NA_NA_NA_NA_NA_NA_NA_NA_NA_NA_NA_NA_NA_NA_NA_NA_NA_NA_NA_NA_NA_NA_NA_NA_NA_NA_NA_NA_NA
Otu11953	Eukaryota_Opisthokonta_Freshwater Opisthokonta_NA_NA_NA_NA_NA_NA_NA_NA_NA_NA_NA_NA_NA_NA_NA_NA_NA_NA_NA_NA_NA_NA_NA_NA_NA_NA_NA_NA_NA_NA_NA_NA_NA_NA_NA_NA_NA_NA_NA_NA_NA
Otu11959	Eukaryota_Opisthokonta_Holozoa_Metazoa (Animalia)_Eumetazoa_Bilateria_Rotifera_Monogononta_Flosculariacea_NA_NA_NA_NA_NA_NA_NA_NA_NA_NA_NA_NA_NA_NA_NA_NA_NA_NA_NA_NA_NA_NA_NA_NA
Otu11964	Eukaryota_Opisthokonta_Holozoa_Metazoa (Animalia)_Eumetazoa_Bilateria_Nematoda_Enoplea_Dorylaimia_Dorylaimida_NA_NA_NA_NA_NA_NA_NA_NA_NA_NA_NA_NA_NA_NA_NA_NA_NA_NA_NA_NA
Otu11972	Eukaryota_Amoebozoa_Cavosteliida_Schizoplasmodiopsis_NA_NA_NA_NA_NA_NA_NA_NA_NA_NA_NA_NA_NA_NA_NA_NA_NA_NA_NA_NA_NA_NA_NA_NA_NA_NA_NA_NA_NA_NA_NA_NA_NA_NA_NA_NA
Otu11976	Eukaryota_Opisthokonta_Nucletmycea_Fungi_Glomeromycota_Incertae Sedis_Glomeromycetes_Glomerales_NA_NA_NA_NA_NA_NA_NA_NA_NA_NA_NA_NA_NA_NA_NA_NA_NA_NA_NA_NA_NA_NA_NA_NA_NA_NA_NA_NA_NA_NA_NA_NA_NA_NA
Otu11980	Eukaryota_SAR_Rhizaria_Cercozoa_Vampyrellidae_Arachnula_NA_NA_NA_NA_NA_NA_NA_NA_NA_NA_NA_NA_NA_NA_NA_NA_NA_NA_NA_NA_NA_NA_NA_NA_NA_NA_NA_NA_NA_NA_NA_NA_NA_NA
Otu11985	Eukaryota_SAR_Rhizaria_Cercozoa_Glissomonadida_Bodomorpha_NA_NA_NA_NA_NA_NA_NA_NA_NA_NA_NA_NA_NA_NA_NA_NA_NA_NA_NA_NA_NA_NA_NA_NA_NA_NA_NA_NA_NA_NA_NA_NA_NA_NA_NA_NA
Otu11989	Eukaryota_Opisthokonta_Nucletmycea_Fungi_Dikarya_Basidiomycota_Agaricomycotina_Agaricomycetes_Agaricales_Entolomataceae_Clitopilus_NA_NA_NA_NA_NA_NA_NA_NA_NA_NA_NA_NA_NA_NA_NA_NA_NA_NA_NA_NA_NA_NA_NA_NA
Otu11992	Eukaryota_Opisthokonta_Nucletmycea_Fungi_Dikarya_Basidiomycota_Agaricomycotina_Agaricomycetes_NA_NA_NA_NA_NA_NA_NA_NA_NA_NA_NA_NA_NA_NA_NA_NA_NA_NA_NA_NA_NA_NA_NA_NA_NA_NA_NA
Otu120	Eukaryota_Opisthokonta_Holozoa_Metazoa (Animalia)_Eumetazoa_Bilateria_Nematoda_Enoplea_Enoplia_Triplonchida_NA_NA_NA_NA_NA_NA_NA_NA_NA_NA_NA_NA_NA_NA_NA_NA_NA_NA_NA_NA_NA_NA
Otu12002	Eukaryota_Archaeplastida_Chloroplastida_Charophyta_Phragmoplastophyta_Streptophyta_Embryophyta_Tracheophyta_Spermatophyta_Magnoliophyta_Santalales_Dendropemon_NA_NA_NA_NA_NA_NA_NA_NA_NA_NA_NA_NA_NA_NA_NA_NA
Otu12007	Eukaryota_SAR_Rhizaria_Cercozoa_Glissomonadida_Heteromita_NA_NA_NA_NA_NA_NA_NA_NA_NA_NA_NA_NA_NA_NA_NA_NA_NA_NA_NA_NA_NA_NA_NA_NA_NA_NA_NA_NA_NA_NA_NA_NA_NA_NA_NA_NA
Otu12010	Eukaryota_Opisthokonta_Nucletmycea_Discicristoidea_Incertae Sedis_NA_NA_NA_NA_NA_NA_NA_NA_NA_NA_NA_NA_NA_NA_NA_NA_NA_NA_NA_NA_NA_NA_NA_NA_NA_NA_NA_NA_NA_NA_NA_NA_NA_NA_NA_NA
Otu12015	Eukaryota_Opisthokonta_Holozoa_Metazoa (Animalia)_Eumetazoa_Bilateria_Nematoda_Chromadorea_Tylenchida_NA_NA_NA_NA_NA_NA_NA_NA_NA_NA_NA_NA_NA_NA_NA_NA_NA_NA_NA_NA_NA_NA_NA
Otu12021	Eukaryota_Amoebozoa_Incertae Sedis_Dictyamoeba_NA_NA_NA_NA_NA_NA_NA_NA_NA_NA_NA_NA_NA_NA_NA_NA_NA_NA_NA_NA_NA_NA_NA_NA_NA_NA_NA_NA_NA_NA_NA_NA_NA_NA_NA_NA_NA_NA_NA_NA
Otu12028	Eukaryota_Opisthokonta_Nucletmycea_Fungi_Dikarya_Ascomycota_Pezizomycotina_Eurotiomycetes_Chaetothyriales_Herpotrichiellaceae_Exophiala_NA_NA_NA_NA_NA_NA_NA_NA_NA_NA_NA_NA_NA_NA_NA_NA_NA_NA_NA_NA_NA_NA
Otu12031	Eukaryota_SAR_Rhizaria_Cercozoa_Novel Clade 12_NA_NA_NA_NA_NA_NA_NA_NA_NA_NA_NA_NA_NA_NA_NA_NA_NA_NA_NA_NA_NA_NA_NA_NA_NA_NA_NA_NA_NA_NA_NA_NA_NA_NA_NA_NA_NA_NA_NA
Otu12040	Eukaryota_Opisthokonta_Nucletmycea_Fungi_Glomeromycota_Incertae Sedis_Glomeromycetes_Glomerales_NA_NA_NA_NA_NA_NA_NA_NA_NA_NA_NA_NA_NA_NA_NA_NA_NA_NA_NA_NA_NA_NA_NA_NA_NA_NA_NA_NA_NA_NA_NA_NA_NA_NA
Otu12045	Eukaryota_Opisthokonta_Nucletmycea_Fungi_Cryptomycota_LKM11_NA_NA_NA_NA_NA_NA_NA_NA_NA_NA_NA_NA_NA_NA_NA_NA_NA_NA_NA_NA_NA_NA_NA_NA_NA_NA_NA_NA_NA_NA_NA_NA_NA_NA_NA_NA
Otu1205	Eukaryota_Amoebozoa_Schizoplasmodiida_Phalansterium_NA_NA_NA_NA_NA_NA_NA_NA_NA_NA_NA_NA_NA_NA_NA_NA_NA_NA_NA_NA_NA_NA_NA_NA_NA_NA_NA_NA_NA_NA_NA_NA_NA_NA_NA_NA_NA_NA_NA
Otu12054	Eukaryota_SAR_Rhizaria_Cercozoa_Thecofilosea_uncultured_NA_NA_NA_NA_NA_NA_NA_NA_NA_NA_NA_NA_NA_NA_NA_NA_NA_NA_NA_NA_NA_NA_NA_NA_NA_NA_NA_NA_NA_NA_NA
Otu12056	Eukaryota_Opisthokonta_Nucletmycea_Fungi_Dikarya_Ascomycota_Pezizomycotina_Pezizomycetes_Pezizales_Incertae Sedis_Fischerula_NA_NA_NA_NA_NA_NA_NA_NA_NA_NA_NA_NA_NA_NA_NA_NA_NA_NA_NA_NA_NA_NA_NA_NA
Otu12060	Eukaryota_Archaeplastida_Chloroplastida_Charophyta_Phragmoplastophyta_Streptophyta_Embryophyta_Tracheophyta_Spermatophyta_Magnoliophyta_Malpighiales_Tapura_NA_NA_NA_NA_NA_NA_NA_NA_NA_NA_NA_NA_NA_NA_NA_NA
Otu12065	Eukaryota_Opisthokonta_Nucletmycea_Fungi_Dikarya_Ascomycota_Taphrinomycotina_Archaeorhizomycetes_Archaeorhizomycetales_Archaeorhizomycetaceae_Archaeorhizomyces_NA_NA_NA_NA_NA_NA_NA_NA_NA_NA_NA_NA_NA_NA_NA_NA_NA_NA_NA_NA_NA_NA_NA_NA_NA
Otu12071	Eukaryota_Archaeplastida_Chloroplastida_Charophyta_Phragmoplastophyta_Streptophyta_Embryophyta_Tracheophyta_Spermatophyta_Magnoliophyta_NA_NA_NA_NA_NA_NA_NA_NA_NA_NA_NA_NA_NA
Otu12077	Eukaryota_SAR_Stramenopiles_Ochrophyta_Chrysophyceae_Ochromonadales_Ochromonas_NA_NA_NA_NA_NA_NA_NA_NA_NA_NA_NA_NA_NA_NA_NA_NA_NA_NA_NA_NA_NA_NA_NA_NA_NA_NA_NA_NA_NA_NA_NA_NA_NA_NA_NA_NA_NA
Otu12083	Eukaryota_SAR_Alveolata_Apicomplexa_Conoidasida_Gregarinasina_Eugregarinorida_D3P05A02_NA_NA_NA_NA_NA_NA_NA_NA_NA_NA_NA_NA_NA_NA_NA_NA_NA_NA_NA_NA_NA_NA_NA_NA_NA_NA_NA_NA_NA_NA_NA_NA_NA_NA_NA_NA
Otu12088	Eukaryota_Opisthokonta_Holozoa_Metazoa (Animalia)_Eumetazoa_Bilateria_Nematoda_Enoplea_Dorylaimia_Dorylaimida_NA_NA_NA_NA_NA_NA_NA_NA_NA_NA_NA_NA_NA_NA_NA_NA_NA_NA_NA_NA
Otu12090	Eukaryota_Amoebozoa_Discosea_Longamoebia_Centramoebida_Acanthamoeba_NA_NA_NA_NA_NA_NA_NA_NA_NA_NA_NA_NA_NA_NA_NA_NA_NA_NA_NA_NA_NA_NA_NA_NA_NA_NA_NA_NA_NA_NA_NA_NA_NA
Otu12095	Eukaryota_Opisthokonta_Nucletmycea_Fungi_Cryptomycota_Incertae Sedis_Incertae Sedis_Incertae Sedis_Incertae Sedis_Paramicrosporidium_NA_NA_NA_NA_NA_NA_NA_NA_NA_NA_NA_NA_NA_NA_NA_NA_NA_NA_NA_NA_NA_NA_NA_NA_NA_NA_NA_NA_NA_NA_NA_NA
Otu12099	Eukaryota_Opisthokonta_Nucletmycea_Discicristoidea_Nucleariida_Nucleariidae_Nuclearia_NA_NA_NA_NA_NA_NA_NA_NA_NA_NA_NA_NA_NA_NA_NA_NA_NA_NA_NA_NA_NA_NA_NA_NA_NA_NA_NA_NA_NA_NA_NA_NA_NA_NA
Otu12104	Eukaryota_Opisthokonta_Holozoa_Metazoa (Animalia)_Eumetazoa_Bilateria_Annelida_Clitellata_Branchiobdellae_Branchiobdellida_NA_NA_NA_NA_NA_NA_NA_NA_NA_NA_NA_NA_NA_NA_NA_NA_NA_NA_NA_NA_NA_NA_NA
Otu1211	Eukaryota_Opisthokonta_Nucletmycea_Fungi_Cryptomycota_Incertae Sedis_Incertae Sedis_Incertae Sedis_Incertae Sedis_Rozella_NA_NA_NA_NA_NA_NA_NA_NA_NA_NA_NA_NA_NA_NA_NA_NA_NA_NA_NA_NA_NA_NA_NA_NA_NA_NA_NA_NA_NA_NA_NA_NA
Otu12113	Eukaryota_Cryptophyceae_Cryptomonadales_FV18-2G7_NA_NA_NA_NA_NA_NA_NA_NA_NA_NA_NA_NA_NA_NA_NA_NA_NA_NA_NA_NA_NA_NA_NA_NA_NA_NA_NA_NA_NA_NA_NA_NA_NA_NA_NA_NA_NA_NA_NA_NA
Otu12118	Eukaryota_Amoebozoa_Discosea_Longamoebia_Centramoebida_Acanthamoeba_NA_NA_NA_NA_NA_NA_NA_NA_NA_NA_NA_NA_NA_NA_NA_NA_NA_NA_NA_NA_NA_NA_NA_NA_NA_NA_NA_NA_NA_NA_NA_NA_NA_NA_NA_NA_NA_NA
Otu12121	Eukaryota_Archaeplastida_Chloroplastida_Charophyta_Klebsormidiophyceae_NA_NA_NA_NA_NA_NA_NA_NA_NA_NA_NA_NA_NA_NA_NA_NA_NA_NA_NA_NA_NA_NA_NA_NA_NA_NA_NA_NA_NA_NA_NA_NA_NA_NA
Otu12127	Eukaryota_SAR_Rhizaria_Cercozoa_Novel Clade 2_NA_NA_NA_NA_NA_NA_NA_NA_NA_NA_NA_NA_NA_NA_NA_NA_NA_NA_NA_NA_NA_NA_NA_NA_NA_NA_NA_NA_NA_NA_NA_NA_NA_NA_NA_NA_NA_NA_NA
Otu12130	Eukaryota_Opisthokonta_Nucletmycea_Fungi_Dikarya_Basidiomycota_Agaricomycotina_Agaricomycetes_Agaricales_Marasmiaceae_Moniliophthora_NA_NA_NA_NA_NA_NA_NA_NA_NA_NA_NA_NA_NA_NA_NA_NA_NA_NA_NA_NA_NA_NA_NA
Otu12136	Eukaryota_Opisthokonta_Nucletmycea_Fungi_Dikarya_Basidiomycota_Agaricomycotina_Agaricomycetes_NA_NA_NA_NA_NA_NA_NA_NA_NA_NA_NA_NA_NA_NA_NA_NA_NA_NA_NA_NA_NA_NA_NA_NA_NA_NA_NA_NA_NA_NA_NA_NA_NA_NA
Otu1214	Eukaryota_SAR_Rhizaria_Cercozoa_Metromonadea_Metopion_NA_NA_NA_NA_NA_NA_NA_NA_NA_NA_NA_NA_NA_NA_NA_NA_NA_NA_NA_NA_NA_NA_NA_NA_NA_NA_NA_NA_NA_NA_NA_NA_NA_NA_NA_NA_NA
Otu1215	Eukaryota_Opisthokonta_Holozoa_Metazoa (Animalia)_Eumetazoa_Bilateria_Arthropoda_Crustacea_Maxillopoda_Copepoda_Harpacticoida_NA_NA_NA_NA_NA_NA_NA_NA_NA_NA_NA_NA_NA_NA_NA_NA
Otu12154	Eukaryota_SAR_Rhizaria_Cercozoa_Cercomonadidae_NA_NA_NA_NA_NA_NA_NA_NA_NA_NA_NA_NA_NA_NA_NA_NA_NA_NA_NA_NA_NA_NA_NA_NA_NA_NA_NA_NA_NA_NA_NA_NA_NA_NA_NA
Otu12158	Eukaryota_Opisthokonta_Nucletmycea_Fungi_Dikarya_Basidiomycota_Agaricomycotina_Tremellomycetes_Tremellales_NA_NA_NA_NA_NA_NA_NA_NA_NA_NA_NA_NA_NA_NA_NA_NA_NA_NA_NA_NA_NA_NA_NA_NA_NA_NA_NA_NA_NA_NA_NA_NA_NA
Otu12161	Eukaryota_SAR_Alveolata_Apicomplexa_Conoidasida_Gregarinasina_Eugregarinorida_Monocystis_NA_NA_NA_NA_NA_NA_NA_NA_NA_NA_NA_NA_NA_NA_NA_NA_NA_NA_NA_NA_NA_NA_NA_NA_NA_NA_NA_NA_NA
Otu12165	Eukaryota_Opisthokonta_Holozoa_Metazoa (Animalia)_Eumetazoa_Bilateria_Gastrotricha_Chaetonotida_NA_NA_NA_NA_NA_NA_NA_NA_NA_NA_NA_NA_NA_NA_NA_NA_NA_NA_NA_NA_NA_NA_NA_NA_NA_NA
Otu12173	Eukaryota_Opisthokonta_Nucletmycea_Fungi_Cryptomycota_Incertae Sedis_Incertae Sedis_Incertae Sedis_Incertae Sedis_Paramicrosporidium_NA_NA_NA_NA_NA_NA_NA_NA_NA_NA_NA_NA_NA_NA_NA_NA_NA_NA_NA_NA_NA_NA_NA_NA_NA_NA_NA_NA_NA_NA_NA_NA_NA_NA
Otu12179	Eukaryota_SAR_Alveolata_Ciliophora_Intramacronucleata_Conthreep_Oligohymenophorea_Peritrichia_NA_NA_NA_NA_NA_NA_NA_NA_NA_NA_NA_NA_NA_NA_NA_NA_NA_NA_NA_NA_NA_NA_NA_NA_NA_NA_NA_NA_NA_NA_NA_NA_NA_NA_NA_NA
Otu12182	Eukaryota_Opisthokonta_Nucletmycea_Fungi_Cryptomycota_Incertae Sedis_Incertae Sedis_Incertae Sedis_Incertae Sedis_Paramicrosporidium_NA_NA_NA_NA_NA_NA_NA_NA_NA_NA_NA_NA_NA_NA_NA_NA_NA_NA_NA_NA_NA_NA_NA_NA_NA_NA_NA_NA_NA_NA_NA
Otu12188	Eukaryota_Amoebozoa_Cavosteliida_Schizoplasmodiopsis_NA_NA_NA_NA_NA_NA_NA_NA_NA_NA_NA_NA_NA_NA_NA_NA_NA_NA_NA_NA_NA_NA_NA_NA_NA_NA_NA_NA_NA_NA_NA_NA_NA_NA_NA_NA
Otu12191	Eukaryota_SAR_Alveolata_Apicomplexa_Conoidasida_Gregarinasina_Eugregarinorida_Elev-18S-1089_NA_NA_NA_NA_NA_NA_NA_NA_NA_NA_NA_NA_NA_NA_NA_NA_NA_NA_NA_NA_NA_NA_NA_NA_NA_NA_NA_NA_NA
Otu12198	Eukaryota_SAR_Rhizaria_Cercozoa_uncultured_NA_NA_NA_NA_NA_NA_NA_NA_NA_NA_NA_NA_NA_NA_NA_NA_NA_NA_NA_NA_NA_NA_NA_NA_NA_NA_NA_NA_NA_NA_NA_NA_NA_NA_NA_NA_NA_NA_NA
Otu12203	Eukaryota_Opisthokonta_Nucletmycea_Fungi_Dikarya_Basidiomycota_Agaricomycotina_Agaricomycetes_NA_NA_NA_NA_NA_NA_NA_NA_NA_NA_NA_NA_NA_NA_NA_NA_NA_NA_NA_NA_NA_NA_NA_NA_NA_NA_NA_NA_NA_NA_NA_NA_NA_NA_NA_NA
Otu12205	Eukaryota_SAR_Alveolata_Protalveolata_Syndiniales_NA_NA_NA_NA_NA_NA_NA_NA_NA_NA_NA_NA_NA_NA_NA_NA_NA_NA_NA_NA_NA_NA_NA_NA_NA_NA_NA_NA_NA_NA_NA_NA_NA_NA_NA_NA_NA_NA_NA
Otu12211	Eukaryota_Opisthokonta_Holozoa_Metazoa (Animalia)_Eumetazoa_Bilateria_Platyhelminthes_Rhabditophora_Rhabdocoela_Neodalyellida_NA_NA_NA_NA_NA_NA_NA_NA_NA_NA_NA_NA_NA_NA_NA_NA_NA_NA_NA_NA_NA_NA_NA_NA
Otu12217	Eukaryota_Opisthokonta_Holozoa_Metazoa (Animalia)_Eumetazoa_Bilateria_Nematoda_Chromadorea_Tylenchida_NA_NA_NA_NA_NA_NA_NA_NA_NA_NA_NA_NA_NA_NA_NA_NA_NA_NA_NA_NA_NA_NA_NA
Otu12220	Eukaryota_Opisthokonta_Nucletmycea_Fungi_Dikarya_Ascomycota_Pezizomycotina_Sordariomycetes_Sordariales_Incertae Sedis_Kionochaeta_NA_NA_NA_NA_NA_NA_NA_NA_NA_NA_NA_NA_NA_NA_NA_NA_NA_NA_NA_NA_NA
Otu12226	Eukaryota_Opisthokonta_Holozoa_Filasterea_Ministeriida_Ministeridae_Ministeria_NA_NA_NA_NA_NA_NA_NA_NA_NA_NA_NA_NA_NA_NA_NA_NA_NA_NA_NA_NA_NA_NA_NA_NA_NA_NA_NA_NA_NA_NA_NA_NA_NA_NA_NA_NA_NA
Otu12231	Eukaryota_SAR_Alveolata_Ciliophora_Intramacronucleata_Spirotrichea_Protocruzia_NA_NA_NA_NA_NA_NA_NA_NA_NA_NA_NA_NA_NA_NA_NA_NA_NA_NA_NA_NA_NA_NA_NA_NA_NA_NA_NA_NA_NA_NA_NA_NA_NA_NA_NA_NA_NA
Otu12237	Eukaryota_SAR_Rhizaria_Cercozoa_Vampyrellidae_uncultured_NA_NA_NA_NA_NA_NA_NA_NA_NA_NA_NA_NA_NA_NA_NA_NA_NA_NA_NA_NA_NA_NA_NA_NA_NA_NA_NA_NA_NA_NA_NA_NA_NA_NA_NA_NA_NA_NA
Otu12239	Eukaryota_Opisthokonta_Nucletmycea_Fungi_Cryptomycota_LKM11_NA_NA_NA_NA_NA_NA_NA_NA_NA_NA_NA_NA_NA_NA_NA_NA_NA_NA_NA_NA_NA_NA_NA_NA_NA_NA_NA_NA_NA_NA_NA_NA_NA_NA_NA
Otu12242	Eukaryota_SAR_Alveolata_Ciliophora_Intramacronucleata_Conthreep_Prostomatea_Cryptocaryon_NA_NA_NA_NA_NA_NA_NA_NA_NA_NA_NA_NA_NA_NA_NA_NA_NA_NA_NA_NA_NA_NA_NA_NA_NA_NA_NA_NA_NA_NA_NA_NA_NA_NA_NA_NA
Otu12249	Eukaryota_Opisthokonta_Nucletmycea_Fungi_Cryptomycota_Incertae Sedis_Incertae Sedis_Incertae Sedis_Incertae Sedis_Paramicrosporidium_NA_NA_NA_NA_NA_NA_NA_NA_NA_NA_NA_NA_NA_NA_NA_NA_NA_NA_NA_NA_NA_NA_NA_NA_NA_NA_NA_NA_NA_NA_NA_NA_NA_NA
Otu11889	Eukaryota_Opisthokonta_Nucletmycea_Fungi_Cryptomycota_LKM11_NA_NA_NA_NA_NA_NA_NA_NA_NA_NA_NA_NA_NA_NA_NA_NA_NA_NA_NA_NA_NA_NA_NA_NA_NA_NA_NA_NA_NA_NA_NA_NA_NA_NA_NA
Otu12252	Eukaryota_SAR_Alveolata_Ciliophora_Intramacronucleata_Litostomatea_Haptoria_NA_NA_NA_NA_NA_NA_NA_NA_NA_NA_NA_NA_NA_NA_NA_NA_NA_NA_NA_NA_NA_NA_NA_NA_NA_NA_NA_NA_NA_NA_NA_NA_NA_NA_NA_NA_NA
Otu11888	Eukaryota_SAR_Rhizaria_Cercozoa_Imbricatea_Silicofilosea_Thaumatomonadida_Thaumatomonadidae_Thaumatomastix_NA_NA_NA_NA_NA_NA_NA_NA_NA_NA_NA_NA_NA_NA_NA_NA_NA_NA_NA_NA_NA_NA_NA_NA_NA_NA_NA_NA_NA
Otu11892	Eukaryota_Opisthokonta_Holozoa_Metazoa (Animalia)_Eumetazoa_Bilateria_Arthropoda_Crustacea_Ostracoda_Podocopa_Podocopida_NA_NA_NA_NA_NA_NA_NA_NA_NA_NA_NA_NA_NA_NA_NA_NA
Otu12259	Eukaryota_SAR_Rhizaria_Cercozoa_Cercomonadidae_Cercomonas_NA_NA_NA_NA_NA_NA_NA_NA_NA_NA_NA_NA_NA_NA_NA_NA_NA_NA_NA_NA_NA_NA_NA_NA_NA_NA_NA_NA_NA_NA_NA_NA_NA_NA
Otu11891	Eukaryota_Opisthokonta_Nucletmycea_Fungi_Glomeromycota_Incertae Sedis_Glomeromycetes_Glomerales_NA_NA_NA_NA_NA_NA_NA_NA_NA_NA_NA_NA_NA_NA_NA_NA_NA_NA_NA_NA_NA_NA_NA_NA_NA_NA_NA_NA_NA_NA
Otu11899	Eukaryota_Opisthokonta_Nucletmycea_Fungi_Dikarya_Ascomycota_Saccharomycotina_Saccharomycetes_Saccharomycetales_Incertae Sedis_Candida_NA_NA_NA_NA_NA_NA_NA_NA_NA_NA_NA_NA_NA_NA_NA_NA_NA_NA_NA_NA_NA_NA_NA
Otu12263	Eukaryota_SAR_Rhizaria_Cercozoa_Cercomonadidae_Cavernomonas_NA_NA_NA_NA_NA_NA_NA_NA_NA_NA_NA_NA_NA_NA_NA_NA_NA_NA_NA_NA_NA_NA_NA_NA_NA_NA_NA_NA_NA_NA_NA_NA_NA_NA
Otu11897	Eukaryota_SAR_Rhizaria_Cercozoa_Imbricatea_Silicofilosea_Thaumatomonadida_Thaumatomonadidae_NA_NA_NA_NA_NA_NA_NA_NA_NA_NA_NA_NA_NA_NA_NA_NA_NA_NA_NA_NA_NA_NA_NA_NA_NA_NA_NA_NA_NA_NA
Otu11901	Eukaryota_SAR_Rhizaria_Cercozoa_Glissomonadida_Heteromita_NA_NA_NA_NA_NA_NA_NA_NA_NA_NA_NA_NA_NA_NA_NA_NA_NA_NA_NA_NA_NA_NA_NA_NA_NA_NA_NA_NA_NA_NA_NA_NA_NA_NA_NA_NA
Otu12268	Eukaryota_SAR_Alveolata_Ciliophora_Intramacronucleata_Litostomatea_Haptoria_NA_NA_NA_NA_NA_NA_NA_NA_NA_NA_NA_NA_NA_NA_NA_NA_NA_NA_NA_NA_NA_NA_NA_NA_NA_NA_NA_NA_NA_NA_NA_NA_NA_NA_NA_NA
Otu11900	Eukaryota_Opisthokonta_Nucletmycea_Fungi_Dikarya_Ascomycota_Pezizomycotina_NA_NA_NA_NA_NA_NA_NA_NA_NA_NA_NA_NA_NA_NA_NA_NA_NA_NA_NA_NA_NA_NA_NA_NA_NA_NA_NA_NA_NA_NA_NA_NA_NA
Otu11910	Eukaryota_SAR_Alveolata_Ciliophora_Intramacronucleata_Spirotrichea_Hypotrichia_Rigidothrix_NA_NA_NA_NA_NA_NA_NA_NA_NA_NA_NA_NA_NA_NA_NA_NA_NA_NA_NA_NA_NA_NA_NA_NA_NA_NA_NA_NA_NA_NA
Otu12272	Eukaryota_Opisthokonta_Nucletmycea_Fungi_Cryptomycota_Incertae Sedis_Incertae Sedis_Incertae Sedis_Incertae Sedis_Paramicrosporidium_NA_NA_NA_NA_NA_NA_NA_NA_NA_NA_NA_NA_NA_NA_NA_NA_NA_NA_NA_NA_NA_NA_NA_NA_NA_NA_NA_NA_NA_NA_NA_NA_NA_NA
Otu1191	Eukaryota_Opisthokonta_Nucletmycea_Fungi_Dikarya_Ascomycota_Pezizomycotina_NA_NA_NA_NA_NA_NA_NA_NA_NA_NA_NA_NA_NA_NA_NA_NA_NA_NA_NA_NA_NA_NA_NA_NA_NA_NA_NA_NA_NA_NA_NA_NA_NA_NA_NA
Otu11916	Eukaryota_Opisthokonta_Holozoa_Metazoa (Animalia)_Eumetazoa_Bilateria_Nematoda_Enoplea_Dorylaimia_Mermithida_NA_NA_NA_NA_NA_NA_NA_NA_NA_NA_NA_NA_NA_NA_NA_NA_NA_NA_NA_NA_NA_NA_NA_NA_NA_NA_NA
Otu1228	Eukaryota_Opisthokonta_Nucletmycea_Fungi_Dikarya_Basidiomycota_Agaricomycotina_Agaricomycetes_NA_NA_NA_NA_NA_NA_NA_NA_NA_NA_NA_NA_NA_NA_NA_NA_NA_NA_NA_NA_NA_NA_NA_NA_NA_NA_NA_NA_NA_NA_NA_NA_NA_NA
Otu11915	Eukaryota_Opisthokonta_Holozoa_Metazoa (Animalia)_Eumetazoa_Bilateria_Arthropoda_Chelicerata_Arachnida_Opiliones_NA_NA_NA_NA_NA_NA_NA_NA_NA_NA_NA_NA_NA_NA_NA_NA_NA_NA_NA_NA_NA
Otu11922	Eukaryota_Opisthokonta_Nucletmycea_Fungi_Chytridiomycota_Incertae Sedis_Chytridiomycetes_Chytridiales_NA_NA_NA_NA_NA_NA_NA_NA_NA_NA_NA_NA_NA_NA_NA_NA_NA_NA_NA_NA_NA_NA_NA_NA_NA_NA_NA_NA_NA_NA_NA_NA_NA_NA_NA_NA
Otu12287	Eukaryota_Archaeplastida_Chloroplastida_Charophyta_Phragmoplastophyta_Streptophyta_Embryophyta_Tracheophyta_Spermatophyta_Magnoliophyta_NA_NA_NA_NA_NA_NA_NA_NA_NA_NA_NA_NA_NA_NA_NA_NA_NA_NA_NA_NA_NA_NA_NA_NA_NA_NA_NA_NA_NA_NA_NA_NA_NA_NA
Otu11921	Eukaryota_Amoebozoa_Schizoplasmodiida_Schizoplasmodium_NA_NA_NA_NA_NA_NA_NA_NA_NA_NA_NA_NA_NA_NA_NA_NA_NA_NA_NA_NA_NA_NA_NA_NA_NA_NA_NA_NA_NA_NA_NA_NA_NA_NA_NA_NA
Otu11927	Eukaryota_Opisthokonta_Nucletmycea_Discicristoidea_Nucleariida_Nucleariidae_Nuclearia_NA_NA_NA_NA_NA_NA_NA_NA_NA_NA_NA_NA_NA_NA_NA_NA_NA_NA_NA_NA_NA_NA_NA_NA_NA_NA_NA_NA_NA_NA_NA_NA_NA_NA
Otu12293	Eukaryota_Opisthokonta_Nucletmycea_Fungi_Chytridiomycota_Incertae Sedis_Chytridiomycetes_Chytridiales_NA_NA_NA_NA_NA_NA_NA_NA_NA_NA_NA_NA_NA_NA_NA_NA_NA_NA_NA_NA_NA_NA_NA_NA_NA_NA_NA_NA_NA_NA_NA_NA_NA_NA_NA_NA
Otu11926	Eukaryota_SAR_Rhizaria_Cercozoa_Glissomonadida_Heteromita_NA_NA_NA_NA_NA_NA_NA_NA_NA_NA_NA_NA_NA_NA_NA_NA_NA_NA_NA_NA_NA_NA_NA_NA_NA_NA_NA_NA_NA_NA_NA_NA_NA_NA_NA_NA
Otu11932	Eukaryota_Opisthokonta_Nucletmycea_Fungi_Dikarya_Ascomycota_Pezizomycotina_Orbiliomycetes_Orbiliales_Orbiliaceae_Orbilia_NA_NA_NA_NA_NA_NA_NA_NA_NA_NA_NA_NA_NA_NA_NA_NA_NA_NA_NA_NA_NA_NA_NA_NA
Otu123	Eukaryota_Opisthokonta_Nucletmycea_Fungi_Dikarya_Ascomycota_Pezizomycotina_Dothideomycetes_Pleosporales_Pleosporaceae_Cochliobolus_NA_NA_NA_NA_NA_NA_NA_NA_NA_NA_NA_NA_NA_NA_NA_NA_NA_NA_NA_NA
Otu11930	Eukaryota_SAR_Rhizaria_Cercozoa_Thecofilosea_Ebriacea_Ebria_NA_NA_NA_NA_NA_NA_NA_NA_NA_NA_NA_NA_NA_NA_NA_NA_NA_NA_NA_NA_NA_NA_NA_NA_NA_NA_NA_NA_NA_NA_NA_NA_NA_NA_NA
Otu11936	Eukaryota_SAR_Rhizaria_Cercozoa_RT5iin19_NA_NA_NA_NA_NA_NA_NA_NA_NA_NA_NA_NA_NA_NA_NA_NA_NA_NA_NA_NA_NA_NA_NA_NA_NA_NA_NA_NA
Otu12309	Eukaryota_SAR_Alveolata_Apicomplexa_Conoidasida_Gregarinasina_Eugregarinorida_Gregarina_NA_NA_NA_NA_NA_NA_NA_NA_NA_NA_NA_NA_NA_NA_NA_NA_NA_NA_NA_NA_NA_NA_NA_NA_NA_NA_NA_NA_NA_NA
Otu11935	Eukaryota_Opisthokonta_Nucletmycea_Fungi_Incertae Sedis_Zoopagomycotina_Incertae Sedis_Zoopagales_NA_NA_NA_NA_NA_NA_NA_NA_NA_NA_NA_NA_NA_NA_NA_NA_NA_NA_NA_NA_NA_NA_NA_NA_NA_NA_NA_NA_NA_NA_NA_NA_NA_NA_NA_NA
Otu11938	Eukaryota_Opisthokonta_Nucletmycea_Fungi_Glomeromycota_Incertae Sedis_Glomeromycetes_Archaeosporales_NA_NA_NA_NA_NA_NA_NA_NA_NA_NA_NA_NA_NA_NA_NA_NA_NA_NA_NA_NA_NA_NA_NA_NA_NA_NA_NA_NA_NA_NA
Otu12313	Eukaryota_Opisthokonta_Nucletmycea_Fungi_Incertae Sedis_Mucoromycotina_Incertae Sedis_Endogonales_NA_NA_NA_NA_NA_NA_NA_NA_NA_NA_NA_NA_NA_NA_NA_NA_NA_NA_NA_NA_NA_NA_NA_NA_NA_NA_NA_NA_NA_NA_NA_NA
Otu11941	Eukaryota_Opisthokonta_Nucletmycea_Fungi_Dikarya_Ascomycota_Pezizomycotina_Eurotiomycetes_Onygenales_Onygenaceae_Aphanoascus_NA_NA_NA_NA_NA_NA_NA_NA_NA_NA_NA_NA_NA_NA_NA_NA_NA_NA_NA_NA_NA_NA
Otu11942	Eukaryota_Opisthokonta_Holozoa_Choanoflagellida_Craspedida_Codosigidae_Freshwater Choanoflagellates 1_NA_NA_NA_NA_NA_NA_NA_NA_NA_NA_NA_NA_NA_NA_NA_NA_NA_NA_NA_NA_NA_NA_NA_NA_NA_NA_NA_NA_NA_NA_NA_NA_NA_NA_NA_NA_NA
Otu1232	Eukaryota_SAR_Alveolata_Ciliophora_Intramacronucleata_Conthreep_Colpodea_Platyophryida_Woodruffides_NA_NA_NA_NA_NA_NA_NA_NA_NA_NA_NA_NA_NA_NA_NA_NA_NA_NA_NA_NA_NA_NA_NA_NA_NA_NA_NA_NA_NA
Otu11946	Eukaryota_SAR_Rhizaria_Cercozoa_Imbricatea_Silicofilosea_Thaumatomonadida_Thaumatomonadidae_D6_NA_NA_NA_NA_NA_NA_NA_NA_NA_NA_NA_NA_NA_NA_NA_NA_NA_NA_NA_NA_NA_NA_NA_NA_NA_NA_NA_NA_NA_NA_NA_NA_NA
Otu11947	Eukaryota_SAR_Rhizaria_Cercozoa_Vampyrellidae_NA_NA_NA_NA_NA_NA_NA_NA_NA_NA_NA_NA_NA_NA_NA_NA_NA_NA_NA_NA_NA_NA_NA_NA_NA_NA_NA_NA_NA_NA_NA_NA_NA_NA_NA_NA
Otu12327	Eukaryota_Opisthokonta_Nucletmycea_Fungi_Incertae Sedis_Mucoromycotina_Incertae Sedis_Mucorales_Cunninghamellaceae_Cunninghamella_NA_NA_NA_NA_NA_NA_NA_NA_NA_NA_NA_NA_NA_NA_NA_NA_NA_NA_NA_NA_NA_NA_NA_NA_NA_NA_NA_NA
Otu11951	Eukaryota_Opisthokonta_Nucletmycea_Fungi_Dikarya_Ascomycota_Pezizomycotina_Eurotiomycetes_Mycocaliciales_Mycocaliciaceae_Chaenothecopsis_NA_NA_NA_NA_NA_NA_NA_NA_NA_NA_NA_NA_NA_NA_NA_NA_NA_NA_NA_NA_NA_NA
Otu11952	Eukaryota_SAR_Stramenopiles_Bicosoecida_Bicosoeca_NA_NA_NA_NA_NA_NA_NA_NA_NA_NA_NA_NA_NA_NA_NA_NA_NA_NA_NA_NA_NA_NA_NA_NA_NA_NA_NA_NA_NA_NA_NA_NA_NA_NA_NA_NA_NA_NA_NA
Otu12331	Eukaryota_SAR_Alveolata_Apicomplexa_Conoidasida_Gregarinasina_Archigregarinorida_Selenidium_NA_NA_NA_NA_NA_NA_NA_NA_NA_NA_NA_NA_NA_NA_NA_NA_NA_NA_NA_NA_NA_NA_NA_NA_NA_NA_NA_NA_NA_NA_NA_NA_NA_NA_NA
Otu11956	Eukaryota_Opisthokonta_Nucletmycea_Fungi_Glomeromycota_Incertae Sedis_Glomeromycetes_Glomerales_NA_NA_NA_NA_NA_NA_NA_NA_NA_NA_NA_NA_NA_NA_NA_NA_NA_NA_NA_NA_NA_NA_NA_NA_NA_NA_NA_NA_NA_NA_NA_NA_NA_NA
Otu11958	Eukaryota_Opisthokonta_Nucletmycea_Fungi_Dikarya_Basidiomycota_Pucciniomycotina_Atractiellomycetes_Atractiellales_Phleogenaceae_Atractiella_NA_NA_NA_NA_NA_NA_NA_NA_NA_NA_NA_NA_NA_NA_NA_NA_NA_NA_NA_NA_NA_NA_NA_NA_NA
Otu12338	Eukaryota_Opisthokonta_Nucletmycea_Fungi_Dikarya_Ascomycota_Pezizomycotina_Sordariomycetes_Hypocreales_NA_NA_NA_NA_NA_NA_NA_NA_NA_NA_NA_NA_NA_NA_NA_NA_NA_NA_NA_NA_NA_NA_NA_NA_NA_NA_NA_NA_NA_NA_NA_NA
Otu11961	Eukaryota_SAR_Rhizaria_Cercozoa_uncultured_NA_NA_NA_NA_NA_NA_NA_NA_NA_NA_NA_NA_NA_NA_NA_NA_NA_NA_NA_NA_NA_NA_NA_NA_NA_NA_NA_NA_NA_NA_NA_NA
Otu11963	Eukaryota_SAR_Alveolata_Ciliophora_Intramacronucleata_Conthreep_Colpodea_Colpodida_Kalometopia_NA_NA_NA_NA_NA_NA_NA_NA_NA_NA_NA_NA_NA_NA_NA_NA_NA_NA_NA_NA_NA_NA_NA_NA_NA_NA_NA_NA_NA
Otu12340	Eukaryota_SAR_Alveolata_Ciliophora_Intramacronucleata_Spirotrichea_Hypotrichia_NA_NA_NA_NA_NA_NA_NA_NA_NA_NA_NA_NA_NA_NA_NA_NA_NA_NA_NA_NA_NA_NA_NA_NA_NA_NA_NA_NA_NA_NA_NA_NA
Otu11969	Eukaryota_Opisthokonta_Nucletmycea_Fungi_Dikarya_Basidiomycota_Agaricomycotina_Agaricomycetes_Auriculariales_Incertae Sedis_Guepinia_NA_NA_NA_NA_NA_NA_NA_NA_NA_NA_NA_NA_NA_NA_NA_NA_NA_NA_NA_NA_NA_NA_NA_NA
Otu1197	Eukaryota_Opisthokonta_Holozoa_Metazoa (Animalia)_Eumetazoa_Bilateria_Arthropoda_Hexapoda_Ellipura_Collembola_NA_NA_NA_NA_NA_NA_NA_NA_NA_NA_NA_NA_NA_NA_NA_NA_NA
Otu12345	Eukaryota_Opisthokonta_Holozoa_Metazoa (Animalia)_Eumetazoa_Bilateria_Nematoda_Chromadorea_Tylenchida_NA_NA_NA_NA_NA_NA_NA_NA_NA_NA_NA_NA_NA_NA_NA_NA_NA_NA_NA_NA_NA_NA_NA
Otu11970	Eukaryota_SAR_Rhizaria_Cercozoa_Thecofilosea_Cryomonadida_Rhizaspididae_Rhogostoma_NA_NA_NA_NA_NA_NA_NA_NA_NA_NA_NA_NA_NA_NA_NA_NA_NA_NA_NA_NA_NA_NA_NA_NA_NA_NA_NA_NA_NA_NA_NA_NA_NA_NA_NA_NA
Otu11971	Eukaryota_SAR_Alveolata_Ciliophora_Intramacronucleata_Conthreep_Colpodea_Cyrtolophosidida_Cyrtolophosis_NA_NA_NA_NA_NA_NA_NA_NA_NA_NA_NA_NA_NA_NA_NA_NA_NA_NA_NA_NA_NA_NA_NA_NA_NA_NA_NA_NA_NA
Otu1235	Eukaryota_Archaeplastida_Chloroplastida_Charophyta_Phragmoplastophyta_Streptophyta_Embryophyta_Bryophyta_Dicranales_Leucobryum_NA_NA_NA_NA_NA_NA_NA_NA_NA_NA_NA_NA_NA_NA_NA_NA_NA_NA_NA_NA_NA_NA_NA_NA
Otu11974	Eukaryota_Opisthokonta_Nucletmycea_Fungi_Chytridiomycota_Incertae Sedis_Chytridiomycetes_uncultured_NA_NA_NA_NA_NA_NA_NA_NA_NA_NA_NA_NA_NA_NA_NA_NA_NA_NA_NA_NA_NA_NA_NA_NA_NA_NA_NA_NA_NA_NA_NA_NA_NA_NA_NA_NA
Otu11975	Eukaryota_SAR_Rhizaria_Cercozoa_Imbricatea_Silicofilosea_Thaumatomonadida_Peregriniidae_Esquamula_NA_NA_NA_NA_NA_NA_NA_NA_NA_NA_NA_NA_NA_NA_NA_NA_NA_NA_NA_NA_NA_NA_NA_NA_NA_NA_NA_NA_NA_NA
Otu12354	Eukaryota_Opisthokonta_Holozoa_Metazoa (Animalia)_Eumetazoa_Bilateria_Annelida_Clitellata_Oligochaeta_Haplotaxida_NA_NA_NA_NA_NA_NA_NA_NA_NA_NA_NA_NA_NA_NA_NA_NA_NA_NA_NA_NA_NA_NA
Otu11979	Eukaryota_Amoebozoa_Discosea_Flabellinia_Vannellida_uncultured_NA_NA_NA_NA_NA_NA_NA_NA_NA_NA_NA_NA_NA_NA_NA_NA_NA_NA_NA_NA_NA_NA_NA_NA_NA_NA_NA_NA_NA_NA_NA_NA_NA
Otu12134	Eukaryota_SAR_Rhizaria_Cercozoa_Imbricatea_Silicofilosea_Euglyphida_Trinematidae_NA_NA_NA_NA_NA_NA_NA_NA_NA_NA_NA_NA_NA_NA_NA_NA_NA_NA_NA_NA_NA_NA_NA_NA_NA_NA_NA_NA_NA_NA_NA_NA_NA_NA_NA_NA
Otu1198	Eukaryota_Opisthokonta_Nucletmycea_Fungi_Dikarya_Ascomycota_Pezizomycotina_Sordariomycetes_Microascales_NA_NA_NA_NA_NA_NA_NA_NA_NA_NA_NA_NA_NA_NA_NA_NA_NA_NA_NA_NA_NA_NA_NA
Otu1236	Eukaryota_SAR_Alveolata_Ciliophora_Intramacronucleata_Spirotrichea_Hypotrichia_Urosoma_NA_NA_NA_NA_NA_NA_NA_NA_NA_NA_NA_NA_NA_NA_NA_NA_NA_NA_NA_NA_NA_NA_NA_NA_NA_NA_NA_NA_NA
Otu11983	Eukaryota_SAR_Rhizaria_Cercozoa_Imbricatea_Silicofilosea_Euglyphida_Trinematidae_Amb-18S-1480_NA_NA_NA_NA_NA_NA_NA_NA_NA_NA_NA_NA_NA_NA_NA_NA_NA_NA_NA_NA_NA_NA_NA_NA_NA_NA_NA_NA_NA_NA_NA_NA_NA_NA_NA
Otu12139	Eukaryota_Archaeplastida_Chloroplastida_Charophyta_Phragmoplastophyta_Streptophyta_Embryophyta_Tracheophyta_Spermatophyta_Magnoliophyta_Liliopsida_Poales_Rhynchospora_NA_NA_NA_NA_NA_NA_NA_NA_NA_NA_NA_NA_NA_NA_NA
Otu11984	Eukaryota_SAR_Stramenopiles_Peronosporomycetes_Achlya_NA_NA_NA_NA_NA_NA_NA_NA_NA_NA_NA_NA_NA_NA_NA_NA_NA_NA_NA_NA_NA_NA_NA_NA_NA_NA_NA_NA_NA_NA_NA_NA_NA_NA_NA
Otu12363	Eukaryota_Opisthokonta_Holozoa_Metazoa (Animalia)_Eumetazoa_Bilateria_Arthropoda_Chelicerata_Arachnida_Acari_NA_NA_NA_NA_NA_NA_NA_NA_NA_NA_NA_NA_NA_NA_NA_NA_NA
Otu11987	Eukaryota_SAR_Rhizaria_Cercozoa_Imbricatea_Silicofilosea_Euglyphida_Trinematidae_NA_NA_NA_NA_NA_NA_NA_NA_NA_NA_NA_NA_NA_NA_NA_NA_NA_NA_NA_NA_NA_NA_NA_NA_NA_NA_NA_NA_NA_NA_NA_NA_NA_NA_NA_NA
Otu12146	Eukaryota_SAR_Alveolata_Ciliophora_Intramacronucleata_Litostomatea_Haptoria_Didinium_NA_NA_NA_NA_NA_NA_NA_NA_NA_NA_NA_NA_NA_NA_NA_NA_NA_NA_NA_NA_NA_NA_NA_NA_NA_NA_NA_NA_NA
Otu11988	Eukaryota_Archaeplastida_Chloroplastida_Chlorophyta_Prasinophytae_NA_NA_NA_NA_NA_NA_NA_NA_NA_NA_NA_NA_NA_NA_NA_NA_NA_NA_NA_NA_NA_NA_NA_NA_NA_NA_NA_NA_NA_NA_NA_NA_NA_NA_NA
Otu12367	Eukaryota_SAR_Alveolata_Ciliophora_Intramacronucleata_Conthreep_Plagiopylea_Odontostomatida_Epalxella_NA_NA_NA_NA_NA_NA_NA_NA_NA_NA_NA_NA_NA_NA_NA_NA_NA_NA_NA_NA_NA_NA_NA_NA_NA_NA_NA_NA_NA_NA_NA_NA_NA_NA_NA
Otu11990	Eukaryota_SAR_Rhizaria_Cercozoa_Vampyrellidae_uncultured_NA_NA_NA_NA_NA_NA_NA_NA_NA_NA_NA_NA_NA_NA_NA_NA_NA_NA_NA_NA_NA_NA_NA_NA_NA_NA_NA_NA_NA_NA_NA
Otu12149	Eukaryota_SAR_Stramenopiles_Ochrophyta_Diatomea_Bacillariophytina_Bacillariophyceae_Pinnularia_NA_NA_NA_NA_NA_NA_NA_NA_NA_NA_NA_NA_NA_NA_NA_NA_NA_NA_NA_NA_NA_NA_NA_NA_NA_NA_NA_NA_NA_NA
Otu11991	Eukaryota_Opisthokonta_Nucletmycea_Fungi_Dikarya_Basidiomycota_Agaricomycotina_Agaricomycetes_NA_NA_NA_NA_NA_NA_NA_NA_NA_NA_NA_NA_NA_NA_NA_NA_NA_NA_NA_NA_NA_NA_NA_NA_NA_NA_NA
Otu12369	Eukaryota_SAR_Stramenopiles_Labyrinthulomycetes_Sorodiplophrys_NA_NA_NA_NA_NA_NA_NA_NA_NA_NA_NA_NA_NA_NA_NA_NA_NA_NA_NA_NA_NA_NA_NA
Otu11994	Eukaryota_SAR_Alveolata_Ciliophora_Intramacronucleata_Conthreep_Oligohymenophorea_Peritrichia_Vorticella_NA_NA_NA_NA_NA_NA_NA_NA_NA_NA_NA_NA_NA_NA_NA_NA_NA_NA_NA_NA_NA_NA_NA_NA_NA_NA_NA_NA_NA
Otu12153	Eukaryota_Amoebozoa_Incertae Sedis_Dictyamoeba_NA_NA_NA_NA_NA_NA_NA_NA_NA_NA_NA_NA_NA_NA_NA_NA_NA_NA_NA_NA_NA_NA_NA_NA_NA_NA_NA_NA_NA_NA_NA_NA_NA_NA_NA_NA_NA_NA_NA_NA
Otu11998	Eukaryota_Opisthokonta_Nucletmycea_Fungi_Incertae Sedis_Mucoromycotina_Incertae Sedis_Mucorales_Mucoraceae_Absidia_NA_NA_NA_NA_NA_NA_NA_NA_NA_NA_NA_NA_NA_NA_NA_NA_NA_NA_NA_NA_NA_NA_NA_NA_NA_NA_NA_NA
Otu12372	_NA_NA_NA_NA_NA_NA_NA_NA_NA_NA_NA_NA_NA_NA_NA_NA_NA_NA_NA_NA_NA_NA_NA_NA_NA_NA_NA_NA_NA_NA_NA_NA_NA_NA_NA_NA
Otu11997	Eukaryota_Amoebozoa_Discosea_Flabellinia_Dactylopodida_Korotnevella_NA_NA_NA_NA_NA_NA_NA_NA_NA_NA_NA_NA_NA_NA_NA_NA_NA_NA_NA_NA_NA_NA_NA_NA_NA_NA_NA_NA_NA_NA_NA_NA_NA
Otu12157	Eukaryota_Opisthokonta_Nucletmycea_Fungi_Dikarya_Ascomycota_Pezizomycotina_Sordariomycetes_Sordariales_Incertae Sedis_Kionochaeta_NA_NA_NA_NA_NA_NA_NA_NA_NA_NA_NA_NA_NA_NA_NA_NA_NA_NA_NA_NA_NA
Otu12001	Eukaryota_Opisthokonta_Holozoa_Metazoa (Animalia)_Eumetazoa_Bilateria_Arthropoda_Chelicerata_Arachnida_Acari_NA_NA_NA_NA_NA_NA_NA_NA_NA_NA_NA_NA_NA_NA_NA_NA_NA_NA
Otu12377	Eukaryota_SAR_Rhizaria_Cercozoa_Thecofilosea_uncultured_NA_NA_NA_NA_NA_NA_NA_NA_NA_NA_NA_NA_NA_NA_NA_NA_NA_NA_NA_NA_NA_NA_NA_NA_NA_NA_NA_NA_NA_NA_NA_NA_NA_NA_NA_NA_NA_NA
Otu12000	Eukaryota_Amoebozoa_LKM74_NA_NA_NA_NA_NA_NA_NA_NA_NA_NA_NA_NA_NA_NA_NA_NA_NA_NA_NA_NA_NA_NA_NA_NA_NA_NA_NA_NA_NA_NA_NA_NA_NA_NA_NA_NA_NA_NA_NA_NA
Otu12160	Eukaryota_Amoebozoa_Discosea_Flabellinia_Dactylopodida_Korotnevella_NA_NA_NA_NA_NA_NA_NA_NA_NA_NA_NA_NA_NA_NA_NA_NA_NA_NA_NA_NA_NA_NA_NA_NA_NA_NA_NA_NA_NA_NA_NA_NA_NA
Otu12006	Eukaryota_Opisthokonta_Nucletmycea_Fungi_Cryptomycota_LKM11_NA_NA_NA_NA_NA_NA_NA_NA_NA_NA_NA_NA_NA_NA_NA_NA_NA_NA_NA_NA_NA_NA_NA_NA_NA_NA_NA_NA_NA_NA_NA_NA_NA_NA_NA_NA
Otu12380	Eukaryota_Opisthokonta_Nucletmycea_Fungi_Dikarya_Basidiomycota_Agaricomycotina_Agaricomycetes_Corticiales_Corticiaceae_Limonomyces_NA_NA_NA_NA_NA_NA_NA_NA_NA_NA_NA_NA_NA_NA_NA_NA_NA_NA_NA_NA_NA_NA_NA_NA
Otu12004	Eukaryota_SAR_Alveolata_Apicomplexa_Conoidasida_Gregarinasina_Eugregarinorida_Syncystis_NA_NA_NA_NA_NA_NA_NA_NA_NA_NA_NA_NA_NA_NA_NA_NA_NA_NA_NA_NA_NA_NA_NA_NA_NA_NA_NA_NA_NA_NA
Otu12164	Eukaryota_Opisthokonta_Holozoa_Metazoa (Animalia)_Eumetazoa_Bilateria_Nematoda_Chromadorea_Monhysterida_NA_NA_NA_NA_NA_NA_NA_NA_NA_NA_NA_NA_NA_NA_NA_NA_NA_NA_NA_NA_NA_NA_NA_NA_NA_NA_NA_NA_NA_NA_NA_NA_NA_NA_NA
Otu1201	Eukaryota_Opisthokonta_Nucletmycea_Fungi_Dikarya_Ascomycota_Pezizomycotina_Lecanoromycetes_Lecanorales_Collemataceae_Leptogium_NA_NA_NA_NA_NA_NA_NA_NA_NA_NA_NA_NA_NA_NA_NA_NA_NA_NA_NA_NA
Otu12009	Eukaryota_Amoebozoa_Gracilipodida_Flamella_NA_NA_NA_NA_NA_NA_NA_NA_NA_NA_NA_NA_NA_NA_NA_NA_NA_NA_NA_NA_NA_NA_NA_NA_NA_NA_NA_NA_NA_NA_NA_NA_NA_NA_NA_NA_NA_NA_NA
Otu12172	Eukaryota_Opisthokonta_Holozoa_Metazoa (Animalia)_Eumetazoa_Bilateria_Nematoda_Enoplea_Enoplia_Triplonchida_NA_NA_NA_NA_NA_NA_NA_NA_NA_NA_NA_NA_NA_NA_NA_NA_NA_NA_NA_NA_NA_NA_NA
Otu12014	Eukaryota_SAR_Stramenopiles_Peronosporomycetes_Haptoglossa_NA_NA_NA_NA_NA_NA_NA_NA_NA_NA_NA_NA_NA_NA_NA_NA_NA_NA_NA_NA_NA_NA_NA_NA_NA_NA_NA_NA_NA_NA_NA_NA_NA_NA_NA_NA
Otu12013	Eukaryota_Opisthokonta_Holozoa_Metazoa (Animalia)_Eumetazoa_Bilateria_Nematoda_Chromadorea_Tylenchida_NA_NA_NA_NA_NA_NA_NA_NA_NA_NA_NA_NA_NA_NA_NA_NA_NA_NA_NA_NA_NA_NA
Otu12178	Eukaryota_Amoebozoa_Schizoplasmodiida_NA_NA_NA_NA_NA_NA_NA_NA_NA_NA_NA_NA_NA_NA_NA_NA_NA_NA_NA_NA_NA_NA_NA_NA_NA_NA_NA_NA_NA_NA_NA_NA_NA_NA_NA_NA_NA_NA_NA_NA
Otu12018	Eukaryota_Opisthokonta_Nucletmycea_Fungi_Dikarya_Ascomycota_Pezizomycotina_Leotiomycetes_Helotiales_NA_NA_NA_NA_NA_NA_NA_NA_NA_NA_NA_NA_NA_NA_NA_NA_NA_NA_NA_NA_NA_NA_NA_NA_NA_NA_NA_NA_NA_NA_NA
Otu12017	Eukaryota_Haptophyta_Pavlovophyceae_NA_NA_NA_NA_NA_NA_NA_NA_NA_NA_NA_NA_NA_NA_NA_NA_NA_NA_NA_NA_NA_NA_NA_NA_NA_NA_NA_NA_NA_NA_NA_NA_NA_NA_NA_NA_NA_NA_NA_NA_NA
Otu12181	Eukaryota_Opisthokonta_Nucletmycea_Fungi_Dikarya_Ascomycota_Pezizomycotina_Sordariomycetes_Magnaporthales_Magnaporthaceae_Magnaporthe_NA_NA_NA_NA_NA_NA_NA_NA_NA_NA_NA_NA_NA_NA_NA_NA_NA_NA_NA_NA_NA
Otu12027	Eukaryota_Opisthokonta_Holozoa_Metazoa (Animalia)_Eumetazoa_Bilateria_Arthropoda_Chelicerata_Arachnida_Acari_NA_NA_NA_NA_NA_NA_NA_NA_NA_NA_NA_NA_NA_NA_NA_NA_NA
Otu12023	Eukaryota_Archaeplastida_Chloroplastida_Charophyta_Phragmoplastophyta_Streptophyta_Embryophyta_Tracheophyta_Spermatophyta_Magnoliophyta_NA_NA_NA_NA_NA_NA_NA_NA_NA_NA_NA_NA_NA_NA_NA_NA
Otu12187	Eukaryota_SAR_Alveolata_Ciliophora_Intramacronucleata_Conthreep_Colpodea_Colpodida_Bresslauides_NA_NA_NA_NA_NA_NA_NA_NA_NA_NA_NA_NA_NA_NA_NA_NA_NA_NA_NA_NA_NA_NA_NA_NA_NA_NA_NA_NA_NA_NA_NA_NA_NA_NA
Otu12030	Eukaryota_Opisthokonta_Nucletmycea_Fungi_Dikarya_Ascomycota_Pezizomycotina_Eurotiomycetes_Eurotiales_Trichocomaceae_Talaromyces_NA_NA_NA_NA_NA_NA_NA_NA_NA_NA_NA_NA_NA_NA_NA_NA_NA_NA_NA_NA_NA_NA
Otu12025	Eukaryota_Opisthokonta_Holozoa_Metazoa (Animalia)_Eumetazoa_Bilateria_Platyhelminthes_Rhabditophora_Rhabdocoela_Neodalyellida_NA_NA_NA_NA_NA_NA_NA_NA_NA_NA_NA_NA_NA_NA_NA_NA_NA_NA_NA_NA_NA_NA_NA_NA_NA
Otu12190	Eukaryota_Amoebozoa_Schizoplasmodiida_NA_NA_NA_NA_NA_NA_NA_NA_NA_NA_NA_NA_NA_NA_NA_NA_NA_NA_NA_NA_NA_NA_NA_NA_NA_NA_NA_NA_NA_NA_NA_NA_NA_NA_NA_NA_NA_NA_NA_NA
Otu1204	Eukaryota_SAR_Rhizaria_Cercozoa_Vampyrellidae_Arachnula_NA_NA_NA_NA_NA_NA_NA_NA_NA_NA_NA_NA_NA_NA_NA_NA_NA_NA_NA_NA_NA_NA_NA_NA_NA_NA_NA_NA_NA_NA_NA_NA_NA_NA
Otu1203	Eukaryota_SAR_Rhizaria_Cercozoa_Imbricatea_Nudifila_NA_NA_NA_NA_NA_NA_NA_NA_NA_NA_NA_NA_NA_NA_NA_NA_NA_NA_NA_NA_NA_NA_NA_NA_NA_NA_NA_NA_NA_NA_NA_NA_NA_NA_NA
Otu12197	Eukaryota_SAR_Rhizaria_Cercozoa_Glissomonadida_Heteromita_NA_NA_NA_NA_NA_NA_NA_NA_NA_NA_NA_NA_NA_NA_NA_NA_NA_NA_NA_NA_NA_NA_NA_NA_NA_NA_NA_NA_NA_NA_NA_NA_NA_NA_NA_NA_NA_NA
Otu12044	Eukaryota_Opisthokonta_Nucletmycea_Fungi_Cryptomycota_Incertae Sedis_Incertae Sedis_Incertae Sedis_Incertae Sedis_Paramicrosporidium_NA_NA_NA_NA_NA_NA_NA_NA_NA_NA_NA_NA_NA_NA_NA_NA_NA_NA_NA_NA_NA_NA_NA_NA_NA_NA_NA_NA_NA_NA_NA_NA
Otu12036	Eukaryota_Archaeplastida_Chloroplastida_Charophyta_Phragmoplastophyta_Streptophyta_Embryophyta_Tracheophyta_Spermatophyta_Magnoliophyta_Ericales_Gustavia_NA_NA_NA_NA_NA_NA_NA_NA_NA_NA_NA_NA_NA_NA_NA_NA_NA
Otu12201	Eukaryota_Opisthokonta_Holozoa_Metazoa (Animalia)_Eumetazoa_Bilateria_Nematoda_Chromadorea_Tylenchida_NA_NA_NA_NA_NA_NA_NA_NA_NA_NA_NA_NA_NA_NA_NA_NA_NA_NA_NA_NA_NA_NA_NA
Otu12048	Eukaryota_SAR_Stramenopiles_Ochrophyta_Diatomea_Bacillariophytina_Bacillariophyceae_Pinnularia_NA_NA_NA_NA_NA_NA_NA_NA_NA_NA_NA_NA_NA_NA_NA_NA_NA_NA_NA_NA_NA_NA_NA_NA_NA_NA_NA_NA_NA_NA
Otu12043	Eukaryota_SAR_Stramenopiles_Ochrophyta_Chrysophyceae_P34.45_NA_NA_NA_NA_NA_NA_NA_NA_NA_NA_NA_NA_NA_NA_NA_NA_NA_NA_NA_NA_NA_NA_NA_NA_NA_NA_NA_NA_NA_NA_NA_NA_NA_NA_NA
Otu1221	Eukaryota_Opisthokonta_Nucletmycea_Fungi_Dikarya_Basidiomycota_Pucciniomycotina_Pucciniomycetes_Septobasidiales_Septobasidiaceae_Septobasidium_NA_NA_NA_NA_NA_NA_NA_NA_NA_NA_NA_NA_NA_NA_NA_NA_NA_NA_NA_NA_NA_NA_NA_NA_NA
Otu12053	Eukaryota_Opisthokonta_Nucletmycea_Fungi_Chytridiomycota_Incertae Sedis_Chytridiomycetes_Rhizophydiales_uncultured_NA_NA_NA_NA_NA_NA_NA_NA_NA_NA_NA_NA_NA_NA_NA_NA_NA_NA_NA_NA_NA_NA_NA_NA_NA_NA_NA_NA_NA_NA_NA_NA
Otu12047	Eukaryota_Amoebozoa_Discosea_Flabellinia_Vannellida_uncultured_NA_NA_NA_NA_NA_NA_NA_NA_NA_NA_NA_NA_NA_NA_NA_NA_NA_NA_NA_NA_NA_NA_NA_NA_NA_NA_NA_NA_NA_NA_NA_NA_NA_NA_NA_NA_NA_NA
Otu12216	Eukaryota_Opisthokonta_Holozoa_Metazoa (Animalia)_Eumetazoa_Bilateria_Arthropoda_Hexapoda_Insecta_Pterygota_Neoptera_Dictyoptera_Isoptera_NA_NA_NA_NA_NA_NA_NA_NA_NA_NA
Otu1206	Eukaryota_SAR_Alveolata_Apicomplexa_Conoidasida_Gregarinasina_Eugregarinorida_LEMD098_NA_NA_NA_NA_NA_NA_NA_NA_NA_NA_NA_NA_NA_NA_NA_NA_NA_NA_NA_NA_NA_NA_NA_NA_NA_NA_NA_NA_NA_NA_NA_NA_NA_NA_NA_NA
Otu12051	Eukaryota_Opisthokonta_Nucletmycea_Fungi_Dikarya_Ascomycota_Pezizomycotina_Sordariomycetes_Xylariales_Incertae Sedis_Flammispora_NA_NA_NA_NA_NA_NA_NA_NA_NA_NA_NA_NA_NA_NA_NA_NA_NA_NA_NA_NA_NA_NA_NA
Otu1222	Eukaryota_Opisthokonta_Nucletmycea_Fungi_Dikarya_Ascomycota_Pezizomycotina_Pezizomycetes_Pezizales_Pezizaceae_Boudiera_NA_NA_NA_NA_NA_NA_NA_NA_NA_NA_NA_NA_NA_NA_NA_NA_NA_NA_NA_NA_NA_NA_NA_NA
Otu12064	Eukaryota_Opisthokonta_Holozoa_Metazoa (Animalia)_Eumetazoa_Bilateria_Arthropoda_Crustacea_Maxillopoda_Copepoda_Harpacticoida_NA_NA_NA_NA_NA_NA_NA_NA_NA_NA_NA_NA_NA_NA_NA_NA
Otu12059	Eukaryota_Opisthokonta_Nucletmycea_Fungi_Dikarya_Basidiomycota_Agaricomycotina_Agaricomycetes_Auriculariales_Incertae Sedis_Guepinia_NA_NA_NA_NA_NA_NA_NA_NA_NA_NA_NA_NA_NA_NA_NA_NA_NA_NA_NA_NA_NA_NA_NA_NA
Otu12224	Eukaryota_Amoebozoa_Discosea_Flabellinia_Dactylopodida_NA_NA_NA_NA_NA_NA_NA_NA_NA_NA_NA_NA_NA_NA_NA_NA_NA_NA_NA_NA_NA_NA_NA_NA_NA_NA_NA_NA_NA_NA_NA_NA_NA_NA_NA_NA_NA_NA_NA
Otu1207	Eukaryota_SAR_Rhizaria_Cercozoa_Imbricatea_Silicofilosea_Euglyphida_Euglyphidae_Euglypha_NA_NA_NA_NA_NA_NA_NA_NA_NA_NA_NA_NA_NA_NA_NA_NA_NA_NA_NA_NA_NA_NA_NA_NA_NA_NA_NA_NA_NA_NA_NA_NA_NA_NA_NA
Otu12063	Eukaryota_Opisthokonta_Nucletmycea_Fungi_Dikarya_Basidiomycota_Agaricomycotina_Agaricomycetes_Trechisporales_Hydnodontaceae_uncultured_NA_NA_NA_NA_NA_NA_NA_NA_NA_NA_NA_NA_NA_NA_NA_NA_NA_NA_NA_NA_NA_NA_NA_NA_NA_NA_NA_NA_NA_NA_NA_NA_NA
Otu1223	Eukaryota_SAR_Rhizaria_Cercozoa_Cercomonadidae_Cercomonas_NA_NA_NA_NA_NA_NA_NA_NA_NA_NA_NA_NA_NA_NA_NA_NA_NA_NA_NA_NA_NA_NA_NA_NA_NA_NA_NA_NA_NA_NA_NA_NA_NA_NA
Otu12075	Eukaryota_Opisthokonta_Nucletmycea_Fungi_Dikarya_Ascomycota_Pezizomycotina_Pezizomycetes_Pezizales_Pyronemataceae_Psilopezia_NA_NA_NA_NA_NA_NA_NA_NA_NA_NA_NA_NA_NA_NA_NA_NA_NA_NA_NA_NA_NA_NA_NA_NA
Otu12069	Eukaryota_Archaeplastida_Chloroplastida_Charophyta_Phragmoplastophyta_Streptophyta_Embryophyta_Tracheophyta_Spermatophyta_Magnoliophyta_NA_NA_NA_NA_NA_NA_NA_NA_NA_NA_NA_NA_NA_NA_NA_NA_NA_NA
Otu12236	Eukaryota_SAR_Alveolata_Ciliophora_Intramacronucleata_Spirotrichea_Hypotrichia_Pleurotricha_NA_NA_NA_NA_NA_NA_NA_NA_NA_NA_NA_NA_NA_NA_NA_NA_NA_NA_NA_NA_NA_NA_NA_NA_NA_NA_NA_NA_NA
Otu12082	Eukaryota_Opisthokonta_Holozoa_Metazoa (Animalia)_Eumetazoa_Bilateria_Nematoda_Enoplea_Enoplia_Enoplida_NA_NA_NA_NA_NA_NA_NA_NA_NA_NA_NA_NA_NA_NA_NA_NA_NA_NA_NA_NA_NA_NA
Otu12074	Eukaryota_SAR_Alveolata_Ciliophora_Intramacronucleata_Conthreep_Colpodea_Platyophryida_Sorogena_NA_NA_NA_NA_NA_NA_NA_NA_NA_NA_NA_NA_NA_NA_NA_NA_NA_NA_NA_NA_NA_NA_NA_NA_NA_NA_NA_NA_NA
Otu12238	Eukaryota_Opisthokonta_Nucletmycea_Fungi_Blastocladiomycota_Incertae Sedis_Blastocladiomycetes_Blastocladiales_Blastocladiaceae_Blastocladiella_NA_NA_NA_NA_NA_NA_NA_NA_NA_NA_NA_NA_NA_NA_NA_NA_NA_NA_NA_NA_NA_NA_NA_NA_NA_NA_NA_NA
Otu12087	Eukaryota_Opisthokonta_Nucletmycea_Fungi_Glomeromycota_Incertae Sedis_Glomeromycetes_Archaeosporales_NA_NA_NA_NA_NA_NA_NA_NA_NA_NA_NA_NA_NA_NA_NA_NA_NA_NA_NA_NA_NA_NA_NA_NA_NA_NA_NA_NA_NA_NA
Otu12081	Eukaryota_SAR_Rhizaria_Cercozoa_Imbricatea_Silicofilosea_Euglyphida_Trinematidae_Amb-18S-1480_NA_NA_NA_NA_NA_NA_NA_NA_NA_NA_NA_NA_NA_NA_NA_NA_NA_NA_NA_NA_NA_NA_NA_NA_NA_NA_NA_NA_NA_NA_NA_NA_NA_NA_NA
Otu12241	Eukaryota_SAR_Stramenopiles_Bicosoecida_CH1-2B-3_NA_NA_NA_NA_NA_NA_NA_NA_NA_NA_NA_NA_NA_NA_NA_NA_NA_NA_NA_NA_NA_NA_NA_NA_NA_NA_NA_NA_NA_NA_NA_NA_NA_NA_NA_NA_NA_NA_NA
Otu1209	Eukaryota_Opisthokonta_Holozoa_Metazoa (Animalia)_Eumetazoa_Bilateria_Arthropoda_Hexapoda_Insecta_Thysanura_Nicoletiidae_NA_NA_NA_NA_NA_NA_NA_NA_NA_NA_NA_NA_NA_NA_NA_NA_NA_NA
Otu12086	Eukaryota_Opisthokonta_Nucletmycea_Fungi_Dikarya_Basidiomycota_Agaricomycotina_Tremellomycetes_Tremellales_NA_NA_NA_NA_NA_NA_NA_NA_NA_NA_NA_NA_NA_NA_NA_NA_NA_NA_NA_NA_NA_NA_NA_NA_NA_NA_NA_NA_NA_NA_NA_NA_NA
Otu12247	Eukaryota_Opisthokonta_Holozoa_Metazoa (Animalia)_Eumetazoa_Bilateria_Arthropoda_Hexapoda_Insecta_Pterygota_Neoptera_Diptera_NA_NA_NA_NA_NA_NA_NA_NA_NA_NA
Otu12093	Eukaryota_Opisthokonta_Nucletmycea_Fungi_LKM15_NA_NA_NA_NA_NA_NA_NA_NA_NA_NA_NA_NA_NA_NA_NA_NA_NA_NA_NA_NA_NA_NA_NA_NA_NA_NA_NA_NA_NA_NA_NA_NA_NA_NA_NA_NA_NA_NA_NA
Otu12092	_NA_NA_NA_NA_NA_NA_NA_NA_NA_NA_NA_NA_NA_NA_NA_NA_NA_NA_NA_NA_NA_NA_NA_NA_NA_NA_NA_NA_NA_NA_NA_NA_NA_NA_NA_NA
Otu12251	Eukaryota_SAR_Alveolata_Ciliophora_Intramacronucleata_Armophorea_Armophorida_Metopus_NA_NA_NA_NA_NA_NA_NA_NA_NA_NA_NA_NA_NA_NA_NA_NA_NA_NA_NA_NA_NA_NA_NA_NA_NA_NA_NA_NA_NA_NA
Otu12098	Eukaryota_Amoebozoa_Protosporangiida_Protosporangiidae_Protosporangium_NA_NA_NA_NA_NA_NA_NA_NA_NA_NA_NA_NA_NA_NA_NA_NA_NA_NA_NA_NA_NA_NA_NA_NA_NA_NA_NA_NA_NA_NA_NA_NA_NA_NA_NA_NA_NA_NA_NA
Otu12097	Eukaryota_Amoebozoa_Incertae Sedis_Arboramoeba_NA_NA_NA_NA_NA_NA_NA_NA_NA_NA_NA_NA_NA_NA_NA_NA_NA_NA_NA_NA_NA_NA_NA_NA_NA_NA_NA_NA_NA_NA_NA_NA_NA_NA
Otu12258	Eukaryota_SAR_Rhizaria_Cercozoa_Thecofilosea_Incertae Sedis_Pseudodifflugia_NA_NA_NA_NA_NA_NA_NA_NA_NA_NA_NA_NA_NA_NA_NA_NA_NA_NA_NA_NA_NA_NA_NA_NA_NA_NA_NA_NA_NA_NA_NA_NA_NA
Otu12103	Eukaryota_Centrohelida_Acanthocystidae_Pterocystis_NA_NA_NA_NA_NA_NA_NA_NA_NA_NA_NA_NA_NA_NA_NA_NA_NA_NA_NA_NA_NA_NA_NA_NA_NA_NA_NA_NA_NA_NA_NA_NA_NA_NA_NA_NA_NA_NA_NA_NA
Otu12101	Eukaryota_SAR_Alveolata_Ciliophora_Intramacronucleata_Conthreep_Colpodea_Colpodida_Pseudoplatyophyra_NA_NA_NA_NA_NA_NA_NA_NA_NA_NA_NA_NA_NA_NA_NA_NA_NA_NA_NA_NA_NA_NA_NA_NA_NA_NA_NA_NA_NA
Otu12261	Eukaryota_Archaeplastida_Chloroplastida_Charophyta_Phragmoplastophyta_Streptophyta_Embryophyta_Tracheophyta_Spermatophyta_Magnoliophyta_Malpighiales_Tapura_NA_NA_NA_NA_NA_NA_NA_NA_NA_NA_NA_NA_NA_NA_NA_NA
Otu12109	Eukaryota_Opisthokonta_Nucletmycea_Fungi_Dikarya_Basidiomycota_Agaricomycotina_Agaricomycetes_NA_NA_NA_NA_NA_NA_NA_NA_NA_NA_NA_NA_NA_NA_NA_NA_NA_NA_NA_NA_NA_NA_NA_NA_NA_NA_NA_NA_NA_NA_NA_NA_NA_NA_NA_NA
Otu12107	Eukaryota_Opisthokonta_Nucletmycea_Fungi_Entomophthoromycota_Entomophthoromycotina_Incertae Sedis_Entomophthorales_Ancylistaceae_Conidiobolus_NA_NA_NA_NA_NA_NA_NA_NA_NA_NA_NA_NA_NA_NA_NA_NA_NA_NA_NA_NA_NA_NA_NA_NA_NA_NA_NA_NA
Otu12266	Eukaryota_SAR_Rhizaria_Cercozoa_Novel Clade Gran-3_NA_NA_NA_NA_NA_NA_NA_NA_NA_NA_NA_NA_NA_NA_NA_NA_NA_NA_NA_NA_NA_NA_NA_NA_NA_NA_NA_NA_NA_NA_NA_NA_NA_NA_NA_NA_NA_NA_NA
Otu12112	Eukaryota_SAR_Rhizaria_Cercozoa_Cercomonadidae_Cercomonas_NA_NA_NA_NA_NA_NA_NA_NA_NA_NA_NA_NA_NA_NA_NA_NA_NA_NA_NA_NA_NA_NA_NA_NA_NA_NA_NA_NA_NA_NA_NA_NA_NA_NA_NA_NA_NA_NA
Otu12111	Eukaryota_SAR_Rhizaria_Cercozoa_Cercomonadidae_Cercomonas_NA_NA_NA_NA_NA_NA_NA_NA_NA_NA_NA_NA_NA_NA_NA_NA_NA_NA_NA_NA_NA_NA_NA_NA_NA_NA_NA_NA_NA_NA_NA_NA_NA_NA
Otu12267	Eukaryota_Opisthokonta_Holozoa_Metazoa (Animalia)_Eumetazoa_Bilateria_Nematoda_Chromadorea_Tylenchida_NA_NA_NA_NA_NA_NA_NA_NA_NA_NA_NA_NA_NA_NA_NA_NA_NA_NA_NA_NA_NA_NA
Otu12117	Eukaryota_SAR_Rhizaria_Cercozoa_Thecofilosea_WHOI-LI1-14_NA_NA_NA_NA_NA_NA_NA_NA_NA_NA_NA_NA_NA_NA_NA_NA_NA_NA_NA_NA_NA_NA_NA_NA_NA_NA_NA_NA_NA_NA_NA_NA_NA_NA_NA_NA
Otu12116	Eukaryota_SAR_Rhizaria_Cercozoa_Novel Clade 2_NA_NA_NA_NA_NA_NA_NA_NA_NA_NA_NA_NA_NA_NA_NA_NA_NA_NA_NA_NA_NA_NA_NA_NA_NA_NA_NA_NA_NA_NA_NA_NA_NA_NA_NA_NA_NA_NA_NA
Otu12271	Eukaryota_Opisthokonta_Holozoa_Metazoa (Animalia)_Eumetazoa_Bilateria_Nematoda_Enoplea_Enoplia_Enoplida_NA_NA_NA_NA_NA_NA_NA_NA_NA_NA_NA_NA_NA_NA_NA_NA_NA_NA_NA_NA_NA_NA_NA_NA_NA_NA_NA
Otu12120	Eukaryota_Amoebozoa_Tubulinea_Leptomyxida_Leptomyxa_NA_NA_NA_NA_NA_NA_NA_NA_NA_NA_NA_NA_NA_NA_NA_NA_NA_NA_NA_NA_NA_NA_NA_NA_NA_NA_NA_NA_NA_NA_NA_NA_NA_NA_NA
Otu1212	Eukaryota_Opisthokonta_Holozoa_Metazoa (Animalia)_Eumetazoa_Bilateria_Nematoda_Enoplea_Dorylaimia_Dorylaimida_NA_NA_NA_NA_NA_NA_NA_NA_NA_NA_NA_NA_NA_NA_NA_NA_NA_NA_NA_NA
Otu12277	Eukaryota_SAR_Rhizaria_Cercozoa_Glissomonadida_Bodomorpha_NA_NA_NA_NA_NA_NA_NA_NA_NA_NA_NA_NA_NA_NA_NA_NA_NA_NA_NA_NA_NA_NA_NA_NA_NA_NA_NA_NA_NA_NA_NA_NA_NA_NA_NA_NA_NA_NA
Otu12126	Eukaryota_Opisthokonta_Nucletmycea_Fungi_Incertae Sedis_Mucoromycotina_Incertae Sedis_Endogonales_NA_NA_NA_NA_NA_NA_NA_NA_NA_NA_NA_NA_NA_NA_NA_NA_NA_NA_NA_NA_NA_NA_NA_NA_NA_NA_NA_NA_NA_NA_NA_NA
Otu12123	Eukaryota_Amoebozoa_Gracilipodida_Flamella_NA_NA_NA_NA_NA_NA_NA_NA_NA_NA_NA_NA_NA_NA_NA_NA_NA_NA_NA_NA_NA_NA_NA_NA_NA_NA_NA_NA_NA_NA_NA_NA_NA_NA_NA_NA_NA_NA_NA_NA
Otu12286	Eukaryota_Opisthokonta_Holozoa_Choanoflagellida_Craspedida_Codonosigidae_Monosiga_NA_NA_NA_NA_NA_NA_NA_NA_NA_NA_NA_NA_NA_NA_NA_NA_NA_NA_NA_NA_NA_NA_NA_NA_NA_NA_NA_NA_NA_NA_NA_NA_NA_NA_NA_NA_NA
Otu12292	Eukaryota_Amoebozoa_Schizoplasmodiida_NA_NA_NA_NA_NA_NA_NA_NA_NA_NA_NA_NA_NA_NA_NA_NA_NA_NA_NA_NA_NA_NA_NA_NA_NA_NA_NA_NA_NA_NA_NA_NA_NA_NA_NA_NA_NA_NA_NA_NA
Otu12299	Eukaryota_Opisthokonta_Nucletmycea_Discicristoidea_Nucleariida_Nucleariidae_Nuclearia_NA_NA_NA_NA_NA_NA_NA_NA_NA_NA_NA_NA_NA_NA_NA_NA_NA_NA_NA_NA_NA_NA_NA_NA_NA_NA_NA_NA_NA_NA_NA_NA_NA_NA
Otu12305	Eukaryota_Opisthokonta_Nucletmycea_Fungi_Cryptomycota_LKM11_NA_NA_NA_NA_NA_NA_NA_NA_NA_NA_NA_NA_NA_NA_NA_NA_NA_NA_NA_NA_NA_NA_NA_NA_NA_NA_NA_NA_NA_NA_NA_NA_NA_NA_NA
Otu12312	Eukaryota_SAR_Rhizaria_Cercozoa_uncultured_NA_NA_NA_NA_NA_NA_NA_NA_NA_NA_NA_NA_NA_NA_NA_NA_NA_NA_NA_NA_NA_NA_NA_NA_NA_NA_NA_NA_NA_NA_NA_NA
Otu12318	Eukaryota_Opisthokonta_Holozoa_Metazoa (Animalia)_Eumetazoa_Bilateria_Nematoda_Chromadorea_Rhabditida_NA_NA_NA_NA_NA_NA_NA_NA_NA_NA_NA_NA_NA_NA_NA_NA_NA_NA_NA_NA_NA_NA_NA_NA
Otu12325	Eukaryota_SAR_Alveolata_Dinoflagellata_Dinophyceae_Peridiniphycidae_Peridiniales_Gotoius_NA_NA_NA_NA_NA_NA_NA_NA_NA_NA_NA_NA_NA_NA_NA_NA_NA_NA_NA_NA_NA_NA_NA_NA_NA_NA_NA_NA_NA_NA_NA_NA
Otu1233	Eukaryota_Opisthokonta_Holozoa_Metazoa (Animalia)_Eumetazoa_Bilateria_Annelida_Clitellata_Branchiobdellae_Branchiobdellida_NA_NA_NA_NA_NA_NA_NA_NA_NA_NA_NA_NA_NA_NA_NA_NA_NA_NA_NA_NA_NA_NA_NA
Otu12337	Eukaryota_Opisthokonta_Nucletmycea_Fungi_Dikarya_Ascomycota_Pezizomycotina_Dothideomycetes_Capnodiales_Mycosphaerellaceae_Uwebraunia_NA_NA_NA_NA_NA_NA_NA_NA_NA_NA_NA_NA_NA_NA_NA_NA_NA_NA_NA_NA_NA
Otu12343	Eukaryota_Opisthokonta_Holozoa_Metazoa (Animalia)_Eumetazoa_Bilateria_Arthropoda_Hexapoda_Insecta_Pterygota_Neoptera_Hymenoptera_NA_NA_NA_NA_NA_NA_NA_NA_NA_NA
Otu12348	Eukaryota_Opisthokonta_Nucletmycea_Fungi_Cryptomycota_LKM11_NA_NA_NA_NA_NA_NA_NA_NA_NA_NA_NA_NA_NA_NA_NA_NA_NA_NA_NA_NA_NA_NA_NA_NA_NA_NA_NA_NA_NA_NA_NA_NA_NA_NA_NA_NA_NA_NA
Otu12353	Eukaryota_SAR_Rhizaria_Retaria_RAD A_NA_NA_NA_NA_NA_NA_NA_NA_NA_NA_NA_NA_NA_NA_NA_NA_NA_NA_NA_NA_NA_NA_NA_NA_NA_NA_NA_NA_NA_NA_NA_NA_NA_NA_NA_NA_NA_NA
Otu12359	Eukaryota_Opisthokonta_Holozoa_Metazoa (Animalia)_Eumetazoa_Bilateria_Arthropoda_Hexapoda_Ellipura_Collembola_NA_NA_NA_NA_NA_NA_NA_NA_NA_NA_NA_NA_NA_NA_NA_NA_NA
Otu12362	Eukaryota_Opisthokonta_Holozoa_Metazoa (Animalia)_Eumetazoa_Bilateria_Platyhelminthes_Rhabditophora_Rhabdocoela_Neodalyellida_NA_NA_NA_NA_NA_NA_NA_NA_NA_NA_NA_NA_NA_NA_NA_NA_NA_NA_NA_NA_NA_NA_NA_NA
Otu12366	Eukaryota_Archaeplastida_Rhodophyceae_Bangiales_NA_NA_NA_NA_NA_NA_NA_NA_NA_NA_NA_NA_NA_NA_NA_NA_NA_NA_NA_NA_NA_NA_NA_NA_NA_NA_NA_NA_NA_NA_NA_NA_NA_NA_NA
Otu12368	Eukaryota_Opisthokonta_Nucletmycea_Fungi_Cryptomycota_LKM11_NA_NA_NA_NA_NA_NA_NA_NA_NA_NA_NA_NA_NA_NA_NA_NA_NA_NA_NA_NA_NA_NA_NA_NA_NA_NA_NA_NA_NA_NA_NA_NA_NA_NA_NA
Otu12371	Eukaryota_Opisthokonta_Nucletmycea_Fungi_Dikarya_Basidiomycota_Agaricomycotina_Agaricomycetes_Gomphales_Gomphaceae_Ramaria_NA_NA_NA_NA_NA_NA_NA_NA_NA_NA_NA_NA_NA_NA_NA_NA_NA_NA_NA_NA_NA_NA_NA_NA
Otu12376	Eukaryota_SAR_Stramenopiles_Ochrophyta_Chrysophyceae_TKR07M.92_NA_NA_NA_NA_NA_NA_NA_NA_NA_NA_NA_NA_NA_NA_NA_NA_NA_NA_NA_NA_NA_NA_NA_NA_NA_NA_NA_NA_NA_NA_NA_NA_NA_NA_NA_NA_NA_NA
Otu1238	Eukaryota_Picozoa_NA_NA_NA_NA_NA_NA_NA_NA_NA_NA_NA_NA_NA_NA_NA_NA_NA_NA_NA_NA_NA_NA_NA_NA_NA_NA_NA_NA_NA_NA_NA_NA_NA_NA_NA_NA_NA_NA_NA_NA_NA_NA
Otu12384	Eukaryota_Opisthokonta_Holozoa_Filasterea_Ministeriida_Capsasporidae_NA_NA_NA_NA_NA_NA_NA_NA_NA_NA_NA_NA_NA_NA_NA_NA_NA_NA_NA_NA_NA_NA_NA_NA_NA_NA_NA_NA_NA_NA_NA_NA_NA_NA_NA
Otu12388	Eukaryota_Opisthokonta_Holozoa_Metazoa (Animalia)_Eumetazoa_Bilateria_Arthropoda_Hexapoda_Ellipura_Collembola_NA_NA_NA_NA_NA_NA_NA_NA_NA_NA_NA_NA_NA_NA_NA_NA_NA_NA_NA
Otu12395	Eukaryota_SAR_Stramenopiles_Bicosoecida_CH1-2B-3_NA_NA_NA_NA_NA_NA_NA_NA_NA_NA_NA_NA_NA_NA_NA_NA_NA_NA_NA_NA_NA_NA_NA_NA_NA_NA_NA_NA_NA_NA_NA_NA_NA_NA_NA_NA_NA_NA_NA
Otu124	Eukaryota_SAR_Alveolata_Ciliophora_Intramacronucleata_Spirotrichea_Hypotrichia_Gonostomum_NA_NA_NA_NA_NA_NA_NA_NA_NA_NA_NA_NA_NA_NA_NA_NA_NA_NA_NA_NA_NA_NA_NA_NA_NA_NA_NA_NA_NA
Otu12402	Eukaryota_Amoebozoa_Schizoplasmodiida_Phalansterium_NA_NA_NA_NA_NA_NA_NA_NA_NA_NA_NA_NA_NA_NA_NA_NA_NA_NA_NA_NA_NA_NA_NA_NA_NA_NA_NA_NA_NA_NA_NA_NA_NA_NA_NA_NA_NA_NA_NA
Otu12407	Eukaryota_Opisthokonta_Nucletmycea_Fungi_Glomeromycota_Incertae Sedis_Glomeromycetes_Glomerales_NA_NA_NA_NA_NA_NA_NA_NA_NA_NA_NA_NA_NA_NA_NA_NA_NA_NA_NA_NA_NA_NA_NA_NA_NA_NA_NA_NA_NA_NA
Otu12410	Eukaryota_Opisthokonta_Nucletmycea_Fungi_Dikarya_Basidiomycota_Agaricomycotina_Agaricomycetes_Agaricales_Marasmiaceae_Marasmius_NA_NA_NA_NA_NA_NA_NA_NA_NA_NA_NA_NA_NA_NA_NA_NA_NA_NA_NA_NA_NA_NA_NA_NA
Otu12416	Eukaryota_SAR_Stramenopiles_Bicosoecida_P34.6_NA_NA_NA_NA_NA_NA_NA_NA_NA_NA_NA_NA_NA_NA_NA_NA_NA_NA_NA_NA_NA_NA_NA_NA_NA_NA_NA_NA_NA_NA_NA_NA_NA_NA_NA_NA_NA
Otu12421	Eukaryota_Incertae Sedis_Breviatea_NAMAKO-2_NA_NA_NA_NA_NA_NA_NA_NA_NA_NA_NA_NA_NA_NA_NA_NA_NA_NA_NA_NA_NA_NA_NA_NA_NA_NA_NA_NA_NA_NA_NA_NA_NA_NA_NA_NA_NA_NA_NA_NA
Otu12425	Eukaryota_SAR_Rhizaria_Cercozoa_Imbricatea_Nudifila_NA_NA_NA_NA_NA_NA_NA_NA_NA_NA_NA_NA_NA_NA_NA_NA_NA_NA_NA_NA_NA_NA_NA_NA_NA_NA_NA_NA_NA_NA_NA_NA_NA_NA_NA_NA_NA_NA
Otu12430	Eukaryota_SAR_Rhizaria_Cercozoa_Vampyrellidae_uncultured_NA_NA_NA_NA_NA_NA_NA_NA_NA_NA_NA_NA_NA_NA_NA_NA_NA_NA_NA_NA_NA_NA_NA_NA_NA_NA_NA_NA_NA_NA_NA_NA_NA_NA_NA_NA_NA_NA
Otu12434	Eukaryota_Opisthokonta_Nucletmycea_Fungi_Cryptomycota_Incertae Sedis_Incertae Sedis_Incertae Sedis_Incertae Sedis_Paramicrosporidium_NA_NA_NA_NA_NA_NA_NA_NA_NA_NA_NA_NA_NA_NA_NA_NA_NA_NA_NA_NA_NA_NA_NA_NA_NA_NA_NA_NA_NA_NA_NA
Otu12441	Eukaryota_Opisthokonta_Holozoa_Metazoa (Animalia)_Eumetazoa_Bilateria_Nematoda_Chromadorea_Tylenchida_NA_NA_NA_NA_NA_NA_NA_NA_NA_NA_NA_NA_NA_NA_NA_NA_NA_NA_NA_NA_NA_NA
Otu12445	Eukaryota_SAR_Rhizaria_Cercozoa_RT5iin19_NA_NA_NA_NA_NA_NA_NA_NA_NA_NA_NA_NA_NA_NA_NA_NA_NA_NA_NA_NA_NA_NA_NA_NA_NA_NA_NA_NA
Otu12447	Eukaryota_Amoebozoa_Gracilipodida_Flamella_NA_NA_NA_NA_NA_NA_NA_NA_NA_NA_NA_NA_NA_NA_NA_NA_NA_NA_NA_NA_NA_NA_NA_NA_NA_NA_NA_NA_NA_NA_NA_NA_NA_NA_NA_NA_NA_NA_NA
Otu12450	Eukaryota_Opisthokonta_Holozoa_Metazoa (Animalia)_Eumetazoa_Bilateria_Arthropoda_Crustacea_Malacostraca_Eumalacostraca_Peracarida_NA_NA_NA_NA_NA_NA_NA_NA_NA_NA_NA_NA_NA_NA_NA_NA
Otu12456	Eukaryota_Opisthokonta_Nucletmycea_Fungi_Chytridiomycota_Incertae Sedis_Chytridiomycetes_Chytridiales_Chytridiaceae_Chytriomyces_NA_NA_NA_NA_NA_NA_NA_NA_NA_NA_NA_NA_NA_NA_NA_NA_NA_NA_NA_NA_NA_NA_NA_NA_NA_NA_NA_NA
Otu1246	Eukaryota_SAR_Rhizaria_Cercozoa_Imbricatea_Silicofilosea_Euglyphida_Euglyphidae_Euglypha_NA_NA_NA_NA_NA_NA_NA_NA_NA_NA_NA_NA_NA_NA_NA_NA_NA_NA_NA_NA_NA_NA_NA_NA_NA_NA_NA_NA_NA_NA
Otu12465	Eukaryota_Archaeplastida_Chloroplastida_Charophyta_Phragmoplastophyta_Streptophyta_Embryophyta_Tracheophyta_Spermatophyta_Magnoliophyta_Huerteales_Dipentodon_NA_NA_NA_NA_NA_NA_NA_NA_NA_NA_NA_NA_NA_NA_NA_NA
Otu1247	Eukaryota_Opisthokonta_Holozoa_Metazoa (Animalia)_Eumetazoa_Bilateria_Arthropoda_Chelicerata_Arachnida_Acari_NA_NA_NA_NA_NA_NA_NA_NA_NA_NA_NA_NA_NA_NA_NA_NA_NA_NA
Otu12475	Eukaryota_Archaeplastida_Chloroplastida_Charophyta_Phragmoplastophyta_Streptophyta_Embryophyta_Tracheophyta_Spermatophyta_Magnoliophyta_Ericales_Anagallis_NA_NA_NA_NA_NA_NA_NA_NA_NA_NA_NA_NA_NA_NA_NA_NA_NA
Otu12476	Eukaryota_Opisthokonta_Holozoa_Metazoa (Animalia)_Eumetazoa_Bilateria_Arthropoda_Chelicerata_Arachnida_Acari_NA_NA_NA_NA_NA_NA_NA_NA_NA_NA_NA_NA_NA_NA_NA_NA_NA_NA
Otu12482	Eukaryota_Opisthokonta_Nucletmycea_Fungi_Dikarya_Ascomycota_Pezizomycotina_Sordariomycetes_Microascales_Halosphaeriaceae_Corollospora_NA_NA_NA_NA_NA_NA_NA_NA_NA_NA_NA_NA_NA_NA_NA_NA_NA_NA_NA_NA_NA
Otu12487	Eukaryota_Opisthokonta_Nucletmycea_Fungi_Cryptomycota_Incertae Sedis_Incertae Sedis_Incertae Sedis_Incertae Sedis_Nucleophaga_NA_NA_NA_NA_NA_NA_NA_NA_NA_NA_NA_NA_NA_NA_NA_NA_NA_NA_NA_NA_NA_NA_NA_NA_NA_NA_NA_NA_NA_NA_NA
Otu12491	Eukaryota_SAR_Rhizaria_Cercozoa_Vampyrellidae_NA_NA_NA_NA_NA_NA_NA_NA_NA_NA_NA_NA_NA_NA_NA_NA_NA_NA_NA_NA_NA_NA_NA_NA_NA_NA_NA_NA_NA_NA_NA_NA_NA_NA_NA_NA
Otu12497	Eukaryota_Opisthokonta_Nucletmycea_Fungi_Dikarya_Basidiomycota_Agaricomycotina_Agaricomycetes_Agaricales_Tricholomataceae_Hygrocybe_NA_NA_NA_NA_NA_NA_NA_NA_NA_NA_NA_NA_NA_NA_NA_NA_NA_NA_NA_NA_NA_NA_NA
Otu12501	Eukaryota_SAR_Alveolata_Ciliophora_Postciliodesmatophora_Heterotrichea_Spirostomum_NA_NA_NA_NA_NA_NA_NA_NA_NA_NA_NA_NA_NA_NA_NA_NA_NA_NA_NA_NA_NA_NA_NA_NA_NA_NA_NA_NA_NA_NA_NA
Otu12505	Eukaryota_Opisthokonta_Nucletmycea_Fungi_Chytridiomycota_Incertae Sedis_Chytridiomycetes_Chytridiales_Synchytriaceae_Synchytrium_NA_NA_NA_NA_NA_NA_NA_NA_NA_NA_NA_NA_NA_NA_NA_NA_NA_NA_NA_NA_NA_NA_NA_NA_NA_NA_NA_NA
Otu12507	Eukaryota_Opisthokonta_Nucletmycea_Fungi_Dikarya_Basidiomycota_Agaricomycotina_Tremellomycetes_Cystofilobasidiales_Cystofilobasidiaceae_NA_NA_NA_NA_NA_NA_NA_NA_NA_NA_NA_NA_NA_NA_NA_NA_NA_NA_NA_NA_NA_NA_NA_NA_NA_NA
Otu12510	Eukaryota_Opisthokonta_Holozoa_Metazoa (Animalia)_Eumetazoa_Bilateria_Annelida_Clitellata_Oligochaeta_Haplotaxida_NA_NA_NA_NA_NA_NA_NA_NA_NA_NA_NA_NA_NA_NA_NA_NA_NA_NA_NA_NA_NA_NA
Otu12515	Eukaryota_SAR_Rhizaria_Cercozoa_Glissomonadida_Heteromita_NA_NA_NA_NA_NA_NA_NA_NA_NA_NA_NA_NA_NA_NA_NA_NA_NA_NA_NA_NA_NA_NA_NA_NA_NA_NA_NA_NA_NA_NA_NA_NA_NA_NA_NA_NA
Otu12519	Eukaryota_Opisthokonta_Nucletmycea_Fungi_Dikarya_Basidiomycota_Agaricomycotina_Agaricomycetes_Agaricales_Tricholomataceae_Hygrocybe_NA_NA_NA_NA_NA_NA_NA_NA_NA_NA_NA_NA_NA_NA_NA_NA_NA_NA_NA_NA_NA_NA_NA_NA
Otu12522	Eukaryota_Opisthokonta_Nucletmycea_Fungi_Dikarya_Basidiomycota_Agaricomycotina_Agaricomycetes_Agaricales_Tricholomataceae_Hygroaster_NA_NA_NA_NA_NA_NA_NA_NA_NA_NA_NA_NA_NA_NA_NA_NA_NA_NA_NA_NA_NA_NA_NA_NA
Otu12526	Eukaryota_Opisthokonta_Nucletmycea_Fungi_Incertae Sedis_Mucoromycotina_Incertae Sedis_Endogonales_NA_NA_NA_NA_NA_NA_NA_NA_NA_NA_NA_NA_NA_NA_NA_NA_NA_NA_NA_NA_NA_NA_NA_NA_NA_NA_NA_NA_NA_NA_NA_NA
Otu12534	Eukaryota_Opisthokonta_Nucletmycea_Fungi_Incertae Sedis_Zoopagomycotina_Incertae Sedis_Zoopagales_NA_NA_NA_NA_NA_NA_NA_NA_NA_NA_NA_NA_NA_NA_NA_NA_NA_NA_NA_NA_NA_NA_NA_NA_NA_NA_NA_NA_NA_NA
Otu12539	Eukaryota_SAR_Rhizaria_Cercozoa_Cercomonadidae_Cercomonas_NA_NA_NA_NA_NA_NA_NA_NA_NA_NA_NA_NA_NA_NA_NA_NA_NA_NA_NA_NA_NA_NA_NA_NA_NA_NA_NA_NA_NA_NA_NA_NA_NA_NA
Otu12542	Eukaryota_Opisthokonta_Nucletmycea_Fungi_Chytridiomycota_Incertae Sedis_Chytridiomycetes_Chytridiales_NA_NA_NA_NA_NA_NA_NA_NA_NA_NA_NA_NA_NA_NA_NA_NA_NA_NA_NA_NA_NA_NA_NA_NA_NA_NA_NA_NA_NA_NA_NA
Otu12547	Eukaryota_Opisthokonta_Nucletmycea_Fungi_Dikarya_Ascomycota_Pezizomycotina_Dothideomycetes_Capnodiales_Capnodiaceae_Leptoxyphium_NA_NA_NA_NA_NA_NA_NA_NA_NA_NA_NA_NA_NA_NA_NA_NA_NA_NA_NA_NA_NA
Otu12550	Eukaryota_Archaeplastida_Chloroplastida_Charophyta_Phragmoplastophyta_Streptophyta_Embryophyta_Tracheophyta_Spermatophyta_Magnoliophyta_Lamiales_Pogostemon_NA_NA_NA_NA_NA_NA_NA_NA_NA_NA_NA_NA_NA_NA
Otu12556	Eukaryota_Opisthokonta_Nucletmycea_Fungi_Cryptomycota_LKM11_NA_NA_NA_NA_NA_NA_NA_NA_NA_NA_NA_NA_NA_NA_NA_NA_NA_NA_NA_NA_NA_NA_NA_NA_NA_NA_NA_NA_NA_NA_NA_NA_NA_NA_NA_NA_NA_NA
Otu12562	Eukaryota_Opisthokonta_Nucletmycea_Fungi_Incertae Sedis_Mucoromycotina_Incertae Sedis_Mucorales_Cunninghamellaceae_Cunninghamella_NA_NA_NA_NA_NA_NA_NA_NA_NA_NA_NA_NA_NA_NA_NA_NA_NA_NA_NA_NA_NA_NA_NA_NA_NA_NA_NA_NA
Otu12569	_NA_NA_NA_NA_NA_NA_NA_NA_NA_NA_NA_NA_NA_NA_NA_NA_NA_NA_NA_NA_NA_NA_NA_NA_NA_NA_NA_NA_NA_NA_NA_NA_NA_NA_NA_NA
Otu12574	Eukaryota_Archaeplastida_Chloroplastida_Charophyta_Phragmoplastophyta_Streptophyta_Embryophyta_Tracheophyta_Spermatophyta_Magnoliophyta_Malpighiales_Tapura_NA_NA_NA_NA_NA_NA_NA_NA_NA_NA_NA_NA_NA_NA_NA_NA
Otu12579	Eukaryota_Opisthokonta_Holozoa_Metazoa (Animalia)_Eumetazoa_Bilateria_Arthropoda_Chelicerata_Arachnida_Acari_NA_NA_NA_NA_NA_NA_NA_NA_NA_NA_NA_NA_NA_NA_NA_NA_NA
Otu12582	Eukaryota_Opisthokonta_Nucletmycea_Fungi_Dikarya_Basidiomycota_Agaricomycotina_Agaricomycetes_Corticiales_Corticiaceae_Dendrothele_NA_NA_NA_NA_NA_NA_NA_NA_NA_NA_NA_NA_NA_NA_NA_NA_NA_NA_NA_NA_NA_NA_NA_NA
Otu12587	Eukaryota_Amoebozoa_Tubulinea_Euamoebida_BOLA868_NA_NA_NA_NA_NA_NA_NA_NA_NA_NA_NA_NA_NA_NA_NA_NA_NA_NA_NA_NA_NA_NA_NA_NA_NA_NA_NA_NA_NA_NA_NA_NA_NA_NA_NA_NA_NA_NA_NA
Otu12595	Eukaryota_Opisthokonta_Holozoa_Metazoa (Animalia)_Eumetazoa_Bilateria_Arthropoda_Hexapoda_Insecta_Pterygota_Neoptera_Dictyoptera_Blattodea_NA_NA_NA_NA_NA_NA_NA_NA_NA_NA
Otu12602	Eukaryota_SAR_Stramenopiles_Peronosporomycetes_Lagenidium_NA_NA_NA_NA_NA_NA_NA_NA_NA_NA_NA_NA_NA_NA_NA_NA_NA_NA_NA_NA_NA_NA_NA_NA_NA_NA_NA_NA_NA_NA_NA_NA_NA_NA
Otu1261	Eukaryota_Opisthokonta_Holozoa_Metazoa (Animalia)_Eumetazoa_Bilateria_Arthropoda_Chelicerata_Arachnida_Acari_NA_NA_NA_NA_NA_NA_NA_NA_NA_NA_NA_NA_NA_NA_NA_NA_NA
Otu12617	Eukaryota_Opisthokonta_Nucletmycea_Fungi_Incertae Sedis_Mucoromycotina_Incertae Sedis_Mucorales_Cunninghamellaceae_Cunninghamella_NA_NA_NA_NA_NA_NA_NA_NA_NA_NA_NA_NA_NA_NA_NA_NA_NA_NA_NA_NA_NA_NA_NA_NA_NA_NA_NA_NA
Otu12383	Eukaryota_Opisthokonta_Nucletmycea_Fungi_Dikarya_Basidiomycota_Agaricomycotina_Tremellomycetes_Tremellales_Tremellaceae_Tremella_NA_NA_NA_NA_NA_NA_NA_NA_NA_NA_NA_NA_NA_NA_NA_NA_NA_NA_NA_NA_NA_NA_NA_NA_NA
Otu12387	Eukaryota_Opisthokonta_Nucletmycea_Fungi_Dikarya_Basidiomycota_Agaricomycotina_Agaricomycetes_NA_NA_NA_NA_NA_NA_NA_NA_NA_NA_NA_NA_NA_NA_NA_NA_NA_NA_NA_NA_NA_NA_NA_NA_NA_NA_NA_NA_NA_NA_NA_NA_NA_NA
Otu12392	Eukaryota_SAR_Alveolata_Apicomplexa_Aconoidasida_Piroplasmorida_Babesia_NA_NA_NA_NA_NA_NA_NA_NA_NA_NA_NA_NA_NA_NA_NA_NA_NA_NA_NA_NA_NA_NA_NA_NA_NA_NA_NA_NA_NA_NA_NA
Otu12393	Eukaryota_Opisthokonta_Nucletmycea_Fungi_Entomophthoromycota_Entomophthoromycotina_Incertae Sedis_Entomophthorales_Ancylistaceae_Conidiobolus_NA_NA_NA_NA_NA_NA_NA_NA_NA_NA_NA_NA_NA_NA_NA_NA_NA_NA_NA_NA_NA_NA_NA_NA_NA_NA_NA_NA
Otu1213	Eukaryota_SAR_Alveolata_Apicomplexa_Conoidasida_Coccidia_Eimeriorina_Eimeria_NA_NA_NA_NA_NA_NA_NA_NA_NA_NA_NA_NA_NA_NA_NA_NA_NA_NA_NA_NA_NA_NA_NA_NA_NA_NA_NA_NA_NA
Otu12399	Eukaryota_Opisthokonta_Nucletmycea_Fungi_Dikarya_Ascomycota_Pezizomycotina_Lichinomycetes_Lichinales_Lichinaceae_Paulia_NA_NA_NA_NA_NA_NA_NA_NA_NA_NA_NA_NA_NA_NA_NA_NA_NA_NA_NA_NA_NA_NA_NA
Otu12133	Eukaryota_Opisthokonta_Nucletmycea_Fungi_Dikarya_Ascomycota_Pezizomycotina_Pezizomycetes_Pezizales_Pyronemataceae_Pulvinula_NA_NA_NA_NA_NA_NA_NA_NA_NA_NA_NA_NA_NA_NA_NA_NA_NA_NA_NA_NA_NA_NA_NA_NA
Otu12401	Eukaryota_Amoebozoa_Gracilipodida_Flamella_NA_NA_NA_NA_NA_NA_NA_NA_NA_NA_NA_NA_NA_NA_NA_NA_NA_NA_NA_NA_NA_NA_NA_NA_NA_NA_NA_NA_NA_NA_NA_NA_NA
Otu12138	Eukaryota_Opisthokonta_Nucletmycea_Fungi_Dikarya_Basidiomycota_Agaricomycotina_Tremellomycetes_Tremellales_NA_NA_NA_NA_NA_NA_NA_NA_NA_NA_NA_NA_NA_NA_NA_NA_NA_NA_NA_NA_NA_NA_NA_NA_NA_NA_NA_NA
Otu12406	Eukaryota_SAR_Alveolata_Protalveolata_Perkinsidae_A31_NA_NA_NA_NA_NA_NA_NA_NA_NA_NA_NA_NA_NA_NA_NA_NA_NA_NA_NA_NA_NA_NA_NA_NA_NA_NA_NA_NA_NA_NA_NA_NA_NA_NA_NA_NA_NA
Otu12143	Eukaryota_SAR_Alveolata_Apicomplexa_Conoidasida_Gregarinasina_Eugregarinorida_Monocystis_NA_NA_NA_NA_NA_NA_NA_NA_NA_NA_NA_NA_NA_NA_NA_NA_NA_NA_NA_NA_NA_NA_NA_NA_NA_NA_NA_NA_NA_NA
Otu1241	Eukaryota_Opisthokonta_Holozoa_Metazoa (Animalia)_Eumetazoa_Bilateria_Arthropoda_Chelicerata_Arachnida_Acari_NA_NA_NA_NA_NA_NA_NA_NA_NA_NA_NA_NA_NA_NA_NA_NA_NA
Otu12147	Eukaryota_SAR_Alveolata_Ciliophora_Intramacronucleata_Litostomatea_Trichostomatia_Polyplastron_NA_NA_NA_NA_NA_NA_NA_NA_NA_NA_NA_NA_NA_NA_NA_NA_NA_NA_NA_NA_NA_NA_NA_NA_NA_NA_NA_NA_NA_NA_NA_NA_NA_NA_NA_NA
Otu12414	Eukaryota_Opisthokonta_Nucletmycea_Fungi_Cryptomycota_Incertae Sedis_Incertae Sedis_Incertae Sedis_Incertae Sedis_Nucleophaga_NA_NA_NA_NA_NA_NA_NA_NA_NA_NA_NA_NA_NA_NA_NA_NA_NA_NA_NA_NA_NA_NA_NA_NA_NA_NA_NA_NA_NA_NA_NA
Otu12152	Eukaryota_Opisthokonta_Nucletmycea_Fungi_Chytridiomycota_Incertae Sedis_Chytridiomycetes_Chytridiales_NA_NA_NA_NA_NA_NA_NA_NA_NA_NA_NA_NA_NA_NA_NA_NA_NA_NA_NA_NA_NA_NA_NA_NA_NA_NA_NA_NA_NA_NA_NA_NA_NA_NA_NA_NA
Otu12420	Eukaryota_Excavata_Metamonada_Preaxostyla_Trimastix_NA_NA_NA_NA_NA_NA_NA_NA_NA_NA_NA_NA_NA_NA_NA_NA_NA_NA_NA_NA_NA_NA_NA_NA_NA_NA_NA_NA_NA_NA_NA_NA_NA_NA_NA_NA_NA_NA
Otu12156	Eukaryota_Opisthokonta_Nucletmycea_Fungi_Blastocladiomycota_Incertae Sedis_Blastocladiomycetes_Blastocladiales_NA_NA_NA_NA_NA_NA_NA_NA_NA_NA_NA_NA_NA_NA_NA_NA_NA_NA_NA_NA_NA_NA_NA_NA_NA_NA_NA_NA_NA_NA
Otu12424	Eukaryota_Opisthokonta_Holozoa_Choanoflagellida_Craspedida_NA_NA_NA_NA_NA_NA_NA_NA_NA_NA_NA_NA_NA_NA_NA_NA_NA_NA_NA_NA_NA_NA_NA_NA_NA_NA_NA_NA_NA_NA_NA_NA
Otu1216	Eukaryota_SAR_Rhizaria_Cercozoa_RM2-SGM58_NA_NA_NA_NA_NA_NA_NA_NA_NA_NA_NA_NA_NA_NA_NA_NA_NA_NA_NA_NA_NA_NA_NA_NA_NA_NA_NA_NA_NA_NA_NA_NA_NA_NA_NA_NA_NA_NA
Otu1243	Eukaryota_Opisthokonta_Nucletmycea_Fungi_Dikarya_Basidiomycota_Agaricomycotina_Agaricomycetes_Boletales_Serpulaceae_Serpula_NA_NA_NA_NA_NA_NA_NA_NA_NA_NA_NA_NA_NA_NA_NA_NA_NA_NA_NA_NA_NA_NA_NA
Otu12163	Eukaryota_Opisthokonta_Nucletmycea_Fungi_Cryptomycota_LKM11_NA_NA_NA_NA_NA_NA_NA_NA_NA_NA_NA_NA_NA_NA_NA_NA_NA_NA_NA_NA_NA_NA_NA_NA_NA_NA_NA_NA_NA_NA_NA_NA_NA_NA_NA_NA_NA_NA
Otu12433	Eukaryota_SAR_Rhizaria_Cercozoa_Thecofilosea_Ebriacea_Ebria_NA_NA_NA_NA_NA_NA_NA_NA_NA_NA_NA_NA_NA_NA_NA_NA_NA_NA_NA_NA_NA_NA_NA_NA_NA_NA_NA_NA_NA_NA_NA_NA_NA_NA_NA_NA_NA
Otu12171	Eukaryota_Centrohelida_Acanthocystidae_Pterocystis_NA_NA_NA_NA_NA_NA_NA_NA_NA_NA_NA_NA_NA_NA_NA_NA_NA_NA_NA_NA_NA_NA_NA_NA_NA_NA_NA_NA_NA_NA_NA_NA_NA_NA_NA_NA_NA_NA_NA_NA
Otu12440	Eukaryota_SAR_Rhizaria_Cercozoa_Incertae Sedis_Gymnophrys_NA_NA_NA_NA_NA_NA_NA_NA_NA_NA_NA_NA_NA_NA_NA_NA_NA_NA_NA_NA_NA_NA_NA_NA_NA_NA_NA_NA_NA_NA_NA_NA_NA_NA
Otu12175	Eukaryota_Opisthokonta_Nucletmycea_Fungi_Incertae Sedis_Mucoromycotina_Incertae Sedis_Mortierellales_NA_NA_NA_NA_NA_NA_NA_NA_NA_NA_NA_NA_NA_NA_NA_NA_NA_NA_NA_NA_NA_NA_NA_NA_NA_NA_NA_NA_NA_NA_NA_NA_NA_NA_NA_NA
Otu12444	Eukaryota_SAR_Rhizaria_Cercozoa_Cercomonadidae_NA_NA_NA_NA_NA_NA_NA_NA_NA_NA_NA_NA_NA_NA_NA_NA_NA_NA_NA_NA_NA_NA_NA_NA_NA_NA_NA_NA_NA_NA_NA_NA_NA_NA_NA_NA_NA_NA_NA
Otu12177	Eukaryota_SAR_Rhizaria_Cercozoa_Imbricatea_Silicofilosea_Euglyphida_Euglyphidae_Euglypha_NA_NA_NA_NA_NA_NA_NA_NA_NA_NA_NA_NA_NA_NA_NA_NA_NA_NA_NA_NA_NA_NA_NA_NA_NA_NA_NA_NA_NA_NA_NA_NA_NA_NA_NA
Otu1245	Eukaryota_Incertae Sedis_Telonema_NA_NA_NA_NA_NA_NA_NA_NA_NA_NA_NA_NA_NA_NA_NA_NA_NA_NA_NA_NA_NA_NA_NA_NA_NA_NA_NA_NA_NA_NA_NA_NA_NA_NA_NA_NA_NA_NA_NA_NA_NA
Otu12180	Eukaryota_Opisthokonta_Nucletmycea_Fungi_Dikarya_Ascomycota_Pezizomycotina_Dothideomycetes_Capnodiales_NA_NA_NA_NA_NA_NA_NA_NA_NA_NA_NA_NA_NA_NA_NA_NA_NA_NA_NA_NA_NA_NA_NA_NA_NA_NA_NA_NA_NA_NA_NA_NA_NA
Otu12455	Eukaryota_SAR_Rhizaria_Cercozoa_Glissomonadida_Amb-18S-1124_NA_NA_NA_NA_NA_NA_NA_NA_NA_NA_NA_NA_NA_NA_NA_NA_NA_NA_NA_NA_NA_NA_NA_NA_NA_NA_NA_NA_NA_NA_NA_NA_NA_NA_NA_NA
Otu12185	Eukaryota_Opisthokonta_Nucletmycea_Fungi_Dikarya_Basidiomycota_Agaricomycotina_Agaricomycetes_Polyporales_Meruliaceae_Phlebia_NA_NA_NA_NA_NA_NA_NA_NA_NA_NA_NA_NA_NA_NA_NA_NA_NA_NA_NA_NA_NA_NA_NA_NA
Otu12459	Eukaryota_SAR_Stramenopiles_Labyrinthulomycetes_Thraustochytriaceae_Aplanochytrium_NA_NA_NA_NA_NA_NA_NA_NA_NA_NA_NA_NA_NA_NA_NA_NA_NA_NA_NA_NA_NA_NA_NA_NA_NA_NA_NA_NA_NA_NA_NA_NA_NA_NA_NA_NA_NA_NA
Otu1219	Eukaryota_Opisthokonta_Nucletmycea_Fungi_Dikarya_Ascomycota_Pezizomycotina_Sordariomycetes_Sordariales_Chaetomiaceae_Chaetomium_NA_NA_NA_NA_NA_NA_NA_NA_NA_NA_NA_NA_NA_NA_NA_NA_NA_NA_NA_NA_NA
Otu12464	Eukaryota_Opisthokonta_Nucletmycea_Fungi_Dikarya_Basidiomycota_Agaricomycotina_Agaricomycetes_Polyporales_Meruliaceae_Cymatoderma_NA_NA_NA_NA_NA_NA_NA_NA_NA_NA_NA_NA_NA_NA_NA_NA_NA_NA_NA_NA_NA_NA_NA_NA
Otu12196	Eukaryota_Opisthokonta_Nucletmycea_Fungi_Cryptomycota_Incertae Sedis_Incertae Sedis_Incertae Sedis_Incertae Sedis_Paramicrosporidium_NA_NA_NA_NA_NA_NA_NA_NA_NA_NA_NA_NA_NA_NA_NA_NA_NA_NA_NA_NA_NA_NA_NA_NA_NA_NA_NA_NA_NA_NA_NA_NA_NA_NA
Otu12468	Eukaryota_SAR_Alveolata_Ciliophora_Intramacronucleata_Litostomatea_Trichostomatia_NA_NA_NA_NA_NA_NA_NA_NA_NA_NA_NA_NA_NA_NA_NA_NA_NA_NA_NA_NA_NA_NA_NA_NA_NA_NA_NA_NA_NA_NA_NA_NA_NA_NA_NA_NA_NA
Otu12200	Eukaryota_Opisthokonta_Holozoa_Metazoa (Animalia)_Eumetazoa_Bilateria_Nematoda_Enoplea_Dorylaimia_Dorylaimida_NA_NA_NA_NA_NA_NA_NA_NA_NA_NA_NA_NA_NA_NA_NA_NA_NA_NA_NA_NA
Otu12474	Eukaryota_Opisthokonta_Nucletmycea_Fungi_Dikarya_Ascomycota_Pezizomycotina_Eurotiomycetes_Chaetothyriales_NA_NA_NA_NA_NA_NA_NA_NA_NA_NA_NA_NA_NA_NA_NA_NA_NA_NA_NA_NA_NA_NA_NA_NA_NA_NA_NA_NA_NA_NA_NA_NA_NA
Otu12207	Eukaryota_Opisthokonta_Nucletmycea_Fungi_LKM15_NA_NA_NA_NA_NA_NA_NA_NA_NA_NA_NA_NA_NA_NA_NA_NA_NA_NA_NA_NA_NA_NA_NA_NA_NA_NA_NA_NA_NA_NA_NA_NA_NA_NA_NA_NA_NA
Otu1248	Eukaryota_SAR_Alveolata_Ciliophora_Postciliodesmatophora_Heterotrichea_Blepharisma_NA_NA_NA_NA_NA_NA_NA_NA_NA_NA_NA_NA_NA_NA_NA_NA_NA_NA_NA_NA_NA_NA_NA_NA_NA_NA_NA_NA_NA_NA_NA
Otu12214	Eukaryota_Opisthokonta_Holozoa_Metazoa (Animalia)_Eumetazoa_Bilateria_Arthropoda_Chelicerata_Arachnida_Acari_NA_NA_NA_NA_NA_NA_NA_NA_NA_NA_NA_NA_NA_NA_NA_NA_NA
Otu12486	Eukaryota_Amoebozoa_Discosea_Flabellinia_Dactylopodida_Korotnevella_NA_NA_NA_NA_NA_NA_NA_NA_NA_NA_NA_NA_NA_NA_NA_NA_NA_NA_NA_NA_NA_NA_NA_NA_NA_NA_NA_NA_NA_NA_NA_NA_NA
Otu12219	Eukaryota_SAR_Rhizaria_Cercozoa_Thecofilosea_Cryomonadida_Protaspidae_Cryothecomonas_NA_NA_NA_NA_NA_NA_NA_NA_NA_NA_NA_NA_NA_NA_NA_NA_NA_NA_NA_NA_NA_NA_NA_NA_NA_NA_NA_NA_NA_NA_NA_NA_NA_NA_NA_NA
Otu12490	Eukaryota_Opisthokonta_Nucletmycea_Fungi_Dikarya_Basidiomycota_Agaricomycotina_Agaricomycetes_Agaricales_Mycenaceae_Mycena_NA_NA_NA_NA_NA_NA_NA_NA_NA_NA_NA_NA_NA_NA_NA_NA_NA_NA_NA_NA_NA_NA_NA_NA
Otu12223	Eukaryota_Opisthokonta_Nucletmycea_Fungi_Dikarya_Basidiomycota_Agaricomycotina_Agaricomycetes_Agaricales_Marasmiaceae_Hydropus_NA_NA_NA_NA_NA_NA_NA_NA_NA_NA_NA_NA_NA_NA_NA_NA_NA_NA_NA_NA_NA_NA_NA_NA
Otu12495	Eukaryota_SAR_Rhizaria_Cercozoa_Thecofilosea_Incertae Sedis_Pseudodifflugia_NA_NA_NA_NA_NA_NA_NA_NA_NA_NA_NA_NA_NA_NA_NA_NA_NA_NA_NA_NA_NA_NA_NA_NA_NA_NA_NA_NA_NA_NA_NA_NA_NA
Otu12228	Eukaryota_Opisthokonta_Nucletmycea_Fungi_Dikarya_Basidiomycota_Pucciniomycotina_Microbotryomycetes_Sporidiobolales_Incertae Sedis_Sporobolomyces_NA_NA_NA_NA_NA_NA_NA_NA_NA_NA_NA_NA_NA_NA_NA_NA_NA_NA_NA_NA_NA_NA_NA_NA_NA
Otu12500	Eukaryota_Opisthokonta_Nucletmycea_Fungi_Cryptomycota_LKM11_NA_NA_NA_NA_NA_NA_NA_NA_NA_NA_NA_NA_NA_NA_NA_NA_NA_NA_NA_NA_NA_NA_NA_NA_NA_NA_NA_NA_NA_NA_NA_NA_NA_NA_NA
Otu12234	Eukaryota_Opisthokonta_Nucletmycea_Fungi_Dikarya_Ascomycota_Pezizomycotina_Pezizomycetes_Pezizales_Pyronemataceae_Psilopezia_NA_NA_NA_NA_NA_NA_NA_NA_NA_NA_NA_NA_NA_NA_NA_NA_NA_NA_NA_NA_NA_NA_NA_NA
[truncated: 10,717 more rows]
