# Supplementary material for: High-throughput metabarcoding reveals the effect of physicochemical soil properties on soil and litter biodiversity and community turnover across Amazonia
Source: PeerJ. 2018 Sep 25;6:e5661. doi: 10.7717/peerj.5661 (PMC6161700; doi:10.7717/peerj.5661)
Supplement: Supplemental Information 9 [file peerj-06-5661-s009.fa]

>Otu1
TTTGTCTGGTTAATTGCGATAACGAACGAGACCTCGGCCCTTAAATAGCCCGGTCCGCATTTGCGGGCCGCTGGCTTCTT
AGGGGGACTATCGGCTCAAGCCGATGGAAGTGCGCGGCAATAACAGGTCTGTGA
>Otu2
TTTGTCTGGTTAATTGCGATAACGAACGAGACCTTAACCTGCTAAATAGCCCGTATTGCTTTGGCAGTACGCTGGCTTCT
TAGAGGGACTATCGGCTCAAGCCGATGGAAGTTTGAGGCAATAACAGGTCTGTGA
>Otu3
TTTGTCTGGTTAATTCCGATAACGAACGAGACCTTACTCTGCTAAATAGCCAGCATGACTTTGGTCGTGTCTTTTTGGCT
TCTTAGAGAGACTATCAATGTTTAATTGATGGAAGTTTGAGGCAATAACAGGTCTGTGA
>Otu4
TTTGTCTGGTTAATTCCGATAACGGACGAGACCGTATGGAATAGTTGGATGGGCCCATCTTTTGATGGGTTGTATGAGAC
TTTTGTCTCCCATCCGCCTATTCCGACTACTGAATTCAATTCAGGGGAAGTATGGCAATAACAGGTCTGTGA
>Otu5
TTTGTCTGGTTAATTCCGATAACGAACGAGACTCTAGCCTGCTAAATAGTTCGCCGATCGCATTCTGTCGGCGCAACTTC
TTAGAGGGACAAGTGGCGTTTAGTCACACGAGATTGAGCAATAACAGGTCTGTGA
>Otu6
TTTGTCTGGTTAATTGCGATAACGAACGAGACCTTAACCTGCTAAATAGCCAGGCTAGCTTTGGCTGGTCGCCGGCTTCT
TAGAGGGACTATCGGCTCAAGCCGATGGAAGTTTGAGGCAATAACAGGTCTGTGA
>Otu7
TTTGTCTGGTTAATTCCGTTAACGAACGAGACCTCAGCCTGCTAAATAGCTATGTGGAGGTAACCCTCCACGGCCAGCTT
CTTAGAGGGACTATGGCCGCTTAGGCCACGGAAGTTTGAGGCAATAACAGGTCTGTGA
>Otu8
TTTGTCTGGTTAATTCCGTTAACGAACGAGACCTCAGCCTGCTAACTAGCTATGCGGAGGCGACCCTCCGCGGCCAGCTT
CTTAGAGGGACTATGGCCGTTCAGGCCAAGGAAGTTTGAGGCAATAACAGGTCTGTGA
>Otu9
TTTGTCTGGTTAATTCCGATAACGAACGAGACCTTAACCTGCTAAATAGCCAGGCCGGCTTTTGCTGGTCGCCGGCTTCT
TAGAGGGACTGTCAGTGTCTAACTGACGGAAGTTTGAGGCAATAACAGGTCTGTGA
>Otu10
TTTGTCTGGTTAATTCCGATAACGAACGAGACCTTTTCCTGCTAAATAGCCAGGCCGGCTTCGGCTGGTCGACGGCTTCT
TAGAGGGACTGTCGGCGTCTAGCTGACGGAAGTTTGAGGCAATAACAGGTCTGTGA
>Otu11
TTTGTCTGGTTAATTCCGATAACGAACGAGACTCTGGCATGCTAACTAGTTACGCGACCCCCGAGCGGTCGGCGTCCCCC
AACTTCTTAGAGGGACAAGTGGCGTTCAGCCACCCGAGATTGAGCAATAACAGGTCTGTGA
>Otu12
TTTGTCTGGTTAATTCCGATAACGAACGAGACCTTAACCTGCTAAATAGTCAGGCCGGCTTTTGCTGGTCGCGGACTTCT
TAGAGGGACTGTCAGCGTCTAGCTGACGGAAGTTTGAGGCAATAACAGGTCTGTGA
>Otu13
TTTGTCTGGTTAATTCCGTTAACGAACGAGACCTCGACCTGCTAAATAGTTCGACAAAGGTTCTCCTTTGGACGTGACTT
CTTAGAGGGACTATCGGTGTGTAGCCGACGGAAGTTCGAGGCAATAACAGGTCTGTGA
>Otu14
TTTGTCTGCAATAACAGGTCTGTGA
>Otu15
TTTGTCTGGTTAATTCCGTTAACGAACGAGACCTCAGCCTGCTAACTAGCTATGCGGAGGATACCCTTCGCGGCCAGCTT
CTTAGAGGGACTATGGCCGCTTAGGCCAAGGAAGTTTGAGGCAATAACAGGTCTGTGA
>Otu16
TTTGTCTGGTTAATTCCGATAACGAACGAGACTCTAGCCTGCTAAATAGTCGCATCCGGTATCCTCTGTGCTACCGGCGA
CTCTTAATCTTCTTAGAGGGACAGGCGGCTTCTAGCCGCACGAGATTGAGCAATAACAGGTCTGTGA
>Otu17
TTTGTCTGGTTAATTCCGATAACGAACGAGACCTTCACGTGCTAAATAGCCTCATCGACCTTGGTTGGTGACTGGCTTCT
TAGACGGACTATCAGCGACTAGCTGATGGAAGTTGGAGGCAATAACAGGTCTGTGA
>Otu18
TTTGTCTGGTTAATTGCGATAACGAACGAGACCTTGACCTGCTAAATAGCCAGGTTGACTTTTGTCGGCCGCCGGCTTCT
TAGAGGGACTTTTGGCTCAAGCCAATGGAAGTACGAGGCAATAACAGGTCTGTGA
>Otu19
TTTGTCTGGTTAATTCCGTTAACGAACGAGACCTTAACCTGCTAAATAGTTAGGCCAACGTTTGTTGGTCGTCAACTTCT
TAGAGGGACTATTGACTATTAGTCAATGGAAGTTTGAGGCAATAACAGGTCTGTGA
>Otu20
TTTGTCTGGTTAATTCCGATAACGAACGAGACCTTAACCTGCTAAATAGCCAGGCCGTCTTTGGATGGTCGCCGGCTTCT
TAGAGGGACTGTCAGCGTCTAGCTGACGGAAGTTTGAGGCAATAACAGGTCTGTGA
>Otu21
TTTGTCTGGTTAATTCCGATAACGAACGAGACCTTAACCTGCTAAATAGTCAGGCCGGCTTTGGCTGGTCGTCGACTTCT
TAGAGGGACTAACAGCGTTTAGCTGTTGGAAGTTTGAGGCAATAACAGGTCTGTGA
>Otu22
TTTGTCTGGTTAATTCCGATAACGAACGAGACCTTAACCTGCTAAATAGCCAGGCCGGCTTTGGCTGGTCGTCGGCTTCT
TAGAGGGACTAACGGCGTCTAGCCGTTGGAAGTTTGAGGCAATAACAGGTCTGTGA
>Otu23
TTTGTCTGGTTAATTCCGTTAACGAACGAGACCTTAACCTGCTAACTAGTTACTTCTATGTAAATAGGAGGCTAACTTCT
TAGAGGGACTTTGTGTGCAAGCACAAGGAAGTTTGAGGCAATAACAGGTCTGTGA
>Otu24
TTTGTCTGGTTAATTCCGATAACGGACGAGACCGTATGAAATAGTTGGATGGGCCCATCTTTTGATGGGTGGTATGAGAT
TTCGGTCTCCCATCCGCCTATTTCGACTACTGAATTCAATTCAGGGGAAGTATGGCAATAACAGGTCTGTGA
>Otu25
TTTGTCTGGTTAATTCCGATAACGAACGAGACCTTAACCTGCTAAATAGCCAGGCCGGCTTTGGCTGGTCGCGGGCTTCT
TAGAGGGACTGTCGGCGTCTAGCCGACGGAAGTTTGAGGCAATAACAGGTCTGTGA
>Otu26
TTTGTCTGGTTAATTCCGATAACGAACGAGACTCTAGCCTACTAAATAGATTGTCGGCTTACAAACGTCGACAAGACTTC
TTAGAGGGACAGGCGGTGTTTCAACCGCACGAAACAGAGCAATAACAGGTCTGTGA
>Otu27
TTTGTCTGGTTAATTCCGATAACGAACGAGACCTTCACGTGCTAAATAGCCCGGCCGGCTTTGGCTGGCCGCTGGCTTCT
TAGACGGACTTTCGGCATCTAGCCGAAGGAAGTTGGAGGCAATAACAGGTCTGTGA
>Otu28
TTTGTCTGGTTAATTCCGATAACGAACGAGACCTTAACCTGCTAAATAGTCAGGTCGGCTTTGGCTGATCGTTAGACTTC
TTAGAGGGACTGTCAGCGTCTAGCTGACGGAAGTTTGAGGCAATAACAGGTCTGTGA
>Otu29
TTTGTCTGGTTAATTCCGATAACGAACGAGACCTTAACCTGCTTAATAGCCAGGCCGGCTTTTGCTGGTCGCCGGCTTCT
TAGAGGGACTGTCTGCGTCTAGCAGACGGAAGTTTGAGGCAATAACAGGTCTGTGA
>Otu30
TTTGTCTGGTTAATTGCGATAACGAACGAGACCTTAACCTGCTAAATAGCCCCTCTCACTTTGGTGGGTGGCAGGCTTCT
TAGAGGGACTATCGGCTCAAGCCGATGGAAGTTTGAGGCAATAACAGGTCTGTGA
>Otu31
TTTGTCTGGTTAATTCCGTTAACGAACGAGACCTCGACCTGCTAAATAGTCTGGCGAATTCTTCGGGATTCGTACAGACT
TCTTAGAGGGACTATCGGTGTGTAACCGATGGAAGTTCGAGGCAATAACAGGTCTGTGA
>Otu32
TTTGTCTGGTTAATTGCGATAACGAACGAGACCTCGGCCCTTAAATAGCCCCTCCCGCGTTTGCGGGCGGCTGGCTTCTT
AGGGGGACTATCGGCTCAAGCCGATGGAAGTGCGCGGCAATAACAGGTCTGTGA
>Otu33
TTTGTCTGGTTAATTCCGATAACGAACGAGACCTTATTCTGCTAATTAGCTGGGCCAACTTTTTAGTTGGTAGTTTCTAG
ATTTCGGTCTAGCCAGCTTCTTAGAGAGACTACTGAATACAATTCAGGGGAAGTTTTAGGCAATAACAGGTCTGTGA
>Otu34
TTTGTCTGGTTAATTCCGTTAACGAACGAGACCTTAACCTGCTAAATAGCTACATGAATTCTTTTGCAATTCATGGCCAG
CTTCTTAGAGGGACTGTTGACGTATAGTCAATGGAAGTTTGAGGCAATAACAGGTCTGTGA
>Otu35
TTTGTCTGGTTAATTCCGATAACGAACGAGACTCTAGCCTACTAAATAGACCAGTGGCTTGCTTAACGCTGCTGGGACTT
CTTAGAGGGACAGGCGGTGATTCAACCGCACGAAACAGAGCAATAACAGGTCTGTGA
>Otu36
TTTGTCTGGTTAATTCCGATAACGAACGAGACTCTAGCCTACTAAATAGAAGGCAAATTATTCGTTTGCTGTACTTCTTA
GAGGGACTAGGGGCGTCTAGCCTCACGAGATTGAGCAATAACAGGTCTGTGA
>Otu37
TTTGTCTGGTTAATTCCGTTAACGAACGAGACCTCAGCCTGCTAACTAGCTATGCGGAGGTGACCCTCCGCAGCTAGCTT
CTTAGAGGGACTATGGCCTTTCAGGCCACGGAAGTTTGAGGCAATAACAGGTCTGTGA
>Otu38
TTTGTCTGGTTAATTCCGATAACGAACGAGACCTTAACCTGCTAAATAGCCAGGCTAGCTTTCTGCTGGTCACAGGCTTC
TTAGAGGGACTGTCAGCGTCTAGCTGACGGAAGTTTGAGGCAATAACAGGTCTGTGA
>Otu39
TTTGTCTGGTTAATTCCGATAACGAACGAGACTCTAGCCTACTAAATAGGCGACCGATCACTTGTGTCGGTCTTCCTTCT
TAGAGGGACAAGCGGCGTTTAGCCGCACGAGACAGAGCAATAACAGGTCTGTGA
>Otu40
TTTGTCTGGTTAATTCCGATAACGAACGAGACCTTAACCTTTAAATAGTCTTTCATAGTACGCTATGAAAAACTTCTTAA
AGGGACTGTTGATGTTTAATCAACGGAAGTTTGAGGCAATAACAGGTCTGTGA
>Otu41
TTTGTCTGGTTAATTCCGTTAACGAACGAGACCTCAGCCTGCTAACTAGCTATGCGGAGGTATCCCTCCGTGGCCAGCTT
CTTAGAGGGACTATGGCCGCTTAGGCCAAGGAAGTTTGAGGCAATAACAGGTCTGTGA
>Otu42
TTTGTCTGGTTAATTCCGATAACGAACGAGACCTTATCCTGCTAACTAGCCAGGTTGGCTTTGGCTGATCTCCGGCTTCT
TAGAGGGACTATCTTGCGTTTAGCGGATGGAAGTTTGAGGCAATAACAGGTCTGTGA
>Otu43
TTTGTCTGGTTAATTCCGATAACGAACGAGACCTTAACCTGCTAAATAGCCAGACCGTCTTTTGATGGTTGCAGGCTTCT
TAGAGGGACTGTCAGGATCTACCTGACGGAAGTTTGAGGCAATAACAGGTCTGTGA
>Otu44
TTTGTCTGGTTAATTCCGATAACGAACGAGACCCTGGCCTACTTACTAGACTGCGGATCCTTTTGTCCGCATAGTCTTCT
TAGAGGGACAACTGGCGTTGATCTAGCTACATGAAATGGGGCAATAACAGGTCTGTGA
>Otu45
TTTGTCTGGTTAATTCCGATAACGAACGAGACTCTAGCCTGCTAAATAGTTCACTCATTGCATATTGTGAGTGTTAACTT
CTTAGAGGGACAAGTGGCGTCTAGTCACGCGAGATTGAGCAATAACAGGTCTGTGA
>Otu46
TTTGTCTGGTTAATTCCGATAACGAACGAGACTCTAGCCTACTAAATAGATCGTCGGCTTACAAACGCCGATGAGACTTC
TTAGAGGGACAGGCGGCGATTCAGCCGCACGAAACAGAGCAATAACAGGTCTGTGA
>Otu47
TTTGTCTGGTTAATAACAGGTCTGTGA
>Otu48
TTTGTCTGGTTAATTCCGATAACGAACGAGACTCTAGCCTACTAAATAGGCCACCGGCTTACATACGTCGGTGGGACTTC
TTAGAGGGACAGGCGGCGATTCAGCCGCACGAAACAGAGCAATAACAGGTCTGTGA
>Otu49
TTTGTCTGGTTAATTCCGATAACGAACGAGACTCTAGCCTGCTAAATAGTACACTCATCACAAGTGTGGGTGCTTGCTTC
TTAGAGGGACAGGCGGCGCATAGTCGCACGAGATTGAGCAATAACAGGTCTGTGA
>Otu50
TTTGTCTGGTTAATTCCGATAACGAACGAGACCTTAACCTGTCTAAATAGTTAGGCGAATTTTATAATTCGTCGGCAACT
TCTTAGAGGGACTATTAGCGATTAGCTAATGGAAGTTTGAGGCAATAACAGGTCTGTGA
>Otu51
TTTGTCTGGTTAATTCCGTTAACGAACGAGACCTCGACCTGCTAAATAGTTCTTGTCATCGAGAGATGGCTGGATACTTC
TTAGAGGGACTATCGGTGGTTAGCCGATGGAAGTTCGAGGCAATAACAGGTCTGTGA
>Otu52
TTTGTCTGGTTAATTCCGATAACGAACGAGACCTTATTCTGCTAAATAGTCTCCCCAACTTTGGTTGGGAACCATTTTGT
AGACTTCTTAGAGAGACTATCAATGTTTAATTGATGGAAGTTTGAGGCAATAACAGGTCTGTGA
>Otu53
TTTGTCTGGTTAATTCCGATAACGAACGAGACTCTAGCCTACTAAATAGATCGTTGGCTTACAAACGCCTAACGAGACTT
CTTAGAGGGACAGGCGGTGATTCAACCGCACGAAACAGAGCAATAACAGGTCTGTGA
>Otu54
TTTGTCTGGTTAATTGCGATAACGAACGAGACCTTAACCTGCTAAATAGCCCTGTTCACTTTGGTGGACGGCAGGCTTCT
TAGAGGGACTATCGGCTCAAGCCGATGGAAGTTTGAGGCAATAACAGGTCTGTGA
>Otu55
TTTGTCTGGTTAATTGCGATAACGAACGAGACCTTAACCTGCTAAATAGCCCGACCCGCTTTGGCGGGCCGCCGGCTTCT
TAGAGGGACTATCGGCTCAAGCCGATGGAAGTTTGAGGCAATAACAGGTCTGTGA
>Otu56
TTTGTCTGGTTAATTCCGTTAACGAACGAGACCTCAACCTGCTAAATAGTACCGCTAATCCTCCGGGATTGGCTGGCGAC
TTCTTAGAGGGACTATCGGTGTGTAACCGATGGAAGTTTGAGGCAATAACAGGTCTGTGA
>Otu57
TTTGTCTGGTTAATTCCGATAACGAACGAGACCTTAACCTGCTAAATAGTCAGACCGGCTCCGGCTGGTCGCGTCGACTT
CTTAGAGGGACTGTCAGTGTCTAACTGACGGAAGTTTGAGGCAATAACAGGTCTGTGA
>Otu58
TTTGTCTGGTTAATTGCGATAACGAACGAGACCTCGGCCCTTAAATAGCCCGATCCGCGTCTGCGGACCGCTGGCTTCTT
AGGGGGACTATCGGCTCAAGCCGATGGAAGTACGTGGCAATAACAGGTCTGTGA
>Otu59
TTTGTCTGGTTAATTCCGTTAACGAACGAGACCTCAGCCTGCTAACTAGCTATGCGGAGGAATCCCTCCGCAGCTAGCTT
CTTAGAGGGACTACGGCCTTTTAGGCCGCGGAAGTTTGAGGCAATAACAGGTCTGTGA
>Otu60
TTTGTCTGGTTAATTCCGATAACGAACGAGACTCTAGCCTAGTAAATAGACGTTCCGATCATTCTCGTCGGACGTTCTTC
TTAGAGGGACAAGCGGCGTCTAGCCGCACGAAACGGAGCGATAACAGGTCTGTGA
>Otu61
TTTGTCTGGTTAATTCCGATAACGAACGAGACTCTAGCCTACTAAATAGGCGTCCCGATCGCTCCCGTCGGGCGTTCTTC
TTAGAGGGACAAGTGGCGTTTAGCCGCACGAGACAGAGCAATAACAGGTCTGTGA
>Otu62
TTTGTCTGGTTAATTCCGATAACGAACGAGACCTTAACCTGCTAAATAGCCTGGCCGGCTCTTGCTGGTCACTGGCTTCT
TAGAGGGACTGTCAGCGTCTAGCTGACGGAAGTTTGAGGCAATAACAGGTCTGTGA
>Otu63
TTTGTCTGGTTAATTCCGATAACGAACGAGACCTTAACCTGCTAAATAGACCAGTCGACTTTGGTTGACTGCTGTCTTCT
TAGAGGGACTATCAGCGTTTAGCTGATGGAAGTTTGAGGCAATAACAGGTCTGTGA
>Otu64
TTTGTCTGGTTAATTCCGTTAACGAACGAGACCTTAACCTGCTAAATAGTTAGGCCAACCTCGGTTGGTCGTCAACTTCT
TAGAGGGACTATTGACGACTAGTCAATGGAAGTTTGAGGCAATAACAGGTCTGTGA
>Otu65
TTTGTCTGGTTAATTCCGTTAACGAACGAGACCTCGACCTGCTAACTAGTTTGACAAAGATTCGTCTTTGCATACAGACT
TCTTAGAGGGACTATCGGTGTGTAGCCGACGGAAGTTCGAGGCAATAACAGGTCTGTGA
>Otu66
TTTGTCTGGTTAATTCCGATAACGAACGAGACTCTAGCCTATTAAATAACACACAGAATCTTGTCTTCTGTGGCGTTTCT
TAATGGGATCAAGTGTGTTTAACGCTTTGAAACAGAGCAATAACAGGTCTGTGA
>Otu67
TTTGTCTGGTTAATTCCGTTAACGAACGAGACCTCAGCCTGCTAACTAGCTACGGGGAGGTGACCCTCCGCGGCCAGCTT
CTTAGAGGGACTATGGCCTTCTAGGCCAAGGAAGTTTGAGGCAATAACAGGTCTGTGA
>Otu68
TTTGTCTGGTTAATTCCGATAACGAACGAGACTCTGTCCTGCTAACTAGTGTCTGCTTCTTTTCTGAGCAGATTATTCTT
CTTAGAGGGACTGGTAGCTCTTAGCTACACGAGATTGAGCAATAACAGGTCTGTGA
>Otu69
TTTGTCTGGTTAATTCCGTTAACGAACGAGACCTCGACCTGCTAAATAGTTCGACAAAGGATTCTTTCTTTGGACGTGAC
TTCTTAGAGGGACTATCGGTGTGTAGCCGACGGAAGTTCGAGGCAATAACAGGTCTGTGA
>Otu70
TTTGTCTGGTTAATTCCGATAACGAACGAGACTCTAGCCTGCTAAATAGTTCACCGATTGCCTTCTGTCGGTGCCAACTT
CTTAGAGGGACAAGTGGCGTTTAGCCACACGAGATTGAGCAATAACAGGTCTGTGA
>Otu71
TTTGTCTGGTTAATTGCGATAACGAACGAGACCTTAACCTGCTAACTAGCCCGGTTGGCTCTGGCCGGCCGCAGGCTTCT
TAGAGGGACTATCGGCTCAAGCCGATGGAAGTTTGAGGCAATAACAGGTCTGTGA
>Otu72
TTTGTCTGGTTAATTCCGTTAACGAACGAGACCTCAGCCTGCTAACTAGCTATATGGAGGTACCCCTCCATGGCCAGCTT
CTTAGAGGGACTATGGCCGACCAGGCCACGGAAGTTTGAGGCAATAACAGGTCTGTGA
>Otu73
TTTGTCTGGTTAATTCCGATAACGAACGAGACCTTATTCTGCTAAATAGACAGATCAATTTTTTAATTGATATATGATCT
TCGGATCTCTGGCTTCTTAGAGAGACTATCGGCTTCAAGCCGAAGGAAGTTTTAGGCAATAACAGGTCTGTGA
>Otu74
TTTGTCTGGTTAATTCCGATAACGAACGAGACCTTATTCTGCTAAATAGCTAGGCCAACTTTTTAGTTGGTTAATAGATT
TATCTATCTGGCTTCTTAGAGAGACTATCGGCTTCAAGCCGAAGGAAGTTTTAGGCAATAACAGGTCTGTGA
>Otu75
TTTGTCTGGTTAATTCCGTTAACGAACGAGACCTTACCCTGCTAAATAGGAGCGGGGACTATACGTTCCTGACTCGCTTC
TTAGAGGGACAGTTGCTGTGTCTAACGCAAGGAAGTTCGAGGCAATAACAGGTCTGTGA
>Otu76
TTTGTCTGGTTAATTCCGATAACGAACGAGACTCTAGCCTGCTAAATAGTTCGCCGATGGCACTCTGTCGGCGCTAACTT
CTTAGAGGGACAAGTGGCTTTCAGTCACACGAGATTGAGCAATAACAGGTCTGTGA
>Otu77
TTTGTCTGGTTAATTCCGATAACGAACGAGACTCTAGCCTGCTAAATAGGCAGTGGATCTTTCAGTCCACTGTACTTCTT
AGAGGGACAAGCAGCGTCTAGCTGCACGAGATTGAGCAATAACAGGTCTGTGA
>Otu78
TTTGTCTGGTTAATTCCGATAACGAACGAGACTCAAATATATTAAATAGATGCTTTCAGGATTATGGTGTTGAAGCTTTT
ATAGCCTTCATTCATGACCGCAGTAAAATGTGTTAGTGTTTGAATGTGTTTATAAAAGTGGAGCCGTACCTGTTGGTTTG
TCCCATTATAAGGACACTAGCTTCTTAAATGGACAAATTGCGTCTAGCAATAATGAGATTGAGCAATAACAGGTCTGTGA
>Otu79
TTTGTCTGGTTAATTGCGATAACGAACGAGACCTTAACCTACTAAATAGTGCTGCTAGCTTAGGCTGGTATAGTCACTTC
TTAGAGGGACTATCGATTTCAAGTCGATGGAAGTTTGAGGCAATAACAGGTCTGTGA
>Otu80
TTTGTCTGGTTAATTCCGTTAACGAACGAGACCTTAACCTGCTAAATAGTCAGGCCAACGATTGTTGGTCGACGACTTCT
TAGAGGGACTATTGATTATTAATCAATGGAAGTTTGAGGCAATAACAGGTCTGTGA
>Otu81
TTTGTCTGGTTAATTCCGTTAACGAACGAGACCTTAACCTGCTAACTAGTCACCTTTATGTAAATAGGGGTCTGACTTCT
TAGAGGGACTTTATGTGCAAGCATAAGGAAGTTTGAGGCAATAACAGGTCTGTGA
>Otu82
TTTGTCTGGTTAATTCCGATAACGAACGAGACTCTAGCCTACTAAATAGACCAGTGGCTTCCTAAAACACGTCACTGGCC
GCTTCTTAGAGGGACAGGCGGCGGTTCAGCCGCACGAAACAGAGCAATAACAGGTCTGTGA
>Otu83
TTTGTCTGGTTAATTCCGTTAACGAACGAGACCTCGACCTGCTAAATAGTTTGATAAATCCTTCGGGATTTACTCTAGAC
TTCTTAGAGGGACTATCGGTGTGTAGCCGATGGAAGTTCGAGGCAATAACAGGTCTGTGA
>Otu84
TTTGTCTGGTTAATTGCGATAACGGACGAGACTCTTGCCGGGTAGTTATATGATCAGGAGTTTTGGGCGGCCTCTGGCTT
TGGCAACGCCGTCTGCTCACTCCTCATACCCCTACCGGAACAGGCGGTATCGAAGCCGTACGAGAAAGAGCAATAACAGG
TCTGTGA
>Otu85
TTTGTCTGGTTAATTGCGATAACGAACGAGACCTTAACCTGCTAAATAGCCCTGCTCGCTTTGGCGGGCAGCAGGCTTCT
TAGAGGGACTATCGGCTCAAGCCGATGGAAGTTTGAGGCAATAACAGGTCTGTGA
>Otu86
TTTGTCTGGTTAATTCCGATAACGAACGAGACCTCCGCCTGCTTAGTAGACCCGCCAATCCTTTGTGCTTGGCGGTTGTC
TTCTTAGAGGGACTCTCGGAAAAAATCCGGAGGAAGCTGGAGGCAATAACAGGTCTGTGA
>Otu87
TTTGTCTGGTTAATTCCGTTAACGAACGAGACCTTAACCTGCTAACTAGTCGCTTCTACATCATAGGAGTTGACTTCTTA
GAGGGACTTTGTGTGCAAGCACAAGGAAGTTTGAGGCAATAACAGGTCTGTGA
>Otu88
TTTGTCTGGTTAATTGCGATAACGAACGAGACATTTACCTGCTAAATAGCCCGTATTGCTTTGGCAGTACGCTGGCTTCT
TAGAGGGACTATCCGCTTAAGCGGGTGGAAGTTGGATGCAATAACAGGTCTGTGA
>Otu89
TTTGTCTGGTTAATTCCGTTAACGAACGAGACCTTAACCTGCTAAATAGCTAGGCTTAACTTTGTTAGGTCGTCAGCTTC
TTAGAGGGACTATCGGTGTTTAACCGATGGAAGTTTGAGGCAATAACAGGTCTGTGA
>Otu90
TTTGTCTGGTTAATTCCGTTAACGAACGAGACCTCCGCCTGCTAATTAGTTGCGCGAATGCTTTGCATTGGCGTTGCAAC
TTCTTAGAGGGACTTTTGGTGACTAACCAAAGGAAGTTGGAGGCAATAACAGGTCTGTGA
>Otu91
TTTGTCTGGTTAATTCCGATAACGAACGAGACCTTAACCTGCTAAATAGTTACGTTAATCCTTACGGATTGATGGTCAAC
TTCTTAGAGGGACTATTAACGTTTAGTTAATGGAAGTTTGAGGCAATAACAGGTCTGTGA
>Otu92
TTTGTCTGGTTAATTGCGATAACGAACGAGACCTTAACCTACTAACTAGTCCGTATTGCTTTGGCAGTACGCCGACTTCT
TAGAGGGACTATCGGCTCAAGCCGATGGAAGTTTGAGGCAATAACAGGTCTGTGA
>Otu93
TTTGTCTGGTTAATTGCGATAACGAACGAGACCTTAACCTGCTAACTAGCCCGTGTCGCTCCGGCGGCACGCTGGCTTCT
TAGAGGGACTATCGGCTCAAGCCGATGGAAGTTTGAGGCAATAACAGGTCTGTGA
>Otu94
TTTGTCTGGTTAACAGGTCTGTGA
>Otu95
TTTGTCTGGTTAATTCCGATAACGAACGAGACCTTGATCCAATACTACCTGGCTTGATCTTTTGATCAAGGGTACATCCT
TTCGGGGATCCAGGTTCTTTTGGAGACTATTTGGCTTGAAGCCAAAGGAAGTTTGAGGCAATAACAGGTCTGTGA
>Otu96
TTTGTCTGGTTAATTCCGATAACGAACGAGACCTTATTCTGCTAAATAGACAGGTCAACTTTTTAGTTGGCGTTGAGCTT
CGGCTCTGCTGTCTTCTTAGAGAGACTATCGGCTTCAAGCCGAAGGAAGTTTTAGGCAATAACAGGTCTGTGA
>Otu97
TTTGTCTGGTTAATTCCGTTAACGAACGAGACCTCAGCCTGCTAACTAGCTATGCGGAGCCATCCCTCCGCAGCTAGCTT
CTTAGAGGGACTATGGCCGTTTAGGCCACGGAAGTTTGAGGCAATAACAGGTCTGTGA
>Otu98
TTTGTCTGGTTAATTCCGATAACGAACGAGACTCTAGCCTGCTAAATAGTTCGCCGGTCGCTTAATCTGCCGGCGCAACT
TCTTAGAGGGACAAGCGGCGTTTAGTCGCGCGAGATTGAGCAATAACAGGTCTGTGA
>Otu99
TTTGTCTGGTTAATTCCGATAACGAACGAGACCTTATCCTGCTAAATAGCCAGGCCGGCTTTTGCTGGTCGCCGGCTTCT
TAGAGGGACTGCGGTTGCGTCTAGCCCGCGGAAGTTTGAGGCAATAACAGGTCTGTGA
>Otu100
TTTGTCTGGTTAATTCCGTTAACGAACGAGACCCCCGCCTGCTAAATAGTCGGGCGAATGCTTTGCATTGGCCACGGCTT
CTTAGAGGGACTTTCGGTGACTAACCGAAGGAAGTTGGGGGCAATAACAGGTCTGTGA
>Otu101
TTTGTCTGGTTAATTCCGTTAACGAACGAGACCTCAGCCTGCTAACTAGCTACGCCAAGATTCCTCTTGGTGGCCAGCTT
CTTAGAGGGACTATTCGCGTCCAGCGGATGGAAGTTTGAGGCAATAACAGGTCTGTGA
>Otu102
TTTGTCTGGTTAATTCCGTTAACGAACGAGACCTCGAGATTTAAATAGTCGCCGGGAGGCTTCTGCCTAACGTTGCGCAC
TTCTTAAATCGACTATCGGTGAGTAGCCGATGGAAGTTCGAGGCAATAACAGGTCTGTGA
>Otu103
TTTGTCTGGTTAATTCCGATAACGAACGAGACCTTAACCTGCTAAATAGCCAGGCCGGCTTTTGCTGGTCGCCGGCTTCT
TAGAGGGACTGTCGTTTGCGTCTAGCCGACGGAAGTTTGAGGCAATAACAGGTCTGTGA
>Otu104
TTTGTCTGGTTAATTCCGTTAACGAACGAGACCTCCGCCTGCTAAATAGTAACAATCTTGCTTGCAAGGTTGGTTATCTT
CTTAGAGGGACACTGGATTTTTAATCCAGGGAAGTTGGAGGCAATAACAGGTCTGTGA
>Otu105
TTTGTCTGGTTAATTCCGATAACGAACGAGACCTTAATCTGCTAAATAGTCAGACCCATTTTTTAATGGGGTTTCCTTGG
GCTTCGGTTCAAGCTGACTTCTTAGAGAGACTATCGACTTCAAGTCGAAGGAAGTTTGAGGCAATAACAGGTCTGTGA
>Otu106
TTTGTCTGGTTAATTCCGTGAACGAGCGAGATTCTAGCCTACTAAATAGGCGTTCCGATCAATTTTGTCGGACGTTCTTC
TTAGAGGGACAAGTGGCTTCTAGCCGCACGAGACTGAGCAATAACAGGTCTGTGA
>Otu107
TTTGTCTGCTTAATTGCAATAACAGGTCTGTGA
>Otu108
TTTGTCTGGTTAATTGCGATAACGAACGAGACATTTACCTGCTAAATAGTCCGTACTGCCCCGGCAGTACGCTGGCTTCT
TAGAGGGACTATCCGCTTAAGCGGGTGGAAGTTGGATGCAATAACAGGTCTGTGA
>Otu109
TTTGTCTGGTTAATTGCGATAACGAACGAGACCTTCATCGTTAACTAGCCCGGCTCGCCTTGGCGGGTCGCCGGCTTCTT
AGCGAGACTTTTGGCTTAAGCCAAAGGAAGTTGGAGGCAATAACAGGTCTGTGA
>Otu110
TTTGTCTGGTTAATTCCGATAACGAACGAGACTCTAGCCTACTAACTAGGCAGTTGATCATTTGTCAGCTGTTCTTCTTA
GAGGGATAAGCGGCGTTCAGCCGCATGAGATTGAGCAATAACAGGTCTGTGA
>Otu111
TTTGTCTGGTTAATTCCGATAACGAACGAGACCTCCGCCTGCTAAATAGCACGCGCCGGCTTCGGCCGACGACGCGCTTC
TTAGAGGGACAATGGATGTTTAGTCCATGGAAGTTGGAGGCAATAACAGGTCTGTGA
>Otu112
TTTGTCTGGTTAATTGCGATAACGAACGAGACCTCGGCCCTTAAATAGTCCGCCTCGCGTTTGCGGGACGCTGGCTTCTT
AGGGGGACTATCGGCTCAAGCCGATGGAAGTACGTGGCAATAACAGGTCTGTGA
>Otu113
TTTGTCTGGTTAATTCCGATAACGAACGAGACCTTAACCTGCTAAATAGCCCCATCGACTATGGTTGGTGGCTGGCTTCT
TAGAGGGACTATTGGCTTCCAGCCAATGGAAGTTTGAGGCAATAACAGGTCTGTGA
>Otu114
TTTGTCTGCTTAATTGCGATAACGAACGAGACCTTAACCTGCTAAATAGCCCCTATTGCTTTGGCAGTAGGCTGGCTTCT
TAGAGGGACTATCCGCTCAAGCGGATGGAAGTTTGAGGCAATAACAGGTCTGTGA
>Otu115
TTTGTCTGGTTAATTCCGATAACGAACGAGACCTTAACCTGCTAAATAGTCTGGTTGGCTTTGGCTGATCACTGACTTCT
TAGAGGGACTGTCAGCGTCTAGCTGACGGAAGTTTGAGGCAATAACAGGTCTGTGA
>Otu116
TTTGTCTGGTTAATTCCGTGTGTCTCTTATGCAATAACAGGTCTGTGA
>Otu117
TTTGTCTGGTTAATTCCGTTAACGAACGAGACCCCCGCCTGCTAAATAGTCTTGTTAATGCACTAGTATTGACGTAGGCT
TCTTAGAGGGACTTTTGGTGACTAACCAAAGGAAGTTGGGGGCAATAACAGGTCTGTGA
>Otu118
TTTGTCTGGTTAATTGCGATAACGGACGAGACTCTTGCCGGGTAGTTATATGAACAGGAGTTTTGTGCGGCCTCTGGCTT
CGGCGATGCCGTTCGCTCACTCCTCATACCCCTACCGGAACAGGCGGTATCGAAGCCGTACGAGAAAGAGCAATAACAGG
TCTGTGA
>Otu119
TTTGTCTGGTTAATTCCGATAACGAACGAGACCTTAACCTGCTAAATAGCCGAGTCGACTTTGGTTGGCTTCTTTGGCTT
CTTAGAGGGACTATCTACGTTTAGTAGATGGAAGTTTGAGGCAATAACAGGTCTGTGA
>Otu120
TTTGTCTGGTTAATTCCGATAACGAACGAGACTCTAGCCTGCTAAATAGGCAGCGGATCCTTAGTCCGCTGAACTTCTTA
GAGGGACAAGCAGCTTCTAGCTGCACGAGATTGAGCAATAACAGGTCTGTGA
>Otu121
TTTGTCTGGTTAATTCCGATAACGAACGAGACCTTAACCTGCTAAATAGTCAGGCTGGCTTCTGCTGGTCGCCGACTTCT
TAGAGGGACTGTTAGCGTCTAGCTAACGGAAGTTTGAGGCAATAACAGGTCTGTGA
>Otu122
TTTGTCTGGTCTGTGA
>Otu123
TTTGTCTGGTTAATTGCGATAACGAGCGAGACCTTCCTCTGCTAAATAGCCAGGCTAGCTTTGGCTGGTCGCCGGCTTCT
TAGAGAGACTATCAACTCAAGTTGATGGAAGTTGGAGGCAATAACAGGTCTGTGA
>Otu124
TTTGTCTGGTTAATTCCGTTAACGAACGAGACCTTAGCCTACTAACTAGTCGACTCAATCTCGATTGATTCCGACTTCTT
AGAGGGACTTTGTGGTTTAAACACAAGGAAGTTTGAGGCAATAACAGGTCTGTGA
>Otu125
TTTGTCTGCTTAATTGCGATAACGAACGAGACCTCGGCCCTTAAATAGCCCGGTCCGCTTTGGCGGGCCGCTGGCTTCTT
AGGGGGACTATCGGCTCAAGCCGATGGAAGTACGTGGCAATAACAGGTCTGTGA
>Otu126
TTTGTCTGGTTAATTCCGTTAACGAACGAGACCTCAGCCTGCTAACTAGCTATGTGGAGGTCACCCTCCACGGCCAGCTT
CTTAGAGGGACTATGGCCCTATAGGCCACGGAAGTTTGAGGCAATAACAGGTCTGTGA
>Otu127
TTTGTCTGGTTAATTCCGATAACGAACGAGACTCTAGCCTGCTAAATAGGCAGTTGATCTATTCGTCAGCTGTACTTCTT
AGAGGGACAAGCAGCGTCTAGCTGCACGAGATTGAGCAATAACAGGTCTGTGA
>Otu128
TTTGTCTGGTTAATTCCGATAACGAACGAGACTCTAGCCTATTAAATAGACGGTCGATTCTCTGTAAGTCTGACCGATCT
TCTTAGAGGGACAAGCGGCGCTTAGCCGCACGAAATTGAGCAATAACAGGTCTGTGA
>Otu129
TTTGTCTGGTTAATTCCGTTAACGAACGAGACCTCAGCCTGCTAACTAGCTATGCGGAGGTAACCCTCCGCGGCCAGCTT
CTTAGAGGGACTATGGCCGCCCAGGCCACGGAAGTTTGAGGCAATAACAGGTCTGTGA
>Otu130
TTTGTCTGGTTAATTGCGATAACGAACGAGACCTTCCCCTGCTAAATAGCCAGGCCAGCCTTGGCTGGTCGCGGGCTTCT
TAGAGGGACAGTCGGCTCAAGCCGATGGAAGTTGGAGGCAATAACAGGTCTGTGA
>Otu131
TTTGTCTGGTTAATTCCGTTAACGAACGAGACCTTAACCTGCTAAATAGTCACGCGAACCGGTCCGCAAGGGCTCAAAGT
TCGCGGCTCGACTTCTTAGAGGGACTATTCGCACCCGCCAGCGAATGGAAGTTTGAGGCAATAACAGGTCTGTGA
>Otu132
TTTGTCTGGTTAATTCCGATAACGAACGAGACCTTAACCTGCTAAATAGTCAGGCTGGCTTTGGCTGGTCGCTGACTTCT
TAGAGGGACTGTCAGTGTCTAACTGACGGAAGTTTGAGGCAATAACAGGTCTGTGA
>Otu133
TTTGTCTGGTTAATTCCGTTAACGAACGAGACCTCAGCCTGCTAACTAGCTATGTGGAGGTATCCCTCCACAGCTAGCTT
CTTAGAGGGACCATGGCCTCCCAGGCCACGGAAGTTTGAGGCAATAACAGGTCTGTGA
>Otu134
TTTGTCTGGTTAATTCCGTTAACGAACGAGACCTTAGCCTACTAACTAGTCGATTCAATCTCGATTGACTCCGACTTCTT
AGAGGGACTTTGTGGGCCAAACACAAGGAAGTTTGAGGCAATAACAGGTCTGTGA
>Otu135
TTTGTCTGGTTAATTCCGATAACGAACGAGACTCTAGCCTGCTAAATAGAATCCCGGGCATTTTTCCCGGTGCGATTCTT
CTTAGAGGGACAGGCGGCTCTCAGCCGCACGAAAGGGAGCAATAACAGGTCTGTGA
>Otu136
TTTGTCTGGTTAATTCCGTTAACGAACGAGACCTCGACCTGCTAAATAGTCACAGGGTATTCATGCGATACAATTGTACT
TCTTAGAGGGACTATCAGTTGGTGTACCTGATGGAAGTTCGAGGCAATAACAGGTCTGTGA
>Otu137
TTTGTCTGGTTAATTGCGATAACGAACGAGACCTCGGCCCTTAAATAGCCCAGTTCGCGTTTGCGGGCTGCTGGCTTCTT
AGGGGGACTATCGGCTCAAGCCGATGGAAGTACGTGGCAATAACAGGTCTGTGA
>Otu138
TTTGTCTGGTTAATTCCGATAACGAACGAGACTCTAGCCTGCTAAATAGACGGGCGATCCCATTGTGGGTCGACCCGATT
TGCTTCTTAGAGGGACAAGTGGCGTTCCTAGCCACGCGAAATTGAGCAATAACAGGTCTGTGA
>Otu139
TTTGTCTGGTTAATTCCGATAACGAACGAGACCTTATCCTGCTAACTAGCCCCATTGGCGCTTGTTCGCTGTTGGCTGGC
TTCTTAGAGGGACTGTGCTGCGGTATAAGCGCACGGAAGTTTGAGGCAATAACAGGTCTGTGA
>Otu140
TTTGTCTGGTTAATTCCGATAACGAACGAGACTCTAGCCTACTAAATAGACTGTTCAGCTTTATAGCCGGAATCACCGGG
CGTGTAGCTCTCGGGTTGCGCGTTCGGCTCTGGTGACGCTGGCAGTGCTTCTTAGAGGGACAGGCGGCGGTTCAGCCGCA
CGAAACAGAGCAATAACAGGTCTGTGA
>Otu141
TTTGTCTGGTTAATTGCGATAACGAACGAGACCTTAACCTACTAAATAGTGCGATTTGCTTTTGCAGATTTTGACACTTC
TTAGAGGGACTATCGATTTCAAGTCGATGGAAGTTTGAGGCAATAACAGGTCTGTGA
>Otu142
TTTGTCTGGTTAATTCCGATAACGAACGAGACTCTGTCCTGCTAAATAGTACGCTGATCCTGGACATTCGGTAAAACGGT
GTCTCAGTCAGTGCTGACTTCTTAGAGGGATACGCGGTATTCAAACCGCACGAAATAGAGCAATAACAGGTCTGTGA
>Otu143
TTTGTCTGGTTAATTCCGATAACGAACGAGACCACATCCTGTTAAATAGTAGCGCCGATCTTCTAAACGGGTGAAGCGAT
TTGACTTCGTCTGTCCGGGAAACTGGGTGGGCGGATTGGGTCGTGGATCCTTGATGCATCGTGCGCATTAATAATTTACT
TCTTAAAGGGACTATTCACGTTTAGTGACTGGAAGTGTGGCAATAACAGGTCTGTGA
>Otu144
TTTGTCTGGTTAATTCCGATAACGAACGAGACCTTAACCTGCTAAATAGTCCGACTGGCATTTGCTGGTTGCCGACTTCT
TAGAGGGACTGTCAGTGTCTAACTGACGGAAGTTTGAGGCAATAACAGGTCTGTGA
>Otu145
TTTGTCTGGTTAATTCCGTTAACGAACGAGACCTCGGCCTGCTAAATAGTTCGGCGAATCCTCCGGGATTCGTTTTGTAA
CTTCTTAGAGGGACTATTGGTGATTTAGCCAATGGAAGTTCGAGGCAATAACAGGTCTGTGA
>Otu146
TTTGTCTGGTTAATTCCGTTAACGAACGAGACCTTAACCTGCTAAATAGTTGCGTTAACTTTGGTTGACGATTAACTTCT
TAGAGGGACTATGGATGTTTAATCCATGGAAGTTTGAGGCAATAACAGGTCTGTGA
>Otu147
TTTGTCTGGTTAATTCCGTTAACGAACGAGACCTTAACCTGCTAACTAGTAACTCTTATGTAAATAGGAGGCTTACTTCT
TAGAGGGACTTTATGTGCAAGCATAAGGAAGTTTGAGGCAATAACAGGTCTGTGA
>Otu148
TTTGTCTGGTTAATTCCGATAACGAACGAGACTCTAGCCTACTAAATAGACTGTTCAGCTTTATAGCCGGAATCACCGTG
TGCGTGGCTCTCGGGTTGCGTATGCGGCTCTGGTGACGCTGGCAGTGCTTCTTAGAGGGACAGGCGGCGGTTCAGCCGCA
CGAAACAGAGCAATAACAGGTCTGTGA
>Otu149
TTTGTCTGGTTAATTCCGATAACGAACGAGACCTTAACCTGCTAAATAGCCAGGCTGGCTTTGGCTGGTCGCAGGCTTCT
TAGAGGGACTATCAGCGTTTAGCTGTTGGAAGTTTGAGGCAATAACAGGTCTGTGA
>Otu150
TTTGTCTGGTTAATTCCGTTAACGAACGAGACCTCAGCCTGCTAACTAGCTATGTGGAGGTATCCCTCCACGGCCAGCTT
CTTAGAGGGACTATGGCCTTTCAGGCCACGGAAGTTTGAGGCAATAACAGGTCTGTGA
>Otu151
TTTGTCTGGTTAATTCCGTTAACGAACGAGACCACCGCGTGCTAAATAGTCATGACTAGTCTTTGACTAGCCTATGACTT
CTTAGAGGGACTGATGGCGACTAGTCATCGGAAGTTGGTGGCAATAACAGGTCTGTGA
>Otu152
TTTGTCTGGTTAATTCCGTTAACGAACGAGACCTCCGCGTGCTAAATAGTCCTGCTTACAATTTTTGTAGGCAAGGACTT
CTTAGAGGGACTTTTAGTGACTAACTAAAGGAAGTTGGAGGCAATAACAGGTCTGTGA
>Otu153
TTTGTCTGGTTAATTCCGATAACGAGCGAGACTCTACCTTACTAACTAAGACGTACGATATACACGAGGTCTGTTGCCGG
CAACGTTGTTGCCCGCATTTCGGTGTGTGGTATACAGCGTTACGGCACGGGCCATACTATCGGCGCAAATGTTTTCTTCT
TAGAAGAACAAGCTATATATAGTAGCACGAGAGAGAGCAATAACAGGTCTGTGA
>Otu154
TTTGTCTGGTTAATTCCGTCGTCGGCAATAACAGGTCTGTGA
>Otu155
TTTGTCTGGTTAATTCCGATAACGAACGAGACCTTAACCTGCTAAATAGTCAGATTGGCTTTGGCTGATCGCCGACTTCT
TAGAGGGACTGTTAGCATCTAGCTAACGGAAGTTTGAGGCAATAACAGGTCTGTGA
>Otu156
TTTGTCTGGTTAATTCCGTTAACGAACGAGACCTCGACCTGCTAAATAGTTCTAGTCATCTTCTGATGGCTGGATACTTC
TTAGAGGGACTATCGGTGGTTAGCCGATGGAAGTTCGAGGCAATAACAGGTCTGTGA
>Otu157
TTTGTCTGGTTAATTCCGATAACGAACGAGACCTTATTCTGCTAAATAGTCCCCTCAACATTTGTTGGGAACTTTTGTGG
ACTTCTTAGAGAGACTATCAATGTTTAATTGATGGAAGTTTGAGGCAATAACAGGTCTGTGA
>Otu158
TTTGTCTGGTTAATTCCGATAACGAACGAGACCTTAACCTGCTAAATAGCCAGGCCGGCTTTTGCTGGTCGCCGGCTTCT
TAGAGGGACTGTAGGCGTCTAGCTTACGGAAGTTTGAGGCAATAACAGGTCTGTGA
>Otu159
TTTGTCTGGTTAATTGCGATAACGAACGAGACCTTATCTTGCTAAATAGCCCTGCTCACTTTGGTGGGCTGTAGGCTTCT
TAGAGGGACTATCGGCTCAAGCCGATGGAAGTTTGAGGCAATAACAGGTCTGTGA
>Otu160
TTTGTCTGGTTAATTCCGTTAACGAACGAGACCTCGACCTGCTAACTAGTTCAGTCGACTCTTCGGGGTCGATTGCTGAC
TTCTTAGAGGGACTATCGGTGTGTAGCCGATGGAAGTTCGAGGCAATAACAGGTCTGTGA
>Otu161
TTTGTCTGGTTAATTGCGATAACGAACGAGACCTTAACTGCTAAATAGCCCGCCCCGCTCCGGCGGTGCGCTGGCTTCTT
AGCAGGACTATCGGCTCAAGCCGATGGAAGTTTGAGGCAATAACAGGTCTGTGA
>Otu162
TTTGTCTGGTTAATTCCGATAACGAACGAGACTCTAGCCTATTAAATAGATTGTTGGCTTACAAACGCCGGCAAATGCTT
CTTAGAGGGACAGGCGTTGATTCAAACGCACGAAACAGAGCAATAACAGGTCTGTGA
>Otu163
TTTGTCTGGTTAATTCCGATAACGAACGAGACCTTATCCTGCTAAATAGCCAGGCCGGCTTTCGCTGGTCGCCGGCTTCT
TAGAGGGACTGTTAGCGTCTAGCTGACGGAAGTTTGAGGCAATAACAGGTCTGTGA
>Otu164
TTTGTCTGGTTAATTCCGATAACGAACGAGACTCTAGCCTACTAAATAGACTGACGGCTTCTCGAACACGCCGTTGGATG
CTTCTTAGAGGGACAGGCGGCGATTCAGCCGCACGAAACAGAGCAATAACAGGTCTGTGA
>Otu165
TTTGTCTGGTTAATTCCGATAACGAACGAGACCTTAACCTGCTAAATAGACCAGCCGGCTTTGGCTAGCTGCTGTCTTCT
TAGAGGGACTATCAGCGTTTAGCTGATGGAAGTTTGAGGCAATAACAGGTCTGTGA
>Otu166
TTTGTCTGGTTAATTCCGATAACGAACGAGACTCTAGCCTACTAAATAGACTGTCGATTCCTTGTTGCGTCGACAGGGCT
TCTTAGAGGGACTGGCGGCGATTCAGCCGCACGAAACAGAGCAATAACAGGTCTGTGA
>Otu167
TTTGTCTGGTTAATTCCGATAACGAACGAGACTCTAGCCTACTAAATAGATTACCGTTCCATCTGTGACGGTAAGACTTC
TTAGAGGGACAGGCGGTGACTCAACCGCACGAGACAGAGCAATAACAGGTCTGTGA
>Otu168
TTTGTCTGGTTAATTCCGTTAACGAACGAGACCTCGACCTGCTAAATAGTGAGTGGAATTCTTCGGGGTTCTCACTAACT
TCTTAGAGGGACTTTTGGTTACTAGCCAAAGGAAGTTCGAGGCAATAACAGGTCTGTGA
>Otu169
TTTGTCTGGTTAATTCCGTTAACGAACGAGACCTCGACCTGCTAAATAGTACAAGGTATTCATTGGATACAATTGCACTT
CTTAGAGGGACTATCGGTTGGAGTACCCGATGGAAGTTCGAGGCAATAACAGGTCTGTGA
>Otu170
TTTGTCTGGTTAATTCCGTTAACGAACGAGACCTCGGCCTACTAAATAGTCCGGTCTTCCTTTCGGGGAAGGCTGGGACT
TCTTAGAGGGACTATCGGTGTGTAGCCGATGGAAGTTCGAGGCAATAACAGGTCTGTGA
>Otu171
TTTGTCTGGTTAATTGCGCAATAACAGGTCTGTGA
>Otu172
TTTGTCTGGTTAATTGCGATAACGAACGAGACCTTGACCTACTAAATAGCTCTACTTGCGATTGCAGGTAGCTAGCTTCT
TAGAGGGACTATCTATTACAAGTAGATGGAAGTTCGAGGCAATAACAGGTCTGTGA
>Otu173
TTTGTCTGGTTAATTCCGATAACGAACGAGACTCTAGCCTGCTAACTAGTCGCATCCGGTATCCATTCGTGCTGCCGGCG
ACGACAAATCTTCTTAGAGGGACAGGCAGCGTCTAGCTGCACGAGATTGAGCAATAACAGGTCTGTGA
>Otu174
TTTGTCTGGTTAATTCCGATAACGAACGAGACTCTAGCCTGCTAAATAGCTCGTTGATGGACTCACGTCCGTTGGCGCTA
GCTTCTTAGAGGGACAAGTGGCGTTCCTAGCCACGCGAAATTGAGCAATAACAGGTCTGTGA
>Otu175
TTTGTCTGGTTAATTCCGATAACGAACGAGACTCTAACCTGCTAAATAGTTACCACGTGCTTAATTGCGTGGGTGAACTT
CTTAGAGGGATTCGCTACTCTATAGTGGCACGAAACTGAGCAATAACAGGTCTGTGA
>Otu176
TTTGTCTGGTTAATTCCGATAACGAACGAGACTCTAGCCTACTAAATAGACTACTGGCTTACAAACGCCAGTAGCCGCTT
CTTAGAGGGACAGGCGGCGATTCAGCCGCACGAAACAGAGCAATAACAGGTCTGTGA
>Otu177
TTTGTCTGGTTAATTCCGTTAACGAACGAGACCTCAACCTGCTAAATAGACTCACGAATTCCTCGGGATTCGTGTAGTCT
TCTTAGAGGGACTATCGGTGATTTAGCCGACGGAAGTTTGAGGCAATAACAGGTCTGTGA
>Otu178
TTTGTCTGGTTAATTGCGATAACGAACGAGACCTTGACCTGCTAAATAGTCAGGCTGGCTTCGGCTGGTCGCCGGCTTCT
TAGAGGGACTATCGGCTCAAGCCGATGGAAGTTCGAGGCAATAACAGGTCTGTGA
>Otu179
TTTGTCTGGTTAATTCCGATAACGAACGAGACTCTGGCCTACTAAATAGATGATGGATCTTTGAGTCCATTGTGTCTTCT
TAGAGGGACAAGGCAGCTCCAAGCTGCATGAAATGGGGCAATAACAGGTCTGTGA
>Otu180
TTTGTCTGGTTAATTCCGATAACGAACGAGACTCTGGCCTATTAAATAGCCGGTATATCTAGAAAAAGTATGCCGCGCTT
CTTAGAGGGACAACCGGCGTCTAGCCGCGTGAAATAGAGCAATAACAGGTCTGTGA
>Otu181
TTTGTCTGGTTAATTCCGTTAACGAACGAGACCCCCGCCTGCTAAATAGTTCGGGTTATGTCTAACATAGCTTTGAGCTT
CTTAGAGGGACTTTTGGTGACTAACCAAAGGAAGTTGGGGGCAATAACAGGTCTGTGA
>Otu182
TTTGTCTGGTTAATTCCGATAACGGACGAGACCTCGACCTGCTAACTAGATGCCATTAACTTTGTTAGTGGTGATCTTCT
TAGAGGGACTTTGGGAGTCTATCTCAAGGAAGTTCGAGCCTATAACAGGTCTGTGA
>Otu183
TTTGTCTGGTTAATTCCGTTAACGAACGAGACCTCAGCCTGCTAACTAGCTATGTGGAAGTCTCTTCCACAGCTAGCTTC
TTAGAGGGACTATGGCCTTTCAGGCCACGGAAGTTTGAGGCAATAACAGGTCTGTGA
>Otu184
TTTGTCTGGTTAATTCCGATAACGAACGAGACTCAAATTTCTTAACTAGATGCCGGCAGGGTTATAGTGTTTGAAGCTTT
GCATACGCTTTTCCTCTAGTATTGTATTGGTTTGCGCTAATTTATGATATTATGTTAAGTTTGTGATGTAAGTGGAGCTG
TACCTGGTGGTTTGTCTGAACAAGACACTTGCTTCTTAAATGGACAAATTGCGTCTAGCAATACTGAGATTGAGCAATAA
CAGGTCTGTGA
>Otu185
TTTGTCTGGTTAATTCCGATAACGAACGAGACTCTAGCCTACTAAATAGATCATGGGCTTACAAACGCCCATGAGACTTC
TTAGAGGGACAGGCGGTGATTCAACCGCACGAAACAGAGCAATAACAGGTCTGTGA
>Otu186
TTTGTCTGGTTAATTCCGATAACGAACGAGACCTTCCCGTGCTAAATAGCCCGGCCGGCCTTGGCTGGTCGCCGGCTTCT
TAGACGGACTATCAGCGTTTAGCTGATGGAAGTTGGAGGCAATAACAGGTCTGTGA
>Otu187
TTTGTCTGGTTAATTCCGTTAACGAACGAGACCTTAACCTGCTAACTAGTTACCCTTATGTAAATAGGGGGTCTAACTTC
TTAGAGGGACTTTGTGTGCAAGCACAAGGAAGTTTGAGGCAATAACAGGTCTGTGA
>Otu188
TTTGTCTGGTTAATTCCGATAACGAACGAGACTCAAATATATTAAATAGATGCTTTCAGGATTATGGTGTTTGAAGCTTT
TGTAGCCTTCATTCATAAGCGCAGTAAAATGTGTGAGTGCTTGAACGTGCCTACAAAGGTGGAGCTATACCTGTTGGTTT
GTCCCATTATAAGGACACTAGCTTCTTAAATGGACAAATTGCGTCTAGCAATAATGAGATTGAGCAATAACAGGTCTGTG
A
>Otu189
TTTGTCTGGTTAATTCCGTTAACGAACGAGACCTTAACCTGCTAAATAGTATCGCGAACCGGCGTTCGTAGATGCTTCTT
AGAGGGACTGACCACGTTTAGTGGTAGGAAGTTTGAGGCAATAACAGGTCTGTGA
>Otu190
TTTGTCTGGTTAATTCCGATAACGAACGAGATCGCATCCTACTAAATAGTGGCACTAATCGTCTACCGGGTGAAGGTGGT
TGGCTTCGTTGCGCTGGGAAACTGGTTGCTTCGGACTTTCTATTGGATCCTTGATGAATTGGGGCCTATTACTTCTTAGA
GGGACTGTCGGCGATTAGCCGAAGGAAGTGCGGCAATAACAGGTCTGTGA
>Otu191
TTTGTCTGGTTAATTGCGATAACGAACGAGACCTTGACCTGCTAAATAGCCAGCCTGACATTTGTTGGGCGCCGGCTTCT
TAGAGGGACTTTTGGCTCAAGCCAATGGAAGTACGAGGCAATAACAGGTCTGTGA
>Otu192
TTTGTCTGGTTAATTGCGATAACGAACGAGACCTTAACCTGCTAAATAGCTGTAACAATAGATTATTGTTTTGACAGCTT
CTTAGAGGGACTATCGATTTTCAAGTCGATGGAAGTTTGAGGCAATAACAGGTCTGTGA
>Otu193
TTTGTCTGGTTAATTCCGTTAACGAACGAGACCTCGACCTGCTAAATAGTTGATCGAACCTCTCGGGGTTTGCGTTAACT
TCTTAGAGGGACTTTTAGTGAATAGCTAAAGGAAGTTCGAGGCAATAACAGGTCTGTGA
>Otu194
TTTGTCTGGTTAATTCCGTTAACGAACGAGACCTCGACCTGCTAAATAGTACGTTGTATTCTTTGGATATTGACGGCACT
TCTTAGAGGGACTATCGGTTGGTGTACCCGATGGAAGTTCGAGGCAATAACAGGTCTGTGA
>Otu195
TTTGTCTGGTTAATTCCGATAACGAACGAGACTCTGGCCTACTAAATAGATGGCGGATCACTGAGTCCGCTCTGTCTTCT
TAGAGGGACAAGGCAGCTCCAAGCTGCGTGAAATGGGGCAATAACAGGTCTGTGA
>Otu196
TTTGTCTGGTTAATTCCGATAACGAACGAGACCTTAACCTGCTTATTAGCCACGCCGTCGTTTCGACGGTGCTCTTTGGC
TGATTAGAGGGACTATTCGGCAACTAGCCGAGGGAAGTTTGAGGCAATAACAGGTCTGTGA
>Otu197
TTTGTCTGGTTAATTCCGTTAACGAACGAGACCTTAACCTGCTAAATAGTTACGTTCACTTTGGTGGATGTTTAACTTCT
TAGAGGGACTATGGATGTTTAATCCATGGAAGTTTGAGGCAATAACAGGTCTGTGA
>Otu198
TTTGTCTGGTTAATTCCGTTAACGAACGAGACCTCAGCCTGCTAACTAGCTACGCGGAGGATCACCTCCACGGCCAGCTT
CTTAGAGGGACTATGGCCTTTTAGGCCAAGGAAGTTTGAGGCAATAACAGGTCTGTGA
>Otu199
TTTGTCTGGTTAATTCCGTTAACGAACGAGACCTCTACCTGCTAAATAGTCCGCTTCAAGCTTCGGCTTGGAGACGTTTG
ACTTCTTAGAGGGACTATCGGTGTGTAGCCGATGGAAGTTGGAGGCAATAACAGGTCTGTGA
>Otu200
TTTGTCTGGTTAATTCCGATAACGAACGAGACCTTAACCTGCTAAATAGGCCGGCCGGCTTTTGCTGGCCGCAGCCTTCT
TAGAGGGACTATCAGCGTTTAGCTGATGGAAGTTTGAGGCAATAACAGGTCTGTGA
>Otu201
TTTGTCTGGTTAATTCCGTTAACGAACGAGACCTTAACCTGCTAAATAGTAACCGGTAGACTTCTGCCAAAACACGTCGG
CGTTTAGGGTGAAGTTTCGATGGATCTCGACGCGTCGGCGTGTGGATGACTACCGGGATTCACTTCTTAGAGGGACTATC
TGTATTAAAGCAGATGGAAGTTTGAGGCAATAACAGGTCTGTGA
>Otu202
TTTGTCTGGTTAATTCCGATAACGAACGAGACCTTAACCTGCTAAATAGCCAGGCCGGCTTCGGCTGGTCGCCGGCTTCT
TAGAGGGACTATCAGCGTCTAGCTGATGGAAGTTTGAGGCAATAACAGGTCTGTGA
>Otu203
TTTGTCTGGTTAATTGCGATAACGAACGAGACCTTAACCTGCTTAATAGCCCGGCTAGCTTTTGCTGGCTGCAGGCTTCT
AAGAGGGACTATCGGCTCAAGCCGATGGAAGTTTGAGGCAATAACAGGTCTGTGA
>Otu204
TTTGTCTGGTTAATTCCGAGCCCACGAGACCAATAACAGGTCTGTGA
>Otu205
TTTGTCTGGTTAATTCCGATAACGAACGAGACTCTAGCCTACTAACTAGATCGCTGGCTTACAAACGCCGAGCGAGTGCT
TCTTAGAGGGACAGGCGGTGATTCAACCGCACGAAACAGAGCAATAACAGGTCTGTGA
>Otu206
TTTGTCTGGTTAATTCCGTTAACGAACGAGACCTCGACCTGCTAAATAGTACTAGTTATTCATTGGATAATCTAGGCACT
TCTTAGAGGGACTATCGGTGGTGTACCCGATGGAAGTTCGAGGCAATAACAGGTCTGTGA
>Otu207
TTTGTCTGGTTAATTCCGATAACGAACGAGACTCTGGCCTACTAAATAGAGACAGGATTATTACTGTCCTGGATTCTTCT
TAGAGGGACAAGTGGTTTTCAGCCACACGAAATTGAGCAATAACAGGTCTGTGA
>Otu208
TTTGTCTGGTTAATTGCGATAACGAACGAGACCTTAACCTGCTAAATAGCCAGGCCCGCATTTGCGGGTCGCCGGCTTCT
TAGAGGGACTATCGGATTTCAAGTCGATGGAAGTTTGAGGCAATAACAGGTCTGTGA
>Otu209
TTTGTCTGGTTAATTCCGATAACGAACGAGACCTCCGCCTGCTAAATAGCATACCGATGCGTGCATCGTGGGATGCTTCT
TAGAGGGACAATGGATGTTTAGTCCATGGAAGTTGGAGGCAATAACAGGTCTGTGA
>Otu210
TTTGTCTGGTTAATTCCGATAACGAACGAGACTCTAGCCTATTAAATAGACGTCGAGCTTACAATTGTAACGTTCGACGG
ACTTCTTAGAGGGACAGTCGGCGATTCAGCCGGACGAAACAGAGCAATAACAGGTCTGTGA
>Otu211
TTTGTCTGGTTAATTCCGTTAACGAACGAGACCTCAGCCTGCTAACTAGCTACTCGGAGGCTCCCTCCGAGGCCAGCTTC
TTAGAGGGACTATTCGCTCCCAGCGGATGGAAGTTTGAGGCAATAACAGGTCTGTGA
>Otu212
TTTGTCTGGTTAATTCCGTTAACGAACGAGACCTCGACCTGCTAAATAGTTCGGCGAACTCTTCTGGGTTTGTTCCGTAA
CTTCTTAGAGGGACTATCGGTGCGTAGCCGACGGAAGTTCGAGGCAATAACAGGTCTGTGA
>Otu213
TTTGTCTGGTTAATTGCGATAACGAACGAGACCTTAACCTACTAAATAGTGCGACTAGCTTTTTGCTGGTATTGCACTTC
TTAGAGGGACTATCGATTTCAAGTCGATGGAAGTTTGAGGCAATAACAGGTCTGTGA
>Otu214
TTTGTCTGGTTAATTGCGATAACGAACGAGACCTTCACCTGCTAAATAGCCCGGCCCGCCTCGGCGGGTCGCCGGCTTCT
TAGAGGGACTATCGGCTCAAGCCGATGGAAGTTGGAGGCAATAACAGGTCTGTGA
>Otu215
TTTGTCTGGTTAATTGCGATAACGAACGAGACCTTAACCTGCTAAATAGCCAGGCGAGCATCTGCTCGTCGCCGGCTTCT
TAGAGGGACTATCGGCTCAAGCCGATGGAAGTTTGAGGCAATAACAGGTCTGTGA
>Otu216
TTTGTCTGCATAACAGGTCTGTGA
>Otu217
TTTGTCTGGTTAATTCCGATAACGAACGAGACTCTGGCCTACTAACTAGACGTTGGATCTCTTTGTGGGTCCATCGCAGC
TTCTTAGAGGGACGGGCGGCGTATAGCCGCACGAGAATGAGCAATAACAGGTCTGTGA
>Otu218
TTTGTCTGTCGTCGGCAGCGTCAGATGTGTATAACAGGTCTGTGA
>Otu219
TTTGTCTGGTTAATTCCGATAACGAACGAGACCTTCTCCTGCTAACTAGCCCCTCTGGCGCATGTTCGCTGTTGGCTGGC
TTCTTAGAGGGACTGTGCTGCGGTATAAGCGCACGGAAGTTGGAGGCAATAACAGGTCTGTGA
>Otu220
TTTGTCTGGTTAATTCCGATAACGAACGAGACTCTAGCCTGCTAAATAGTTCGCCGATCGCTCCGCTGTCGGCGCTAACT
TCTTAGAGGGACAAGTGGCGTTTAGTCACACGAGATTGAGCAATAACAGGTCTGTGA
>Otu221
TTTGTCTGGTTAATTCCGTTAACGAACGAGACCTCGACCTGCTAAATAGTTGAGCGAATCCTCCGGGATTCGTTTCACAC
TTCTTAGAGGGACTATCGGTGCTTTAACCGATGGAAGTTCGAGGCAATAACAGGTCTGTGA
>Otu222
TTTGTCTGGTTAATTCCGTTAACGAACGAGACCTTAACCTGCTAAATAGTTACGTCAACTTTGGTTGGCGGATAACTTCT
TAGAGGGACTGTGGATGTTTAATCCACGGAAGTTTGAGGCAATAACAGGTCTGTGA
>Otu223
TTTGTCTGGTTAATTCCGATAACGAACGAGACCTTAACCTGCTAAATAGGAACAAGCGACACTTTAGGACGGAATGATAC
GGATCGTACTAGCCGCTACTTTGTGGTGGTGAATGCGACACCGGTCGTCCGTTCGTCCTTGGCCTACTTCTTAGAGGGAC
TGCCGGTGTTGCAACCGGAGGAAGTTTGAGGCAATAACAGGTCTGTGA
>Otu224
TTTGTCTGGTTAATTCCGTTAACGAACGAGACCTCGACCTGCTAAATAGTTCCCCCCAGTTCAACTGGAGGGACACTTCT
TAGAGGGACTATCGGTTTGTAGCCGATGGAAGTTCGAGGCAATAACAGGTCTGTGA
>Otu225
TTTGTCTGGTTAATTCCGTTAACGAACGAGACCTTAACCTGCTAAATAGGAGCCAGATCTTCAATCTGGACTTCTTCTTA
GAGGGACAATTGTGTGTCTAACACAAGGAAGCCTGAGGCAATAACAGGTCTGTGA
>Otu226
TTTGTCTGGTTAATTGTCGTCGGCAGCGTCAGATGTGTATAACAGGTCTGTGA
>Otu227
TTTGTCTGGTTAATTCCGTTAACGAACGAGACCTCGACCTGCTAAATAGTTCTCACCAGTCTAACTGGAGGGATACTTCT
TAGAGGGACTATCGGTTCGTAGCCGATGGAAGTTCGAGGCAATAACAGGTCTGTGA
>Otu228
TTTGTCTGGTTAATTCCGATAACGAACGAGACTCTAACCTGCTAACTAGCCGTTCCCGGCATCATATGCTGCCGGCGGCA
TAAAAATCTTCTTAGAGGGACAGGCGGCTTCTAGCCGCACGAGATTGAGCAATAACAGGTCTGTGA
>Otu229
TTTGTCTGGTTAATTCCGATAACGAACGAGACTCTAGCCTACTAAATAGATCGCCAGTTTACCCACGCTGGCGAGACTTC
TTAGAGGGACAGGTGGCGATTCAGCCACACGAAACAGAGCAATAACAGGTCTGTGA
>Otu230
TTTGTCTGGTTAATTCCGTTAACGAACGAGACCTCGACCTGCTAAATAGTACCAGTTATCAATCGATAATCTGGGCACTT
CTTAGAGGGACTATCGGTGGTGTACCCGATGGAAGTTCGAGGCAATAACAGGTCTGTGA
>Otu231
TTTGTCTGGTTAATTCCGTTAACGAACGAGACCTTAACCTGCTAAATAGTTCCGCTAACTTAGGTTGGTGGAGAACTTCT
TAGAGGGACTGTGGATGTTTAATCCACGGAAGTTTGAGGCAATAACAGGTCTGTGA
>Otu232
TTTGTCTGGTTAATTCCGCAATAACAGGTCTGTGA
>Otu233
TTTGTCTGGTTAATTCCGTTAACGAACGAGACCTCAGCCTGCTAACTAGCTATGCGGAGGTACGCCTCCGCGGCCAGCTT
CTTAGAGGGACTATGGCCTTCTAGGCCAAGGAAGTTTGAGGCAATAACAGGTCTGTGA
>Otu234
TTTGTCTGGTTAATTGCGATAACGAACGAGACCTTAACCTGCTAAATAGCCACGCCGACTTTTGTCGGCGGCGGGCTTCT
TAGAGGGACTATCGGCTCAAGCCGATGGAAGTTTGAGGCAATAACAGGTCTGTGA
>Otu235
TTTGTCTGGTTAATTCCGTTAACGAACGAGACCTCAGCCTGCTAACTAGCTACGCGGAGGCATCCCTCCATGGCCAGCTT
CTTAGAGGGACTATGGCCGTTTAGGCCACGGAAGTTTGAGGCAATAACAGGTCTGTGA
>Otu236
TTTGTCTGGTTAATTGCGATAACGAACGAGACCTTAACCTGCTAAATAGCCCGGCCGGCTCCGGCTGGCCGCTGGCTTCT
TAGAGGGACTCTCGGCTCAAGCCGATGGAAGTTTGAGGCAATAACAGGTCTGTGA
>Otu237
TTTGTCTGGTTAATTCCGATAACGGACGAGACCGTATGGAATAGTTGGAAGGGCCCATCTTTTGATGGGTGGTATGAGAT
ATTTTTTGTCTCCCTTCCGCCTATTTCGACTACTGAATTCAATTCAGGGGAAGTATGGCAATAACAGGTCTGTGA
>Otu238
TTTGTCTGGTTAATTCCGATAACGAACGAGACCTCAGCCTGCTAAATAGTTACGCCATTCTCGAATGTGCGGACATACTT
CTTAGAGGGACTATCGGTGACTAACCGATGGAAGTTTGAGGCAATAACAGGTCTGTGA
>Otu239
TTTGTCTGGTTAATTCCGATAACGAACGAGACTCTGGCCTACTAAATAGACATTGGATCATTTATGGTCCTTTGCAGCTT
CTTAGAGGGACGGGCGGCTTATAGCCGCACGAGAATGAGCAATAACAGGTCTGTGA
>Otu240
TTTGTCTGGTTAATTCCGATAACGAACGAGACCTTAACCTGCTAAATAGCCAGGCCGGCTCCGGCTGGTCGTCGGCTTCT
TAGAGGGACTGTCGGCGTCTAGTCGACGGAAGTTTGAGGCAATAACAGGTCTGTGA
>Otu241
TTTGTCTGGTTAATTCCGTTAACGAACGAGACCTTAACCTGCTAAATAGGTGCGCGAGCCATTTCGGCTCGTAGTGCGTT
CTTAGAGGGACAAACCACGGCTAGTGGTTGGAAGTTTGAGGCAATAACAGGTCTGTGA
>Otu242
TTTGTCTGGTTAATTCCGATAACGAACGAGACCTTAACCTGCTAAATAGACCGGTCGGCTTTTGCTGGCCGCTGTCTTCT
TAGAGGGACTAACAGCGTTTAGCTGTTGGAAGTTTGAGGCAATAACAGGTCTGTGA
>Otu243
TTTGTCTGGTTAATTCCGATAACGAACGAGACTCTAGCCTGCTAAATAGGCAGTGGATTATTTGTCCACTGTACTTCTTA
GAGGGACAAGCAGCGTCTAGCTGCACGAGATTGAGCAATAACAGGTCTGTGA
>Otu244
TTTGTCTGGTTAATTCCGTTAACGAACGAGACCTCGACCTGCTAAATAGTTGAGCGAAAGATTCGTCTTTTGTCTCAACT
TCTTAGAGGAACTGCTGCCGTTCTAGGCAGAGGAAGTGCGAGGCAATAACAGGTCTGTGA
>Otu245
TTTGTCTGGTTAATTCCGTTAACGAACGAGACCTTAACCTGCTAACTAGTCGCTTCTATAAATAGGGGTTGACTTCTTAG
AGGGACTTTGTGTGCAAGCACAAGGAAGTTTGAGGCAATAACAGGTCTGTGA
>Otu246
TTTGTCTGGTTAATTCCGTTAACGAACGAGACCTCAGCCTGCTAACTAGTTACGCCAAGAGTCTTCTTGGCGGCCAACTT
CTTAGAGGGACTATTCGCGTCCAGCGGATGGAAGTTTGAGGCAATAACAGGTCTGTGA
>Otu247
TTTGTCTGGTTAATTCCGATAACGAACGAGACTCTAGCCTATTAAATAGACGCAATTATGTCTGCCTTATTGCGTATACC
TTCTTAGAGGGACAAGTTGCTTTCAGCAACACGAAACAGAGCAATAACAGGTCTGTGA
>Otu248
TTTGTCTGGTTAATTCCGTTAACGAACGAGACCTCAGCCTGCTAACTAGCTATGTGGAGGTGCCCCTCCACGGCCAGCTT
CTTAGAGGGACTATGGCCAACTAGGCCACGGAAGTTTGAGGCAATAACAGGTCTGTGA
>Otu249
TTTGTCTGGTTAATTCCGTTAACGAACGAGACCTTACCCTGCTAAATAGGAGCAGGAACTTTTCGTTCCTGTCTCGCTTC
TTAGAGGGACAGTTGCTGTGTCTAACGCAAGGAAGTTCGAGGCAATAACAGGTCTGTGA
>Otu250
TTTGTCTGGTTAATTCCGATAACGAACGAGACCTTCCCGTGCTAAATAGCCTGGCTGGCTTTGGCTGGTCACTGGCTTCT
TAGACGGACTATCAGCGTTTAGCTGATGGAAGTTGGAGGCAATAACAGGTCTGTGA
>Otu251
TTTGTCTGGTTAATTCCGACGAGCAATAACAGGTCTGTGA
>Otu252
TTTGTCTGGTTAATTCCGATAACGAACGAGACTCTAGCCTGCTAAATAGGCGTACTTTCTGGTATCTCGAAGGCCCCCGG
CTTCTGGTCGGGTGGTTTTTACTACCGACGTACAAACAAATCTTCTTAGAGGGACAGGCGGCTTCTAGCCGCACGAGATT
GAGCAATAACAGGTCTGTGA
>Otu253
TTTGTCTGGTTAATTCCGATAACGAACGAGACCTCAGCCTGCTAAATAGCCAGACTGGCCCTTTGCTGGCTGGTCGACGG
CTTCTTAGAGGGACTGTTGGCGTCTAGCTGACGGAAGTTGGAGGCAATAACAGGTCTGTGA
>Otu254
TTTGTCTGGTTAATTGCGTCGTCGGCAGCGTCAGATGTGCAATAACAGGTCTGTGA
>Otu255
TTTGTCTGGTTAATTCCGATAACGAACGAGACTCTAGCCTACTAACTAGGCAGCTGATCATTTGTCAGCTGATCTTCTTA
GAGGGATAAGTGGCGTTTAGCCGCATGAGATTGAGCAATAACAGGTCTGTGA
>Otu256
TTTGTCTGGTTAATTGCGATAACGAACGAGACCTTAACCTGCTAACTAGTCCGTATTACCCCGGTAGTACGCCGACTTCT
TAGAGGGACTATCGGCTCAAGCCGATGGAAGTTTGAGGCAATAACAGGTCTGTGA
>Otu257
TTTGTCTGGTTAATTCCGTTAACGAACGAGACCTCAGCCTGCTAACTAGCTACGTGGAGGGCACACCTTCACGGCCAGCT
TCTTAGAGGGACTATGGCCGCTTAGGCCAAGGAAGTTTGAGGCAATAACAGGTCTGTGA
>Otu258
TTTGTCTGGTTAATTGCGATAACGGACGAGACTCTTGCCGGTAGTTGTGTGAACAGGAGTTTTGGGCAGCCGCTGGCTTG
AAAAGGCTACGCTGTCTACTCACTCCTCATGGCCCTACTGGAACAGACGGTATCGAAGCCGTACGAGGAAGAGCAATAAC
AGGTCTGTGA
>Otu259
TTTGTCTGGTTAATTCCGATAACGAACGAGACCTTGACCTGCTAAATAGACGGGTTGACATTTTGTTGGCCCCTTATGTC
TTCTTAGAGGGACAATCGACCGTCTAGGTGATGGAGGCAAAAGGCAATAACAGGTCTGTGA
>Otu260
TTTGTCTGGTTAATTCCGATAACGAACGAGACCTTATCCTGCTAAATAGCCAAGCTGGCTTTTTGCTGGCTGCCGGCTTC
TTAGAGGGACTGCGGTAGCGTCTAGCCCGCGGAAGTTTGAGGCAATAACAGGTCTGTGA
>Otu261
TTTGTCTGGTTAATTCCGTCGTCGGCAGCGTCAGATGTGTATAACAGGTCTGTGA
>Otu262
TTTGTCTGGTTAATTCCGTTAACGAACGAGACCTCAGCCTGCTAACTAGCTGCGCGGGGGCATCCCCCCGTGGCCAGCTT
CTTAGAGGGACTATGGCCGCTCAGGCCACGGAAGTTTGAGGCAATAACAGGTCTGTGA
>Otu263
TTTGTCTGGTTAATTCCGTTAACGAACGAGACCTCGACCTGCTAAATAGTTAGGCGAACTCTTCGGGTTTCGTCCTATAC
TTCTTAGAGGGACTATCGGTGATTTAGCCGATGGAAGTTCGAGGCAATAACAGGTCTGTGA
>Otu264
TTTGTCTGGTTAATTCCGTTAACGAACGAGACCTCGACCTGCTAAATAGTTCGGCGTAGATTCTTCTATGCACGTGACTT
CTTAGAGGGACTGTCGGTTTTTAGCCGAAGGAAGTTCGAGGCAATAACAGGTCTGTGA
>Otu265
TTTGTCTGGTTAATTCCGATAACGAACGAGACCTTCCCGTGCTAAATAGCCCGGCCGGCTTTGGCTGGCCGCTGGCTTCT
TAGACGGACTATCGGCGTTTAGCCGATGGAAGTTGGAGGCAATAACAGGTCTGTGA
>Otu266
TTTGTCTGGTTAATTGCGATAACAGGTCTGTGA
>Otu267
TTTGTCTGGTTAATTCCGTTAACGAACGAGACCTCGACCTGCTAAATAGTACCAGTTATCTTCGGATAGTCTGGCTACTT
CTTAGAGGGACTATCGGCGGTGTACCCGATGGAAGTTCGAGGCAATAACAGGTCTGTGA
>Otu268
TTTGTCTGGTTAATTCCGTTAACGAACGAGACCTCAGCCTGCTAACTAGTTACACGAAGATTTTTCTTCGTGGCCAACTT
CTTAGAGGGACTATTGGCGTTTAGCCATGTGGAAGTTTGAGGCAATAACAGGTCTGTGA
>Otu269
TTTGTCTGGTTAATTGCGATAACGGACGAGACTCTTGCCGGGTAGTTATATGAACAGGAGTTTTGGGCAGCCTCTGGCTT
GACGGCTACGCTGACTACTCACTCCTCATACCCCTACCGGAACAGGCGGTATCGAAGCCGTACGAGAAAGAGCAATAACA
GGTCTGTGA
>Otu270
TTTGTCTGGTTAATTCCGATAACGAACGAGACTCAAATATATTAAATAGATGCTGGCAGGAGTATAGCGCTGAAGCATTG
CATACTGATGCATTTATACTTGTATTTATGTATTATGCTATGTGATGTGGAGTTATACCTGTTGGTTTGTCTTGATATAT
GTGAATAATCTAATGGTTAATTATATAAGGAGAGACACTTAGCTTCTTAAGTGGACAAATTGTGTCTAGCAATAATGAGA
TTGAGCAATAACAGGTCTGTGA
>Otu271
TTTGTCTGCAATAACGGTCTGTGA
>Otu272
TTTGTCTGGTTAATTCCGATAACGAACGAGACTCCGGCTTACTAAATAGTCTAAAGTTCGAAGGGACTTTCAATTCAAGA
CTTCTTAGCAGGATAAGTGGCACTTTTTAAGCCACACGAAATGGAGCAATAACAGGTCTGTGA
>Otu273
TTTGTCTGGTTAATTCCGTTAACGAACGAGACCTTAACCTGCTAAATAGTTAGGCCAACTTCTGTTGGTCGCCAACTTCT
TAGAGGGACTATTGACGTTTAGTCAATGGAAGTTTGAGGCAATAACAGGTCTGTGA
>Otu274
TTTGTCTGGTTAATTCCGATAACGAACGAGACCTTAACCTGCTAAATAGACCCCCTGCCTTCTGGGGAGGGGCTGTCTTC
TTAGAGGGACTATCGGCTTTTAGCCGATGGAAGTTTGAGGCAATAACAGGTCTGTGA
>Otu275
TTTGTCTGGTTAATTGCGATAACGAACGAGACCTTAACCTGCTAACTAGCCCGCCCCGCTCCGGCGGGGTGCAGGCTTCT
TAGAGGGACTATCGGCTCAAGCCGATGGAAGTTTGAGGCAATAACAGGTCTGTGA
>Otu276
TTTGTCTGGTTAATTCCGATAACGAACGAGACCTTAACCTGCTAAATAGTCAGATCGGCCTTGGCTGATCGCATTGACTT
CTTAGAGGGACTGTCAGTGTCTAACTGACGGAAGTTTGAGGCAATAACAGGTCTGTGA
>Otu277
TTTGTCTGGTTAATTCCGATAACGAACGAGACCTTGACCTGCTAAATAGCCACGTCGTCATTTCGACGGCGACCTTTGGC
TTCTTAGAGGGACTACTCGGCAACTAGCCGAGGGAAGTTTGAGGCAATAACAGGTCTGTGA
>Otu278
TTTGTCTGGTTAATTGTCGTCGGCAATAACAGGTCTGTGA
>Otu279
TTTGTCTGGTTAATTCCGATAACGAACGAGACCTTGACCTGCTAAATAGCCACCTTGTCGTTTCGACGGTGTTATTTGGC
TTCTTAGAGGGACTACTCGGCAACTAGCCGAGGGAAGTTTGAGGCAATAACAGGTCTGTGA
>Otu280
TTTGTCTGGTTAATTCCGATAACGAACGAGACTCTAGCCTACTAAATAGTGAACGAATTAATATGTTTGTTAACTTCTTA
GAGGGATAAGCGGTGTTTAGCCGCACGAGATTGAGCAATAACAGGTCTGTGA
>Otu281
TTTGTCTGGTTAATTCCGTTAACGAACGAGACCTTAACCTGCTAACTAGTCGTACTTACATCATAGGTATTGACTTCTTA
GAGGGACTTTGTGTGCAAGCACAAGGAAGTTTGAGGCAATAACAGGTCTGTGA
>Otu282
TTTGTCTGGTTAATTCCGTTAACGAACGAGACCTCGACCTACTAAATAGTTTGCCGAACTCTTTGGGTTCGCGCACGCTT
CTTAGAGGGACTATCGGTGGTTAGCCGATGGAAGTTCGAGGCAATAACAGGTCTGTGA
>Otu283
TTTGTCTGGTTAATTGCGATAACGAACGAGACCTCGGCCCTTAAATAGCCCGGTCCGCGTCTGCGGGCCGCTGGCTTCTT
AGGGGGACTATCGGCTCAAGCCGATGGAAGTTTGAGGCAATAACAGGTCTGTGA
>Otu284
TTTGTCTGGTTAATTGCGGTAACGAACGAGACCTCCCCCGTCTTAATAGGGCCCCCGGTCCCTTCCCGGGACCGGCGGGC
GGGCCGCCGGGGTATCCCCAGTGGCATAGCTGCAGGGCGAACCCCCGCGTGCCCTTCACTTCTTAGAGGGACCGTCGGCA
TAGAGTTGGAGGAAGCTGGAGGCAATAACAGGTCTGTGA
>Otu285
TTTGTCTGGTTAATTGCGATAACGAACGAGACCTTCCCCTGCTAAATAGCCAGGCTGGCTTTGGCCGGTCGCAGGCTTCT
TAGAGGGACAGTCGGCTCAAGCCGATGGAAGTTGGAGGCAATAACAGGTCTGTGA
>Otu286
TTTGTCTGGTTAATTCCGTTAACGAACGAGACCTCGACCTGCTAAATAGTACCAGCTAGTCCACTAGACTGGTTACTTCT
TAGAGGGACTATCGGCGGTGTACCCGATGGAAGTTCGAGGCAATAACAGGTCTGTGA
>Otu287
TTTGTCTGGTTAATTGCGATAACGAACGAGACCTTAACCTGCTAAATAGTGCAGCTAGCTTTTGCTGGTTTGATACTTCT
TAGAGGGACTATCGACATCAAGTCGATGGAAGTTTGAGGCAATAACAGGTCTGTGA
>Otu288
TTTGTCTGGTTAATTCCGATAACGAACGAGACCTTAACCTGCTAAATAGCCAGGCCGGCTTTCGCTGGTCTCCGGCTTCT
TAGAGGGACTATCGGCGTCTAGCCGATGGAAGTTTGAGGCAATAACAGGTCTGTGA
>Otu289
TTTGTCTGGTTAATTCCGATAACGAACGAGACCTTCACGTGCTAAATAGCCCGACCGGCTGCGGCTGGTCGCCGGCTTCT
TAGACGGACTATCGGCATCTAGTCGATGGAAGTTGGAGGCAATAACAGGTCTGTGA
>Otu290
TTTGTCTGGTTAATTGCGATAACGAACGAGACCTTGACCTACTAAATAGCCAGGCTAGCTTTGGCTGGTCGCCGGCTTCT
TAGAGGGACATTCGGCTCAAGCCGATGGAAGTTCGAGGCAATAACAGGTCTGTGA
>Otu291
TTTGTCTGGTTAATTCCGTTAACGAACGAGACCTTAACCTGCTAAATAGTCAGGCTCAGCTTTGCTGGGTCGCCGACTTC
TTAGAGGGACTATTGGCGTTTAGCCAATGGAAGTTTGAGGCAATAACAGGTCTGTGA
>Otu292
TTTGTCTGGTTAATTCCGATAACGAACGAGACCTTTTCCTGCTAAATAGCCAGGCTGGCTTTGGCTGGTCGACGGCTTCT
TAGAGGGACTGTTAGCATCTAGCTGGACGGAAGTTTGAGGCAATAACAGGTCTGTGA
>Otu293
TTTGTCTGGTTAATTCCGATAACGAACGAGACCTTAACCTGCTAAATAGTTACGCCGATTTGCATCGGTGGCCAACTTCT
TAGAGGGACTGTGGATGTTTAATTCACGGAAGTTTGAGGCAATAACAGGTCTGTGA
>Otu294
TTTGTCTGGTTAATTCCGATAACGAACGAGACTCCGTCTTACTAACTAGACGAATTATTAATTTCCGGTATCATTGCTAC
CGGCGGATACAATATCTTCTTAGAGGGACAGGCGGCAACTAGCCGCACGAGAAGGAGCAATAACAGGTCTGTGA
>Otu295
TTTGTCTGGTTAATTCCGTTAACGAACGAGACCTCAACCTGCTAACTAGTTGCGCATAGTCTTCGGACTATGTCGTATTT
TACTTCTTAGAGGGACTGCCGGTGCGTAGCCGGAGGAAGTTTGAGGCAATAACAGGTCTGTGA
>Otu296
TTTGTCTGGTTAATTGCGATAACGAACGAGACCTTAACCTGCTAAATAGCCCGGCTAACTTTTGTTGGTCGCTGGCTTCT
TAGAGGGACTATCGGCTCAAGCCGATGGAAGTTTGAGGCAATAACAGGTCTGTGA
>Otu297
TTTGTCTGGTTAATTCCGATAACGAACGAGACTCAAATATATTAAATAGATGCTTTCAGGATTATAACGTTGAAACTCAT
ATATCAGTCATTCATGAATGCAGTAAAATGCCCTAGTGTTTGGTTTGTGTATGTGAGTGGAGTTGTACCTGTTGGTTTGT
CCCATTATAAGGACACTAGCTTCTTAAATGGACAAATTGCGTCTAGCAATAATGAGATTGAGCAATAACAGGTCTGTGA
>Otu298
TTTGTCTGGTTAATTCCGATAACGAACGAGACCTTAACCTGCTAAATAGCCCAACTGGCTCCCGCTGGTTGCCGGCTTCT
TAGAGGGACTGTTAGCGTCTAGCTAACGGAAGTTTGAGGCAATAACAGGTCTGTGA
>Otu299
TTTGTCTGGTTAATTGCGATAACGAACGAGACCTTAACCTGCTAAATAGCCCGTGTTGCTTCTGCAGCACGCCGGCTTCT
TAGAGGGACTATCGGCTCAAGCCGATGGAAGTTTGAGGCAATAACAGGTCTGTGA
>Otu300
TTTGTCTGGTTAATTCCGTTAACGAACGAGACCTTAGCCTACTAACTAGTCGAACCAATCTCCGATTGGCTGCGACTTCT
TAGAGGGACTTTGTGGGCCAAACACAAGGAAGTTTGAGGCAATAACAGGTCTGTGA
>Otu301
TTTGTCTGGTTAATTCCGATAACGAACGAGACCTTAACCTACTAACTAGATCTCGGAGTTACTACTCCGAGAAGCTTCTT
AGAGGGACTGTGTGGTAAAACCTCAAGGAAGTTTAAGGCAATAACAGGTCTGTGA
>Otu302
TTTGTCTGGTTAATTCCGATAACGAACGAGACCTTAACCTGCTAAATAGCCAGGCTGGCTGCTGCTGGTCGACGGCTTCT
TAGAGGGACTGTCAGCGTCTAGCTGACGGAAGTTTGAGGCAATAACAGGTCTGTGA
>Otu303
TTTGTCTGGTTAATTGCGATAACGAACGAGACCTTAACCTGCTAAATAGCCCGCATTGCTCCGGCAGTGCGCTGGCTTCT
TAGAGGGACTTTCGGCTCAAGCCGAAGGAAGTTTGAGGCAATAACAGGTCTGTGA
>Otu304
TTTGTCTGGTTAATTCCGATAACGAACGAGACCTCAGCCTGCTAACTAGTCAGGTGAATGCTCTAATGGTTGAAGCGTAT
AGGTCATCTGTGAGTTTCGGCTTGCAGATACCCGTGCGGGGATGCTTGAGCAATTGATTTGTACTTCTTAGAGGGACTAT
TTATGCTTAATAAATGGAAGTTTGAGGCAATAACAGGTCTGTGA
>Otu305
TTTGTCTGGTTAATTCCGATAACGAACGAGACTCTAGCCTGCTAAATAGGCGTACCTTATGGTATCGCGAAGGCCCCCGG
CTTCGGCCGGTGGGTTTTTACTACCAACGTACAAACAAATCTTCTTAGAGGGACAGGCGGCTTCTAGCCGCACGAGATTG
AGCAATAACAGGTCTGTGA
>Otu306
TTTGTCTGGTTAATTGCGATAACGGTAAGTTCCGTTCCACTCAAACATTCCCCCTGATCCCCCCGCTAATGCGATCTGCA
GAACGAGACCTTAACCTGCTAAATAGCCCCGCTCGCTCCGGCGGGCGGCAGGCTTCTTAGAGGGACTATCGGCTCAAGCC
GATGGAAGTTTGAGGCAATAACAGGTCTGTGA
>Otu307
TTTGTCTGGTTAATTCCGATAACGAACGAGACTCTAGCCTATTAAATAACACGCAGGATCACGTCTCCTGTGGCGTTTCT
TAATGGGATCAAGCGTGTTTAACGCTTTGAAACAGAGCAATAACAGGTCTGTGA
>Otu308
TTTGTCTGGTTAATTCCGTTAACGAACGAGACCTCGACCTGCTAAATAGTTCAAAGTATCCATCGGATATATTTGCGCTT
CTTAGAGGGACTATCGGTAGGAGTACCCGATGGAAGTTCGAGGCAATAACAGGTCTGTGA
>Otu309
TTTGTCTGGTTAATTCCGTTAACGAACGAGACCTTAGCCTGCTAAATAGCTACGTTTAACTGCGGTTATACGGGCAGCTT
CTTAGAGGGACTGTTCGCGTCTAGCGCACGGAAGTTTGAGGCAATAACAGGTCTGTGA
>Otu310
TTTGTCTGGTTAATTCCGATAACGAACGAGACTCTGGCCTACTAACTAGACGAAAGATCATTTATGGTCTGTCGCAGCTT
CTTAGAGGGACGGGCGGCGTATAGCCGCACGAGAATGAGCAATAACAGGTCTGTGA
>Otu311
TTTGTCTGCTTAATAACAGGTCTGTGA
>Otu312
TTTGTCTGGTTAATTCCGATAACGAACGAGACCTTAACCTGCTAAATAGTTGCGTCCACTTTGGTGAACGATCAACTTCT
TAGAGGGACTATGCACGTTTAGTGCATGGAAGTTTGAGGCAATAACAGGTCTGTGA
>Otu313
TTTGTCTGGTTAATTCCGTTAACGAACGAGACCTCAGCCTGCTAAATAGCTATGCGGAGGAGACCCTCCGTGGCCAGCTT
CTTAGAGGGACTATGGCCTTTTAGGCCAAGGAAGTTTGAGGCAATAACAGGTCTGTGA
>Otu314
TTTGTCTGGTTAATTCCGATAACGAACGAGACCTTAACCTGCTAAATAGCTACGCGAATCCTTGATTCGTGCGAGCTTCT
TAGAGGGACTATTGACGTCTAGTCAATGGAAGTTTGAGGCAATAACAGGTCTGTGA
>Otu315
TTTGTCTGGTTAATTCCGATAACGAACGAGACTCTAGCCTATTAAATAGGCTCCCGGCTTTTAAACGCCGGGAGGACTTC
TTAGAGGGACAGGTGGCGGTTCAGCCGCACGAAAGAGAGCAATAACAGGTCTGTGA
>Otu316
TTTGTCTGGTTAATTGCGATAACGAACGAGACCTTAACCTGCTAAATAGCCCGCGCCGCTCCGGCGGCGCGCCGGCTTCT
TAGAGGGACTATCGGCTCAAGCCGATGGAAGTTTGAGGCAATAACAGGTCTGTGA
>Otu317
TTTGTCTGGTTAATTCCGTTAACGAACGAGACCTTAACCTGCTAAATAGCTAGGCTTAACATTGTTAGGTCGCCAGCTTC
TTAGAGGGACTATTGGTTTTTAACCAATGGAAGTTTGAGGCAATAACAGGTCTGTGA
>Otu318
TTTGTCTGGTTAATTCCGTTAACGAACGAGACCTTAACCTGCTAAATATGCCGCGCTAACCCGTCCATCAAAACCCATGC
GCGGCTTACGAGGTCCGCTGCACGGCGGTTGTCGCTTCGCGGCGGCAGTCGTCGTGCCGGCAGGGCCCAAGTCCGTGTGG
GCGGTAGGGTTCGGCGTCTGTGCTTCTTAGAGGGACTGCTGGCGCCTAGTCAGCGGAAGTTTGAGGCAATAACAGGTCTG
TGA
>Otu319
TTTGTCTGGTTAATTCCGTTAACGAACGAGACCTCAGCCTGCTAACTAGCTACACGGAGGTGATCCTCCGTGGCTAGCTT
CTTAGAGGGACTATGGCCGCTTAGGCCAAGGAAGTTTGAGGCAATAACAGGTCTGTGA
>Otu320
TTTGTCTGGTTAATTGCGATAACGAACGAGACCTTAACCTGCTAACTAGCCCGGCTGGCCAGCTGGCCGGCCGCCGGCTT
CTTAGAGGGACTATCGGCTCAAGCCGATGGAAGTTTGAGGCAATAACAGGTCTGTGA
>Otu321
TTTGTCTGGTTAATTCCGTTAACGAACGAGACCTCGACCTGCTAAATAGCTCGGCGAATCTTTCGGGATTCGTACGCGCT
TCTTAGAGGGACTATCGGTGTGTAGCCGATGGAAGTTCGAGGCAATAACAGGTCTGTGA
>Otu322
TTTGTCTGGTTAATTCCGATAACGAACGAGACCTTAACCTGCTAAATAGTCAGTTTGGCCTTCTGGCTGAATTATTGACT
TCTTAGAGGGACTGTCAGTGTCTAACTGACGGAAGTTTGAGGCAATAACAGGTCTGTGA
>Otu323
TTTGTCTGGTTAATTCCGTTAACGAACGAGACCTTAACCTGCTAACTAGTTACGAGTTATCTATAACTCATCTAACTTCT
TAGAGGGACTTTGTGTGCAAGCACAAGGAAGTTTGAGGCAATAACAGGTCTGTGA
>Otu324
TTTGTCTGGTTAATTCCGATAACGAACGAGACCTTATCCTGCTAAATAGCCAGGCCGGCTTCCGCTGGTCGATTGGCTTC
TTAGAGGGACTGTCAGCGTCTAGCTGACGGAAGTTTGAGGCAATAACAGGTCTGTGA
>Otu325
TTTGTCTGGTTAATTCCGATAACGAACGAGACTCTAGCCTACTAAATAGACTGCCGGTTCATATGCGCCGGCAGGACTTC
TTAGAGGGACAGGCGGCGACTCAGCCGCACGAAACAGAGCAATAACAGGTCTGTGA
>Otu326
TTTGTCTGGTTAATTCCGATAACGAACGAGACTCTAGCCTACTAAATAGATTGTTGGCTTACAAACGCTAACAAATGCTT
CTTAGAGGGACAGGCGGTGATTCAACCGCACGAAACAGAGCAATAACAGGTCTGTGA
>Otu327
TTTGTCTGGTTAATTCCGATAACGAACGAGACCTTAACCTGTCTAAATAGTTATGCAAATTTTTACAATTTGCAGACAAC
TTCTTAGAGGGACTATTGGCGATTAGCCAATGGAAGTTTGAGGCAATAACAGGTCTGTGA
>Otu328
TTTGTCTGGTTAATTCCGATAACGAACGAGACCTTAACCTGCTAAATAGTTACACCAATCCTTTTACGGATTGATGGTCA
ACTTCTTAGAGGGACTATTAACGTTTAGTTAATGGAAGTTTGAGGCAATAACAGGTCTGTGA
>Otu329
TTTGTCTGGTTAATTCCGTTAACGAACGAGACCCCCGCCTGCTAACTAGTCACATCAATGCCTAGCCTTGATGTTGGCTT
CTTAGAGGGACTTTCGGTGACTAATCGAAGGAAGTTGGGGGCAATAACAGGTCTGTGA
>Otu330
TTTGTCTGGTTAATTCCGTTAACGAACGAGACCTCGACCTGCTAAATAGTTCGACAAAGGCTTCGTGCCTTTGGTTTTGT
GACTTCTTAGAGGGACTATCGGTGTGTAGCCGACGGAAGTTCGAGGCAATAACAGGTCTGTGA
>Otu331
TTTGTCTGGTTAATTGCGATAACGAACGAGACCTTAACCTGCTAAATAGCCAGGCCAGCTCCGGCTGGTCTCCGTGCTTC
TTAGAGGGACTATCGGCTCAAGCCGATGGAAGTTTGAGGCAATAACAGGTCTGTGA
>Otu332
TTTGTCTGGTTAATTCCGTTAACGAACGAGACCTCATCCTACTAATTACGTTTCTCGAATCTTCGGATTTGGGTAGACTT
CTTAGAGGTACTGTTGGTGTTACAAGCCGACGGAAGTTTGAGGCAATAACAGGTCTGTGA
>Otu333
TTTGTCTGGTTAATTCCGTTAACGAACGAGACCTTAACCTGCTAACTAGTCCTGCGAACTTTGGTTCGTAGCTGACTTCT
TAGAGGGACTATGGATGTGTAATCCATGGAAGTTTGAGGCAATAACAGGTCTGTGA
>Otu334
TTTGTCTGGTTAATTCCGATAACGAACGAGACTCTAGCCTGCTAAATAGTACACCGGTCAACTTAGCCGGTGCATACTTC
TTAGAGGGACAAGCGGCGCTTAGTCGCACGAAATTGAGCAATAACAGGTCTGTGA
>Otu335
TTTGTCTGGTTAATTCCGATAACGAACGAGACCTTAACCTGCTAAATAGTCTGATCGGCTTGGGCTGGTCGTTTGACTTC
TTAGAGGGACTGTCAGTGTCTAACTGACGGAAGTTTGAGGCAATAACAGGTCTGTGA
>Otu336
TTTGTCTGGTTAATTCCGATAACGAACGAGACTCTAGCCTGCTAAATAGCCAACTGATCCGCAGCGTCGGTTGCTAAAAA
AGCTTCTTAGAGGGACAGGCGGCGTATAGTCGCACGAGATTGAGCAATAACAGGTCTGTGA
>Otu337
TTTGTCTGGTTAATTCCGTTAACGAACGAGACCTTAACCTGCTAAATAGTAACTGGAAGACTTCTACCAAAACACGTTCA
GGTCTAGGGTGAAGTTTCGATGGATCCTGACGCCTGGGCGTGTGGATGTCTTCCAGGATTACTTCTTAGAGGGACTATCT
GTATTAAAGCAGATGGAAGTTTGAGGCAATAACAGGTCTGTGA
>Otu338
TTTGTCTGGTTAATTCCGATAACGAACGAGACCTTAACCTGCTAAATAGACCCGCTTGCTCTCTGAGCAGGTGCGGTCTT
CTTAGAGGGACTGCTGGTTTCAAGCCAGCGGAAGTTTTAGGCAATAACAGGTCTGTGA
>Otu339
TTTGTCTGGTTAATTCCGATAACGAACGAGACTCTGGCCTACTAACTAGACGTTGAATCCCTTGTGGGTTCTTCGTAGCT
TCTTAGAGGGACGGGCGGCGTTTAGCCGCACGAGATTGAGCAATAACAGGTCTGTGA
>Otu340
TTTGTCTGGTTAATTCCGTTAACGAACGAGACCTGGGCTCCTAACGGGGCTCGGCAACTTGTCGATGCCCCTCTTAGGAG
GACGGGCTGTGTCAAACAGCAGGAAGTCCAGGCAATAACAGGTCTGTGA
>Otu341
TTTGTCTGGTTAATTCCGATAACGGACGAGACCTCGACCTGCTAACTAGCCAGCGTTTACTCCGGTAAGCGTTTGGCTTC
TTAGAGGGACTTTGTGAGACTATCACAAGGAAGTTCGAGCCTATAACAGGTCTGTGA
>Otu342
TTTGTCTGGTTAATTCCGATAACGAACGAGACCTTAACCTGCTAACTAGTCTCACTCATTACATGGGTGTTGACTTCTTA
GAGGGACTATGTGTCGAAAAGCACATGGAAGTTTGAGGCAATAACAGGTCTGTGA
>Otu343
TTTGTCTGGTTAATTCCGTTAACGAACGAGACCTTAGCCTACTAACTAGTCAACGCAATCCTATTGCATTTGACTTCTTA
GAGGGACTTTGTGGTTACAAACACAAGGAAGTTTGAGGCAATAACAGGTCTGTGA
>Otu344
TTTGTCTGGTTAATTGTCGTCGGCAGCGTCAGATGTGTATAATAACAGGTCTGTGA
>Otu345
TTTGTCTGGTTAATTCCGATAACGAACGAGACTCTAGCCTATTAAATAGACGTGTGGTTTCTTGTGCCATGCGGTCTTCT
TAGAGGGACAAGCGGCTCCTAGCCGCACGAAACAGAGCAATAACAGGTCTGTGA
>Otu346
TTTGTCTGGTTAATTCCGATAACGAACGAGACTCAAATATATTAAATAGATGCTTTCAGGATTATGGTGTTGAAGCTTAT
GTAGCCTTCATTCATGAATGCAGTAAAATGTATAAGTGTTTGAATGTGTTTATATGAGTGGAGCCGTACCTGTTGGTTTG
TCCCATTATAAGGACACTAGCTTCTTAAATGGACAAATTGCGTCTAGCAATAATGAGATTGAGCAATAACAGGTCTGTGA
>Otu347
TTTGTCTGGTTAATTCCGTTAACGAACGAGACCTCAACCTGCTAAATAGTACCGTTCATGTTTCGGCATGGACTGGCGAC
TTCTTAGAGGGACTATCGGTGTGTAACCGATGGAAGTTTGAGGCAATAACAGGTCTGTGA
>Otu348
TTTGTCTGGTTAATTCCGATAACGAACGAGACTCTGACCTATTAACTAGATGATGGATCTCTTTGTGGGTCCTTCACAGC
TTCTTAGAGGGACTGGCGGCGTTTAGCCGCACGAGATTGAGCAATAACAGGTCTGTGA
>Otu349
TTTGTCTGGTTAATTCCGATAACGAACGAGACCTTAACCTGCTAAATAGTTGCGCCAACTCGCGTTGGCAGCCAACTTCT
TAGAGGGACTGTGGACGATTTAATCTCCACGGAAGTTTGAGGCAATAACAGGTCTGTGA
>Otu350
TTTGTCTGGTTAATTCCGTTAACGAACGAGACCTCATCCTGCTAATTAGAACTACCAATCTTCGGATTGGCTGGAGCTTC
TTAGAGGGACTATTGGTGTGGCAAGCCAATGGAGGTTTGAGGCAATAACAGGTCTGTGA
>Otu351
TTTGTCTGGTTAATTCCGATAACGAACGAGACTCTAGCCTACTAAATAGTGAATAAATTCTTTGGTTTGTTAACTTCTTA
GAGGGATAAGTGGTGTTTAGCCACACGAGATTGAGCAATAACAGGTCTGTGA
>Otu352
TTTGTCTGGTTAATTCCGATAACGAACGAGACCTTAACCTGCTAAATAGTCAGATTGGCTTCGGCTGGTCGTATCGACTT
CTTAGAGGGACTGTCAGTGTCTAACTGACGGAAGTTTGAGGCAATAACAGGTCTGTGA
>Otu353
TTTGTCTGGTTAATTCCGTTAACGAACGAGACCTCAGCCTGCTAAATAGTTGCGTGAATCTTCTACCGGGTGAAGGGCTG
GGTCGGTATGGTGGTCTACCATCATGCTCCCGGCTTGGATCCTTGATGAATTCGTGAATATACTTCTTAGAGGGACTATT
AGTATCTAGCTAATGGAAGTTTGAGGCAATAACAGGTCTGTGA
>Otu354
TTTGTCTGGTTAATTCCGTTAACGAACGAGACCTCGACCTGCTAAATAGTTGAGCGAACCCTTAGGGGTTTGCATTGACT
TCTTAGAGGGACTTTTGGTGAGTAGCCAAAGGAAGTTCGAGGCAATAACAGGTCTGTGA
>Otu355
TTTGTCTGGTTAATTCCGATAACGAACGAGACCTTAACCTGCTAACTAGTTCTATCCTGCACAAGGGTGGTAACTTCTTA
GAGGGACTATGTGTTCTAAACGCATGGAAGTTTGAGGCAATAACAGGTCTGTGA
>Otu356
TTTGTCTGGTTAATTCCGTTAACGAACGAGACCCCCGCCTGCTAACTAGTCGCTTTAATGCCTAGCATTGAGGTGTACTT
CTTAGAGGGACTTTCGGTGATTAATCGAAGGAAGTTGGGGGCAATAACAGGTCTGTGA
>Otu357
TTTGTCTGGTTAATTCCGTTAACGAACGAGACTTTGACCTGCTAAATAGACACTATAGTTCCGGCTATAGCTGTGCTTCT
TAGAGGGACTTTGCGTGCTTAGCGCAAGGAGGTTCAAAGCAATAACAGGTCTGTGA
>Otu358
TTTGTCTGGTTAATTCCGTTAACGAACGAGACCTCAGCCTGCTAACTAGTCAGGCGAATGTTCTAATGGGTGAAGCATCA
GAGTCGCTTATGGGTTTCGGCCTGTGAGTACTCGGGTGTGGATCCTTGAGCGATTCGTTTGTACTTCTTAGAGGGACTAT
TTATGTCTAATAAATGGAAGCTTGAGGCAATAACAGGTCTGTGA
>Otu359
TTTGTCTGGTTAATTCCGATAACGAACGAGACTCTAGCCTACTAAATAGGTCGCTGACTTACAAACGTCAGCGAGACTTC
TTAGAGGGACAGGCGGTGATTCAACCGCACGAAACAGAGCAATAACAGGTCTGTGA
>Otu360
TTTGTCTGGTTAATTCCGATAACGAACGAGACCTCAACCGCTCATTAGGTGGACAGCTTTGCGAAGCTGTTCTAGAACTT
CGGTTCGTTACTTCTTAGCGGGACTATCCGCGCTCAAGCGGAGGGAAGTTTGAGGCAATAACAGGTCTGTGA
>Otu361
TTTGTCTGGTTAATTCCGATAACGAACGAGACCTCAGCCTGCTAACTAGCTATGTGGATGTACATCTCCACGGCCAGCTT
CTTAGAGGGACTATGGCCGCTTAGGCCAAGGAAGTTTGAGGCAATAACAGGTCTGTGA
>Otu362
TTTGTCTGGTTAATTGCGATAACGAACGAGACCTTAACCTGCTAAATAGCCCGGCTCGCTTTGGCGGGTCGCTGGCTTCT
TAGAGGGACTATGAAACCAATTTCATGGAAGTTTGAGGCAATAACAGGTCTGTGA
>Otu363
TTTGTCTGGTTAATTCCGTTAACGAACGAGACCTCCGCGTGCTAAATAGTTCCGCTTACACTTTGTGTAGGTTGTGGACT
TCTTAGAGGGACTTTTGGGTAATCAAACCAAAGGAAGTTGGAGGCAATAACAGGTCTGTGA
>Otu364
TTTGTCTGGTTAATTCCGTTAACGAACGAGACCTTAACCTGCTAACTAGTTATCTTTATTACCATAGGGGTTAACTTCTT
AGAGGGACTTTGTGTGCAAGCACAAGGAAGTTTGAGGCAATAACAGGTCTGTGA
>Otu365
TTTGTCTGGTTAATTCCGTTAACGAACGAGACCTCGACCTGCTAACTAGTCGAGCCAAGGGTTCGCTCTTGGTCTCTACT
TCTTAGAGGAACTGCTGCCGTTCTAGGCAGAGGAAGTACGAGGCAATAACAGGTCTGTGA
>Otu366
TTTGTCTGGTTAATTCCGATAACGAACGAGACCTTAACCTGCTAAATAGTCAGGCCGCCTTTTAGGTGGTCGCGGACTTC
TTAGAGGGACTGTCGGTGTCTAACCGACGGAAGTTTGAGGCAATAACAGGTCTGTGA
>Otu367
TTTGTCTGGTTAATTCCGTTAACGAACGAGACTTCGACCTGCTAACTAGACACCATAGTTTTGGCTGTGGCTGTGCTTCT
TAGAGGGACTTCGTACGTTTAGTACGATGAAGGGCGAGGCAATAACAGGTCTGTGA
>Otu368
TTTGTCTGGTTAATTCCGATAACGAACGAGACCTCCGCCTGCTAAATAGCGCGGCCTGGCTTGTCCAGGCGCGCGCTTCT
TAGAGGGACGATGGGTGTTTAGCTCATGGAAGTTGGAGGCAATAACAGGTCTGTGA
>Otu369
TTTGTCTGGTTAATTGCGATAACGAACGAGACCTTGACCCCTAAATAGCTCGCACCGCCCCGGCGGTGTTGCGGCTTCTT
AGTGGGACTATCGGCTCAAGCCGATGGAAGTTCGAGGCAATAACAGGTCTGTGA
>Otu370
TTTGTCTGGTTAATTCCGTTAACGAACGAGACCTTAACCTGCTAAATAGCTAGGCTTAGCAATGCTAGGTCGCCAGCTTC
TTAGAGGGACTATCGGTGTTCAACCGATGGAAGTTTGAGGCAATAACAGGTCTGTGA
>Otu371
TTTGTCTGGTTAATTCCGATAACGAACGAGACTCTAGCCTACTAAATAGATCACCGGTTTACAAACACCGGTGAGACTTC
TTAGAGGGACAGGTGGCGATTCAGCCACACGAAACAGAGCAATAACAGGTCTGTGA
>Otu372
TTTGTCTGGTTAATTCCGATAACGAACGAGACCTTAACCTGCTAAATAGCTAGGCCTAGCATTGTTAGGTCGCCAGCTTC
TTAGAGGGACTATCGGTGTTTAACCGATGGAAGTTTGAGGCAATAACAGGTCTGTGA
>Otu373
TTTGTCTGGTTAATTCCGTTAACGAACGAGACCTTAGCCTACTAACTAGTCGACCCGTTGCTTAGCGGGCACGACTTCTT
AGAGGGACTTTGTGACTAAACACAAGGAAGTTTGAGGCAATAACAGGTCTGTGA
>Otu374
TTTGTCTGGTTAATTGCGATAACGAACGAGACCTTGACCTGCTAAATAGCTAGATTGACTTTTGTTGGTCGCCAGCTTCT
TAGAGGGACTTTTGGCTCAAGCCAATGGAAGTACGAGGCAATAACAGGTCTGTGA
>Otu375
TTTGTCTGGTTAATTCCGTTAACGAACGAGACCTTAGCCTACTAACTAGTCGATTCAATCTTTATTGTTTTTTGACTTCT
TAGAGGGACTTTGTGGATCAAACACAAGGAAGTTTGAGGCAATAACAGGTCTGTGA
>Otu376
TTTGTCTGGTTAATTGCGATAACGAACGAGACCTTAACCTGCTAACTAGCCCGTGCCGCCTTGGCGGCACGCCGGCTTCT
TAGAGGGACTATCGGCTCAAGCCGATGGAAGTTTGAGGCAATAACAGGTCTGTGA
>Otu377
TTTGTCTGGTTAATTCCGTTAACGAACGAGACCTCAGCCTGCTAACTAGCTACGCGGAGGAATCCCTCCGCGGCCAGCTT
CTTAGAGGGACTACGGCCGCTTAGGCCGAGGAAGTTTGAGGCAATAACAGGTCTGTGA
>Otu378
TTTGTCTGGTTAATTCCGATAACGGACGAGACCGTATGGAATAGTTGGACGGGCCCATCTTTTGATGGGTGGTATAAAGC
CTTGTGCTTTCCGTCCGCCTATTCCGACTACTGAATTCAATTCAGGGGAAGTATGGCAATAACAGGTCTGTGA
>Otu379
TTTGTCTGGTTAATTCCGTTAACGAACGAGACCTTAACCTGCTAAATAGGGTCAAGAACTCACGTTCTTGAATCGCTTCT
TAGAGGGACTTTGCGTGTCTAACGCAAGGAAGTTTGAGGCAATAACAGGTCTGTGA
>Otu380
TTTGTCTGGTTAATTCCGATAACGAACGAGACTCTAGCCTACTAAATAGCTGGTTTTTCTTCTTCGAGAACCACGCTTCT
TAGAGGGACAAGCGGCGTCTAGCTGCACGAGATTGAGCAATAACAGGTCTGTGA
>Otu381
TTTGTCTGGTTAATTCCGATAACGGACGAGACCTCGACCTACTAATTAGCTGATGCTTACTCGTAAGCTTTCAGCTTCTT
AGAGGGACTTTGTGAGTTTATCACAAGGAAGTTCGAGCCTATAACAGGTCTGTGA
>Otu382
TTTGTCTGGTTAATTCCGATAACGAACGAGACCTTAACCTGCTAAATAGCCAGGCGGGCTCTTGCTGGTCGTTGGCTTCT
TAGAGGGACTGTCAGCATCTAGCTGACGGAAGTTTGAGGCAATAACAGGTCTGTGA
>Otu383
TTTGTCTGGTTAATTCCGATAACGAACGAGACCTTAACGTACTAGTTAGTTGCGCATGGATTTTTTTTCATGTTTCTGCA
ACTTCTTAGACGGACTGCTGACGTCTAGTCAGAGGAAGTTTGAGGCAATAACAGGTCTGTGA
>Otu384
TTTGTCTGGTTAATTCCGTTAACGAACGAGACCTTAACCTGCTAAATATGCCGCGCTAACTCGTCCATCAAAACCCATGC
GTGGCTCACGAGGTCCGCTGCATGGTGGCCATCGCTTCGCGGCGGTGGTCATCATGCCGGCAGGGCCCGGGTCCGTGTGG
GCGGTAGGGTTCGGCGTCTGTGCTTCTTAGAGGGACTGCTGGCGCCTAGTCAGCGGAAGTTTGAGGCAATAACAGGTCTG
TGA
>Otu385
TTTGTCTGGTTAATTGCGATAACGAACGAGACCTTAACCTGCTAAATAGTCAGGCTGGCTTTTGCTAGTCGCAGGCTTCT
TAGAGGGACTGTCAGTGTCTAACTGACGGAAGTTTGAGGCAATAACAGGTCTGTGA
>Otu386
TTTGTCTGGTTAATTCCGATAACGAACGAGACCTTAACTTGCTAAATAGATTGTTAAGCTTTGGCTTGACAATGCTTCTT
AGAAGGACTTTGTGTTTCTAACGCAAGGAAGTTTGAGGCAATAACAGGTCTGTGA
>Otu387
TTTGTCTGGTTAATTCCGTTAACGAACGAGACCTCGACCTGCTAAATAGTACTGTTTATCCCTGGATAACTCAGTTACTT
CTTAGAGGGACTATCGGTGGTGTACCCGATGGAAGTTCGAGGCAATAACAGGTCTGTGA
>Otu388
TTTGTCTGGTTAATTCCGATAACGAACGAGACTCTAGCCTATTAAATAGACGCGATATTTGTTTGTATTTCGTCCTTCTT
AGAGGGACAAGCAGCATTTAGCTGCACGAGATTGAGCAATAACAGGTCTGTGA
>Otu389
TTTGTCTGGTTAATTCCGATAACGAACGAGACTCCTTCCTGCTAAATAGTTGCAGCGTCACGCTTGCGTTGCAAATTCTT
CTTAGAGGGACTGACAGCATCTAGCTGTACGAGATGGAGCAATAACAGGTCTGTGA
>Otu390
TTTGTCTGGTTAATTCCGATAACGAACGAGACTCAAATTTCTTAAATAGATGCCGGCAGGGTTATGGCGTTGAAATTTAT
GTGCACTTTATCCTCTATCTGCTTATACGTTCATTCTGTGGGCGTGTAGGATTTGATATGGTAAAGTTGTATTGTAAACG
GAGTCATACCTGGTGGTTTGTCCGAACAAGACACTTGCTTCTTAAATGGACAAATTGCGTCTAGCAATAATGAGATTGAG
CAATAACAGGTCTGTGA
>Otu391
TTTGTCTGGTTAATTCCGTTAACGAACGAGACCTCGACCTGCTAAATAGTCCGGCGAAGGCGTCAGCCTTCGTACGTGGC
TTCTTAGAGGGACTATCGGTGTTTTAGCCGAAGGAAGTTCGAGGCAATAACAGGTCTGTGA
>Otu392
TTTGTCTGGTTAATTCCGTTAACGAACGAGACCTTGACCTGCTAAATAGGGTCAGGAATTTTTAATTCCTGAACCACTTC
TTAGAGGGACTTTGCGTGATTAACGCAAGGAAGTTTGAGGCAATAACAGGTCTGTGA
>Otu393
TTTGTCTGGTTAATTGCGATAACGAACGAGACCTTAACCTGCTAAATAGCCAGGCGAGCTTCCGCTTGCGATTGGCTTCT
TAGAGGGACTATCGGCTCAAGCCGATGGAAGTTTGAGGCAATAACAGGTCTGTGA
>Otu394
TTTGTCTGGTTAATTCCGATAACGAACGAGACCTTAACCTGCTAAATAGTCAGGCTGGCTTTTGCTGGCTTCCGACTTCT
TAGAGGGACTGTCAGCGTCTAGCTGACGGAAGTTTGAGGCAATAACAGGTCTGTGA
>Otu395
TTTGTCTGGTTAATTCCGTTAACGAACGAGACCTCGACCTGCTAAATAGTTCGACGAATCATCCGATTCGTACGCGCTTC
TTAGAGGGACTATCGGTGTGTAGCCGATGGAAGTTCGAGGCAATAACAGGTCTGTGA
>Otu396
TTTGTCTGGTTAATTCCGATAACGAACGAGACCTTAACCTGCTAACTAGTGGCTACCATGTTTGGTTCCAATCAAAGTTG
GGGAGAGGTGAGACAGTGCCTTCTTTTAGGGGGTTACTGTTTCAGCTTTTTCTAGCTTGGATCCAAAAGACTTGGTATCT
CTTTTGTCACTTCTTAGAGGGACTATTGACGTCTAGTCAATGGAAGTTTGAGGCAATAACAGGTCTGTGA
>Otu397
TTTGTCTGGTTAATTCCGATAACGAACGAGACTCTAGCCTACTAAATAGACTGTTCAGCTTTATAGCCGGAATCACCGTA
TGCGTGCCTCGCAAGGGGTGCGTATGCGGCTCTGGTGACGCTGGCAGTGCTTCTTAGAGGGACAGGCGGCGGTTCAGCCG
CACGAAACAGAGCAATAACAGGTCTGTGA
>Otu398
TTTGTCTGGTTAATTGCGATAACGAACGAGACCTTAACCTGCTAAATAGCCCGGTGCGCTTTGGCGGATCGCTGGCTTCT
TAGAGGGACTATCGGCTCAAGCCGATGGAAGTTTGAGGCAATAACAGGTCTGTGA
>Otu399
TTTGTCTGGTTAATTCCGTTAACGAACGAGACCTTAACCTGCTAACTAGTTGCTCTTATCTACATAGGGGTTAACTTCTT
AGAGGGACTTTATGTGCAAGCATAAGGAAGTTTGAGGCAATAACAGGTCTGTGA
>Otu400
TTTGTCTGGTTAATTCCGTTAACGAACGAGACTTTGACCTGCTAAATAGACACTATAGCTTCGGCTTTAGCTGTGCTTCT
TAGAGGGACTTTGCGTGTTTAACGCAAGGAAGTTCAAAGCAATAACAGGTCTGTGA
>Otu401
TTTGTCTGGTTAATTCCGTTAACGAACGAGACCTTAACCTGCTAAATAGCTAGGCTTAGTATTACTAGGTCGTCAGCTTC
TTAGAGGGACTATCGGTGTCTAACCGATGGAAGTTTGAGGCAATAACAGGTCTGTGA
>Otu402
TTTGTCTGGTTAATTCCGTTAACGAACGAGACCTCAGCCTGCTAACTAGCTATGTGGAGGTGACCCCCCACGGCCAGCTT
CTTAGAGGGACTATGGCCTTTTAGGCCAAGGAAGTTTGAGGCAATAACAGGTCTGTGA
>Otu403
TTTGTCTGGTTAATTCCGATAACGAACGAGACCTTAACCTGCTAAATAGTCAGATTGGCTTTTGCTGGTCTTTTGACTTC
TTAGAGGGACTGTCAGTGTCTAACTGACGGAAGTTTGAGGCAATAACAGGTCTGTGA
>Otu404
TTTGTCTGGTTAATTGCGTTAACGAACGAGACCTCGACCTGCTAAATAGTACGATGTAAGCTTTGCTTATGTACGCACTT
CTTAGAGGGACTGTTGGTTCAAAGCCAAAGGAAGTTCGAGGCAATAACAGGTCTGTGA
>Otu405
TTTGTCTGGTTAATTCCGATAACGAACGAGACCTTAACCTGCTAAATAGCCAGGCTCTCTTTTGAGGGTCGCCGGCTTCT
TAGAGGGACTGTCGGCGTCTAGCCGACGGAAGTTTGAGGCAATAACAGGTCTGTGA
>Otu406
TTTGTCTGGTTAATTCCGATAACGAACGAGACCTTGACCTGCTAACTAGCCGGACCGGCGACCGTCGCCGCTCCAATTGG
CTTCTTAGAGGGACTATCGGCGTCTAGCCGATGGAAGTTTGAGGCAATAACAGGTCTGTGA
>Otu407
TTTGTCTGGTTAATTGCGATAACGAACGAGACTTTGACTTTTAAATAGCTAGGCTAGCTTTGGCTGGTCGCTGGCTTCTT
AGAAGGACTATTTGCTCAAGCAAATGGAAGTGCGAAGCAATAACAGGTCTGTGA
>Otu408
TTTGTCTGGTTAATTCCGTTAACGAACGAGACCTTAACCTGCTAACTAGTCGCCTTTACCATATAGGGGTTGACTTCTTA
GAGGGACTTTGTGTGCAAGCACAAGGAAGTTTGAGGCAATAACAGGTCTGTGA
>Otu409
TTTGTCTGGTTAATTCTCGTCGGCAGCGTCAGATGTGTACAATAACAGGTCTGTGA
>Otu410
TTTGTCTGGTTAATTGCGATAACGAACGAGACCTTAACCTGCTAAATAGCCAGTTGATCTTTGGATCTTCGCAGGCTTCT
TAGAGGGACTATCGGCTCAAGCCGATGGAAGTTTGAGGCAATAACAGGTCTGTGA
>Otu411
TTTGTCTGGTTAATTCCGTTAACGAACGAGACCTTAACCTGCTAACTAGTTGCCTTTATCTACATAGGGGCTAACTTCTT
AGAGGGACTTTGTGTGCAAGCACAAGGAAGTTTGAGGCAATAACAGGTCTGTGA
>Otu412
TTTGTCTGGTTAATTCCGTTAACGAACGAGACCCCCGCCTGCTAACTAGTCAGCCCAATGCCTAGCATTAGGTTGTACTT
CTTAGAGGGACTTTCGGTGATTAATCGAAGGAAGTTGGGGGCAATAACAGGTCTGTGA
>Otu413
TTTGTCTGGTTAATTCCGATAACGAACGAGACCTTAACCTGCTAAATAGTCGCGTCAACTCCGGTTGGCAGTGACTTCTT
AGAGGGACAAACCATGTTTAATGGTTGGAAGTTTGAGGCAATAACAGGTCTGTGA
>Otu414
TTTGTCTGGTTAATTCCGATAACGAACGAGACCTTAACCTGCTAAATAGTCCCGTCAAAGCTGCTTCTGCTGGTTTGACG
GCTGACTTCTTAGAGGGACAATTGGTATCTAGCCAATGGAAGTTTGAGGCAATAACAGGTCTGTGA
>Otu415
TTTGTCTGGTTAATTCCGATAACGAACGAGACTCTAGCCTGCTAAATAGATTGTTGGCTTACAAACGCCAGCAAGACTTC
TTAGAGGGACAAGCGGTGATTCAACCGCACGAAACAGAGCAATAACAGGTCTGTGA
>Otu416
TTTGTCTGGTTAATTCCGATAACGAGCGAGACTCTAGCCTACTAAATAGTAACGAGATTATCAATGTCTCAGTTGCTTCT
TAGAGGGATTTTCGGTGTTTAGCCGCACGAGATTGAGCAATAACAGGTCTGTGA
>Otu417
TTTGTCTGGTTAATTCCGATAACGAACGAGACCTTAACCTGCTAAATAGCCCGGCCGACTTTGGTTGGTCGCTGGCTTCT
TAGAGGGACTATCGGCGTTTAGCCGATGGAAGTTTGAGGCAATAACAGGTCTGTGA
>Otu418
TTTGTCTGGTTAATTGCGATAACGAACGAGACCTTAACCTACTAAATAGCTCGATTAGCTTTGGCTGATTATAAGCTTCT
TAGAGGGACTATCGACTTCAAGTCGATGGAAGTTTGAGGCAATAACAGGTCTGTGA
>Otu419
TTTGTCTGGTTAATTCCGATAACGAACGAGACCTTAACCTGCTAAATAGCCAGGCTCGCCTCGGCGGGTCGCGGGCTTCT
TAGAGGGACTATTCGGATGAGAAGCCGATGGAAGTTTGAGGCAATAACAGGTCTGTGA
>Otu420
TTTGTCTGGTTAATTCCGATAACGAACGAGACTCAAATATATTAAATAGATGCATTCAGGATTATGATTTTGAAGTCTTG
CATAGCCGTTTTTAACGGTCGTGTGGATGGAGTCATACCTGTTTGTTTGTTTAAATACACAAAATAGACACTTAGCTTCT
TAAATGGACAAATTGTGTCTAACAATATGAGATTGAGCAATAACAGGTCTGTGA
>Otu421
TTTGTCTGGTTAATTCCGATAACGAACGAGACTCTAGCCTACTAAATAGATCGTCGACTTACAAACGTTGGCGAGACTTC
TTAGAGGGACAGGCGGTGATTCAACCGCACGAAACAGAGCAATAACAGGTCTGTGA
>Otu422
TTTGTCTGGTTAATTCCGTTAACGAACGAGACCTCGACCTACTAAATAGTTTACTATACCCTTTGGGTATATGTAAGCTT
CTTAGAGGGACTATCGGTTGTTAGCCGATGGAAGTTCGAGGCAATAACAGGTCTGTGA
>Otu423
TTTGTCTGGTTAATTCCGATAACGAACGAGACTCTAGCCTACTAAATAGGGGACCGATCAATTATTGTCGGTCCGTCTTC
TTAGAGGGACAAGCGGCTTTTAGCCGCACGAGACAGAGCAATAACAGGTCTGTGA
>Otu424
TTTGTCTGGTTAATTCCGTTAACGAACGAGACCTCGACCTGCTAAATAGTACTAGGTATTCATGGATACTCTAGTTACTT
CTTAGAGGGACTATCGGTTGGTGTACCCGATGGAAGTTCGAGGCAATAACAGGTCTGTGA
>Otu425
TTTGTCTGGTTAATTCCGTTAACGAACGAGACCTCGACCTGCTAAATAGTTCATTCAATCTATGATTGGGTGATACTTCT
TAGAGGGACTATCGGTGGTTAGCCGATGGAAGTTCGAGGCAATAACAGGTCTGTGA
>Otu426
TTTGTCTGGTTAATTCCGTTAACGAACGAGACCTCGACCTGCTAAATAGTTCTATGAATTCTCCGGGATTTATGTGGACT
TCTTAGAGGGACTATCGGTGTGTAGCCGATGGAAGTTCGAGGCAATAACAGGTCTGTGA
>Otu427
TTTGTCTGCTTAATTGCGATAACGAACGAGACCTTAACCTGCTAAATAGCCAGCATTGCTTTGGCAGTGCGCCGGCTTCT
TAGAGGGACTATCGGCTCAAGCCGATGGAAGTTTGAGGCAATAACAGGTCTGTGA
>Otu428
TTTGTCTGGTTAATTCCGATAACGAACGAGACTCTAGCCTGCTAAATAGTACGCCGATCTTTAGTCGGCGCGTACTTCTT
AGAGGGACAAGTAGCGGTTAGCTACACGAAATTGAGCAATAACAGGTCTGTGA
>Otu429
TTTGTCTGGTTAATTGCGTACTTTTTTGCAATAACAGGTCTGTGA
>Otu430
TTTGTCTGGTTAATTCCGGCAATAACAGGTCTGTGA
>Otu431
TTTGTCTGGTTAATTCCGTTAACGAACGAGACCTTAACCTGCTAACTAGTACACCGATGACAAATCGGTGATACTTCTTA
GAGGGACTATGTGATGTAATCACATGGAAGTTTGAGGCAATAACAGGTCTGTGA
>Otu432
TTTGTCTGGTTAATTCCGTTAACGAACGAGACCTTAACCTGCTAAATAGGAGTTAAAGCTACTAGCTTTTTTCTCACTTC
TTAGAGGGACTTTGCGTGTCTAACGCAAGGAAGTTTGAGGCAATAACAGGTCTGTGA
>Otu433
TTTGTCTGGTTAATTCCGATAACGAACGAGACTCTAGCCTACTAAATAGTGGCTGAATTTTTAGTTCAGCATACTTCTTA
GAGGGACAAGGGGTATCTAGCCCCACGAGATTGAGCAATAACAGGTCTGTGA
>Otu434
TTTGTCTGGTTAATTCCGTTAACGAACGAGACCTTAACCTGCTAACTAGTCTGCTTGTGAACAACAGGTTGTACTTCTTA
GAGGGACTATTGTGCAAGAAGCCAATGGAAGTTTAAGGCAATAACAGGTCTGTGA
>Otu435
TTTGTCTGGTTAATTCCGGTAACGAACGAGACTCTAGCCTACTAACTAGTCGTTTCCGGTATCCTTGGTGCAACCGGCGA
CTCATTATCTTCTTAGAGGGACAGGCAGCTTCTAGCCGCACGAGATTGAGCAATAACAGGTCTGTGA
>Otu436
TTTGTCTGGTTAATTCCGATAACGAACGAGACTCTAGCCTACTAAATAGATTGTCGGCTTACTAACGTCGACTACTAACT
TCTTAGAGGGACAGGCGGTGTTTCAACCGCACGAAACAGAGCAATAACAGGTCTGTGA
>Otu437
TTTGTCTGGTTAATTCCGTTAACGAACGAGACCTCAACCTATTAATTATGTCTGACCAAGCTTCGGCTTGGATGAGACTT
CTTAGAGGTACTGTTGGTGCTACAAGCCGACGGAAGTTTGAGGCAATAACAGGTCTGTGA
>Otu438
TTTGTCTGGTTAATTCCGTTAACGAACGAGACCTCGCCCTGCTAAATAGTTCGGCGAACACTTCGGTGTTCGTATTCCGT
GACTTCTTAGAGGGACTATCGGTGTGTAGCCGATGGAAGTTCGAGGCAATAACAGGTCTGTGA
>Otu439
TTTGTCTGGTTAATTCCGATAACGAACGAGACTCTAGCCTGCTAAATAGGCAGTTGATTCTTGGTCAACTGTACTTCTTA
GAGGGACAAGCAGCGTCTAGCTGCACGAGATTGAGCAATAACAGGTCTGTGA
>Otu440
TTTGTCTGGTTAATTCCGTTAACGAACGAGACCTCGACCTGCTAAATAGTCTGGCGCACGCCTTCAAGCGTGTGTCCTTG
ACTTCTTAGAGGGACTATTGTTGATTAAACAATGGAAGTTCGAGGCAATAACAGGTCTGTGA
>Otu441
TTTGTCTGGTTAATTCCGATAACGAACGAGACCTTAGTCTGCTAAATAGTTGGGCTCACTTTGGTGGGTTATAACTTCTT
AGAGAGACTTCTTACGCATAGTGAGAGGAAGTTTGAGGCAATAACAGGTCTGTGA
>Otu442
TTTGTCTGGTTAATTGCGATAACGAACGAGACCTTCACCTCTAAATAGCCCGTATTGCTTTGGCAGTACGCTGGCTTCTT
AGAGGGACTATCCGCTCAAGCGGATGGAAGTTGGAGGCAATAACAGGTCTGTGA
>Otu443
TTTGTCTGGTTAATTCCGATAACGAACGAGACTCTAGCCTATTAAATAGTCCGCGGGGCATTCGTTGCCCGCGCCCGACT
TCTTAGAGGAACAGGTGGCGACTCAGCCGCATGAAGGAGAGCAATAACAGGTCTGTGA
>Otu444
TTTGTCTGGTTAATTCCGTTAACGAACGAGACTTTGACCTACTAACTAGACACTATAGTTATACTATAGCTGTGCTTCTT
AGAGGGACTTTGCGTGTATAACGCAAGGAAGTTCAAAGCAATAACAGGTCTGTGA
>Otu445
TTTGTCTGGTTAATTGCGATAACGAACGAGACCTTAACCTGCTAAATAGCCCGTATTGCTTTGGCAGTACGCTGGCTTCT
TAGAGGGACTATCCGCTCAAGCGGATGGAAGTGCGCGGCAATAACAGGTCTGTGA
>Otu446
TTTGTCTGGTTAATTCCGTTAACGAACGAGACCTCAGCCTGCTAAATAGTTCGGTCGAGGCTTCGCGCCTCGATCTACCG
AATCTTCTTAGAGGGACTTTTGGTGCGTAGCCAAAGGAAGTTTGAGGCAATAACAGGTCTGTGA
>Otu447
TTTGTCTGGTTAATTGCGATAACGAACGAGACCTTAACCTGCTAAATAGCCAGGTGAGCTTAGGCTCATCGCCGGCTTCT
TAGAGGGACTATCGGCTCAAGCCGATGGAAGTTTGAGGCAATAACAGGTCTGTGA
>Otu448
TTTGTCTGGTTAATTGCGATAACGAACGAGACCTTGACCTGCTAAATAGCCAGTTTGACTTCGGTTGGACGCCGGCTTCT
TAGAGGGACTTTTGGCTCAAGCCAATGGAAGTACGAGGCAATAACAGGTCTGTGA
>Otu449
TTTGTCTGGTTAATTCCGATAACGAACGAGACTCTAGCCTACTAAATAGATTGTCGGCTTACAAACGCCGGCAAGTGCTT
CTTAGAGGGACAGGCGGTGATTCAACCGCACGAAACAGAGCAATAACAGGTCTGTGA
>Otu450
TTTGTCTGGTTAATTGCGATAACGAACGAGACCTTGACGTGCTAAATAGGTGAACTCTCATCTGGAGGGTCTCATCTTCT
TAGACGGACTAGTGATTCAAATCACTGGAAGTACGAGGCAATAACAGGTCTGTGA
>Otu451
TTTGTCTGGTTAATTCCGATAACGAACGAGACTCTAGCCTACTAAATAGACCCACGGTCCGAAGTGCCGTGATCGGGTCT
TCTTAGAGGGACAGGCGGCTTTTAGCCGCACGAAACGGAGCAATAACAGGTCTGTGA
>Otu452
TTTGTCTGGTTAATTCCGACAACGGACGAGACCTCGACCTACTAATTAACAACGTTCATTCTGATGGATATTTGTTACTT
AGGGGGACACTGTGTTTAAACGCAGGGAAGTCCGAGCCTATAACAGGTCTGTGA
>Otu453
TTTGTCTGGTTAATTCCGTTAACGAACGAGACCTCCGCGTGCTAAATAGTCCTGCTTACCAATTTGGTAGGTAAGGACTT
CTTAGAGGGACTTTCAGTGACTAACTGAAGGAAGTTGGAGGCAATAACAGGTCTGTGA
>Otu454
TTTGTCTGGTTAATTCCGTTAACGAACGAGACCCCCGCCTGCTAAATAGTCCGGTGAATGAGTGTTCATTGACCTGGTCT
TCTTAGAGGGACTTTCGGTGACTAACCGAAGGAAGTTGGGGGCAATAACAGGTCTGTGA
>Otu455
TTTGTCTGGTTAATTCCGATAACGAACGAGACTCTAGCCTACTAAATAGACCACCGGCCTCTTCGTTATGTCGGTGGTCG
GCTTCTTAGAGGGACAGGCGGCGGTTCAGCCGCACGAAACAGAGCAATAACAGGTCTGTGA
>Otu456
TTTGTCTGGTTAATTCCGTTAACGAACGAGACCTTAATCTGCTAAATAGTTGCATTCACTATGGTGGATGATCAACTTCT
TAGAGAGACTATGTACGTTTAGTATGTGGAAGTTTGAGGCAATAACAGGTCTGTGA
>Otu457
TTTGTCTGGTTAATTCCGATAACGAACGAGACCTTAACCTGCTAACTAGTGACTACCATGTTTGGATCCAATCAAAGGCA
GGGGGGTTTGGGCCAGTGTCTCTTTTAGGGGCGTTGGTTCAGCTGTTCCTGCCTTGGATCCAAAAGACTTGGTATCTCTT
TTGTCACTTCTTAGAGGGACTATTGACGTCTAGTCAATGGAAGTTTGAGGCAATAACAGGTCTGTGA
>Otu458
TTTGTCTGGTTAATTCCGTTAACGAACGAGACCTCGACCTGCTAAATAGTTCGACCAAGGTTCTTCCTTGGATTGCGACT
TCTTAGAGGGACTATCGGTGTGTAGCCGACGGAAGTTCGAGGCAATAACAGGTCTGTGA
>Otu459
TTTGTCTGGTTAATTCCGTTAACGAACGAGACCTCGACCTGCTAACTAGTGCACTCCAGTGTTCGCACTGGAGTCGTGAC
GCACTTCTTAGAGGGACTATCGGTGCGCAGCCGATGGAAGTTCGAGGCAATAACAGGTCTGTGA
>Otu460
TTTGTCTGGTTAATTCCGTCGTCGGCAGCGTCAGATGTGTATAATAACAGGTCTGTGA
>Otu461
TTTGTCTGGTTAATTCCGATAACGAACGAGACCTTTTCCTGCTAAATAGCCAGGCCGGCCTAGGCTGGTCGCCGGCTTCT
TAGAGGGACTGTTAGCATCTAGCTGACGGAAGTTTGAGGCAATAACAGGTCTGTGA
>Otu462
TTTGTCTGGTTAATTGCGATAACGGACGAGACTCTTGCCGGGTAGTTATATGATCAGGAGTTTTGGGTAGCCTCTGGCCT
CGGCTAAGCTGTCTGCTCACTCCTCATACCCCTACCGGAACAGGCGGTATCGAAGCCGTACGAGAAAGAGCAATAACAGG
TCTGTGA
>Otu463
TTTGTCTGGTTAATTCCGTTAACGAACGAGACCTCAGCCTGCTAACTAGCTATGCGGAGTCATACCTTCGCAGCTAGCTT
CTTAGAGGGACTATGGCCTTCTAGGCCACGGAAGTTTGAGGCAATAACAGGTCTGTGA
>Otu464
TTTGTCTGGTTAATTCCGTTAACGAACGAGACCTCGACCTGCTAAATAGTATTGCGAATTCTTCGGGATTCGAAAATGCT
TCTTAGAGGGACTATCGGTGTGTAACCGATGGAAGTTCGAGGCAATAACAGGTCTGTGA
>Otu465
TTTGTCTGGTTAATTCCGTTAACGAACGAGACCTCGACCTGCTAAATAGTTCCTGTCATCTCCCGATGGCAGGATACTTC
TTAGAGGGACTATCGGTGGTTAGCCGATGGAAGTTCGAGGCAATAACAGGTCTGTGA
>Otu466
TTTGTCTGGTTAATTCCGATAACGAACGAGACTCTAGCCTGCTAACTAGGCGTATTTTCGACATCCTAAAGGTCCGCCAG
TCTGATTGGCTTCGGTCAGTCACGATTGTGCGCGATTTTTACTGTCGGCGTACAATAAATTCTTCTTAGAGGGACAGGCG
GCTTTCAGCCGCACGAGAATGAGCAATAACAGGTCTGTGA
>Otu467
TTTGTCTGGTTAATTCCGATAACGAACGAGACCTTAACCTGCTAAATAATCTGTCCCATTTCATGGGATTTGATTTCTTA
GAGGGACTATGCGAATATAAGCGCATGGAAGTTTGAGGCAATAACAGGTCTGTGA
>Otu468
TTTGTCTGGTTAATTCCGATAACGAACGAGACCTTAACCTGCTAAATAGAGATGCGAACCTGCGTTCGTACGCTCTTCTT
AGAGGGACTGACTACGTTTAGTGGTCGGAAGTTTGAGGCAATAACAGGTCTGTGA
>Otu469
TTTGTCTGGTTAATTCCGATAACGAACGAGACCTTAACCTGCTAAATAGTTGCATTCACTTTGGTGGATGATCCAACTTC
TTAGAGGGACTATACACGTTTAGTGTATGGAAGTTTGAGGCAATAACAGGTCTGTGA
>Otu470
TTTGTCTGGTTAATTCCGATAACGAACGAGACCTTAACCTGCTAAATAGCCAGATCGGCTTTTGCTGGTCGCTGGCTTCT
TAGAGGGACTGTCAGCGTTTAGCTGACGGAAGTTTGAGGCAATAACAGGTCTGTGA
>Otu471
TTTGTCTGGTTAATTCCGTTAACGAACGAGACCTTAACCTGCTAAATAGTTATGCCAACCTTGGTTGGTAGTCAACTTCT
TAGAGGGACTGTTGACGCTTAGTCAACGGAAGTTTGAGGCAATAACAGGTCTGTGA
>Otu472
TTTGTCTGCTCATTTGCGGACCGGCTAGCCACGTGGGCGCCGGCTTCTTAGAGGGACTTTTGGCTCAAGCCAATGGAAGT
ACGAGGCAATAACAGGTCTGTGA
>Otu473
TTTGTCTGGTTAATTCCGTTAACGAACGAGACCTCGACCTGCTAAATAGTGTGCGGAATCCTAGATTCCGACGCGCTTCT
TAGAGGGACTATCGGTGTGTAGCCGATGGAAGTTCGAGGCAATAACAGGTCTGTGA
>Otu474
TTTGTCTGGTTAATTCCGTTAACGAACGAGACCTTAACCTGCTAACTAGTCGTCGTTACCAACCTAGCGATTGACTTCTT
AGAGGGACTTTATGTGCAAGCATAAGGAAGTTTGAGGCAATAACAGGTCTGTGA
>Otu475
TTTGTCTGGTTAATTCCGTTAACGAACGAGACCTCGTGGTGGTGGTTGGCTCCACATAGCCTAGCTATGTGATATCATCT
AGAGCGTCCCACCCCGACACTCGGTGGAGAGCCGAGGGAAGATCGAGGCAATAACAGGTCTGTGA
>Otu476
TTTGTCTGGTTAATTCCGTTAACGAACGAGACCTCGGCCTACTAAATAGTTCTACTCAGTGAAAGCTGGGTGGATACTTC
TTAGAGGGACTATCGGTGGTTAGCCGATGGAAGTTCGAGGCAATAACAGGTCTGTGA
>Otu477
TTTGTCTGGTTAATTCCGATAACGAACGAGACTCAAATATATTAAATAGATGCTTTCAGGATTATAACGTTGAAGCTTAT
ATATCGGTCGGCATGAATGCAGTAAAATGTCCTAGTGTTTGATTTGATTATATAAGTGGAGTTGTACCTGTTGGTTTGTC
CCATTATAAGGACACTAGCTTCTTAAATGGACAAATTGCGTCTAGCAATAATGAGATTGAGCAATAACAGGTCTGTGA
>Otu478
TTTGTCTGGTTAATTCCGTTAACGAACGAGACCTCAGCCTGCTAACTAGCTACGTGGAGGTGATCCTCCACGGCCAGCTT
CTTAGAGGGACTATGGCCGTTTAGGCCACGGAAGTTTGAGGCAATAACAGGTCTGTGA
>Otu479
TTTGTCTGGTTAATTCCGTTAACGAACGAGACCTCGACCTGCTAACTAGTTCAGCAAAGTCTTCGGACTTTGTATGTGAC
TTCTTAGAGGGACTATCGGTGTGTAGCCGATGGAAGTTCGAGGCAATAACAGGTCTGTGA
>Otu480
TTTGTCTGGTTAATTCCGTTAACGAACGAGACCTCGACCTGCTAAATAGTTCTACTCACTGAGAAGTGGGTGGATACTTC
TTAGAGGGACTATCGGTGGTTAGCCGATGGAAGTTCGAGGCAATAACAGGTCTGTGA
>Otu481
TTTGTCTGGTTAATTGCTCGTCGGCAGCGTCAGATGTGAATAACAGGTCTGTGA
>Otu482
TTTGTCTGGTTAATTCCGATAACGAACGAGACCTTAACCTGCTTAATAGCCGGGCCGGCTTCGGCTGGTCTCGCGCTTCT
TAGAGGGACTGTCTGCGTCTAGCAGACGGAAGTTTGAGGCAATAACAGGTCTGTGA
>Otu483
TTTGTCTCGTCGGCAGCGTCAGATGTGTATAACAGGTCTGTGA
>Otu484
TTTGTCTGGTTAATTCCGATAACGAACGAGACCTCCGCCTGCTAAATAGTCACGTGGTGCCTTGTGCACCCACGGAGCTT
GACTTCTTAGAGGGACTATGCACGGTAAGTGCATGGAAGTTGGAGGCAATAACAGGTCTGTGA
>Otu485
TTTGTCTGGTTAATTCCGATAACGAACGAGATCGCATCCTACTAAATAGTGGTCCTAATCGTCTATATGGGTGAAGCGGG
ATGGTGCTGTGGCGCTGGGAAACTGGTTGCTGTAGTCTGTTTCGGGGATCCTTGATGTATTGGGACTCAATTACTTCTTA
GAGGGACTGTCGGCGATTAGCCGAAGGAAGTGCGGCAATAACAGGTCTGTGA
>Otu486
TTTGTCTGGTTAATTGCGATAACGAACGAGACCTCGGCTCTTAAATAGCCCGGTTCGCGTCCGCGGGCCGCTGGCTTCTT
AAGGGGACTATCGGCTCAAGCCGATGGAAGTACGTGGCAATAACAGGTCTGTGA
>Otu487
TTTGTCTGGTTAATTCCGATAACGAACGAGACCTCAGCCTGCTAAATAGCCAGGTTGGCCCTTTGTTGGCTGGCTGGTTG
GCTTCTTAGAGGGACTGTTGGCGTCTAGCTGACGGAAGTTGGAGGCAATAACAGGTCTGTGA
>Otu488
TTTGTCTGGTTAATTCCGATAACGAACGAGACTCTAGCCTACTAAATAGGCTACCGACTCTTGCGTCGGTAGGACTTCTT
AGAGGGACAGGCGGCGATTCAGCCGCACGAAACAGAGCAATAACAGGTCTGTGA
>Otu489
TTTGTCTGGTTAATTCCGTTAACGAACGAGACCTCGACCTGCTAAATAGTGCGGCCCACGCTTCGGCTTGGGTGCGCGCT
TCTTAGAGGGACTATCGGTTTCTAGCCGATGGAAGTTCGAGGCAATAACAGGTCTGTGA
>Otu490
TTTGTCTGGTTAATTCCGATAACGAACGAGACCTTAACCTGCTAACTAGTGACTACCATGTTTGGTTCCAATCAAAGGCA
GGGAGGGTTGGGGCGCATCTTTCGGGGTGTGTTTCAGCGTTTTCTGTCTTGGTTCCAAAAGACTTGGTATCTCTTTTGTC
ACTTCTTAGAGGGACTATTGACGTCTAGTCAATGGAAGTTTGAGGCAATAACAGGTCTGTGA
>Otu491
TTTGTCTGGTTAATTCCGATAACGAACGAGACCTCCGCCTGCTAAATAGCCGCGCCTGGCTCTGCCAGACGACGGCTTCT
TAGAGGGACAATGGGCGTTTAGCTCATGGAAGTTGGAGGCAATAACAGGTCTGTGA
>Otu492
TTTGTCTGGTTAATTCCGATAACGAACGAGACTCTGGCCTATTAAATAGACGATATATTTAAAAGTATATCGCGCTTCTT
AGAGGGACAAGCGGCGTCTAGCCGCATGAAATAGAGCAATAACAGGTCTGTGA
>Otu493
TTTGTCTGGTTAATTCCGTTAACGAACGAGACCTCGACCTGCTAAATAGTTGACTAAACTCTTTGGGGTTTGGATTAACT
TCTTAGAGGGACTTTTGGTGAGTAGCCAAAGGAAGTTCGAGGCAATAACAGGTCTGTGA
>Otu494
TTTGTCTGGTTAATTGCGATATTGAGGCAATAACAGGTCTGTGA
>Otu495
TTTGTCTGGTTAATTCCGATAACGAACGAGACTCTAGCCTACTAAATAGACCGGTGGCTTCTTGTGTGGCAGGTCCCCGG
TGGAGGCTCGGCGGAGGGTTCGCTTTTCGTCGAGTACTTGCCGGGTAAACCGCTGCAGAACGCCACCGGGCGCTTCTTAG
AGGGACAGGCGGTGATTCAACCGCACGAAACAGAGCAATAACAGGTCTGTGA
>Otu496
TTTGTCTGGTTAATTGCGATAACGGTACGTTAAAAAATTCTCTTGCTTTTATGTTCCCTTTTACTAACATTAATTTTTAG
AACGAGACCTTAACCTGCTAAATAGCCCTGCTCGCTTTGGCGGGCAGCAGGCTTCTTAGAGGGACTATCGGCTCAAGCCG
ATGGAAGTTTGAGGCAATAACAGGTCTGTGA
>Otu497
TTTGTCTGGTTAATTCCGTTAACGAACGAGACCTCGACCTGCTAAATAGTTCGACAAAGGTGAATTCCTTTGCTTGTGAC
TTCTTAGAGGGACTATTGGTGTGTAGCCAACGGAAGTTCGAGGCAATAACAGGTCTGTGA
>Otu498
TTTGTCTGGTTAATTCCGATAACGGACGAGACTTGAGCTTGCTGTGTAACAACGAGGACAACACCAGCGAATGGTGGGGA
GGCTCTGAACAATAACAGGTCTGTGA
>Otu499
TTTGTCTGGTTAATTCCGTTAACGAACGAGACCTCGACCTGCTAAATAGTTTGGCAAAGAATTTCTTTGTTCAGACTTCT
TAGAGGGACTATCGGTGTGTAGCCGACGGAAGTTCGAGGCAATAACAGGTCTGTGA
>Otu500
TTTGTCTGGTTAATTCCGATAACGAACGAGACTCTAGCCTACTAAATAGTTCGGAGATCCCTCGCGAGTCTCCGCCAACT
TCTTAGAGGGACAAGTGGCTCTTAGCCACACGAGATTGAGCAATAACAGGTCTGTGA
>Otu501
TTTGTCTGGTTAATTCCGATAACGAACGAGACCTTAACCTGCTAACTAGATCTGCGAGTTATTCTCTTAGATGCTTCTTA
GAGGGACTGTGTGGTAAAACCTCAAGGAAGTTTAAGGCAATAACAGGTCTGTGA
>Otu502
TTTGTCTGGTTAATTCCGATAACGAACGAGACTCTGTCCTGCTAAATAGTTCCCGCGTCCTTTGTTGCGCGGGAAATTCT
TCTTAGAGGGACTGGCGGCGTCTAGCCGCACGAGATTGAGCAATAACAGGTCTGTGA
>Otu503
TTTGTCTGGTTAATTGCGATAACGAACGAGACCTTAACCTGCTAAATAGCCCGGCTGGCTTTTGCAAGTCGCTGGCTTCT
TAGAGGGACTCTCGGCTCAAGCCGATGGAAGTTTGAGGCAATAACAGGTCTGTGA
>Otu504
TTTGTCTGGTTAATTCCGATAACGAACGAGATCGCATCCTACTAAATAGTGGTCCTAATCGTCTGTATGGGTGAAGTGCG
TCGGTGCGGTTGCGCTGGGAAACTGGTTGCTTCAGCCTTTCGTATGGATCCTTGATGTATTGGGACTAAATTACTTCTTA
GAGGGACTGTCGGCGATTAGCCGAAGGAAGTGCGGCAATAACAGGTCTGTGA
>Otu505
TTTGTCTGGTTAATTGCGATAACGGACGAGACTCTTGCCGGGTAGTTATGTGAACAGGAGTTCTGGGCAGCCTCTGGCCT
CGGCAACGCTGACCACTCACTCCTCATACCCCTACCGGAACAGGCGGTATCGAAGCCGTACGAGAAAGAGCAATAACAGG
TCTGTGA
>Otu506
TTTGTCTGGTTAATTCCGATAACGAACGAGACTCTAGCCTACTAAATAGACCTCGGCATTTTAACTGTCGAGGCGCTTCT
TAGAGGGACAAGCGGCGTCGCAGCCGCATGAAAAAGAGCAATAACAGGTCTGTGA
>Otu507
TTTGTCTGGTTAATTGCGATAACGAACGAGACCTTAACCTGCTAACTAGCCCGGTTCGCTCTGGCGGGCCGCGGGCTTCT
TAGAGGGACTATCGGCTCAAGCCGATGGAAGTGCGCGGCAATAACAGGTCTGTGA
>Otu508
TTTGTCTGGTTAATTCCGTTAACGAACGAGACCTCAGCCTGCTAACTAGCTACGCGGAGGCGACCCCCTGCGGCCAGCTT
CTTAGAGGGACTATGGCCGTTTAGGCCACGGAAGTTTGAGGCAATAACAGGTCTGTGA
>Otu509
TTTGTCTGGTTAATTGCGATAACGAACGAGACCTTAACCTGCTAAATAGCCCGGCCCGCTTTTGCGGGTCGCTGGCTTCT
TAGAGGGACTATCGGAAAACAAGTCGATGGAAGTTTGAGGCAATAACAGGTCTGTGA
>Otu510
TTTGTCTGGTTAATTCCGTTAACGAACGAGACCTCGACCTGCTAACTAGTAGGTTTAACCTTTTGGTTGAACATGCTTCT
TAGAGGGACTATCGGTGACTAGCCGGTGGAAGTTCGAGGCAATAACAGGTCTGTGA
>Otu511
TTTGTCTGGTTAATTCCGATAACGAACGAGACTCTAGCCTGCTAAATAGACAAGCGATCCCACTGTGGGTCGTCTTGATA
ACTATGCTTCTTAGAGGGACAAGTGGCGTACCTAGCCACGCGAAATTGAGCAATAACAGGTCTGTGA
>Otu512
TTTGTCTGGTTAATTGCGATAACGAACGAGACCTTAACCTTTAAATAGCCCGGCTAGCTTTGGCTGGTCGTTGGCTTCTT
AGAGGGACTATCGGCTCAAGCCGATGGAAGTTTGAGGCAATAACAGGTCTGTGA
>Otu513
TTTGTCTGGTTAATTCCGTTAACGAACGAGACCTCAGCCTGCTTTTGTAGTTACGTGCACCATGGTGCGACGCGACTTCT
TAGAGGGACAATGGATATTGTAGTCCATGGAAGTTTGAGGCAATAACAGGTCTGTGA
>Otu514
TTTGTCTGGTTAATTCCGTTAACGAACGAGACCTCGACCTGCTAAATAGTCCGGCTCAAGCTTCGGCTTGGGTGAATTCA
ACGTGACTTCTTAGAGGGACTACTGGTGGCTAGCCAGGGGAAGTTCGAGGCAATAACAGGTCTGTGA
>Otu515
TTTGTCTGGTTAATTCCGTTAACGAACGAGACCTTGGCCTGCTAACTAGACACGGGAATCCCTTTCGGGATTGCCGGCTG
ATCTTCTTAGAGGGACAATCTGTGTTTCCAGCAGATGGAAGTGCGAGGCAATAACAGGTCTGTGA
>Otu516
TTTGTCTGGTTAATTCCGTTAACGAACGAGACCTTAACCTGCTAACTAGTCATCTTGATAACAATCTCGATCGACTTCTT
AGAGGGACTATGTGTGCAAGCACATGGAAGTTTGAGGCAATAACAGGTCTGTGA
>Otu517
TTTGTCTGGTTAATTGCGATAACGGACGAGACTCTTACCGGTAGTTATGTGGACAGGAGTTTTGGACAACCTCTGGCTTC
GCGGCTACGCTGTCTACGCACTCCTCACAACCCTACCGGAACAGACGGTATCGAAGCCGTACGAGGAAGAGCAATAACAG
GTCTGTGA
>Otu518
TTTGTCTGGTTAATTGCGATAACGGACGAGACTCTTGCCGGGTAGTTATGTGAGCAGGAGTTCTGGGCGGCCTCTGCCTC
GCGGCACGCCGCCTGCTCACTCCTCATACCCCTACCGGAACAGGCGGTATCGAAGCCGTACGAGAAAGAGCAATAACAGG
TCTGTGA
>Otu519
TTTGTCTGGTTAATTCCGTTAACGAACGAGACCTTAGCCTACTAACTAGTCGATTCAATCTTTATTGACTCCGACTTCTT
AGAGGGACTTTGTGGTTTCAAACACAAGGAAGTTTGAGGCAATAACAGGTCTGTGA
>Otu520
TTTGTCTGGTTAATTCCGATAACGAACGAGACCTTAACCTGCTAAATAGTCAGATCGGCTTTCGGCTGGTCCTTTGACTT
CTTAGAGGGACTGTCAGCGTCTAGCTGACGGAAGTTTGAGGCAATAACAGGTCTGTGA
>Otu521
TTTGTCTGGTTAATTCCGATAACGAACGAGACTCTAGCCTACTAAATAGTGTACGGATCATTGGTCCGATGCACTTCTTA
GAGGGACAAGGGGTATCTAGCCCCACGAGATTGAGCAATAACAGGTCTGTGA
>Otu522
TTTGTCTGGTTAATTCCGATAACGAACGAGACCTTAACCTGCTAACTAGTCAGGCTGGCTTCGGCTGGTCTCTGACTTCT
TAGAGGGACTATCAGCGTTTAGCTGTTGGAAGTTTGAGGCAATAACAGGTCTGTGA
>Otu523
TTTGTCTGGTTAATTCCGTACAACGAACGAGACTCTAGCCAATTAACTAGAAGAGATGATGCCCGTCTCATCTCTTAGAA
CACTTCTTAGAGGGACAAGGTGCGTTCAGCGCCACGAAAAAGAGCAATAACAGGTCTGTGA
>Otu524
TTTGTCTGGTTAATTCCGTTAACGAACGAGACCTCGTGCTGGTGGTTGCATCGATCTATCATTGATATATCTATGGTTCC
ACCGCGACACTCGGTGGGGAGCCGAGGGAAGATCGAGGCAATAACAGGTCTGTGA
>Otu525
TTTGTCTGGTTAATTCCGATAACGAACGAGACTCTGCCCTACTAAATAGGCAGCGGATTGGTGCATGTCCGCATTGTCTT
CTTAGAGGGACAAGGCAGCTTCAAGCTGCATGAAAAGGGGCAATAACAGGTCTGTGA
>Otu526
TTTGTCTGGTTAATTCCGATAACGAACGAGACTCTAGCCTATTAAATAGACGATATATTATTAGTTTATCGAGCTTCTTA
GAGGGACAAGCAGCTTCTAGCTGCGCGAGATTGAGCAATAACAGGTCTGTGA
>Otu527
TTTGTCTGGTTAATTGCGATAACGAACGAGACCTTGACCTGCTAAATAGCTTGATTGACTTTGGTCGGTCACTAGCTTCT
TAGAGGGACTTTTGGCTCAAGCCAATGGAAGTACGAGGCAATAACAGGTCTGTGA
>Otu528
TTTGTCTGGTTAATTCCGATAACGAACGAGATCTCATCCTGTTAACTAGTGTTGCTCATCGCCTATTTGGGTGAAGCTGG
TTAATGTTTTATCTGGTTTACCAGGTGGGGCTTAGCCAGTGGATCCTTGGTGAATGAGTAAAACTTCTTAGAGGGACTAA
TGTGGACTACACATTGGAAGTGAGGTAATAACAGGTCTGTGA
>Otu529
TTTGTCTGGTTAATTCCGTTAACGAACGAGACCTCAGCCTGCTAACTAGTTACTCGAAGATCCGTCTTCGTGGCCAACTT
CTTAGAGGGACTATTGGCTTTTAGCCATGTGGAAGTTTGAGGCAATAACAGGTCTGTGA
>Otu530
TTTGTCTGGTTAATTCCGTTAACGAACGAGACCTCGGCCTGCTAAATAGCCATGCGAACCTTTCCGCCCCAAAGAGGATA
CGGTTCGGAGGGGGTTCCCCCGGGAGAGGGTCTTCGCGCCCTTTTCCGGGGTCCCTTCGGGTCGCCCTCTGGTGAGGTTC
GTAGCGGCGCTTCTTAGAGGGACTATGCAATCCCAGTGCATGGAAGTTCGAGGCAATAACAGGTCTGTGA
>Otu531
TTTGTCTGGTTAATTCCGATAACGAACGAGACTCTAGCCTGCTAAATAGACGGACAATCCCGTTGTGGGTTGCTCCGCTT
TGCTTCTTAGAGGGACAAGTGGCGTTCCTAGCCACGCGAAATTGAGCAATAACAGGTCTGTGA
>Otu532
TTTGTCTGGTTAATTCCGATAACGAACGAGACCAAGACCTACTAAATAGTGTACGGATCTCAGTCCGATTCACTTCTTAG
AGGGACAAGGGGTATCTAGCCCCACGAGAATTGGCAATAACAGGTCTGTGA
>Otu533
TTTGTCTGGTTAATTGCGTTAACGAACGAGACCTTGACCTGCTAAATAGCCAGGCTGACTTTGGTCGGTCGCAGGCTTCT
TAGAGGGACTTTTGGCTCAAGCCAAAGGAAGTACGAGGCAATAACAGGTCTGTGA
>Otu534
TTTGTCTGGTTAATTCCGATAACGAACGAGACTCTAGCCTACTAAATAGAAGACCGACCTACAATTGTCGGTCTGCTTCT
TAGAGGGACAGGCGGTGATTCAACCGCACGAAACAGAGCAATAACAGGTCTGTGA
>Otu535
TTTGTCTGGTTAATTCCGATAACGAACGAGACTCTAGCCTACTAATTAGACTGAGGCATCCTCGTGCTGCCTCAGCGCTT
CCTAGAGGGACAGACGGCGTTTCAGCCGTATGAGAAAGAGCAATAACAGGTCTGTGA
>Otu536
TTTGTCTGGTTAATTCCGTTAACGAACGAGACCTCAGCCTGCTAAATAGTTGCGCCAACCTTCTACTTGGGTGAAGGGTT
GGAATGGTGGGGTGGCTTTGCTATCTCATTTTCCAACTTGGATCCTTGATGAGTTGGTGAATATACTTCTTAGAGGGACT
ATTAGTATCTAGCTAATGGAAGTTTGAGGCAATAACAGGTCTGTGA
>Otu537
TTTGTCTGGTTAATTCCGATAACGAACGAGACTCCAGCCTACTAACTAGACGTAGAATTTATCTGGTATCTTTGCTACCA
GCGGGATAATTTCTTCTTAGAGGGACAGGCGGCTTCTAGCCGCACGAGACGGAGCAATAACAGGTCTGTGA
>Otu538
TTTGTCTGGTTAATTCCGATAACGAACGAGACCTTAACCTGCTAAATAGCCCAGTCGACTATGGTTGGCTGCTGGCTTCT
TAGAGGGACTATTGGCGTTTAGCCAATGGAAGTTTGAGGCAATAACAGGTCTGTGA
>Otu539
TTTGTCTGGTTAATTCCGTTAACGAACGAGACCTCATCCTGCTAATTAGAGCCGTCAATCTTCGGATTGGGCGGAGCTTC
TTAGAGGGACTATTGGTTGGCAAGCCAATGGAGGTTTGAGGCAATAACAGGTCTGTGA
>Otu540
TTTGTCTGGTTAATTGCGTACTTTTTTAATAACAGGTCTGTGA
>Otu541
TTTGTCTGGTTAATTCCGTTAACGAACGAGACCTCAGCCTGCTAACTAGCTACGTGGAGGTACGCCCTTCGCGGACAGCT
TCTTAGAGGGACTATGGCCGCTCAGGCCATGGAAGTTTGAGGCAATAACAGGTCTGTGA
>Otu542
TTTGTCTGGTTAATTCCGATAACGAACGAGACCTTAACCTGCTAACTAGTCATGCCTATTTCATAGGTACAGACTTCTTA
GAGGGACTATGTCACGATGAGTGCATGGAAGTTTGAGGCAATAACAGGTCTGTGA
>Otu543
TTTGTCTGGTTAATTGCGATAACGGACGAGACTCTTGCCAGGTAGTTATGTGAACAGGAGTTCTGGGCAGCCTCTGGCCT
CACGGCTACGCAGTCCGCTCACTCCTCATACCCCTACCGGAACAGGCGGTATCGAAGCCGTACGAGAAAGAGCAATAACA
GGTCTGTGA
>Otu544
TTTGTCTGGTTAATTCCGTTAACGAACGAGACCTCATCCTACTAATTACGTTTGTCAAATCTTCGGATTTGGCAATACTT
CTTAGAGGTACTGTTGGTGTTACAAGCCGACGGAAGTTTGAGGCAATAACAGGTCTGTGA
>Otu545
TTTGTCTGGTTAATTCCGATAACGAACGAGACCTCAGCCTGCTAACTAGTTACACGAAGATTCTTCTCCGTGGCCAACTT
CTTAGAGGGACTATTTGGCGTCTACAGCCAATGGAAGTTTGAGGCAATAACAGGTCTGTGA
>Otu546
TTTGTCTGGTTAATTCCGATAACGAACGAGACTCTAGCCTACTAAATAGTTCGCCGACACCTCTCGTCGGCGCCAACTTC
TTAGAGGGACAAGTGGCGTTTAGCCACACGAGATTGAGCAATAACAGGTCTGTGA
>Otu547
TTTGTCTGGTTAATTCCGATAACGAACGAGACCTTAACCTGCTAAATAGCTTGGCTGGCTTTTGCTGGTCACCAGCTTCT
TAGAGGGACTGTCAGTGTCTAACTGACGGAAGTTTGAGGCAATAACAGGTCTGTGA
>Otu548
TTTGTCTGGTTAATTCCGATAACGAACGAGACCTTAACCTGCTAACTAATCTGGCTCATTTCATGGGCTCTGATTTCTTA
GAGGGACTATGTGTCGATAAGCACATGGAAGTTTGAGGCAATAACAGGTCTGTGA
>Otu549
TTTGTCTGGTTAATTCCGATAACGAACGAGACCTTAGCCTGCTAAATAGAATATAATTACCTTCGGTAACTATATTCTTC
TTAGAGGGACAGTGCGTGATTAACGCAAGGAAGCATGAGGCAATAACAGGTCTGTGA
>Otu550
TTTGTCTGGTTAATTCCGTTAACGAACGAGACCTCGACCTGCTAAATAGTAGTGCCCATGCTCTGCATGAGTTGCTACTT
CTTAGAGGGACTATTGGTAACTAGCCAATGGAAGTTCGAGGCAATAACAGGTCTGTGA
>Otu551
TTTGTCTGGTTAATTCCGATAACGAACGAGACCTTAACCTGCTAAATAGCTAGGCTGCTCATCGAGCGGTCGTCAGCTTC
TTAGAGGGACTGTTGTGCGATTAGCCAACGGAAGTTTGAGGCAATAACAGGTCTGTGA
>Otu552
TTTGTCTGGTTAATTCCGTTAACGAACGAGACCTCGACCTGCTAAATAGTTCGGTAAATTCTTCATTTACTTTGGACTTC
TTAGAGGGACTATCGGTGTGTAGCCGATGGAAGTTCGAGGCAATAACAGGTCTGTGA
>Otu553
TTTGTCTGGTTAATTCCGATAACGAACGAGACCTTAACCTGCTAAATAGACAAGCTGGCTTTTGCTGGCTGCTGTCTTCT
TAGAGGGACTGTCAGTGTCTAACTGACGGAAGTTTGAGGCAATAACAGGTCTGTGA
>Otu554
TTTGTCTGGTTAATTGCGATAACGAACGAGACCTTGACCTGCTAAATAGCCAGCCTGACTTCGGTTGGGTGCTGGCTTCT
TAGAGGGACTTTTGGCTCAAGCCAATGGAAGTACGAGGCAATAACAGGTCTGTGA
>Otu555
TTTGTCTGGTTAATTCCGTTAACGAACGAGACCTCGACCTACTAAATAGTTTGCCAAACTCTTTGGGTTTGAGTAAACTT
CTTAGAGGGACTATCGGTTCGTAGCCGATGGAAGTTCGAGGCAATAACAGGTCTGTGA
>Otu556
TTTGTCTGGTTAATTCCGCGCAATAACAGGTCTGTGA
>Otu557
TTTGTCTGGTTAATTCCGATAACGAACGAGACTCTAGCCTACTAAATAGACCAACGGTTACCAGTTCACCGTTGGGGCTT
CTTAGAGGGACAGGCGGTGACTCAACCGCACGAAACAGAGCAATAACAGGTCTGTGA
>Otu558
TTTGTCTGGTTAATTCCGTTAACGAACGAGACCTCAGCCTGCTAACTAGCTACGCGGAGGTGCCCCTCCGCGGCCAGCTT
CTTAGAGGGACTGTGGCGTACTAGGCCAAGGAAGTTTGAGGCAATAACAGGTCTGTGA
>Otu559
TTTGTCTGGTTAATTGCGATAACGAACGAGACCTTAACTTACTAAATAGCCCAATCGGCTTTGGCTGATTGCTGGCTTCT
TAGAAGGACTACTTATTCAAATAAGTGGAAGTTTGAGGCAATAACAGGTCTGTGA
>Otu560
TTTGTCTGGTTAATTCCGATAACGAACGAGACCTTATCCTGCTAAATAGTCAGACCGTCTTTGGATGGTTGCAGGCTTCT
TAGAGGGACTGTCGGTGTCTAATCGACGGAGGTTTGAGGCAATAACAGGTCTGTGA
>Otu561
TTTGTCTGGTTAATTGTCGTCGGCAGCGTCAGATGTGCAATAACAGGTCTGTGA
>Otu562
TTTGTCTGGTTAATTCCGTTAACGAACGAGACCTCGACCTGCTAAATAGTACAACGTAACCCTTGGTTATGTGTGCACTT
CTTAGAGGGACTGTCGGTTCCTAGCCGAAGGAAGTTCGAGGCAATAACAGGTCTGTGA
>Otu563
TTTGTCTGGTTAATTCCGATAACGAACGAGACCTTACTCTGCTAAATAGTCCCCTGAATTTTGATTCAGGTCCTTTTTTT
GGGCTTCTTAGAGAGACTATCAATGTTTAATTGATGGAAGTTTGAGGCAATAACAGGTCTGTGA
>Otu564
TTTGTCTGGTTAATTCCGTTAACGAACGAGACCTCGACCTACTAAATAGTCGAACGATCCTTCGGGATTGTATCAACTTC
TTAGAGGGACTTTTAGCTACTAGCTAAAGGAAGTTCGAGGCAATAACAGGTCTGTGA
>Otu565
TTTGTCTGGTTAATTCCGATAACGAACGAGACCTTAACCTGCTAACTAGATTAGCGTGTTATTACATGCTAACGCTTCTT
AGAGGGACTGTCTGGAAAAACCTCAAGGAAGTTTAAGGCAATAACAGGTCTGTGA
>Otu566
TTTGTCTGGTTAATTCCGATAACGAACGAGACCTTAACCTGCTAACTAGTCCCATTCATTATATGGATGTCGACTTCTTA
GAGGGACTATGTGACGATAAGCACATGGAAGTTTGAGGCAATAACAGGTCTGTGA
>Otu567
TTTGTCTGGTTAATTCCGATAACGAACGAGACCTTAACCTGCTAAATAGCCCGACCGGCTTTTGCTGGCCGCTGGCTTCT
TAGAGGGACTGTATGCGTCTAGCATACGGAAGTTTGAGGCAATAACAGGTCTGTGA
>Otu568
TTTGTCTGGTTAATTCCGATAACGAACGAGACTCTAGCCTGCTAAATAGACGGGCAATCCCGTTGTGGGTTGACCCGATC
AGCTTCTTAGAGGGACAAGTGGCGTACCTAGCCACGCGAAATTGAGCAATAACAGGTCTGTGA
>Otu569
TTTGTCTGGTTAATTCCGATAACGAACGAGACTCTAGCCTGCTAAATAGACGAGCAATCCCGTTGTGGGTTGACTCGACT
TGCTTCTTAGAGGGACAAGTGGCGTTCCTAGCCACGCGAAATTGAGCAATAACAGGTCTGTGA
>Otu570
TTTGTCTGGTTAATTCCGTTAACGAACGAGACCTCGACCTGCTAAATAGTTTGGTGAATGCTCCGGCATTTATTTACGAC
TTCTTAGAGGGACTATCGGTGATTTAGCCGATGGAAGTTCGAGGCAATAACAGGTCTGTGA
>Otu571
TTTGTCTGGTTAATTCCGATAACGAACGAGACTCTCGCCTATTAAATAGGCAGTGGATTTTTATTCGTCCACATTGTCTT
CTTAGAGGGACAAGGCAGCTCCAAGCTGCATGAAATGGGGCAATAACAGGTCTGTGA
>Otu572
TTTGTCTGGTTAATTCCGATAACGGACGAGACCTCGACCTGCTAACTAGACGCGCTTTACTTTGTAAGGTGTGTTCTTCT
TAGAGGGACTTTGGGAGTTTATCTCAAGGAAGTTCGAGCCTATAACAGGTCTGTGA
>Otu573
TTTGTCTGGCAATAACAGGTCTGTGA
>Otu574
TTTGTCTGGTTAATTCCGATAACGAACGAGACTCTAGCCTGCTAAATAGACGGGCGATCGCTTGCGGTCGACCCGATTTG
CTTCTTAGAGGGACAAGTGGCGTTCCTAGCCACGCGAAATTGAGCAATAACAGGTCTGTGA
>Otu575
TTTGTCTGGTTAATTCCGTTAACGAACGAGACCTCAGCCTGCTAAATAGTCATGCGAACTCTTCCGCCCCAAAGAGGATA
CGGTCCGGGGCGGAGGTCCCGAGGGGGGAGGGGGGGTCAAACCTCTCTTTCCCTTCGGGGTCCAACCTCCGTCTTCGTTC
GGCCGCCCTCTGGTGGAGTTCGTAGCGGTACTTCTTAGAGGGACTATGCAATCCCAGTGCGTGGAAGTTTGAGGCAATAA
CAGGTCTGTGA
>Otu576
TTTGTCTGGTTAATTCCGATAACGAACGAGACTCTAGCCTATTAAATAGACGATATATTCTTTAGTATAACGAGCTTCTT
AGAGGGACAAGCAGCTTCTAGCTGCACGAGATTGAGCAATAACAGGTCTGTGA
>Otu577
TTTGTCTGGTTAATTCCGTTAACGAACGAGACCTTAACCTGCTAAATAGTCACACGAACACCCTGTTCGTGGCTGTACTT
CTTAGAGGGACTATGGATGTTTAATCCATGGAAGTTTGAGGCAATAACAGGTCTGTGA
>Otu578
TTTGTCTGGTTAATTCCGTTAACGAACGAGACCTCGTCCTGCTAAATAGTACATTATATTCATCGGATATCTTTGCACTT
CTTAGAGGGACTATCAGTTGGATTACCTGATGGAAGTTCGAGGCAATAACAGGTCTGTGA
>Otu579
TTTGTCTGGTTAATTGCGTACTTTTTTAACAGGTCTGTGA
>Otu580
TTTGTCTGGTTAATTCCGTTAACGAACGAGACCTCCTGACAGTAGTTGGCTGCGCCTGGCTCTCCGTAGCGAGTGCTGCA
TGCCGCCCTACTTCCACACTCGGTGGGGAGCCGAGGGAGGATGGAGGCAATAACAGGTCTGTGA
>Otu581
TTTGTCTGGTTAATTCCGATAACGAACGAGACTCTGGCCTACTAACTAGACGTTAGATCCCTTTGTGGGTCTATCGCAGC
TTCTTAGAGGGACGGGCGGCGTTTAGCCGCACGAGATTGAGCAATAACAGGTCTGTGA
>Otu582
TTTGTCTGGTTAATTGCGATAACGAACGAGACCTTGACCTGCTAAATAGCCCCATTCACTTTTGTGGATGGCTGGCTTCT
TAGAGGGACTTTTGGCTCAAGCCAATGGAAGTACGAGGCAATAACAGGTCTGTGA
>Otu583
TTTGTCTGGTTAATTCCGTTAACGAACGAGACCTTAACCTGCTAACTAGCCGCTTCGTGACAAACGTGGCTGGCTTCTTA
GAGGGACTATGTGTTCAAGCGCATGGAAGTTTGAGGCAATAACAGGTCTGTGA
>Otu584
TTTGTCTGGTTAATTCCGTTAACGAACGAGACCTCGACCTGCTAAATAGTTGGGCGAATCCCCGGATTCGTACTACGCAA
CTTCTTAGAGGGACTATCGGCGATTTAGCCGATGGAAGTTCGAGGCAATAACAGGTCTGTGA
>Otu585
TTTGTCTGGTTAATTCCGATAACGAACGAGACCTTAACCTTTAAATAGTCTTTTATATTACGATATAAAAAACTTCTTAA
AGGGACTGTTGATGTTTAATCAACGGAAGTTTGAGGCAATAACAGGTCTGTGA
>Otu586
TTTGTCTGGTTAATTGCGATAACGAACGAGACCTTAACCTGCTAAATAGCCCGGTCGGCTTTTGCCGGCCGCTGGCTTCT
TAGAGGGACTATCGGCTCAAGCCGATGGAAGTTTGAGGCAATAACAGGTCTGTGA
>Otu587
TTTGTCTGGTTAATTCCGTTAACGAACGAGACCTCGACCTGCTAAATAGTTTTGCGAATTCTTCGGGATTTGATTATTAA
AACTTCTTAGAGGGACTATCGGTGATTTAGCCGACGGAAGTTCGAGGCAATAACAGGTCTGTGA
>Otu588
TTTGTCTGGTTAATTCCGTTAACGAACGAGACCTCAGCCTGCTAAATAGTTACGCGAACCTTCTACTCTGGTGAAGTGTA
CAACAAGCAAGGTGTCTTCGGATATCTTGTTTTTGTGCATGGATCCTTGATGAGTTTGCGGATATACTTCTTAGAGGGAC
TATTCGAATCTAGCGAATGGAAGTTTGAGGCAATAACAGGTCTGTGA
>Otu589
TTTGTCTGGTTAATTCCGTTAACGAACGAGACCTCGACCTGCTAAATAGTTCGCTCCAGGCTTCGGTTTGGGGACGTTTA
ACTTCTTAGAGGGACTATCGGTGTGTAGCCGATGGAAGTTCGAGGCAATAACAGGTCTGTGA
>Otu590
TTTGTCTGGTTAATTCCGTTAACGAACGAGACCTTAACCTGCTAACTAGTTACACCTATCCAATATAGGGTTAACTTCTT
AGAGGGACTTTGTGTGCAAGCACAAGGAAGTTTGAGGCAATAACAGGTCTGTGA
>Otu591
TTTGTCTGGTTAATTCCGATAACGAACGAGACTCTAGCCTGCTAAATAGACGGGCGATCCCATCCGGGGTCGACCCGATC
CGCTTCTTAGAGGGACAAGTGGCGTTCCTAGCCACGCGAAATTGAGCAATAACAGGTCTGTGA
>Otu592
TTTGTCTGGTTAATTGCGATAACGGTTCGTATTTAACTCCATAAAAAATCATTTTTGACTTTTTTACTAACATCTTTCAC
AGAACGAGACCTTAACCTGCTAAATAGCCCCGCTCACTTTGGTGGGCGGCAGGCTTCTTAGAGGGACTATCGGCTCAAGC
CGATGGAAGTTTGAGGCAATAACAGGTCTGTGA
>Otu593
TTTGTCTGGTTAATTCCGTTAAACGAACGAGACCTCAGCCTGCTAACTAGTTGCATGTCTTTCCCATTTCCGAGACTTGC
AATCTTCTTAGAGGGACGTTGTGTGCAACCACAAGGAAGTTGAGGCAATAACAGGTCTGTGA
>Otu594
TTTGTCTGGTTAATTCCGATAACGAACGAGACTCTAGCCTACTAAATAGTGAACGGATCTCAGTCCGATTCACTTCTTAG
AGGGACAAGTGGTATCTAGCCACACGAGATTGAGCAATAACAGGTCTGTGA
>Otu595
TTTGTCTGGTTAATTCCGTTAACGAACGAGACCTCGACCTGCTAAATAGGACTAGCTAGTCTACTAGACTGGTTCTTCTT
AGAGGGACTATCGGTGGTGTACCCGATGGAAGTTCGAGGCAATAACAGGTCTGTGA
>Otu596
TTTGTCTGGTTAATTCCGTTAACGAACGAGACCTCGGCCTACTAAATAGTCTGGCTCACTCTTCGGGGTGCGGCAGGGAC
TTCTTAGAGGGACTATCGGTGGGTAGCCGATGGAAGTTCGAGGCAATAACAGGTCTGTGA
>Otu597
TTTGTCTGGTTAATTCCGTTAACGAACGAGACTTTGACCTGCTAAATAGCCAAGGCTGTTTCGGCAGCTTGTAGGCTTCT
TAGAGGGACCTTGTACATCTAGTACAATGAAGTTCAAAGCAATAACAGGTCTGTGA
>Otu598
TTTGTCTGGTTAATTCCGTTAACGAACGAGACCTTAGCCTGCTAACTAGTCACACACAATCTTTATTGTTGCTGACTTCT
TAGAGGGACTTTGTGAATCAAACACAAGGAAGTTTGAGGCAATAACAGGTCTGTGA
>Otu599
TTTGTCTGGTTAATTCCGTTAACGAACGAGACCTCGACCTGCTAAATAGTACGTCGTATTCGCTGGATATGGATGGCACT
TCTTAGAGGGACTATCGGTTGGTGTACCCGATGGAAGTTCGAGGCAATAACAGGTCTGTGA
>Otu600
TTTGTCTGGTTAATTGCGGACCGGCTAGCCACGTGGCAATAACAGGTCTGTGA
>Otu601
TTTGTCTGGTTAATTCCGATAACGAACGAGACTCTAGCCTGCTAAATAGTACACCCGTCATATTAGCGGGTGCATACTTC
TTAGAGGAACAAGCGGCAACCAAGTCGCACGAAATTGAGCAATAACAGGTCTGTGA
>Otu602
TTTGTCTGGTTAATTCCGATAACGAACGAGACTCTAGCCTACTAAATAGACTGTTAGCTTATATTTTACGCTAACAGGAC
TTCTTAGAGGGACAGGCGGCGATTCAGCCGCACGAAACAGAGCAATAACAGGTCTGTGA
>Otu603
TTTGTCTGGTTAATTCCGATAACGAACGAGACTCTAGCCTACTAAATAGACCCACGACCCTAGGTGTCGTGAGCGGGTCT
TCTTAGAGGGACAGGCGGCTTTTAGCCGCACGAAACAGAGCAATAACAGGTCTGTGA
>Otu604
TTTGTCTGGTTAATTGCGATAACGAACGAGACCTTACCGTACTAAATAGTCACGCTCGCTTTGGCGGGCGGCAGGCTTCT
TAGACGGACTATCGGCTCAAGCCGATGGAAGTTTGAGGCAATAACAGGTCTGTGA
>Otu605
TTTGTCTGGTTAATTCCGATAACGAACGAGATCGCATCCTACTAAATAGTGGTCCTAATCGTCTACACGGGTGAAGCAGG
GTGGTGCCGCGGCGCTGGGAAACTGGCCGTCGTAGTCTACACTGGGGATCCTTGATGTATTGGGACTCACATACTTCTTA
GAGGGACTGTCGGCGATTAGCCGAAGGAAGTGCGGCAATAACAGGTCTGTGA
>Otu606
TTTGTCTGGTTAATTCCGATAACGAACGAGACTCTAGCCTACTAAATAGACCGACGGTTAACGTAACCTGTTCACCGTCG
GGGCTTCTTAGAGGGACAGGCGGTGACTCAACCGCACGAAACAGAGCAATAACAGGTCTGTGA
>Otu607
TTTGTCTGGTTAATTCCGTTAACGAACGAGACCTCATCCTACTAATTACGTCTTCCTAATCTTCGGATTGGGCTAGACTT
CTTAGAGGTACTGTTGGTGCTACAAGCCGACGGAAGTTTGAGGCAATAACAGGTCTGTGA
>Otu608
TTTGTCTGGTTAATTCCGATAACGAACGAGACCTTAACCTGCTAAATAGACAGGCCGACTTTGGTTGGTCTCCGTCTTCT
TAGAGGGACTGTCAGCGTCTAGCTGACGGAAGTTTGAGGCAATAACAGGTCTGTGA
>Otu609
TTTGTCTGGTTAATTCCGCTGAGCAACATATGAGCAATAACAGGTCTGTGA
>Otu610
TTTGTCTGGTTAATTCCGATAACGAACGAGACCTCAACCGCTCATTAGGTGGACAGCTTTGCGAAGCTGTTCTAGCGCTT
CGGCGCGTTACTTCTTAGCGGGACTATCCGCGCTTAAGCGGAGGGAAGTTTGAGGCAATAACAGGTCTGTGA
>Otu611
TTTGTCTGGTTAATTCCGATAACGAACGAGACTCAAATATATTAAATAGATGCATTCAGGATTATGGTGTTGAAGTTTGC
ACAACTGGTTTTATCATGTAATGTGTTCGCATGTTTGGGTGAAATTATGTGGTGTAAATGGAGTCATACCTGTTTGTTTG
TTTAAATACAAAATAGACACTTAGCTTCTTAAATGGACAAATTGTGTCTAACAATAATGAGATTGAGCAATAACAGGTCT
GTGA
>Otu612
TTTGTCTGGTTAATTCCGATAACGAACGAGACCTTAACCTGCTAACTAGATGATCGTCGTTACTACGCGATCAAGCTTCT
TAGAGGGACTGTGTGGTAAAACCTCAAGGAAGTTTAAGGCAATAACAGGTCTGTGA
>Otu613
TTTGTCTGGTTAATTCCGTTAACGAACGAGACCTTAGCCTACTAACTAGTCGCGCTCAGTCTCCGACTGGCTGCGACTTC
TTAGAGGGACTTTGTGATTCAAGCACAAGGAAGTTTGAGGCAATAACAGGTCTGTGA
>Otu614
TTTGTCTGGTTAATTCCGTTAACGAACGAGACCTCGACCTGCTAACTAGTGGAGGCGACTCTTCGGGGTCGCTCTTGTCG
CTTCTTAGAGGGACTATCGGTGTGTAGCCGATGGAAGTTCGAGGCAATAACAGGTCTGTGA
>Otu615
TTTGTCTGGTTAATTCCGTTAACGAACGAGACCCCCGCCTGCTAACTAGTCAGCTGAATGCCTAGCATTGAGCTGTACTT
CTTAGAGGGACTTTCGGTGATTAATCGAAGGAAGTTGGGGGCAATAACAGGTCTGTGA
>Otu616
TTTGTCTGGTTAATTCCGATAACGAACGAGACCTTAACCTGCTAAATAGACCCCGGGCCCCAGGGACTGGTTGGGGATAT
CTTCTTAGAGGGACTCTGCCCGTTTAGGGTGGGGAAGTTTGAGGCAATAACAGGTCTGTGA
>Otu617
TTTGTCTGGTTAATTGCGATAACGAACGAGACCCTATCCTGCTAAATAGCCCGGCTGGCTTTTGCAAGTCGTTGGCTTCT
TAGAGGGACTTTTGGCTCAAGCCAAAGGAAGGAGGGCAATAACAGGTCTGTGA
>Otu618
TTTGTCTGGTTAATTCCGATAACGAACGAGACCTCAGCCTGCTAACTAGCTATGCGGAGGTATCCCTCCGCAGCTATGCT
TCTTAGAGGGACTATGGCCGCTTAGGCCAAGGAAGTTTGAGGCAATAACAGGTCTGTGA
>Otu619
TTTGTCTGGTTAATTCCGTTAACGAACGAGACCTCGACCTGCTAAATAGTTCTGCGAATCCTAGGATTTGTACGTAACTT
CTTAGAGGGACTATCGGTGATTTAGCCGATGGAAGTTCGAGGCAATAACAGGTCTGTGA
>Otu620
TTTGTCTGGTTAATTCCGTTAACGAACGAGACCTCAGCCTGCTAAATAGTTGCGTAAACCTTCTAAATGGGTGAAGTAAA
GAACTAGAGATGGTGATTTTATTTTTTTTTAAAGAATAAAGTTGCCATTTCATTTTTTATGGATCTTTGATGAGTTTATG
AATATACTTCTTAGAGGGACTATTGGTGTCTAGCCAATGGAAGTTTGAGGCAATAACAGGTCTGTGA
>Otu621
TTTGTCTGGTTAATTCCGATAACGAACGAGACCTTAACCTGCTAAATAGTCAGATCAGCTTCGGCCGGTCGCATTGACTT
CTTAGAGGGACTGTCAGTGTCTAACTGACGGAAGTTTGAGGCAATAACAGGTCTGTGA
>Otu622
TTTGTCTGGTTAATTCCGTTAACGAACGAGACCTTAACCTGCTAAATAGTTACATGTAACTTCGGCTACATGGGCGACTT
CTTAGAGGGACTTTGTGTGTCTAGCACGAGGAGGTTTGAGGCAATAACAGGTCTGTGA
>Otu623
TTTGTCTGGTTAATTCCGTTAACGAACGAGACCTTAACCTGCTAAATAGTTACACGTAACCTCGGTTACGTGGGCAACTT
CTTAGAGGGACTTTGTGTGTCTAACGCAAGGAAGTTTGAGGCAATAACAGGTCTGTGA
>Otu624
TTTGTCTGGTTAATTGCGATAACGAACGAGACCTTAACCTGCTAAATAGCCCCACTCGCCTCGGCGGGCGGCAGGCTTCT
TAGAGGGACTATCGGCTCAAGCCGATGGAAGTTTGAGGCAATAACAGGTCTGTGA
>Otu625
TTTGTCTGGTTAATTCCGTTAACGAACGAGACCTCGACCTACTAAATAGTTAGCCGAACTCTTGTGGTTCGCGCTCGCTT
CTTAGAGGGACTATCGGTGGATAGCCGATGGAAGTTCGAGGCAATAACAGGTCTGTGA
>Otu626
TTTGTCTGGTTAATTGCGATAACGAACGAGACCTTACCTTATTAAATAGCCCCTCTTGCTTTGGCAGGTGGCAGGCTTCT
TAGAAGGACTATCGGCTCAAGCCGATGGAAGTTTGAGGCAATAACAGGTCTGTGA
>Otu627
TTTGTCTGGTTAATTGCGATAACGAACGAGACCCTGACCTGCTAAATAGCCCGCGCTGCTTCGGCAGCACGCCGGCTTCT
TAGAGGGACTCTCGGCTCAAGCCGAGGGAAGTACTGGGCAATAACAGGTCTGTGA
>Otu628
TTTGTCTGGTTAATTCCGTTAACGAACGAGACCTCGACCTGCTAAATAGATCACCGAATCCTAGGATTTTGTGATACTTC
TTAGAGGGACTATCGGTGTGTAGCCGATGGAAGTTCGAGGCAATAACAGGTCTGTGA
>Otu629
TTTGTCTGGTTAATTCCGTTAACGAACGAGACCCCCGCCTGCTAAATAGTCGCATCAATGCCTCGGCCTTGGTGACGGCT
TCTTAGAGGGACTTTCGGTGACTAATCGAAGGAAGTTGGGGGCAATAACAGGTCTGTGA
>Otu630
TTTGTCTGGTTAATTCCGATAACGAACGAGACTCTAGCCTGCTAACTAGTGTAACTCTCTTGTTGGAGTTTGCACTTCTT
AGAGGGACAAGTGGCGTTTAGCCACGCGAAAATGAGCAATAACAGGTCTGTGA
>Otu631
TTTGTCTGGTTAATTCCGATAACGAACGAGACCTTAACCTGCTAAATAGTGGCGCCAACTTTGGTTGGCGGCCGACTTCT
TAGAGGGACTGTGGACGATTTAATCTCCACGGAAGTTTGAGGCAATAACAGGTCTGTGA
>Otu632
TTTGTCTGGTTAATTCCGTTAACGAACGAGACCTCGACCTGCTAAATAGACTGCCGAATCCTTTGGGTTCGTGTAGAGCT
TCTTAGAGGGACTATCCGTCGTTTAAGGCGGATGGAAGTTCGAGGCAATAACAGGTCTGTGA
>Otu633
TTTGTCTGGTTAATTCCGTTAACGAACGAGACCTCGACCTGCTAAATAGTTCAGTGAATCCTTCGGGATTCATATGTGAC
TTCTTAGAGGGACTATTGGTGGTTAGCCAATGGAAGTTCGAGGCAATAACAGGTCTGTGA
>Otu634
TTTGTCTGGTTAATTCCGTTAACGAACGAGACCTTATCCTGCTAACTAGTTACGCCGATTTGGATATTGGCGCGTTAACT
TCTTAGAGGGACTATGAATGTTTAATTCATGGAAGTTTGAGGCAATAACAGGTCTGTGA
>Otu635
TTTGTCTGGTTAATCGTCGGCAGCGTCAGATGTGTATAACAGGTCTGTGA
>Otu636
TTTGTCTGGTTAATTCCGTTAACGAACGAGACCTCGACCTGCTAAATAGTTAACCGAATCCTCGGATTTGTGTTCGACTT
CTTAGAGGGACTATCGGTGCGTAGCCGACGGAAGTTCGAGGCAATAACAGGTCTGTGA
>Otu637
TTTGTCTGGTTAATTCCGATAACGAACGAGACTCTAGCCTATTAAATAGACTGTCGGCTTACAAACGCCGTCAGGACTTC
TTAGAGGGACAGGCGGTGATTCAACCGCACGAAACAGAGCAATAACAGGTCTGTGA
>Otu638
TTTGTCTGGTTAATTCCGATAACGAACGAGACTCTAGCCTGCTAAATAGACGAGCAATCGTATTACGGTTGTCTCGATTT
GCTTCTTAGAGGGACAAGTGGCGTTCCTAGCCACGCGAAATTGAGCAATAACAGGTCTGTGA
>Otu639
TTTGTCTGGTTAATTCCGTTAACGAACGAGACCTCAACCTGCTAAATAGGACTATCTATTCTTCGGGATAGGTCAGCGCC
TTCTTAGAGGGACTATCGGTGTGTAACCGATGGAAGTTTGAGGCAATAACAGGTCTGTGA
>Otu640
TTTGTCTGGTTAATTCCGATAACGAACGAGACCTCAGCCTGCTAACTAGTTGCGATTCTTTGAGTCGTGGACTTCTTAGA
GGGACTTTGGAGGCTACTCCAAGGAAGTGTGAGGCAATAACAGGTCTGTGA
>Otu641
TTTGTCTGGTTAATTCCGATAACGAACGAGACTCTAGCCTGCTAAATAGCCAACTGATCCGCAGCGTCGGTTGCTTATAA
TGCTTCTTAGAGGGACAGGCGGCTTCCAGTCGCACGAGATTGAGCAATAACAGGTCTGTGA
>Otu642
TTTGTCTGGTTAATTCCGATAACGAACGAGACTCTAGCCTACTAAATAGTGGTTGAATTTTAAGTTCAACCTACTTCTTA
GAGGGACAAGGGGTATCTAGCCCCACGAGATTGAGCAATAACAGGTCTGTGA
>Otu643
TTTGTCTGGTTAATTCCGTTAACGAACGAGACCTCGACCTGCTAAATAGTTCGACCAAGGATTCTTCCTTGGGTGCGTGG
CTTCTTAGAGGGACTATCGGTGTGTAGCCGACGGAAGTTCGAGGCAATAACAGGTCTGTGA
>Otu644
TTTGTCTGGTTAATTGCGATAACGAACGAGACCTTGACTGCTAAATAGCCCGTATTGCTTTGGCAGTACGCCGGCTTCTT
AGCAGGACTATCGGCTCAAGCCGATGGAAGTCCGAGGCAATAACAGGTCTGTGA
>Otu645
TTTGTCTGGTTAATTCCGATAACGAACGAGACTCTAGCCTACTAAATAGATTGCTAGCTTACAAACGCTAGCAAGACTTC
TTAGAGGGACAGGCGGTGATTCAACCGCACGAAACAGAGCAATAACAGGTCTGTGA
>Otu646
TTTGTCTGGTTAATTGCGATAACGGTACGTAAACTCGCTGAACTTTGTCCTTTTGTTCCTTTACTAACTTGACCCCCCTA
GAACGAGACCTTAACTTGCTAAATAGCCCCTCTCACTTTGGTGGGTGGCAGGCTTCTTAGAGGGACTATCGGCTCAAGCC
GATGGAAGTTTGAGGCAATAACAGGTCTGTGA
>Otu647
TTTGTCTGGTTAATTCCGATAACGAACGAGACCTTAACCTGCTAAATAGCTACGCTATGCTTTGCATGGTGGACAGCTTC
TTAGAGGGACTGCCAGTGTCTAACTGGCGGAAGTTTGAGGCAATAACAGGTCTGTGA
>Otu648
TTTGTCTGGTTAATTCCGATAACGAACGAGACCTTAACCTGCTAAATAGTTGCGTCCACTTTGGTGGTCGATCAGCTTCT
TAGAGGGACTGTGTGCGTTTAGCGCATGGAAGTTTGAGGCAATAACAGGTCTGTGA
>Otu649
TTTGTCTGGTTAATTCCGATAACGAGCGAGATTCGAACCTACTAAATAGGCGTTCCGATCCCTCGAGTCGGACGTTCTTC
TTAGAGGGACAAGTGGCGTTTAGCCGCACGAGACAGAGCAATAACAGGTCTGTGA
>Otu650
TTTGTCTGGTTAATTCCGTTAACGAACGAGACCTTAACCTGCTAAATAGCTAGGCCTAGCACGTCTAGGTCGTCAGCTTC
TTAGAGGGACTATCGGTGTTTAACCGATGGAAGTTTGAGGCAATAACAGGTCTGTGA
>Otu651
TTTGTCTGGTTAATTCCGATAACGAACGAGACCTTAACCTGCTAAATAGTCAGGCTAATTTTTTAATTGGCTGCATTGAC
TTCTTAGAGGGACTCCGGGCGTTTAGCTCGGGGAAGTTTGAGGCAATAACAGGTCTGTGA
>Otu652
TTTGTCTGGTTAATTCCGTTAACGAACGAGACCTCGACCTGCTAAATAGTACTAGCTATCCTCGGATAGTCTAGTTACTT
CTTAGAGGGACTATCGGTGGTGTACCCGATGGAAGTTCGAGGCAATAACAGGTCTGTGA
>Otu653
TTTGTCTGGTTAATTCCGATAACGAACGAGACTCTGACCTATTAACTAGATGCTAGATCCCTTTGTGGGTCTAACACAGC
TTCTTAGAGGGACTGGCGGCGTTTAGCCGCACGAGATTGAGCAATAACAGGTCTGTGA
>Otu654
TTTGTCTGGTTAATTCCGATAACGAACGAGACTCTAGCCTGCTAAATAGACGTAACTTATGGTATCTCGAAGGCCCCCGG
CTTCGGTCGGCGGGTTTTTACTACCAACGTACAAATAAATCTTCTTAGAGGAACAGGCGGCTTCTAGCCGCACGAGATTG
AGCAATAACAGGTCTGTGA
>Otu655
TTTGTCTGGTTAATTCCGTTAACGAACGAGACTTTGACCTGCTAACTAGACACTACAGCCACGGCTGTAGCTGTGCTTCT
TAGAGGGACTTTGCGTGTTTAACGCAAGGAAGTTCAAAGCAATAACAGGTCTGTGA
>Otu656
TTTGTCTGGTTAATTCCGATAACGAACGAGACCTTAACCTGCTAAATAGCCAGGCTGGCTTCGGCTAGTCGCCGGCTTCT
TAGAGGGACTGTCAGCCTTTAGCTGACGGAAGTTTGAGGCAATAACAGGTCTGTGA
>Otu657
TTTGTCTGGTTAATTCCGATAACGAACGAGACCTTGACCTGCTAACTAGTCACGACAAGTCTTTTTTTGGCTTGATCGGC
TGTACTTCTTAGAGGGACAATCTGTTTCCAGCAGGTGGAAGTTTGAGGCAATAACAGGTCTGTGA
>Otu658
TTTGTCTGGTTAATTCCGATAACGAACGAGACTCTAGCCTATTAAATAGATTGCCTTCTCACATGCGTGGGCAAGACTTC
TTAGAGGGACAGGCGGCGATACAGCCGCACGAAACAGAGCAATAACAGGTCTGTGA
>Otu659
TTTGTCTGCTTAATTGCGATAACGAACGAGACCTTAACCTGCTAAATAGCCCGGTTGGCTTCGGCCGGCCGCGGGCTTCT
TAGAGGGACTATCGGCTCAAGCCGATGGAAGTTTGAGGCAATAACAGGTCTGTGA
>Otu660
TTTGTCTGGTTAATTGCGATAACGAACGAGACCTTACCCTACTAAATAGCCCCGCTCACTTTGGTGAACGGCAGGCTTCT
TAGGGGGACTATCGGCTCAAGCCGATGGAAGTTTGAGGCAATAACAGGTCTGTGA
>Otu661
TTTGTCTGGTTAATTCCGATAACGAACGAGACTCTAGCCTACTAAATAGACAGTAGATCGTTAGTCTGCTGTACTTCTTA
GAGGGACAAGCGGCGTCTAGCTGCACGAGATTGAGCAATAACAGGTCTGTGA
>Otu662
TTTGTCTGGTTAATTCCGATAACGAACGAGACCGCAACTTATTAACTAGTCGACTCGATTGTCTAACCGGGTGAAGGTGC
TCTGGAACTCGGCGCCCTTTAACCGGGGTTGTTGGGCTGGAGTGCTGGATCCTTGATATATTGGGTTCGCATACTTCTTA
AAGGGACTATTTGCGTTTAGTAAATGGAAGTGCGGCAATAACAGGTCTGTGA
>Otu663
TTTGTCTGGTTAATTCCGTTAACGAACGAGACCTTAACCTGCTAACTAGTCATCCTAACACCATTGGGATGTACTTCTTA
GAGGGACTATGCGTGGCAAGCGCATGGAAGTTTGAGGCAATAACAGGTCTGTGA
>Otu664
TTTGTCTGGTTAATTCCGATAACGAACGAGACCTCAGCCTGCTAAATAGGAGGCATAACCTTCTGCTTGGGTGAAGCTCT
TACTGTCGGGTTGGTTCGCTAATTCGCAGTGGGAGGGGATCCTTGACGAGTTGTGTTCTTACTTCTTAGAGGGACTATTC
GCGTCTAGTGAATGGAAGTTTGAGGCAATAACAGGTCTGTGA
>Otu665
TTTGTCTGGTTAATTGCGATAACGAACGAGACCTTAACCTGCTAAATAGCCCGGCCCGCTTTTGCGAGTCGCTGGCTTCT
TAGAGGGACTATCGGATTTCAAGACGATGGAAGTTTGAGGCGATAACAGGTCTGTGA
>Otu666
TTTGTCTGGTTAATTCCGATAACGAACGAGACTCTGACCTATTAAATAGATGCTGTATCTCAATGTGGGTGTAGCACAGC
TTCTTAGAGGGACTGGCGGCGTTTAGCCGCACGAGATTGAGCAATAACAGGTCTGTGA
>Otu667
TTTGTCTGGTTAATTCCGTTAACGAACGAGACCTCAGCCTGCTAAATAGTTACGCCAATCTTCTACATGGGTGAAGCGTC
AGCTGGTGGTCGGCTCTCGGGTCGGCTCCTTCTGGCGTGGATCCTTGATGCATTGGTGGATACACTTCTTAGAGGGACTA
TTTGTATCTAGCAAATGGAAGTTTGAGGCAATAACAGGTCTGTGA
>Otu668
TTTGTCTGGTTAATTCCGTTAACGAACGAGACCTTAACCTGCTAAATAGTTACACTAATGTTATATTAGTGAGAACTTCT
TAGAGGGACTGTGAATGTCTAATTCACGGAAGTTTGAGGCAATAACAGGTCTGTGA
>Otu669
TTTGTCTGGTTAATTCCGATAACGAACGAGACCTTAACCTGCTAAATAGTTACGCTAACTTAGGTTTGTCCTCTCTCGGG
GGGGCAAATCGGTTGGTGGCCAACTTCTTAGAGGGACTGTCGGTGGTAAATCGACGGAAGTTTGAGGCAATAACAGGTCT
GTGA
>Otu670
TTTGTCTGGTTAATTCCGATAACGAACGAGACTCTAGCCTATTAAATAGGGCACCGACTCAAAGTCGTCGGTGAGACTTC
TTAGAGGGACAGGGGGCGATTCAGCCTCACGAAACAGAGCAATAACAGGTCTGTGA
>Otu671
TTTGTCTGGTTAATTCCGTTAACGAACGAGACCTCGACCTGCTAAATAGTATGACGAATCCTAGATTCGGACGTGCTTCT
TAGAGGGACTATCGGTGTGTAGCCGATGGAAGTTCGAGGCAATAACAGGTCTGTGA
>Otu672
TTTGTCTGGTTAATTGCGATAACGAACGAGACCTTCTCCTGCTAAATAGCCAGGCTAGCTTTGGCTGGTCGCCGGCTTCT
TAGAGGGACTTTCGGCTCAAGCCGAAGGAAGTTGGAGGCAATAACAGGTCTGTGA
>Otu673
TTTGTCTGGTTAATTGCGATAACGAACGAGACCTTGACCTGCTAAATAGTCCAATTGACTTTGGTCGGTTGTTGGCTTCT
TAGAGGGACTTTTGGCTCAAGCCAATGGAAGTACGAGGCAATAACAGGTCTGTGA
>Otu674
TTTGTCTGGTTAATTCCGTTAACGAACGAGACCTCATCCTGCTAATTAGTCTAAGCAATCCTCGGATTGGCTCTGACTTC
TTAGAGGGACTGTTGGTGTGGCAAGCCAACGGAGGTTTGAGGCAATAACAGGTCTGTGA
>Otu675
TTTGTCTGGTTAATTCCGTTAACGAACGAGACCTTACCCTGCTAAATAGGAGCGGTAACTTTATGTTCCCGACTCGCTTC
TTAGAGGGACAGTTGCTGTGTCTAACGCAAGGAAGTTCGAGGCAATAACAGGTCTGTGA
>Otu676
TTTGTCTGGTTAATTCCGATAACGAACGAGACCTTCACGTGCTAAATAGCCGGACGGGCCACGGCCCGTCCCGGGCTTCT
TAGACGGACTATCGGCGTCTAGCCGATGGAAGTTGGAGGCAATAACAGGTCTGTGA
>Otu677
TTTGTCTGGTTAATTCCGATAACGAACGAGACCTTAACCTGCTAAATAGCCTGGCCGGCTTTTGCTGGTCACTGGCTTCT
TAGAGGGACTGTCTGTGTCTAACAGACGGAAGTTTGAGGCAATAACAGGTCTGTGA
>Otu678
TTTGTCTGGTTAATTGCGATAACGGTAAGTTTGATCTCGATCATATTGAAAGGGATGAACGTTGGCTAACATGATTTGCA
GAACGAGACCTTAACCTGCTAAATAGCCCCGCTCGCTCCGGCGGGCGGCAGGCTTCTTAGAGGGACTATCGGCTCAAGCC
GATGGAAGTTTGAGGCAATAACAGGTCTGTGA
>Otu679
TTTGTCTGGTTAATTCCGATAACGAACGAGACTCTAGCCTACTAAATAGTTCGCCGGTTTACAAACATCGGTGAGACTTC
TTAGAGGGACAGGCGGCGATTCAGCCGCACGAAACAGAGCAATAACAGGTCTGTGA
>Otu680
TTTGTCTGGTTAATTGCGATAACGAACGAGACCTTAACCTGCTAAATAGCCCCGCTCGCTCTTGCGGGTGGCAGGCTTCT
TAGAGGGACTATCGGCTCAAGCCGATGGAAGTTTGAGGCAATAACAGGTCTGTGA
>Otu681
TTTGTCTGGTTAATGCAATAACAGGTCTGTGA
>Otu682
TTTGTCTGGTTAATTCCGATAACGAACGAGACTCTGGCCTACTAACTAGACGAGTTATCCTTTAATTGGGTAGCTCGAAG
CTTCTTAGAGGGACTGGCGGCGTATAGCCGCACGAGATTGAGCAATAACAGGTCTGTGA
>Otu683
TTTGTCTGGTTAATTCCGATAACGAACGAGACCTTAACCTGCTAAATAGTTACGCGAACTCAGCCACTGTCTTTCGGGGC
AGTGGTGGTCCCGCGGTCAACTTCTTAGAGGGACTGTCAGTGTTTAACTGACGGAAGTTTGAGGCAATAACAGGTCTGTG
A
>Otu684
TTTGTCTGGTTAATTCCGTTAACGAACGAGACCTCAGCCTGCTAAATAGTTGCGCCAACCTTCTATTTGGGTGAAGGGTT
GGAATGATGGGGTGGCATTTTTGCTATCTCATTTTCCAATCTGGATCCTTGATGAGTTGGTGAATATACTTCTTAGAGGG
ACTATTAGTATCTAGCTAATGGAAGTTTGAGGCAATAACAGGTCTGTGA
>Otu685
TTTGTCTGGTTAATTCCGATAACGAGCGAGACTCCAGCCTACTAACTAGTGCGGGCGTTGTCTCTGCGCCCTTCGCACTT
CTTAGAGGGATTGGCTGCGTCTAGCGGCACGAAACGGAGCAATAACAGGTCTGTGA
>Otu686
TTTGTCTGGTTAATTCCGTTAACGAACGAGACCTTAGCCTACTAACTAGTCAGTTCAATCTTTATTGATCATCGACTTCT
TAGAGGGACTTTGTGTTTTCAATCACAAGGAAGTTTGAGGCAATAACAGGTCTGTGA
>Otu687
TTTGTCTGGTTAATTCCGTTAACGAACGAGACCTCGACCTGCTAAATAGTCCGGCTAACCCTTTGGGTTGGTCTGGTACT
TCTTAGAGGGACTATCGGTGCTTTAGCCGGTGGAAGTCCGAGGCAATAACAGGTCTGTGA
>Otu688
TTTGTCTGGTTAATTCCGATAACGAACGAGACCTTAACCTGCTAAATAGTCCAGCTGTCTTTTGATGGCTGCTGACTTCT
TAGAGGGACTGTCAGCGTCTAGCTGACGGAAGTTTGAGGCAATAACAGGTCTGTGA
>Otu689
TTTGTCTGGTTAATTCCGATAACGAACGAGACCTCCGCCTGCTAAATAGCGCCGCTCGGTCCGCCGGGCGCCGTCGCTTC
TTAGAGGGACAATGGGTGTTTAGCCCATGGAAGTTGGAGGCAATAACAGGTCTGTGA
>Otu690
TTTGTCTGGTTAATTCCGATAACGAACGAGACTCTAGCCTATTAAATAGTTCGCCGGTCCCTTGATGCGCCGGCGCAACT
TCTTAGAGGGACGAGTGGCGTTTAGCCACACGAGATTGAGCAATAACAGGTCTGTGA
>Otu691
TTTGTCTGGTTAATTCCGATAACGAACGAGACTCTAGCCTACTAAATAGATCGTCGGCTTACAAACGCCGACGACACTTC
TTAGAGGGACAGGCGATGATTCAATCGCACGAAACAGAGCAATAACAGGTCTGTGA
>Otu692
TTTGTCTGCTCATTTGCGGACCGGCTAGCCACGTGGCAATAACAGGTCTGTGA
>Otu693
TTTGTCTGGTTAATTCCGATAACGAACGAGACTCTAGCCTATTAAATAGTCGAAGTATCGCTCATGCTTTGTACTTCTTA
GAGGGACAAGCGGCGTCTAGCCGCACGAGATTGAGCAATAACAGGTCTGTGA
>Otu694
TTTGTCTGGTTAATTCCGATAACGAACGAGACCTTATTCTGCTAATTAGACAGGCCAACTCTTTCGGGTTGGTCTATATT
ATATATTTCACTGGCTTCTTAGAGAGACTATCGGCTTCAAGCCGAAGGAAGTTTTAGGCAATAACAGGTCTGTGA
>Otu695
TTTGTCTGGTTAATTGCGATAACGAACGAGACCTTAACCTGCTAAATAGCCCGCTCTGCTTCTGCAGAACGCTGGCTTCT
TAGAGGGACTATCGGCTCAAGCCGATGGAAGTTTGAGGCAATAACAGGTCTGTGA
>Otu696
TTTGTCTGGTTAATTCCGTTAACGAACGAGACCTCATCCTGCTAATTAGAGCCGCCAATCTTCGGATTGGTCTTGGTGCT
TCTTAGAGGGACTATTGGTTGGCAAGCCAATGGAGGTTTGAGGCAATAACAGGTCTGTGA
>Otu697
TTTGTCTGGTTAATTCCGATAACCAATGAGACTCTGGCATGCTAACTAGTTACGTGACCCCCGAGCGGTCGGCGTCCCCC
AACTTCTTAGAGGGACAAGTGGCCTTCAGCCATCCGAAATTGAGCAATAACAGGTCTGTGA
>Otu698
TTTGTCTGGTTAATTCCGATAACGAGCGAGACTCTGGCCTACTAAATAGTTGGCGCATTGCTACTGTGCGCACTATACTT
CTTAGAGGGATTTTCGGTGTTCAGCCGCACGAAATTGAGCAATAACAGGTCTGTGA
>Otu699
TTTGTCTGGTTAATTCCGATAACGAACGAGACTCTAGCCTACTAAATAGTGGCCGAATTTTTAGTTCGGCTTACTTCTTA
GAGGGACAAGGGGTATTTAGCCCCACGAGATTGAGCAATAACAGGTCTGTGA
>Otu700
TTTGTCTGGTTAATTCCGGTAACGAACGAGACTCTAGCCTGCTAAATAGGCGTCGTCATTTAGGTGTGCGTGGCTCCGTC
ACGCAACTCACTGGCGACGTATTAAAATTCTTCTTAGAGGGACCGGCGGCTTCGAGCCGCACGAGATTGAGCAATAACAG
GTCTGTGA
>Otu701
TTTGTCTGGTTAATTCCGTTAACGAACGAGACCTTAGCCTACTAACTAGTCGAACCAATTCGCATTGGTTACGACTTCTT
AGAGGGACTTTGTGCAAAACACAAGGAAGTTTGAGGCAATAACAGGTCTGTGA
>Otu702
TTTGTCTGGTTAATTGCGATAACGAACGAGACCTTAACTTACTAAATAGCCCGGCCGGCTTTGGCTGGCCGCCGGCTTCT
TAGAAGGACTATCGGCTCAAGCCGATGGAAGTTTGAGGCAATAACAGGTCTGTGA
>Otu703
TTTGTCTGGTTAATTGCGATAACGAACGAGACCTTAACCTGCTAAATAGCCCGATCAGCCTTGGCTGATCGCTGGCTTCT
TAGAGGGACTATCGGCTCAAGCCGATGGAAGTTTGAGGCAATAACAGGTCTGTGA
>Otu704
TTTGTCTGGTTAATTCCGTTAACGAACGAGACCTCGGCCCTTAAATAGCCCGGTCCGCGTTTGCGGGCCGCTGGCTTCTT
AGGGGGACTATCGGCTCAAGCCGATGGAAGTACGTGGCAATAACAGGTCTGTGA
>Otu705
TTTGTCTGGTTAATTCCGTTAACGAACGAGACCTTAACCTGCTAAATATGCCGCGCTAACCCGTCCATCAAAACCCATGC
GTGGCTCACGAGGTCCGCTGCGTGGTGGCGTCACCGCTTCGCGGCGGTGGCTGTCATCGCGCCGGCAGGGCCCGGGTCCG
TGTGGGCGGTAGGGTTCGGCGTCCGTGCTTCTTAGAGGGACTGCTGGCGCCTAGTCAGCGGAAGTTTGAGGCAATAACAG
GTCTGTGA
>Otu706
TTTGTCTGGTTAATTCCGTTAACGAACGAGACCTCAGCCTGCTAAATAGTTGCGTAAACCTTCTAAATGGGTGAAGTAAA
GAACTAGAGGTGGTGATTTTATTCTTTTTTGGGATAAAGTTGCCATTTCATTCTTTATGGATCTTTGATGAGTTTATGAA
TATACTTCTTAGAGGGACTATTGGTGTCTAGCCAATGGAAGTTTGAGGCAATAACAGGTCTGTGA
>Otu707
TTTGTCTGGTTAATTCCGATAACGAACGAGACTCTAGCCTGCTAAATAGACAGTGAATCGTTAGTTCACTGTACTTCTTA
GAGGGACAAGCGGCATCTAGCTGCACGAGATTGAGCAATAACAGGTCTGTGA
>Otu708
TTTGTCTGGTTAATTGCGATAACGAACGAGACCTTAACCTGCTAAATAGTCCGGCTCGCTTTGGCGGGTCGCAGACTTCT
TAGAGGGACTATCGGCTCAAGCCGATGGAAGTTTGAGGCAATAACAGGTCTGTGA
>Otu709
TTTGTCTGGTTAATTCCGTTAACGAACGAGACCTCGACCTGCTAAATAGTTCTGATCATCTTACGATGGTCAGATACTTC
TTAGAGGGACTATCGGTGGTTAGCCGATGGAAGTTCGAGGCAATAACAGGTCTGTGA
>Otu710
TTTGTCTGGTTAATTCCGATAACGAACGAGACCTTAACCTGCTAAATAGACAGGCTGGCCTTGGCCGGTCGTCGTCTTCT
TAGAGGGACTAATGACACCTAGTCGTTGGAAGTTTGAGGCAATAACAGGTCTGTGA
>Otu711
TTTGTCTGGTTAATTCCGATAACGAACGAGACTCTTCCCTGCTAAATAGCACGTCGGTATTGGCCCTATTCGGGGTTCAA
GCTGGCGCTGGCTTCTTAGAGGGATTCGCAGTATTCAAACTGCACGAAACAGAGCAATAACAGGTCTGTGA
>Otu712
TTTGTCTGGTTAATTCCGATAACGAACGAGACTCTAGCCTGCTAAATAGACGGGCGATCGCTTTATGCGGTCGATCCGAT
CAGCTTCTTAGAGGGACAAGTGGCGTTCCTAGCCACGCGAAATTGAGCAATAACAGGTCTGTGA
>Otu713
TTTGTCTGGTTAATTCCGTTAACGAACGAGACCTCCGCGTGCTAAATAGTTCTGCTTACAATTTTTGTAGGTAAGGACTT
CTTAGAGGGACTCTCAGTGACTAATTGAGGGAAGCTGGAGGCAATAACAGGTCTGTGA
>Otu714
TTTGTCTGGTTAATTCCGATAACGAACGAGACTCTAGCCTACTAAATAGACTGCTCAACTTTATAGCTGCATCACCTTGC
AGGTTCTTCGGGGCTTGTAAGGCTGTGGTGACGTTGGCAGTGCTTCTTAGAGGGACAGGCGGCGGTTCAGCCGCACGAAA
CAGAGCAATAACAGGTCTGTGA
>Otu715
TTTGTCTGGTTAATTGCGTCGTCGGCAGCGTCAGGTCTGTGA
>Otu716
TTTGTCTGGTTAATTCCGTTAACGAACGAGACCTCAGCCTGCTAAATAGTTGCGTGAACCTTCTACTCGGGTGAAGGGTA
GGGTTTGGTGCGGTAGCTTGCTATCGTATCTCCTTATTTGGATCCTTGATGAGTTCATGAATATACTTCTTAGAGGGACT
ATTAGTATCTAGCTAATGGAAGTTTGAGGCAATAACAGGTCTGTGA
>Otu717
TTTGTCTGGTTAATTGCGATAACGAACGAGACCTTAACCTGCTAAATAGCCCGGCCCGCTTTGGCGGGTCGCCGGCTTCT
TAGAGGGACTATCGGCTCAAGCCGATGGAAGTGCGCGGCAATAACAGGTCTGTGA
>Otu718
TTTGTCTGGTTAATTGCGATAACGAACGAGACCTTAACCTGCTAAATAGCCCGCGTTGCCTTGGCAGCGCGCTGGCTTCT
TAGAGGGACTATCGGCTCAAGCCGATGGAAGTTTGAGGCAATAACAGGTCTGTGA
>Otu719
TTTGTCTGGTTAATTCCGTTAACGAACGAGACCTTAGCCTACTAACTAGTCGGGCCCAATCTCGATTGGCTGCGACTTCT
TAGAGGGACTTTGTGGGTTAAACACAAGGAAGTTTGAGGCAATAACAGGTCTGTGA
>Otu720
TTTGTCTGGTTAATTCCGATAACGAACGAGACCTTAACCTACTAACTAGATCGTAGAGTTACTACTCTACGACGCTTCTT
AGAGGGACTGTGTGGTAAAACCTCAAGGAAGTTTAAGGCAATAACAGGTCTGTGA
>Otu721
TTTGTCTGGTTAATTGCGATAACGAACGAGACCTTAACCTACTAAATAGCCCGATTAGCTTTGGCTGATTACTGGCTTCT
TAGAGGGACTATCTATTTCAAGTAGATGGAAGTTTGAGGCAATAACAGGTCTGTGA
>Otu722
TTTGTCTGGTTAATTCCGTTAACGAACGAGACCTTAACCTGCTAACTAGTTACATGAACTTCGGTTCATGGCCAACTTCT
TAGAGGGACTACCGGCGTTTAGTCGGTGGAAGTTTGAGGCAATAACAGGTCTGTGA
>Otu723
TTTGTCTGGTTAATTCCGATAACGAACGAGACTCTAGCCTATTAAATAGACTTTACGTCACTTTAGTGCGTAAAGGACTT
CTTAGAGGGACTGGCGGCGGTTAGCCGCACGAAACAGAGCAATAACAGGTCTGTGA
>Otu724
TTTGTCTGGTTAATTCGTCGGCAGCGTCAGATGTGAATAACAGGTCTGTGA
>Otu725
TTTGTCTGGTTAATTGCGATAACGAACGAGACCTTAACCTACTAAATAGCTTGATCAGCTTTGGCTGATTATTAGCTTCT
TAGAGGGACTATCGATTTTAATTCGATGGAAGTTTGAGGCAATAACAGGTCTGTGA
>Otu726
TTTGTCTGGTTAATTCCGTTAACGAACGAGACCTCGACCCGCTAAATAGTTCGGCTCAAGCTTCGGCTTGGGTTCTGTGA
CTTCTTAGAGGGACCACTGGTGGCTAGCCAGGGGAAGTTCGAGGCAATAACAGGTCTGTGA
>Otu727
TTTGTCTGGTTAATTCCAATAATGAACAAGACCTTAACCTGCTAAATAGCCTGGCTGGCTCTTGCTGGTCACTGGCTTCT
TAGAGGGACTGTTAGCATCTAGCTGATGGAAGTTTGAGGCAATAACAGGTCTGTGA
>Otu728
TTTGTCTGGTTAATTCCGTTAACGAACGAGACCACGACCTGCTAAATAGTTCGGTCTAGGGTTCGCTCTAGATACGTGAC
TTCTTAGAGGGACTATCGGTGTGTAGCCGATGGAAGTTCGTGGCAATAACAGGTCTGTGA
>Otu729
TTTGTCTGGTTAATTCCGATAACGAACGAGACCTTAACCTGCTAAATAGCTAGGCTACTTTTTAAGTAGTCGTCAGCTTC
TTAGAGGGACTGTTGTGCGATTAGCCAACGGAAGTTTGAGGCAATAACAGGTCTGTGA
>Otu730
TTTGTCTGGTTAATTCCGTTAACGAACGAGACCTCGACCTGCTAAATAGAAGTTCAAAGGTTTTCCTTTGGGCTGACTTC
TTAGAGGGACTATCGGTGTGTAGCCGATGGAAGTTCGAGGCAATAACAGGTCTGTGA
>Otu731
TTTGTCTGGTTAATTCCGATAACGAACGAGACTCTAGCCTGCTAAATAGACTACTGATCCGCTGTGTCGGTAGCTGTTTG
CTTCTTAGAGGGACAGGCGACGTTTAGTCGCACGAGATTGAGCAATAACAGGTCTGTGA
>Otu732
TTTGTCTGGTTAATTCCGTTAACGAACGAGACCTCGACCTGCTAAATAGTTGGTTCTACTTTTGTAGTTTCTGACTTCTT
AGAGGGACTATCGGTTTCTATCCGATGGAAGTTCGAGGCAATAACAGGTCTGTGA
>Otu733
TTTGTCTGGTTAATTCCGTTAACGAACGAGACCTCGACCTGCTAAATAGTTCGCCGAATCCTTCCGGATTTGTGTGTGAC
TTCTTAGAGGGACTATCGGTGCGTAGCCGACGGAAGTTCGAGGCAATAACAGGTCTGTGA
>Otu734
TTTGTCTGGTTAATTCCGTTAACGAACGAGACCTCAACCTGCTAACTAGTTACGTGATAAAAGCGTATACTTCTTAGAGG
GACTATATGTGCAAGCATATGGAAGTTTGAGGCAATAACAGGTCTGTGA
>Otu735
TTTGTCTGGTTAATTCCGTTAACGAACGAGACCTCGACCTACTAAATAGTTTACTATACCTTTGGGTATTTGTGAACTTC
TTAGAGGGACTATCGGTCGATTAGTCGATGGAAGTTCGAGGCAATAACAGGTCTGTGA
>Otu736
TTTGTCTGGTTAATTGCGATAACGAACGAGACCTTAACCTGCTAAATAGCCAGTATTGCTTTGGCAGTACGCCGGCTTCT
TAGAGGGACTATCGGCTCAAGCCGATGGAAGTACGTGGCAATAACAGGTCTGTGA
>Otu737
TTTGTCTGGTTAATTCCGATAACGGACGAGACCTCGACCTGCTAACTAGAAGCCAGTGGATTTCACTGGTGTTCTTCTTA
GAGGGACTTTGGGAGTCTATCTCAAGGAAGTTCGAGCCTATAACAGGTCTGTGA
>Otu738
TTTGTCTGGTTAATTCCGTTAACGAACGAGACCTCGACCTACTAAATAGTTGGGCGAACCCTTTGGGGTTTGCACTAACT
TCTTAGAGGGACTTTTGGTGAGTAGCTAAAGGAAGTTCGAGGCAATAACAGGTCTGTGA
>Otu739
TTTGTCTGGTTAATTGCGATAACGAACGAGACCTTGACCTGCTAAATAGCCCGGTTCACTTTGGTGGGCCGCTGGCTTCT
TAGAGGGACTTTTGGCTCAAGCCAATGGAAGTACGAGGCAATAACAGGTCTGTGA
>Otu740
TTTGTCTGGTTAATTCCGTTAACGAACGAGACCTTAACCTGCTAAATAGTTACACAAACCCGTTTCCAAAATGTGGTTTG
CGGACAACTTCTTAGAGGGACGATTTGTGGATTACCAAAGGGAAGTTTGAGGCAATAACAGGTCTGTGA
>Otu741
TTTGTCTGGTTAATTCCGATAACGAGCGAGACCTTAGCCTGCTAACTAGGTGTCGTTACCTTTGGTTTCGGTTATCTTCT
TAGAGGGACGTTGCGTGACTAACGCAAGGAAGCATAAGGCAATAACAGGTCTGTGA
>Otu742
TTTGTCTGGTTAATTCCGTTAACGAACGAGACCTTAACCTGCTAACTAGTCACGGTAAGCAATTATTTTGCTTGCTGGCC
GACTTCTTAGAGGGACAATCTGTTTTCAGCAGATGGAAGTTTGAGGCAATAACAGGTCTGTGA
>Otu743
TTTGTCTGGTTAATTCCGATAACGAACGAGACTCTAGCCTACTAAATAGATGAGTAGCTTGCTTAACGCTGCTCAGACTT
CTTAGAGGGACAGGCGGTGATTCAACCGCACGAAACAGAGCAATAACAGGTCTGTGA
>Otu744
TTTGTCTGGTTAATTCCGTTAACGAACGAGACCTCGACCTGCTAAATAGTATCAGCTAGTTCACTAGACTGACTACTTCT
TAGAGGGACTATCGGTGGTGTACCCGATGGAAGTTCGAGGCAATAACAGGTCTGTGA
>Otu745
TTTGTCTGGTTAATTGCGTTAACGAACGAGACCTTAACCTACTAAATAGTTACGGGAATCTTCGGATTCTCGGGCAACTT
CTTAGAGGGACTTTTGGCATCAAGCCAAAGGAAGTTTGAGGCAATAACAGGTCTGTGA
>Otu746
TTTGTCTGGTTAATTCCGTTAACGAACGAGACCTCATCCTACTAATTACGTCTTTTAAATCTTCGGATTTGGAAGGACTT
CTTAGAGGTACTGTTGGCGCTCCAAGCCGACGGAAGTTTGAGGCAATAACAGGTCTGTGA
>Otu747
TTTGTCTGGTTAATTCCGATAACGAACGAGACCTTAACCTGCTAAATAGCCAGGCCGGCTCTTGCTGGTCGCGGGCTTCT
TAGAGGGACTATCGGCGTTTAGCCGATGGAAGTTTGAGGCAATAACAGGTCTGTGA
>Otu748
TTTGTCTGGTTAATTCCGGTAACGAACGAGACTCTAGCCTACTAAATAGTAACTGAATCTCTGGTTCAGCTTACTTCTTA
GAGGGACAAGGGGTGTTTAGCCCCATGAGATTGAGCAATAACAGGTCTGTGA
>Otu749
TTTGTCTGGTTAATTCCGTTAACGAACGAGACCTCGACCTACTAAATAGTTCGGGGAATGCTTTTGCATTCGCTTCCGCA
CTTCTTAGAGGGACTATCGGTGATCTAGCCGATGGAAGTTCGAGGCAATAACAGGTCTGTGA
>Otu750
TTTGTCTGGTTAATTCCGATAACGAACGAGACCTTAACCTGCTAAATAGTCCAATTGGCTTTTTGCTAATTGCCGGCTTC
TTAGAGGGACTGTCGGTGTCTAACTGACGGAAGTTTGAGGCAATAACAGGTCTGTGA
>Otu751
TTTGTCTGGTTAATTCCTCGTCGGCAGCGTCAGATGTGCAATAACAGGTCTGTGA
>Otu752
TTTGTCTGGTTAATTCCGATAACGAACGAGACTCTGTCCTGCTAAATAGTACACTGATCCTGGATTGCCTTGTGTGATCA
CAGTCAGTGCTGACTTCTTAGAGGGATACGCGGTATTCAAACCGCACGAAATAGAGCAATAACAGGTCTGTGA
>Otu753
TTTGTCTGGTTAATTCCGTTAACGAACGAGACCTTAGCCTACTAACTAGTCGAACCAATGCGGATTGGCTGCGACTTCTT
AGAGGGACTTTGTGATCCAAACACAAGGAAGTTTGAGGCAATAACAGGTCTGTGA
>Otu754
TTTGTCTGGTTAATTGCGATAACGAACGAGACCTTAACCTGCTAAATAGCCAGGCGCGCCTTGGCGCGTCGCCGGCTTCT
TAGAGGGACTATCGGCTCAAGCCGATGGAAGTTTGAGGCAATAACAGGTCTGTGA
>Otu755
TTTGTCTGGTTAATTCCGATAACGAACGAGACCTCCGCCTGCTAAATAGCGCGCGGCACCCTCGGTGCCGTCCGCGCTTC
TTAGAGGGACAATGGATGTTTAGTCCATGGAAGTTGGAGGCAATAACAGGTCTGTGA
>Otu756
TTTGTCTGGTTAATTGCGATAACGAACGAGACCATCGCTGCTAAATAGCCCGCGCTGCCTTGGCAGCACGCCGGCTTCTT
AGCAGGACTATCGGCTCAAGCCGATGGAGGTCGTTGGCAATAACAGGTCTGTGA
>Otu757
TTTGTCTGGTTAATTCCGATAACGAACGAGACTCTAGCCTACTAACTAGACCTCGGCATTCTAACTGTCGAGGCGCTTCT
TAGAGGGACAGGCGGCGTTTCAGCCGCATGAGAAAGAGCAATAACAGGTCTGTGA
>Otu758
TTTGTCTGCTTAATTGCGATAACGAACGAGACCTTGTCCTGCTAAATAGCCCTGCTCACTTTGGTGGGCAGCAGGCTTCT
TAGAGGGACTATCGGCTCAAGCCGATGGAAGTTTGAGGCAATAACAGGTCTGTGA
>Otu759
TTTGTCTGGTTAATTCCGTTAACGAACGAGACCTTATCCTGCTAACTAGTTACGCCAACCTGAAAATTGGCGCATTAACT
TCTTAGAGGGACTATGAATGTTTAATTCATGGAAGTTTGAGGCAATAACAGGTCTGTGA
>Otu760
TTTGTCTGGTTAATTCCGTTAACGAACGAGACCTCAGCCTGCTAAATAGTCGAGCGAATGAATTTTATTCATTCGTGTAC
CATTCTGTCGACTTCTTAGAGGGACTGTCTGTATCTAGCAGAAGGAAGTGTGAGGCAATAACAGGTCTGTGA
>Otu761
TTTGTCTGGTTAATTCCGGTAACGAACGAGACTCTAGCCTGCTAAATAGACGATTTCCGGTATCCACAATAGTGCTACCG
GCGAAATCAATATCTTCTTAGAGGGACAGGCGGCTTTCAGCCGCACGAAACTGAGCAATAACAGGTCTGTGA
>Otu762
TTTGTCTGGTTAATTCCGTTAACGAACGAGACCCGGACCTGCTAAATAGTTCGGCGAAGGCGTCAGCCTTCGTACGTGAC
TTCTTAGAGGGACTATCGGTGCTTTAACCGAAGGAAGTTCCGGGTAATAACAGGTCTGTGA
>Otu763
TTTGTCTGGTTAATTCCGATAACGAACGAGACTCAAATATATTAAATAGATGCATTCAGGATTATGATGCTGATGCCTGT
ATAACCTTTATGCATTAATACAGTAATATGTATTAGTGTATATTTCGGTTTATATTGGTTGAGTCGTACCTGTTTGTTTG
TCCCATTATAAGGACACTAGCTTCTTAAATGGACAAATTGCGTCTAGCAATAATGAGATTGAGCAATAACAGGTCTGTGA
>Otu764
TTTGTCTGGTTAATTCCGTTAACGAACGAGACCTCAGCCTGCTAACTAGTCAGGTGAATGTTCTAATGGGTGAAGCATCA
GAGTCGCTTGCGAGTTTCGGCTTGTGAGTACTCGGGTGGGGATCCTTGAGCGATTCGCTTGTACTTCTTAGAGGGACTAT
TTATGTCTAATAAATGGAAGCTTGAGGCAATAACAGGTCTGTGA
>Otu765
TTTGTCTGGTTAATTGCGATAACGAACGAGACCTTAACTTCTAAATAGCCCATATTGCTTTGGCAGTATGCTGGCTTCTT
AGAAGGACTATCGGCTCAAGTCGATGGAAGTTTGAGGCAATAACAGGTCTGTGA
>Otu766
TTTGTCTGGTTAATTCCGATAACGAACGAGACCTTAACCTGCTAAATAATCTACCCCATGTCATGGGGTTTGATTTCTTA
GAGGGACTATGCGACTATAAGCGCATGGAAGTTTGAGGCAATAACAGGTCTGTGA
>Otu767
TTTGTCTGGTTAATTCCGATAACGAACGAGACCACAACTTACTAAATAGTGGGCCTGAGCCCCTACCGGGTGAAGGGTTG
GCCTTTGGCGCGTCCTCGACGCGTCATTTGCCTTCTTGGATCCTTGGGGCTTCGGGTCCTGCTTCTTAGAGGGACAACCT
GTCGGTAAGCGGGAGGAAGTTTGTGGCAATAACAGGTCTGTGA
>Otu768
TTTGTCTGGTTAATTCCGATAACGGACGAGACCTCGACTGGCCGGTTTGGGTGTCCCTTGTTTAAGGAAACGCTCTTTTC
GGTAGGACAACGGAGGCGACTCCGTGGAAGTTCGAGACTAAAACAGGTCTGTGA
>Otu769
TTTGTCTGGTTAATTCCGTTAACGAACGAGACCGCAACCTGCTAAATAGCGGCGTTCAGCGTCTTAACGAGTGAAACCGG
TGATGTGGTCCAGCTCTCGCAAGGGAGTTGGCCCTCGTCGGCGGATCTTTGATGCCTGGATAGTCGCTTCTTAGAGGGAC
TATTGGGGTTACCCATTGGAAGTGCGGCAATAACAGGTCTGTGA
>Otu770
TTTGTCTGGTTAATTCCGTTAACGAACGAGACCTTAACCTGCTAACTAGCTACTCTTATGGAAATAGGGGTCTAGCTTCT
TAGAGGGACTTTATGTGCAAGCATAAGGAAGTTTGAGGCAATAACAGGTCTGTGA
>Otu771
TTTGTCTGGTTAATTCCGTTAACGAACGAGACCTCGACCTGCTAAATAGAAGCACTCAGGTTCTCCTGAGGCAGCTTCTT
CTTAGAGGGACTATCGGTGTGTAGCCGACGGAAGTTCGAGGCAATAACAGGTCTGTGA
>Otu772
TTTGTCTGGTTAATTCCGTTAACGAACGAGACCTTAACCTGCTAAATATGTCACTGGTAGACTTCTACCAAAACAGGCGG
GTGTTTAGGGGGAAGTTTCGATGGACTCCGACGCATTCGTCTGTGGATGACTACCAGGATGTACTTCTTAGAGGGACTAT
CTGTATCAAAGCAGATGGAAGTTTGAGGCAATAACAGGTCTGTGA
>Otu773
TTTGTCTGGTTAATTCCGTTAACGAACGAGACCTCAGCCTGCTAACTAGTTACGCGAAGGATTCTCTCCTTTGCGGCCAA
CTTCTTAGAGGGACTATCGGCGTCTAGCCGATGGAAGTTTGAGGCAATAACAGGTCTGTGA
>Otu774
TTTGTCTGGTTAATTCCGATAACGAACGAGACTCTAGCCTACTAAATAGACTGTGAGCTTTGCGAAACATTGACGCTCAC
AGGCGCTTCTTAGAGGGACAGGCGGCGATTCAGCCGCACGAAACAGAGCAATAACAGGTCTGTGA
>Otu775
TTTGTCTGGTTAATTCCGTCGTCGGCAGCAATAACAGGTCTGTGA
>Otu776
TTTGTCTGGTTAATTCCGTTAACGAACGAGACCTCGACCTGCTAAATAGTTTGGCGAATTCTTCGGGATTCGTTTACAAC
TTCTTAGAGGGACTATTGGTGATTTAGCCAATGGAAGTTCGAGGCAATAACAGGTCTGTGA
>Otu777
TTTGTCTGGTTAATTGCGATAACGGTATGTTTTTAATGATTCCCCCTTCTTTTTGTTCCTTTACTAACCCTGTTATGCAG
AACGAGACCTTAACCTGCTAAATAGCCCCTCTCGCTTTGGCGGGTGGCAGGCTTCTTAGAGGGACTATCGGCTCAAGCCG
ATGGAAGTTTGAGGCAATAACAGGTCTGTGA
>Otu778
TTTGTCTGGTTAATTCCGATAACGAACGAGACTCTAGCCTACTAAATAGACTGTTGGCTTCAACACACGTCAGCAGCACT
TCTTAGAGGGACAGGCGGCGATTCAGCCGCACGAAACAGAGCAATAACAGGTCTGTGA
>Otu779
TTTGTCTGGTTAATTCCGATAACGAACGAGACCTTAACCTGCTAAATAGCCAGGCTGTTTCATCGAACGGTCGTCGGCTT
CTTAGAGGGACTATTGGCGTTTAGCCGATGGAAGTTTGAGGCAATAACAGGTCTGTGA
>Otu780
TTTGTCTGGTTAATTCCGATAACGAACGAGACTCTAGCCTGCTAAATAGTACACTCGTCACATTTGCGAGTGCTTACTTC
TTAGAGGAACAAGCGGCAACCAAGTCGCACGAAATTGAGCAATAACAGGTCTGTGA
>Otu781
TTTGTCTGGTTAATTCCGATAACGAACGAGACCTTAACCTGCTAAATAGCCCGATTGGCTTTTGCTGATTGCTGGCTTCT
TAGAGGGACTGTCAGTGTCTAACTGACGGAAGTTTGAGGCAATAACAGGTCTGTGA
>Otu782
TTTGTCTGGTTAATTCCGTTAACGAACGAGACCTTAGCCTACTAACTAGTCGATCCGTTGCTAAGCGGACTTGACTTCTT
AGAGGGACTTTGTGACTAAACACAAGGAAGTTTGAGGCAATAACAGGTCTGTGA
>Otu783
TTTGTCTGGTTAATTCCGTTAACGAACGAGACCTTAGCCTACTAACTAGTCGAACCAATCTCCGATTGGTTACGACTTCT
TAGAGGGACTTTGTGATCAAACACAAGGAAGTTTGAGGCAATAACAGGTCTGTGA
>Otu784
TTTGTCTGGTTAATTCCGTTAACGAACGAGACCTCGACCTACTAAATAGTTTGACGTAGGTTCGCCTATGTACAAGCTTC
TTAGAGGGACTGTCGGTTTGTAGCCGAAGGAAGTTCGAGGCAATAACAGGTCTGTGA
>Otu785
TTTGTCTGGTTAATTCCGTTAACGAACGAGACCTCGACCTACTAAATAGTACGGGGAATGCTTCGGCATTCACTTCCGCA
CTTCTTAGAGGGACTATCGGTGTTATAGCCGATGGAAGTTCGAGGCAATAACAGGTCTGTGA
>Otu786
TTTGTCTGGTTAATTCCGTTAACGAACGAGACTTTGACCTACTAGTTAGCAGTTGCAGAGCCGTCACGGCCTTCTGCAAT
CTTGCTTCTTAGAGGGACTTTGCGTGTTTAACGCGAGGAAGTTCAAGGCAATAACAGGTCTGTGA
>Otu787
TTTGTCTGGTTAATTCCGATAACGAACGAGACCTCAGCCTACTAAATAGTTAGGCATAGATGTTTCTATGTTTCTAACTT
CTTAGAGGGACTTTCGGTTTGTAGCCGAAGGAAGTTTGAGGCAATAACAGGTCTGTGA
>Otu788
TTTGTCTGGTTAATTCCGATAACGAACGAGACTCTGGCCTACTAAATAGACGGTGGATCCCTTCGTGGGTCCACTGACGC
TTCTTAGAGGGACGGGCAGCGTTTAGCTGCACGAGATTGAGCAATAACAGGTCTGTGA
>Otu789
TTTGTCTGGTTAATTGCGATAACGAACGAGACCTTAACCTGCTAAATAGCCCAGCTGTCTTTGGATGGTTGCCGGCTTCT
TAGAGGGACTGTCAGCGTCTAGCTGACGGAAGTTTGAGGCAATAACAGGTCTGTGA
>Otu790
TTTGTCTGGTTAATTCCGATAACGAACGAGACTCTAGCCTACTAAATAGACCGAGAGCTTACTTAACGCTCTCGGGGCTT
CTTAGAGGGACAGGCGGCGATTCAGCCGCACGAAACAGAGCAATAACAGGTCTGTGA
>Otu791
TTTGTCTGGTTAATTCCGTTAACGAACGAGACCTCGTGGTGGTGGTTGGAAGTCGACTACATGGTAGTGGTGCTTCGTCC
CACCCCGACACTCGGTGGGGAGCCGAGGGAAGATCGAGGCAATAACAGGTCTGTGA
>Otu792
TTTGTCTGGTTAATTCCGTTAACGAACGAGACCTTAACCTGCTAACTAGTTACGCCGATCACATCGATTGGCGCATTAAC
TTCTTAGAGGGACTATGAATGTTTAATTCATGGAAGTTTGAGGCAATAACAGGTCTGTGA
>Otu793
TTTGTCTGGTTAATTGCGATAACGAACGAGACCTTAACCTGCTAAATAGCCCGGTCAGCCCCGGCTGGCCGCCGGCTTCT
TAGAGGGACTATCGGCTCAAGCCGATGGAAGTTTGAGGCAATAACAGGTCTGTGA
>Otu794
TTTGTCTGGTTAATTCCGTTAACGAACGAGACCTCAGCCTGCTAAATAGTTACGCGGACCTTCTGCTCGGGTGAAGCGGT
CCATTGGGAGGGGGGCGTTCGCGCCCCCCTCCTCTGGGCCGTGGATCCTTGATGAGTCCGCGGGTACACTTCTTAGAGGG
ACTATTCATGTTTAGTGAATGGAAGTTTGAGGCAATAACAGGTCTGTGA
>Otu795
TTTGTCTGGTTAATTCCGTTAACGAACGAGACCTCAGCCTGCTAACTAGCTATGCGGAGGTATCCCTTCGCGGCCAGCTT
CTTAGAGGGACTACGGCCTTTTAGGCCGTGGAAGTTTGAGGCAATAACAGGTCTGTGA
>Otu796
TTTGTCTGGTTAATTCCGATAACGAACGAGACCTCCGCCTGCTAAATAGCACCGTACGCTTCGGCGGACGCGTGCTTCTT
AGAGGGACAATGGATGTTTAGTCCATGGAAGTTGGAGGCAATAACAGGTCTGTGA
>Otu797
TTTGTCTGGTTAATTCCGATAACGAACGAGACTCTAGCCTGCTAAATAGACGGGCGATCCTTATTTGGGTCGACCTTCGC
TTGCTTCTTAGAGGGACAAGTGGCGTTCCTAGCCACGCGAAATTGAGCAATAACAGGTCTGTGA
>Otu798
TTTGTCTGGTTAATTCCGTTAACGAACGAGACCTTAACCTGCTAAATAGACACTGTAACTTCGGTTGCAGCTGTTCTTCT
TAGAGGGACTTTGCGTGTCTAACGCAAGGAAGTTTGAGGCAATAACAGGTCTGTGA
>Otu799
TTTGTCTGGTTAATTCCGATAACGAACGAGACTCTAGCCTACTAAATAGACTGTCGGCTCATTTGCGCCGACAGGGCTTC
TTAGAGGGACAGGCGGCGATTCAGCCGCACGAAACAGAGCAATAACAGGTCTGTGA
>Otu800
TTTGTCTGTCGTCGGCAGCGTCAGATGTGTATAATAACAGGTCTGTGA
>Otu801
TTTGTCTGGTTAATTCCGATAACGAACGAGACCTTAACCTGCTAAATAGACCCGGGGCCTTAGGGAACCGGCTGTCTTCT
TAGAGGGACTGTAGGCGTTTAGCCTACGGAAGTTTGAGGCAATAACAGGTCTGTGA
>Otu802
TTTGTCTGGTTAATTCCGATAACGAACGAGACCTTAACCTGCTAACTAGTGACTACCATGTTTGGTTCCAATCAAAGGTA
GGAGAGTTGGGGCAGTGCTTCCTTTTGGGGGTGTTGTTTCAGCTTTTCTATCTTGGTTCCAAAAGACTTGGTATCTCTTT
TGTCACTTCTTAGAGGGACTATTGACGTCTAGTCAATGGAAGTTTGAGGCAATAACAGGTCTGTGA
>Otu803
TTTGTCTGGTTAATTCCGTTAACGAACGAGACCTCAGCTTGCTAACTAGTTGCGCTAACGCTTCGTTGGCGTTCACTTCT
TAGAGGGACTGTGGGCGCTTAGCTCATGGAGGTTTGAGGCAATAACAGGTCTGTGA
>Otu804
TTTGTCTGGTTAATTCCGATAACGAACGAGACTCTAGCCTGCTAAATAGACGACCGATTCCGGGGAGCCGTTTCCTTCCT
CTGTGTAGGAGCGGCATTGCCTCCGTCGGTCGATCGCTTCTTAGAGGGACAAGCGGCGCTCAGCCGCACGAGATTGAGCA
ATAACAGGTCTGTGA
>Otu805
TTTGTCTGGTTAATTCCGATAACGAACGAGACCTTAACCTGCTAAATAGTCACACCAACATTTGTTGGTGCGGACTTCTT
AGAGGGACTGACTACGTTTAGTGGTCGGAAGTTTGAGGCAATAACAGGTCTGTGA
>Otu806
TTTGTCTGGTTAATTGCGATAACGAACGAGACCTTAACTTGCTAAATAGCCCTACCCACTTTGGTGGGCAGCAGGCTTCT
TAGAGGGACTATCGGCTCAAGCCGATGGAAGTTTGAGGCAATAACAGGTCTGTGA
>Otu807
TTTGTCTGGTTAATTGCGATAACGAACGAGACCTTTACCTGCTAAATAGCCCCGCTCACTTTGGTGGGCGGCAGGCTTCT
TAGAGGGACTATCGGCTTAAGCCGATGGAAGTTAGAGGCAATAACAGGTCTGTGA
>Otu808
TTTGTCTGGTTAATTCCGATAACGAACGAGACTCTAGCCTACTAAATAGTGACTGAATTTTTAGTTCGGTCTACTTCTTA
GAGGGACAAGGGGTATTTAGCCCTACGAGATTGAGCAATAACAGGTCTGTGA
>Otu809
TTTGTCTGGTTAATTCCGTTAACGAACGAGACCTTAGCCTACTAACTAGTCGGGCAGATCTCCGATATGTCACGACTTCT
TAGAGGGACTTTGTGGATCAAACACAAGGAAGTTTGAGGCAATAACAGGTCTGTGA
>Otu810
TTTGTCTGGTTAATTCCGATAACGAACGAGACTCTGGCCTATTAAATAGACGATGTATTAAATAGTACATCGCGCTTCTT
AGAGGGACAAGCGGCTTCTAGCCGCATGAAATAGAGCAATAACAGGTCTGTGA
>Otu811
TTTGTCTGGTTAATTGCGTGTATAACAGGTCTGTGA
>Otu812
TTTGTCTGGTTAATTCCGTTAACGAACGAGACCTCTACCTGCTAAATAGTTCTGGAAACTCTCGGGTTTTTTTGCGACTT
CTTAGAGGGACTATCTGTGTGTAGCGGATGGAAGTTGGAGGCAATAACAGGTCTGTGA
>Otu813
TTTGTCTGGTTAATTCCGTTAACGAACGAGACCTCGTCCTACTAAATAGTTGATGATACTCCTTGGGTAACGTTAGCTTC
TTAGAGGGACTATCGGTTTATCAGCCGATGGAAGTTCGAGGCAATAACAGGTCTGTGA
>Otu814
TTTGTCTGGTTAATTGCGTCGTCGGCAGCGTCAGATGTGTACAATAACAGGTCTGTGA
>Otu815
TTTGTCTGGTTATCGTCGGCAGCGTCAGATGTGAATAACAGGTCTGTGA
>Otu816
TTTGTCTGGTTAATTCCGTTAACGAACGAGACCTCAGCCTGCTAACTAGTTACACGAAGAATCTTCTTTGTGGCCAACTT
CTTAGAGGGACTATTGGCGTCTAGCCAATGGAAGTTTGAGGCAATAACAGGTCTGTGA
>Otu817
TTTGTCTGGTTAATTCCGATAACGAACGAGACCTTAACCTACTAAATAGTTACCCAAATTACTTTGTTATTTGGGGACAA
CTTCTTAGAGGGACTATTGACTATTAGTCAATGGAAGTTTGAGGCAATAACAGGTCTGTGA
>Otu818
TTTGTCTGCTTAATTCCGATAACGAACGAGACTCTAGCCTGCTAAATAGTCGCATCCGGTATCCTCTGTGCTACCGGCGA
CCAACAATCTTCTTAGAGGGACAGGCGGCTTCTAGCCGCACGAGATTGAGCAATAACAGGTCTGTGA
>Otu819
TTTGTCTGGTTCGTCGGCAGCGTCAGATGTGTATAACAGGTCTGTGA
>Otu820
TTTGTCTGGTTAATTCCGATAACGAACGAGACCTTAACCTGCTAAATAGCATCCCGGAACAAGTTCTGGGAAAGCTTCTT
AGAGGGACTGTGTGGTAAAACCTCAAGGAAGTTTAAGGCAATAACAGGTCTGTGA
>Otu821
TTTGTCTGGTTAATTCCGATAACGAACGAGATCGCATCCTACTAAATAGTGGCCCTAATCGTCTATATGGGTGAAGCAGG
TCGGTGCTGTGGCGCTGGGAAACTGGCCGCTATAGTCTTTCCTGGGGATCCTTGATGTATTGGGGTCAAATTACTTCTTA
GAGGGACTGTCGGCGATTAGCCGAAGGAAGTGCGGCAATAACAGGTCTGTGA
>Otu822
TTTGTCTGGTTAATTCCGATAACGAACGAGACCTTAACCTGCTAACTAGATTGGTTTGTTACTACAAGCCAATGCTTCTT
AGAGGGACTGTCTGGTACAACCTCAAGGAAGTTTAAGGCAATAACAGGTCTGTGA
>Otu823
TTTGTCTGGTTAATTCCGATAACGAACGAGACCTTATCCTGCTTAGTAGCCACGCCGTCGTTTCGACGGTGTTCTTTGGC
TTCTTAGAGGGACTACTCGGCAACTAGCCGAGGGAAGTTTGAGGCAATAACAGGTCTGTGA
>Otu824
TTTGTCTGGTTAATTCCGATAACGAACGAGACTCTAGCCTGCTAAATAGTACGCCGATCTCTAGTCGGCGCGTACTTCTT
AGAGGGACAAGTGGCGGTAAGCCACACGAAATTGAGCAATAACAGGTCTGTGA
>Otu825
TTTGTCTGGTTAATTCCGATAACGAACGAGACCTCAGCCTGCTAAATAGGAGGCATAACCTTCTGCATGGGTGAAGCTCT
CGATGTCGGGTTGGTTCGCCAGCTCGCAACGAGAGTGGATCCTTGACGAGTTGTGTTCTTACTTCTTAGAGGGACTATTC
GCGTCTAGTGAATGGAAGTTTGAGGCAATAACAGGTCTGTGA
>Otu826
TTTGTCTGGTTAATTGCGATAACGAACGAGACCTTAACCTGCTAAATAGCCCGTATCACTTCGGTGGTACGCCGGCTTCT
TAGAGGGACTATCGGCTCAAGCCGATGGAAGTTTGAGGCAATAACAGGTCTGTGA
>Otu827
TTTGTCTGGTCGTCGGCAGCGTCAGATGTGAATAACAGGTCTGTGA
>Otu828
TTTGTCTGGTTAATTCCGATAACGAACGAGACTCTAGCCTGCTAACTAGTTCACCGATTAGTGTCTGTCGGTGCTAACTT
CTTAGAGGGACAAGTGGCGTCTAGCCACGCGAGATTGAGCAATAACAGGTCTGTGA
>Otu829
TTTGTCTGGTTAATTCCGTTAACGAACGAGACCTCGACCTGCTAAATAGTTGGACGAATCCTTCGGGATTTGCTCTTTTT
TTTAAACTTCTTAGAGGGACTATCGGCGCTTTAGCCGATGGAAGTTCGAGGCAATAACAGGTCTGTGA
>Otu830
TTTGTCTGGTTAATTCCGTTAACGAACGAGACCTCTAGGTGATGGTTGGATCGGGTCAGCCATACGGCTGTCCATACGAT
CGTTCCATCCCGACACTCGGTGGGGAGCCGAGGGAAGATGGAGGCAATAACAGGTCTGTGA
>Otu831
TTTGTCTGGTTAATTCCGATAACGAACGAGACTTTGTCCTGCTAAATAGACGTTGCTGCTCTTGCAGTACTTGTGCTTCT
TAGAGGAACATTGTGTGTTTAACGCAAGGAAGTTCAAAGCAATAACAGGTCTGTGA
>Otu832
TTTGTCTGGTTAATTCCGTTAACGAACGAGACCTTGACCTGCTAACTAGTCACGGCAAGCTTTTTTTGGCTTGCCGGCTG
CACTTCTTAGAGGGACAATCTGTGTTTCCAGCAGATGGAAGCTCGAGGCAATAACAGGTCTGTGA
>Otu833
TTTGTCTGGTTAATTGCGATAACGGACGAGACTCTTGCCGGGTAGTTATATGAACAGGAGTTTTGGGCAGCCTCTGGCTT
CACAGCTATGATGCTTACTCACTCCTCATACCCCTACCGGAACAGGCGGTATCGAAGCCGTACGAGAAAGAGCAATAACA
GGTCTGTGA
>Otu834
TTTGTCTGGTTAATTCCGTTAACGAACGAGACCTTAACCTGCTAAATAGTTACTATAACTTTGGTTGTAGATTAACTTCT
TAGAGGGACTATGGATTTTTAATCCATGGAAGTTTGAGGCAATAACAGGTCTGTGA
>Otu835
TTTGTCTGGTTAATTGCGATAACGAACGAGACCTTAACCTGCTAAATAGACAGGCTAGCTTTGGCTGGTCGCCGTCTTCT
TAGAGGGACTTTCGGTTCAAGCCGAAGGAAGTTTGAGGCAATAACAGGTCTGTGA
>Otu836
TTTGTCTGGTTAATTGCGATAACGGACGAGACTCTTGCCGGGTAGTTATATGATTAGGAGTTCTGGGCGGCCTCTGGCTT
CGGCAATGCCGTTCGCTCATTCCTCATACCCCTACCGGAACAGGCGGTATCGAAGCCGTACGAGAAAGAGCAATAACAGG
TCTGTGA
>Otu837
TTTGTCTGGTTAATTCCGATAACGAACGAGACCTTAACCTGCTAAATAGCCCGTCCTCCCAATTGCGGGAGGTCGCTGGC
TTCTTAGAGGGACGATCGGCTTCTAGCCGGTGGAGGTATGAGGTAATAACAGGTCTGTGA
>Otu838
TTTGTCTGGTTAATTCCGATAACGAACGAGACCTTAACCTGCTAACTAGCAAACGGTACGAGAGTACCATTCGGCTTCTT
AGAGGGACTGACTATGTTTAATAGTCGGAAGTTTGAGGCAATAACAGGTCTGTGA
>Otu839
TTTGTCTGGTTAATTCCGATAACGAACGAGACTCTAGCCTACTAAATAGACTGTTCAGCTTTATAGCCGGAATCACTGGG
CGTGTAGCTTCTCACACTCGTTGTGGGGGTTGCGCGTTCGGCTCTGGTGACGTTGACAGTGCTTCTTAGAGGGACAGGCG
GCGGTTCAGCCGCACGAAACAGAGCAATAACAGGTCTGTGA
>Otu840
TTTGTCTGGTTAATTCCGTTAACGAACGAGACCTCGACCTGCTAAATAGTATTAGGAATCTCTTGATTCTTTGATACTTC
TTAGAGGGACTATCGGTTCTTAGCCGATGGAAGTTCGAGGCAATAACAGGTCTGTGA
>Otu841
TTTGTCTGGTTAATTCCGATAACGAACGAGACCTTAACCTGCTAAATAGCCAGGCCGGCTTTTGCTAGTCTGGGCTTCTT
AGAGGGACTGTCAGCGTCTAGCTGACGGAAGTTTGAGGCAATAACAGGTCTGTGA
>Otu842
TTTGTCTGGTTAATTCCGTTAACGAACGAGACTTTGACCTGCTAAATAGACACTGTAGCATATGCTATGGTTGTTCTTCT
TAGAGGGACTTTGCGTGTCTAACGCAAGGAAGTTCAAAGCAATAACAGGTCTGTGA
>Otu843
TTTGTCTGGTTAATTCCGTTAACGAACGAGACTTTGACCTGCTAAATAGTCACTACAGTTCCTGACTGTAGCTGTGCTTC
TTAGAGGGACTTTGCGTGTTTAACGCAAGGAAGTTCAAAGCAATAACAGGTCTGTGA
>Otu844
TTTGTCTGGTTAATTCCGATAACGAACGAGACTCTGGCCTACTAAATAGTGGCTCGATTGCTACTGTCGAGAACACTTCT
TAGAGGGACAAGTGGTGTTCAGCCACACGAAATTGAGCAATAACAGGTCTGTGA
>Otu845
TTTGTCTGGTTAATTCCGATAACGAACGAGACTCTAGCCTACTAAATAGACCATTGGCTTTAACACGCCAATGGGACTTC
TTAGAGGGACAGGCGGTGATTCAACCGCACGAAACAGAGCAATAACAGGTCTGTGA
>Otu846
TTTGTCTGGTTAATTCCGTTAACGAACGAGACCTTAACCTGCTAAATAGTCACGCGATTCTCGAATCGTGGTTGTACTTC
TTAGAGGGACTATCGGTGTTTAACCGATGGAAGGAAGGCAATAACAGGTCTGTGA
>Otu847
TTTGTCTGGTTAATTCCGTTAACGAACGAGACCTCAGCCTGCTAAATAGTTGCGCCAACCTTCTAATTTGGGTGAAGGGT
TGGAATGGTGGGGTGGCTTTTTTTTAAAAAGCTATCTCATTTTCCAATTTGGATCCTTGATGAGTTGGTGAATATACTTC
TTAGAGGGACTATTAGTATCTAGCTAATGGAAGTTTGAGGCAATAACAGGTCTGTGA
>Otu848
TTTGTCTGGTTAATTCCGATAACGAACGAGACTCTAGCCTACCAAATAGATCGTCAGCTTACAAACGTTGGCGAGACTTC
TTAGAGGGACAGGCGGCGATTCAGCCGCACGAAACAGAGCAATAACAGGTCTGTGA
>Otu849
TTTGTCTGGTTAATTCCGATAACGAACGAGACTCTGACCTGCTAAATAGTACGTCGGTATTGACATCCAGCAATGGGTGT
TCTAGCCGGCGCTGACTTCTTAGAGGGATTCGCAGTATTCAAACTGCACGAGATAGAGCAATAACAGGTCTGTGA
>Otu850
TTTGTCTGGTTAATTCCGTTAACGAACGAGACCTTATCCTGCTAACTAGTTACGCCGATTCTTCATATTGGCGGATCGAC
TTCTTAGAGGGACTATGAATGTTTAATTCATGGAAGTTTGAGGCAATAACAGGTCTGTGA
>Otu851
TTTGTCTGGTTAATTGCGATAACGAACGAGACCTCGGCCCTTAAATAGCCCGGCCCGCGTTTGCGGGCTGCTGGCTTCTT
AGGGGGACTATCAGCTCAAGCTGATGGAAGTACGTGGCAATAACAGGTCTGTGA
>Otu852
TTTGTCTGGTTAATTCCGATAACGAACGAGACTCCTTCCTGCTAAATAGCCGGCGCGTCAACCTTTGCGCGTCGGATTCT
TCTTAGAGGGACTGGCGGCTTCCAGCCGCACGAGATGGAGCAATAACAGGTCTGTGA
>Otu853
TTTGTCTGGTTAATTCCGTTAACGAACGAGACCTCGACCTGCTAAATAGTTGAGCAAACTCTTCGGGGTTTGTATTAACT
TCTTAGAGGGACTTTTAGCGACTAGCTAAAGGAAGTTCGAGGCAATAACAGGTCTGTGA
>Otu854
TTTGTCTGGTTAATTCCGATAACGGACGAGACCTCGACCTGCTAACTAGAAGCACTTTACTTGTAAGGTGTTCTCTTCTT
AGAGGGACTTTGGGAGTTTATCTCAAGGAAGTTCGAGCCTATAACAGGTCTGTGA
>Otu855
TTTGTCTGGTCAATAACAGGTCTGTGA
>Otu856
TTTGTCTGGTTAATTCCGATAACGAACGAGACCTTAACCTGCTAAATAGCCGGGCCGGCTTTGGCTGGTCCCTAGGCTTC
TTAGAGGGACTGTCGGCATCTAGTCGACGGAAGTTTGAGGCAATAACAGGTCTGTGA
>Otu857
TTTGTCTGGTTAATTCCGTTAACGAACGAGACCTTAGCCTACTAAATAGTCAGTCCAATCTTTATTGTTCGTGACTTCTT
AGAGGGACTTTGTGGTTTCAAACACAAGGAAGTTTGAGGCAATAACAGGTCTGTGA
>Otu858
TTTGTCTGGTTAATTCCGATAACGAACGAGACTCTAGCCTACTAAATAGTGACTAGATCGCTTCGGCAGTCTAGTATTTA
CTTCTTAGAGGGACAAGAGGTGTCTAGCCTCACGAGATTGAGCAATAACAGGTCTGTGA
>Otu859
TTTGTCTGGTTAATTCGTCGGCAATAACAGGTCTGTGA
>Otu860
TTTGTCTGGTTAATTCCGTTAACGAACGAGACCTTAACCTGCTAAATATGCCGCGCTAACCCGTCCATCAAAACCCATGC
GCGGCTCACGAGGTCCGCTGCGTGGTGGTTGTCGCTTCACGGCGGCAGTCATCGCGCCGGCAGGGCCCGGGTCCGTGTGG
GCGGTAGGGTTCGGCGTCTGTGCTTCTTAGAGGGACTGCTGGCGCCTAGTCAGCGGAAGTTTGAGGCAATAACAGGTCTG
TGA
>Otu861
TTTGTCTGGTTAATTGCGTGTATAAGAGACAGGTCTGTGA
>Otu862
TTTGTCTGGTTAATTCCGTTAACGAACGAGACCTTGGCCTGCTAACTAGCTACACGGAGTCATCCCTTCGTGGTCAGCTT
CTTAGAGGGACTATGGCCGTTTAGGCCATGGAAGTTTGAGGCAATAACAGGTCTGTGA
>Otu863
TTTGTCTGGTTAATTGCGATAACGAACGAGACCTTGACCTACTAAATAGCCCGATTAACTTTTGTTGGTCGCTGGCTTCT
TAGAGGGACTTTTGGCTCAAGCCAAAGGAAGTACGAGGCAATAACAGGTCTGTGA
>Otu864
TTTGTCTGGTTAATTCCGATAACGAACGAGACCTTAACCTGCTAAATAGTCAGGCTCTCTTTGGAGGGTCGCCGACTTCT
TAGAGGGACTGTCGACGTCTAGTCGACGGAAGTTTGAGGCAATAACAGGTCTGTGA
>Otu865
TTTGTCTGGTTAATTCCCTTAACGAACGAGACCTTAACCTGCTAACCTAGACGCGGTGATCTTTTCGCCGTTGTGCTTCT
TAGAGGGACTATGCGTCAAAAAATGCATGGAAGTTTGAGGCAATAACAGGTCTGTGA
>Otu866
TTTGTCTGGTTAATTCCGATAACGAACGAGACCTTAACCTGCTAAATAATCTACCTCATTTCATGGGGTCTGATTTCTTA
GAGGGACTATGTGACGATAAGCACATGGAAGTTTGAGGCAATAACAGGTCTGTGA
>Otu867
TTTGTCTGGTTAATTCCGATAACGAACGAGACCTTAACCTGCTAAATAGATTAGCTGGCTTTTGCTGGCTACTATCTTCT
TAGAGGGACTGTCAGCGTCTAGCTGACGGAAGTTTGAGGCAATAACAGGTCTGTGA
>Otu868
TTTGTCTGGTTAATTCCGTTAACGAACGAGACCTCGACCTGCTAAATAGTTGATGCAATTCTTTTTGGGATTGTGTTCGC
TTCTTAGAGGGACTATCGGATAATCAGCCGATGGAAGTACGAGGCAATAACAGGTCTGTGA
>Otu869
TTTGTCTGGTTAATTCCGTTAACGAACGAGACCTTAACCTGCTAAACTAGGAGCCTAATATTCATTAGGTTTCCTTCTTA
GAGGGACTAAGTGTTTAAGCACATGGAAGTTTGAGGCAATAACAGGTCTGTGA
>Otu870
TTTGTCTGGTTAATTCCGATAACGAACGAGACCTTAACCTGCTAAATAGCCCAGCCGTCTTTGGATGGTTGCCGGCTTCT
TAGAGGGACTGTTAGTTTTCAACTAACGGAAGTTTGAGGCAATAACAGGTCTGTGA
>Otu871
TTTGTCTGGTTAATTCCGATAACGAACGAGACTCTAGCCTACTAAATAGATCGCGCGGCTTACAAACGCCGTCGAACGCT
TCTTAGAGGGACAGGCGGTGATTCAACCGCACGAAACAGAGCAATAACAGGTCTGTGA
>Otu872
TTTGTCTGGTTAATTCCGATAACGAACGAGACTCTAGCCTGCTAAATAGATGGGCGATCGTATTACGGTCGACCCAACTT
GCTTCTTAGAGGGACAAGTGGCGTTCCTAGCCACGCGAAATTGAGCAATAACAGGTCTGTGA
>Otu873
TTTGTCTGGTTAATTGCGATAACGGTTAGTTACCCACTAAAAATTTGTATGTTTCTGTTCCTTTACTAACATATTTTTGT
AGAACGAGACCTTAACCTGCTAAATAGCCCTTCTCGCTTTGGCGGGTAGCAGGCTTCTTAGAGGGACTATCGGCTCAAGC
CGATGGAAGTTTGAGGCAATAACAGGTCTGTGA
>Otu874
TTTGTCTGCTTAATTGCGATAACGGACGAGACTCTTGCCGGGTAGTTATGTGAACAGGAGTTTTGGGCGGCCTCTGGTTT
CGGCTACGCCGTTCGCTCACTCCTCATACCCCTACCGGAACAGGCGGTATCGAAGCCGTACGAGAAAGAGCAATAACAGG
TCTGTGA
>Otu875
TTTGTCTGGTTAATTCCGTTAACGAACGAGACCTCAGCCTGCTAAATAGTTATGCAAACCTTCTACTCGGGTGAAGCCTA
CAGCAGGGTTGGTGGCCTCGGCTATCAACTCCCTGTGGGTGGATCCTTGATGAGTTTGCAGATACACTTCTTAGAGGGAC
TATTCGAATCTAGCGAATGGAAGTTTGAGGCAATAACAGGTCTGTGA
>Otu876
TTTGTCTGGTTAATTCCGTTAACGAACGAGACCTTAACCTGCTAACTAGTTGCTCTTATGAAAATAGGAGTCTAACTTCT
TAGAGGGACTTTATGTGCAAGCATAAGGAAGTTTGAGGCAATAACAGGTCTGTGA
>Otu877
TTTGTCTGGTTAATTCCGTTAACGAACGAGACCTCGACCTGCTAAATAGTACTCGTTATTCATGGATAATCGAGGCACTT
CTTAGAGGGACTATCGGCGGTTTACCCGATGGAAGTTCGAGGCAATAACAGGTCTGTGA
>Otu878
TTTGTCTGGTTAATTCCGTTAACGAACGAGACCTCGACCTACTAAATAGTTTGTTCAACCCTTGGGTTGGTGCAAGCTTC
TTAGAGGGACTATCGGTGACTAGCCGATGGAAGCTCGAGGCAATAACAGGTCTGTGA
>Otu879
TTTGTCTGGTTAATTCCGATAACGAACGAGACCTTAACCTGCTAAATAGCCCGGCCGGCTTTCGCTGGCCTCTGGCTTCT
TAGAGGGACTGTCGGCGTCTAGTCGACGGAAGTTTGAGGCAATAACAGGTCTGTGA
>Otu880
TTTGTCTGGTTAATTCCGATAACGAACGAGACCTCCGCCTGCTAAATAGCATACCGATGTACGCATCGTGGCATGCTTCT
TAGAGGGACAATGGGTGTTTAGCCCATGGAAGTTGGAGGCAATAACAGGTCTGTGA
>Otu881
TTTGTCTGGTTAATTGCGATAACGGTAAGTTTATTGTCACCCAATAACTCTTTTCATCTGCTTTTTGTTCCTTTGCTAAC
ATAATTTTGTAGAACGAGACCTTAACCTGCTAAATAGCCCTGCTCACTTTGGTGGGCAGCAGGCTTCTTAGAGGGACTAT
CGGCTCAAGCCGATGGAAGTTTGAGGCAATAACAGGTCTGTGA
>Otu882
TTTGTCTGGTTAATTCCGATAACGAACGAGACCTTAACCTGCTAAATAGTTACGCGAACTCAGCCACCCGTCAAAAAGGT
GGTGGTCCAGCGGTCAACTTCTTAGAGGGACTGTCGGTGTTTAACCGACGGAAGTTTGAGGCAATAACAGGTCTGTGA
>Otu883
TTTGTCTGGTTAATTCCGTTAACGAACGAGACCTTAACCTGCTAAATAGTAACGTTCACTATGGTGGACGGCGACTTCTT
AGAGGGACTATAGACGTTTAGTCTATGGAAGTTTGAGGCAATAACAGGTCTGTGA
>Otu884
TTTGTCTGGTTAATTCCGATAACGAACGAGACTCTAGCCTACTAAATAGACTGTTCGGCTTTATAGCTGGAATCACCGGG
CGCGTAGCTCTTTCGCTCTCACGGGCGGGGGGTTGCGCGTTCGGCTCTGGTGACGCCGGCAGTGCTTCTTAGAGGGACAG
GCGGCGGTTCAGCCGCACGAAACAGAGCAATAACAGGTCTGTGA
>Otu885
TTTGTCTGCTTTCGTCGGCAGCGTCAGATGTGTATAACAGGTCTGTGA
>Otu886
TTTGTCTGGTTAATTCCGATAACGAACGAGACGCCAGCCTGCTAAATAGCTCTGGGAAGGCTTTATAGCTTTTCTTGATA
GCTTCTTAGAGGGACTACGAGTTCTACAAGCTCGGGGAAGCTTGGCGCAATAACAGGTCTGTGA
>Otu887
TTTGTCTGGTTAATTCCGTTAACGAACGAGACTCTAGCCTGCTAACTAGTCGACTCCGGGATCCTCTGCGCTCCCGGCGA
ATTCCGATCTTCTTAGAGGGACAGGCGGCTTCTAGCCGCACGAGATTGAGCAATAACAGGTCTGTGA
>Otu888
TTTGTCTGGTTAATTCCGATAACGAGCGAGACTCAAGCCTACTAACTAGTGCGAGCATTGCCTCTGTGCCGCGCACTTCT
TAGAGGGATCGGCTGCGTTCTAGCAGCACGAAACTGAGCAATAACAGGTCTGTGA
>Otu889
TTTGTCTGGTTAATTCCGATAACGAACGAGACTCTGGCCTACTAACTAGACGTCAGATCCTTTATGGGTCTGTCGTAGCT
TCTTAGAGGGACGGGCGGCGTTTAGCCGCACGAGAATGAGCAATAACAGGTCTGTGA
>Otu890
TTTGTCTGGTTAATTGCGATAACGGACGAGACTCTTGCCGGGTAGTTATGTGAGCAGGAGTTTTGGGCAGCCCCTGGCTT
GGGCTACGCTGCCCGCTCACTCCTCATAGCCCTACTGGAACAGGCGGTATCGAAGCCGTACGAGAAAGAGCAATAACAGG
TCTGTGA
>Otu891
TTTGTCTGGTTAATTCCGATAACGAACGAGACCTTAACCTGCTAAATAGCCAAGCTGTCTTTGGATGGTTTCCGGCTTCT
TAGAGGGACTGTCAGTGTCTAACTGACGGAAGTTTGAGGCAATAACAGGTCTGTGA
>Otu892
TTTGTCTGGTTAATTGCTCGTCGGCAGCGTCAGATGTGTATAAGAGACAGTTTGTCTGTGA
>Otu893
TTTGTCTGGTTAATTCCGTTAACGAACGAGACCTCGACCTGCTAAATAGTCGATCATACTCTTTGGGTAAGGTTGGCTTC
TTAGAGGGACTATCGGTTTTTAGCCGATGGAAGTTCGAGGCAATAACAGGTCTGTGA
>Otu894
TTTGTCTGGTTAATTCCGCAGTTTGTCTGGTTAATTGCAGATGTGTATAACAGGTCTGTGA
>Otu895
TTTGTCTGGTTAATTCCGATAACGAACGAGACCTTATTCTGCTAAATAGTCTCCTCAACTTTGGTTGGGAATTTTAGTAG
ACTTCTTAGAGAGACTATCAATGTTTAATTGATGGAAGTTTGAGGCAATAACAGGTCTGTGA
>Otu896
TTTGTCTGGTTAATTCCGTTAACGAACGAGACCTCGGCCTACTAAATAGTACGTTAAACTCTTTGGGTTTGGCGGCACTT
CTTAGGGGGACTATCGATGTAAATCGATGGAAGCTCGAGGCAATAACAGGTCTGTGA
>Otu897
TTTGTCTGGTTAATTCCGATAACGAACGAGACTCTAGCCTACTAAATAGAAGGCAAATCTCTAGTTTGCCGTACTTCTTA
GAGGGACTAGGGGCGTCTAGCCTCACGAGATTGAGCAATAACAGGTCTGTGA
>Otu898
TTTGTCTGGTTAATTCCGATAACGAACGAGACCTTAACCTACTAACTAGACCGTTGAGTTAATACTCGGCGGAGCTTCTT
AGAGGGACTGTGTGGTAAAACCTCAAGGAAGTTTAAGGCAATAACAGGTCTGTGA
>Otu899
TTTGTCTGGTTAATTCCGTTAACGAACGAGACCCCCGCCTGCTAACTAGTCGTACCAATGCCTAGCCTTGGTGTCGGCTT
CTTAGAGGGACTTTCGGTGACTAACCGAAGGAAGTTGGGGGCAATAACAGGTCTGTGA
>Otu900
TTTGTCTGGTTAATTCCGATAACGAACGAGACCTTAACCTGCTAAATAGTCAGGCCGGCTCCGGCCGGTCGCCGACTTCT
TAGAGGGACTGTCGGCTTTTAGCCGACGGAAGTTTGAGGCAATAACAGGTCTGTGA
>Otu901
TTTGTCTGGTTAATTCCGTTAACGAACGAGACCTCAGCCTGCTAAATAGTCATGCGAACCCTTCCGCCCCAAAGAGGACA
CGGCCCGGGGCGGGGGTCCCGGGGGGGGGAGGGGGTCAAACCTCTCTTCCCCTCGGGGTCCAACCCCCGTCTTCGCTCGG
CCGCCCTCTGGTGGGGTTCGTAGCGGCGCTTCTTAGAGGGACTATGCAATCCCAGTGCATGGAAGTTTGAGGCAATAACA
GGTCTGTGA
>Otu902
TTTGTCTGGTTAATTCCGTTAACGAACGAGACCTTAGCCTGCTAACTAGTCGATTCAACCTTTGTTGTCTTCGACTTCTT
AGAGGGACTTTGTGAACAAACACAAGGAAGTTTGAGGCAATAACAGGTCTGTGA
>Otu903
TTTGTCTGGTTAATTCCGATAACGAACGAGACCTTACCCTGCTAACTAGCCCCACTGGCGCTTGTCGCTGCTGGCTGGCT
TCTTAGAGGGACTGTGCTGCGGATCAAAGCGCACGGAAGTTTGAGGCAATAACAGGTCTGTGA
>Otu904
TTTGTCTGGTTAATTCCGATAACGAACGAGACCTTATTCTGCTAAATAGTTTCCACAACTTTGGTTGTGATTAGTAAACT
TCTTAGAGAGACTATCAATGTTTAATTGATGGAAGTTTGAGGCAATAACAGGTCTGTGA
>Otu905
TTTGTCTGGTTAATTCCGATAACGAACGAGACCTTAACCTGCTAACTAGTTTTACTCATTACATGGGTATTAACTTCTTA
GAGGGACTATGTGTGGAAAACCACATGGAAGTTTGAGGCAATAACAGGTCTGTGA
>Otu906
TTTGTCTGGTTAATTCCGATAACGAACGAGACCTTATTCTGCTAAATAGTTCCCTCAACTTTGGTTGGGATATTGTGAAC
TTCTTAGAGAGACTATCAATGTTTAATTGATGGAAGTTTGAGGCAATAACAGGTCTGTGA
>Otu907
TTTGTCTGGTTAATTCCGATAACGGACGAGACCTCGACCTGCTAACTAGAAGCTACTGAATTCAGTGGTGTTCTTCTTAG
AGGGACTTTGGGAGTCTATCTCAAGGAAGTTCGAGCCTATAACAGGTCTGTGA
>Otu908
TTTGTCTGGTTAATTCCGATAACGAACGAGACTCTGGCCTACTAACTAGTAACCAGATTTGGTTTGTCTGGTTGACTTCT
TAGAGGGACAAGCAGTGTTCAGCTGCATGAAAAAGAGCAATAACAGGTCTGTGA
>Otu909
TTTGTCTGGTTAATTCCGATAACGAACGAGACCTTAACCTGCTAACTAGTCGTACTCATTATATGGGTACCGACTTCTTA
GAGGGACTATGTGTCGAAAAGCACATGGAAGTTTGAGGCAATAACAGGTCTGTGA
>Otu910
TTTGTCTGGTTAATTCCGATAACGAACGAGACCTTAACCTGCTAAATAGTCAGATCGGCTCCGGCTGATATTTTGACTTC
TTAGAGGGACTGTCAGTGTCTAACTGACGGAAGTTTGAGGCAATAACAGGTCTGTGA
>Otu911
TTTGTCTGGTTAATTGCGATAACGAACGAGACCTTAACCTGCTAAATAGCCAGGCCGGCTCTTGCTGGTCGCAGGCTTCT
TAGAGGGACTGTCGGTGTCTAACCGACGGAAGTTTGAGGCAATAACAGGTCTGTGA
>Otu912
TTTGTCTGGTTAATTCCGATAACGAACGAGACCTTAACCTGCTAAATAGTTACGTTTACCTTTGTGTAGACGGTCAACTT
CTTAGAGGGACTGCTGATGTTTAATCAGTGGAAGTTTGAGGCAATAACAGGTCTGTGA
>Otu913
TTTGTCTGGTTAATTCCGATAACGAACGAGACTCCGACCTGCTAAATAGTACGCTGGTATTGGCAGCTCCTCGCGGGTTG
TTTCTTGCCAGTGCTGACTTCTTAGAGGGATTCGCAGTATTCAAACTGCACGAGATGGAGCAATAACAGGTCTGTGA
>Otu914
TTTGTCTGGTTAATTCCGTTAACGAACGAGACTTTGACCTGCTAAATAGACACTATAGCTTTGGCTATGGCTGTGCTTCT
TAGAGGGACTTTGTGTGTCTAACGCAAGGAAGTTCAAAGCAATAACAGGTCTGTGA
>Otu915
TTTGTCTGCTTAACAGGTCTGTGA
>Otu916
TTTGTCTGGTTAATTCCGATAACGAACGAGACTCTAGCCTACTAAATAGACTACCGGTCCTTTGTGCCGGTAGGACTTCT
TAGAGGGACAGGCGGCGACTCAGCCGCACGAAACAGAGCAATAACAGGTCTGTGA
>Otu917
TTTGTCTGGTTAATTCCGTTAACGAACGAGACCTCGACCTGCTAAATAGTCTGCCGAAGCCTTTGGCTTTGTGTAGCACT
TCTTAGAGGGACTATCGGCTCCAAGCCGGTGGAAGTTCGAGGCAATAACAGGTCTGTGA
>Otu918
TTTGTCTGGTTAATTCCGATAACGAACGAGACCTTAACCTGCTAAATAGTCACATTCACTTTGGTGGATGCATTGGCTTC
TTAGAGGGACTATGTACGTTTAGTGCATGGAAGTTTGAGGCAATAACAGGTCTGTGA
>Otu919
TTTGTCTGGTTAATTCCGATAACGAACGAGACCTTAACCTGCTAAATAGTCGGGCTGGCTTTCGCTCGCCCTCGGCTTCT
TAGAGGGACTGTCGGCGTCTAGTCGACGGAAGTTTGAGGCAATAACAGGTCTGTGA
>Otu920
TTTGTCTGGTTAATTCCGATAACGAACGAGACTCTAGCCTACTAAATAGACTGCCGTTCCTTTCCTGTGACGGCAGGACT
TCTTAGAGGGACAGGCGGCGACTCAGCCGCACGAAACAGAGCAATAACAGGTCTGTGA
>Otu921
TTTGTCTGGTTAATTCCGATAACGAACGAGACTCTAGCCTGCTAACTAGTTACGTCGTGTTCATTCGCGACCGTAGACTT
CTTAGAGGGACAGGTGGCGTTTAGCCACACGAAATTGAGCAATAACAGGTCTGTGA
>Otu922
TTTGTCTGGTTAATTCCGATAACGAACGAGACTCTAGCATGCTAAATAGTCGCATCCGGTATCCTCTGTGCTCCAGGCGA
CTCTTAATCTTCTTAGAGGGTCAGGCTGCTTCTAGCCGCACGAGATTGAGCAATAACAGGTCTGTGA
>Otu923
TTTGTCTGGTTAATTCCGATAACGAACGAGACTCTAGCCTACTAAATAGATCGTCAGCTTACAAACGTTGACGACTACTT
CTTAGAGGGACAGGCGGTGATTCAACCGCACGAAACAGAGCAATAACAGGTCTGTGA
>Otu924
TTTGTCTGGTTAATTCCGATAACGAACGAGACTCTAGCCTACTAAATAGACGGTCGATTCTCTGAATGTCTGACCGATCT
TCTTAGAGGGACAGGCGGCTCTCAGCCGCACGAAATTGAGCAATAACAGGTCTGTGA
>Otu925
TTTGTCTGGTTAATTGCGATAACGAACGAGACCTTAACCTGCTAAATAGCCCCGCTCGCTTTGGCGGGCGGCAGGCTTCT
TAGAGGGACTATCGGCTCAAGCCGATGGAAGTGCGCGGCAATAACAGGTCTGTGA
>Otu926
TTTGTCTGGTTAATTCCGTTAACGAACGAGACCTCAACCTGCTAAATAGTACCGTTAATCTTTGGATTGACTGGCGACTT
CTTAGAGGGACTATCGGTGTGTAACCGATGGAAGTTTGAGGCAATAACAGGTCTGTGA
>Otu927
TTTGTCTGGTTAATTGCGTGTGTATAAGAGACAGGTCTGTGA
>Otu928
TTTGTCTGGTTAATTCCGTTAACGAACGAGACCTCAGCCTGCTAACTAGTTACGCGAACATCCGTGTTCGCGGCCAACTT
CTTAGAGGGACTATCGGCGTTTAGCCGGCTGGAAGTTTGAGGCAATAACAGGTCTGTGA
>Otu929
TTTGTCTGGTTAATTCCGATAACGAACGAGACCTTAACCTGCTAAATAGCCAGGCCGGCTCCCGCTGGTCGCAGGCTTCT
TAGAGGGACTGTCGGCGTCTAGCTGACGGAAGTTTGAGGCAATAACAGGTCTGTGA
>Otu930
TTTGTCTGGTTAATTCCGATAACGAACGAGACTCTGGCCTATTAAATAGTCGGTATATCTAGAAAAAGTGTACCGTACTT
CTTAGAGGGACAACCGGCGTCTAGCCGCGTGAAATAGAGCAATAACAGGTCTGTGA
>Otu931
TTTGTCTGGTTAATTCCGATAACGAACGAGACTCTGGCCTACTAAATAGGAGGTGGATCTTTGTGTCCATTCTGTCTTCT
TAGAGGGACAAGGCAGCTCCAAGCTGCGTGAAATGGGGCAATAACAGGTCTGTGA
>Otu932
TTTGTCTGGTTAATTCCGATAACGAACGAGACCTTAACCTGCTAACTAGTGTGCCGAACTTTTGTTCGGAGCTCTTCTTA
GAGGGACTGACTATGTTTAATAGTCGGAAGTTTGAGGCAATAACAGGTCTGTGA
>Otu933
TTTGTCTGGTTAATTCCGATAACGAACGAGACTCTAGCCTACTAAATAGACTGTTCAGCTTTATAGCCGGAATCACCGGG
CATGTGGCTCGCGCTCGCGTGGGTTGCATGTTCGGCTCTGGTGACGCTGGCAGTGCTTCTTAGAGGGACAGGCGGCGGTT
CAGCCGCACGAAACAGAGCAATAACAGGTCTGTGA
>Otu934
TTTGTCTGCTTAATTGCGATAACGAACGAGACCTTAACCTGCTAAATAGCCAGGCCCGCTTCGGCGGGTCGCCGGCTTCT
TAGAGGGACTATCGGCTCAAGCCGATGGAAGTTTGAGGCAATAACAGGTCTGTGA
>Otu935
TTTGTCTGGTTAATTCCGTTAACGAACGAGACCTTAGCCTACTAACTAGTCGATTCAACCTTAGTTGTTTCCGACTTCTT
AGAGGGACTTTGTGACTAAACACAAGGAAGTTTGAGGCAATAACAGGTCTGTGA
>Otu936
TTTGTCTGGTTAATTCCGATAACGAACGAGACTCTAGCCTGCTAAATAGTCGATGATTTCAATCCGGGATCCTTTAATGG
CTCCCGGCGAAAACAACTCTTCTTAGAGGGACAGGCGGCTCCTAGCCGCACGAGATTGAGCAATAACAGGTCTGTGA
>Otu937
TTTGTCTGGTTAATTCCGATAACGAACGAGACTCTAGCCTGCTAAATAGGCGTACATTCTGGTATCTCGAAGGCCCCTCG
GCCTTGTGTCGGGCGGGTTTTTACTACCGACGTACAAACAAATCTTCTTAGAGGGACAGGCGGCTTCTAGCCGCACGAGA
TTGAGCAATAACAGGTCTGTGA
>Otu938
TTTGTCTGGTTAATTGCGATAACGAACGAGACCTTAACCTACTAAATAGCCCGGCTAGCTTTGGCTGGTCGCTGGCTTCT
TAGAGGGACTTTTGGCTCAAGCCAAAGGAAGTTTGAGGCAATAACAGGTCTGTGA
>Otu939
TTTGTCTGGTTAATTCCGTTAACGAACGAGACCTTATTCTGCTAAATAGTTACGTTAACTTTGGTTGACGGTCAACTTCT
TAGAGAGACTATGGATGTTTAATCCATGGAAGTTTGAGGCAATAACAGGTCTGTGA
>Otu940
TTTGTCTGGTTAATTCCGATAACGAACGAGACCTCCGCCTGCTAAATAGTTGGCCTTTCTCCGGAAAGGACCCGCTTCTT
AGAGGGACTATGGGTGGTTAGCCCATGGAAGTTGGAGGCAATAACAGGTCTGTGA
>Otu941
TTTGTCTGGTTAATTCCGATAACGAACGAGACCTTAACCTGCTAGTTGGTGCGCACCAGGTTTCTGGTGTTGCGCCTCTT
AGAGGGACAGCCTGCTCCAAGCAGGAGGAAGTTTGAGGCAATAACAGGTCTGTGA
>Otu942
TTTGTCTGGTTAATTCCGATAACGAACGAGACCGTAATCTCTAGTTGAGGATGTCGGCTTTTTGCTGGCTGCCCTCTTCT
TAGAGGGACTGAGCACGTTTAGTGCTTGGAAGTTTGCGGCAATAACAGGTCTGTGA
>Otu943
TTTGTCTGGTTAATTGCGATAACGGACGAGACTCTTACCGGGTAGTTATATGATCAGGAGTTTTAGGCGGCCTCTGGCCT
AACGGCTACGCTGTCTGCTCACTCCTCATACCCCTACCGGAACAGGCGGTATCGAAGCCGTACGAGAAAGAGCAATAACA
GGTCTGTGA
>Otu944
TTTGTCTGGTTAATTCCGTTAACGAACGAGACCTCGACCTGCTAAATAGTTCGGCGAATCTTCGGGTTCGTACGCAACTT
CTTAGAGGGACTATCGGTTCGCAGCCGGTGGAAGTTCGAGGCAATAACAGGTCTGTGA
>Otu945
TTTGTCTGGTTAATTCCGAGGCAATAACAGGTCTGTGA
>Otu946
TTTGTCTGGTTAATTCCGTTAACGAACGAGACCTCAACCTACTAAATAGTCTGACGTAGTCTTCTGACTATGGACGGACT
TCTTAGAGGGACTGTCGGTTTGTAGCCGAAGGAAGTTTGAGGCAATAACAGGTCTGTGA
>Otu947
TTTGTCTGGTTAATTCCGATAACGAACGAGACCTTAACCTGCTAAATAGTTGCAATCACTCTGGTGGTTGATCAACTTCT
TAGAGGGACTATAGACGTTTAGTCTATGGAAGTTTGAGGCAATAACAGGTCTGTGA
>Otu948
TTTGTCTGGTTAATTCCGATAACGAACGAGACTCTAGCCTATTAAATAGATGATATATCGTCTTCGTATATCAAGCTTCT
TAGAGGGACGAGCAGCTTCTAGCTGCACGAGATTGAGCAATAACAGGTCTGTGA
>Otu949
TTTGTCTGGTTAATTCCGTTAACGAACGAGACCTCGACCTGCTAAATAGTTTTGGCGAACAACTTCTGTTCGCACAAAAC
TTCTTAGAGGGACTATCGGTGCGTAGCCGATGGAAGTTCGAGGCAATAACAGGTCTGTGA
>Otu950
TTTGTCTGGTTAATTCCGATAACGAACGAGACTCTGGCCTATTAAATAGACGTTCAATCTCATATGTTGTTGAACGCTCT
TCTTAGAGGGACAGGCGGCTTTTAGCCGCACGAGATAGAGCAATAACAGGTCTGTGA
>Otu951
TTTGTCTGGTTAATTCCGTTAACGAACGAGACCCGGGTTCTTAACGTCAAGCAGTATATTACTGATTTTGTCACTTAAGA
AGACAGGCTGTGTTAAGCAGCAGGAAGTCCGGGCAATAACAGGTCTGTGA
>Otu952
TTTGTCTGGTTAATTGCGATAACGAACGAGACCTTAACCTGCTAAATAGCCCGGTTGGCTTTGGCCGGCCGCCGGCTTCT
TAGAGGGACTATCGGCTTGAGCCGATGGAAGTTTGAGGCAATAACAGGTCTGTGA
>Otu953
TTTGTCTGGTTAATTCCGATAACGAACGAGACTCTAGCCTATTAAATAGACTGTCAACTCATATGCGTTGACAGGACTTC
TTAGAGGGACAAGCGGTGTTTCAACCGCACGAAACAGAGCAATAACAGGTCTGTGA
>Otu954
TTTGTCTGGTTAATTCCGTTAACGAACGAGACCTCGACCTGCTAAATAGTTGAGTCAAGAGTTCGCTCTTGATTTCAACT
TCTTAGAGGAACTGCTGCCGTTCTAGGCAGAGGAAGTACGAGGCAATAACAGGTCTGTGA
>Otu955
TTTGTCTGTCGTCGGCAATAACAGGTCTGTGA
>Otu956
TTTGTCTGGTTAATTCCGATAACGAACGAGACCTTAACCTACTAACTAGATCGCAGTGTTACTACACTGCGGCGCTTCTT
AGAGGGACTGTGTGGTAAAACCTCAAGGAAGTTTAAGGCAATAACAGGTCTGTGA
>Otu957
TTTGTCTGGTTATTGCAATAACAGGTCTGTGA
>Otu958
TTTGTCTGGTTAATTCCGTTAACGAACGAGACCCCTGCCTGCTAAATAGTCTGGTGAATGAGTATTCATTGACTTGGACT
TCTTAGAGGGACTTTCGGTGACTAACTGAAGGAAGTTGGGGGCAATAACAGGTCTGTGA
>Otu959
TTTGTCTGGTTAATTCCGATAACGAACGAGACCTTGACCTGCTAAATAGCCACGCCGTTGTATCAACGGTGACTGTCGGC
TTCTTAGAGGGACTACTCGGCAACTAGCCGAGGGAAGTTTGAGGCAATAACAGGTCTGTGA
>Otu960
TTTGTCTGGTTAATTCCGATAACGAACGAGACCTTAACCTGCTAAATAGCCAGGCTGGCCCTTGCGGCTAGTCGCCGGCT
TCTTAGAGGGACTGTCAGTGTCTAACTGACGGAAGTTTGAGGCAATAACAGGTCTGTGA
>Otu961
TTTGTCTGGTTAATTGCGGACCGGCTAGCCACGTGGGGCAATAACAGGTCTGTGA
>Otu962
TTTGTCTGGTTAATTCCGATAACGAACGAGACCTTAACCTACTAACTAGATCACTTGGTTACTAACCAGGTGACGCTTCT
TAGAGGGACTGTGTGGTAAAACCTCAAGGAAGTTTAAGGCAATAACAGGTCTGTGA
>Otu963
TTTGTCTGGTTAATTCCGATAACGAACGAGACTCTCACCTGCTAAATAGCACAGCGGTATCGACCCCTTCATCGGGGTCC
CAGCCGCTGCTGGCTTCTTAGAGGGATTCGCAGTATTCAAACTGCACGAAATAGAGCAATAACAGGTCTGTGA
>Otu964
TTTGTCTGGTTAATTCCGTTAACGAACGAGACCTCGACCTGCTAAATAGTACGACGAAGTCCTTGACTTCGCGCGGCACT
TCTTAGAGGGACTATCGGTTGTAAGCCGGTGGAAGTTCGAGGCAATAACAGGTCTGTGA
>Otu965
TTTGTCTGGTTAATTGCGATAACGAACGAGACCTTAACCTACTAAATAGTGGTGCTAGCATTTGCTGGTTATCCACTTCT
TAGAGGGACTATCGGTTTCAAGCCGATGGAAGTTTGAGGCAATAACAGGTCTGTGA
>Otu966
TTTGTCTGGTTAATTCCGATAACGAACGAGACCTTAACCTGCTAAATAGTCAGGCTATTCTTGAATGGTCGACGACTTCT
TAGAGGGACTATCGGCGTTTAGCCGATGGAAGTTTGAGGCAATAACAGGTCTGTGA
>Otu967
TTTGTCTGGTTAATTCCGTTAACGAACGAGACCTCATCCTGCTAATTAGAGCCGCGAATCTTCGGATTGGTTGGAGCTTC
TTAGAGGGACTATTGGTTGGCAAGCCAATGGAAGTTTGAGGCAATAACAGGTCTGTGA
>Otu968
TTTGTCTGGTTAATTCCGTTAACGAACGAGACCTCGACCTGCTAAATAGTTCGGTTCACACTTCGGTGTGAATAAATTGA
CGTGACTTCTTAGAGGGACTATCGGTGTGTAGCCGATGGAAGTTCGAGGCAATAACAGGTCTGTGA
>Otu969
TTTGTCTGGTTAATTCCGTTAACGAACGAGACCTTAGCCTGCTAAATAGTCACATACTACCTTTGTAGTTGCTGACTTCT
TAGAGGGACTTTGTGGATCAAACACAAGGAAGTTTGAGGCAATAACAGGTCTGTGA
>Otu970
TTTGTCTGGTTAATTCCGATAACGAACGAGATCGTAATCTCTAGTTGAGAGAGTCGGCTTTTTGCTGACTCCTCTCTTCT
TAGAGGGACTGTACACGTTTAGTGTATGGAAGTTTGCGGCAATAACAGGTCTGTGA
>Otu971
TTTGTCTGGTTAATTCCGATAACGAACGAGACCTCCGCCTGCTAAATAGCGCCGCCGGACACGTCCAGCGCGCGCTTCTT
AGAGGGACAATGGGTGTTTAGCCCATGGAAGTTGGAGGCAATAACAGGTCTGTGA
>Otu972
TTTGTCTGGTTAATTCCGTTAACGAGCGAGACCTGTGTTCCTAACGTCAAGCAGCATATTGCTGATTTTGTCACTTAGGA
AGACGTGCTGTGTTAAGCAGCAGGAAGCTCAGGCAATAACAGGTCTGTGA
>Otu973
TTTGTCTGGTTAATTCCGATAACGAACGAGACTCTAGCCTACTAAATAGTGTACGGATCTCAGTCCGATACACTTCTTAG
AGGGACAAGGGGTATCTAGCCCCACGAGATTGAGCAATAACAGGTCTGTGA
>Otu974
TTTGTCTGGTTAATTCCGATAACGAACGAGACTCTAGCCTGCTAACTAGTACGCCGATCTCTTGTCGGCGCGTACTTCTT
AGAGGGACAAGTAGCGTGTAGCTACACGAAATTGAGCAATAACAGGTCTGTGA
>Otu975
TTTGTCTGGTTAATTCCGTTAACGAACGAGACCTTAACCTGCTAAATAGTTAGTCCCTCCTTCGGGAGGGTCGTCAACTT
CTTAGAGGGACTATCGGCCTTTAGCCGATGGAAGTTTGAGGCAATAACAGGTCTGTGA
>Otu976
TTTGTCTGGTTAATTCCGATAACGAACGAGACTCTAGCCTACTAAATAGATAGTTGACTTATTGATTAAACACGTCAACT
AGACTTCTTAGAGGGACAGGCGGTGATTCAACCGCACGAAACAGAGCAATAACAGGTCTGTGA
>Otu977
TTTGTCTGGTTAATTGCGATAACGAACGAGACCTCGGCCCTTAAATAGCCCGGTTCGCTCTGGCGGGCCGCGGGCTTCTT
AGAGGGACTATCGGCTCAAGCCGATGGAAGTTTGAGGCAATAACAGGTCTGTGA
>Otu978
TTTGTCTGGTTAATTCCGTTAACGAACGAGACCTCGACCTGCTAAATAGTTCCCTGTAATGCTTGCATTGCGGGATACTT
CTTAGAGGGACTATCGGTGGTTAGCCGATGGAAGTTCGAGGCAATAACAGGTCTGTGA
>Otu979
TTTGTCTGGTTAATTCCGATAACGAACGAGACCTTAATCTGCTAAATAGTCAAGGCAACTTTGGTTGCTTACCATTTTTT
GGCTTCTTAGAGAGACTATCAATGTTTAATTGATGGAAGTTTGAGGCAATAACAGGTCTGTGA
>Otu980
TTTGTCTGGTTAATTCCGATAACGAACGAGACTCTAGCCTGCTAAATAGGCGTCGGATCCCTCGCGGTCCGACGTGCTTC
TTAGAGGGACAAGCAGCGTCTAGCTGCACGAGATTGAGCAATAACAGGTCTGTGA
>Otu981
TTTGTCTGGTTAATTCCGATATTGAGGCAATAACAGGTCTGTGA
>Otu982
TTTGTCTGGTTAATTGCGATAACGGTGAGTCCCAATTAAATTGTGTGCCCTCCATTCCTTACTAACGTGATCCACAGAAC
GAGACCTTAACCTGCTAAATAGCCCCGCTCGCCTTGGCGGGCGGCAGGCTTCTTAGAGGGACTATCGGCTCAAGCCGATG
GAAGTTTGAGGCAATAACAGGTCTGTGA
>Otu983
TTTGTCTGGTTAATTCCGTTAACGAACGAGACCTTAGCCTGCTAACTAGTCGTTTCAGTTGCGACTGATTCCGACTTCTT
AGAGGGACTTTGTGGGTTAAACACAAGGAAGTTTGAGGCAATAACAGGTCTGTGA
>Otu984
TTTGTCTGGTTAATTCCGATAACGAACGAGACTCTAGCCTGCTAAATAGGCAGCGGATTCCTTTGTCCGCTGTACTTCTT
AGAGGGACAAGCAGCGTCTAGCTGCACGAGATTGAGCAATAACAGGTCTGTGA
>Otu985
TTTGTCTGGTTAATTGCGTACTTTTTTCAGGTCTGTGA
>Otu986
TTTGTCTGGTTAATTCCGTTAACGAACGAGACCTCAGCCTGCTAAATAGTCATGCGAACTCTTCCGCCCCAAAGAGGATA
CGGCCCACGGCGGAGGTCCCGGAGGGGGGAGGGGGTCAAACCCTTTTCTCTTCCGGGGTTCCAACCTCCGTCGCGTCCGG
CCGCCCTCTGGTGGAGTTCGTAGCGGTACTTCTTAGAGGGACTATGCAATCCCAGTGCATGGAAGTTTGAGGCAATAACA
GGTCTGTGA
>Otu987
TTTGTCTGGTTAATTCCGTTAACGAACGAGACCTCGACCTGCTAAATAGTTCGTCGAATCCTTCGGGATTCGGTCGCAGC
TTCTTAGAGGGACTATCGGTGATTTAGCCGATGGAAGTTCGAGGCAATAACAGGTCTGTGA
>Otu988
TTTGTCTGGTTAATTCCGTTAACGAACGAGACCTCGACCTGCTAAATAGTTGAACAAACTTTCGGGTTTGGTTAACTTCT
TAGAGGGACTTTTGGACGACTAGCCAACGGAAGTTCGAGGCAATAACAGGTCTGTGA
>Otu989
TTTGTCTGGTTAATTCCGATAACGAACGAGACCTTAACCTGCTAAATAAACTGGCTCATCTCATGGGCTCTGTTTTCTTA
GAGGGACTATGCGTCGACAAGCGCATGGAAGTTTGAGGCAATAACAGGTCTGTGA
>Otu990
TTTGTCTGGTTAATTCCGATAACGAACGAGACCTTAACCTGCTAAATAGTCACGCTCACTTTGGTGGGTGTTTGGCTTCT
TAGAGGGACTGTGTACGTTTAGTACACGGAAGTTTGAGGCAATAACAGGTCTGTGA
>Otu991
TTTGTCTGGTTAATTCCGATAACGAACGAGACCTTAACCTGCTAAATAGTCACTGTTGCTTTGGCTACAGGCTGGCTTCT
TAGAGGGACTATCGGCGTTTAGTCGATGGAAGTTTGAGGCAATAACAGGTCTGTGA
>Otu992
TTTGTCTGGTTAATTCCGTTAACGAACGAGACCTCGACCTGCTCACTAGTCGGCCCAAGGGTTCGCCCCTTGGCGTCGAC
TTCTTAGAGGGACTATCGGTGTGTAGCCGACGGAAGTTCGAGGCAATAACAGGTCTGTGA
>Otu993
TTTGTCTGGTTAATTGCGTTAACGAACGAGACCTTAACCTGCTAAATAGTTAGGCCGACTTTCAGTCGGTCGTCAACTTC
TTAGAGGGACTATTGGCTACCAGCCAATGGAAGTTTGAGGCAATAACAGGTCTGTGA
>Otu994
TTTGTCTGGTTAATTGCGATAACGAACGAGACCTTAACCTACTAAATAGCCCGCCTTGCTTTGGCAGGGTGCTGGCTGCT
TAGAGGGACTATCGGCTCAAGCCGATGGAAGTTTGAGGCAATAACAGGTCTGTGA
>Otu995
TTTGTCTGGTTAATTCCGTTAACGAACGAGACCTCGACCTGCTAACTAGTCATGCCGACCCTTCCCGCGAAGCGGCGCGT
CTCTCGTCGTGCCCTCGTCCTTCCGTCTCGGCGGGAGGGCGGGGGCGGGGGGGCGTGCCGTGGGAACAGTCGGCAGCGGT
ACTTCTTAGAGGGACTATTCGTATCTAGCGAATGGAAGTTTGAGGCAATAACAGGTCTGTGA
>Otu996
TTTGTCTGGTTAATTCCGATAACGAGCGAGACTCTAGCCTACTAAATAGTGCCGCGATTATTCGCTGTCGCGCGCGCTTC
TTAGAGGGATTTTCGGTGTTTAGCCGCACGAGATTGAGCAATAACAGGTCTGTGA
>Otu997
TTTGTCTGGTTAATTCCGATAACGAACGAGACTCTAGCCTATTAAATAGGTCGCCGGTTCCTCAATTGCGTGCACCGGCG
AGACTTCTTAGAGGGACAGGCGGCGATTCAGCCGCACGAAACAGAGCAATAACAGGTCTGTGA
>Otu998
TTTGTCTGGTTAATTCCGATAACGAACGAGACTCTGGCCTATTAACTAGAGGTGAAATCCTTTTATGGGTTTTACGATGC
TTCTTAGAGGGACGGGCGGCTTTTAGCCGCACGAGAATGAGCAATAACAGGTCTGTGA
>Otu999
TTTGTCTGGTTAATTCCGATAACGAACGAGACCTCCGCCTGCTAAATAGCGCGCGGTACCCTGTGTACCGTCGCGCTTCT
TAGAGGGACAATGGATGTTTAGTCCATGGAAGTTGGAGGCAATAACAGGTCTGTGA
>Otu1000
TTTGTCTGGTTAATTCCGATAACGAACGAGACCTTAACCTGCTAAATAGTTACGCCGACGCTCGTCGGTGGCCAACTTCT
TAGAGGGACTGTGGATGTTTAATTCACGGAAGTTTGAGGCAATAACAGGTCTGTGA
>Otu1001
TTTGTCTGGTTAATTCCGTTAACGAACGAGACCTTAACCTGCTAAATAGTATTCCTTTGAAAAAAGGGGATTACTTCTTA
GAGGGACTATGTGATTTGAAGCACATGGAAGTTTGAGGCAATAACAGGTCTGTGA
>Otu1002
TTTGTCTGGTTAATTGCGATAACGAACGAGACCTTAACCTGCTAAATAGCCACGCCGACTCACGTCGACGGCAGGCTTCT
TAGAGGGACTATCGGCTCAAGCCGATGGAAGTTTGAGGCAATAACAGGTCTGTGA
>Otu1003
TTTGTCTGGTTAATTCCGATAACGAACGAGACTCTAGCCTACTAAATAGACTGTTCAGCTTTATAGCCGGAATCACCGGG
TGCGTGCCTCTCGGGGTGCGTTGCTCGGCTCTGGTGACGCTGGCAGTGCTTCTTAGAGGGACAGGCGGCGGTTCAGCCGC
ACGAAACAGAGCAATAACAGGTCTGTGA
>Otu1004
TTTGTCTGGTTAATTCCGATAACGAACGAGACTCTAGCCTACTAAATAGCGAGTGGATCTTTTCGTTCACTATGCTTCTT
AGAGGGACAAACGGCGCTTAGCCGTACGAAATTGAGCAATAACAGGTCTGTGA
>Otu1005
TTTGTCTGGTTAATTCCGTTAACGAACGAGACCTCGACCTGCTAAATAGTTCGGCGAAGTCTTCGGACTTCGTACGTGAC
TTCTTAGAGGGACTATCGGTGTGTAGCCGATGGAAGTTCGAGGCAATAACAGGTCTGTGA
>Otu1006
TTTGTCTGGTTAATTCCGATAACGAACGAGACTCTAGCCTATTAAATAGATTGTCGACTTACTAACGTCGGCAACACTTC
TTAGAGGGACAGGCGGTGTTTCAACCGCACGAAACAGAGCAATAACAGGTCTGTGA
>Otu1007
TTTGTCTGGTTAATTCCGATAACGAACGAGATCGCATCCTACTAAATAGTGGCCCTAACCGTCTGTATGGGTGAAGCTAG
TCGGCGCTGTGGGGCTGGGAAACTGGCACTGCGGCCTTTCGAGTGGATCCTTGATGTATTGGGGCCGAATTACTTCTTAG
AGGGACTGTCGGCGATTAGCCGAAGGAAGTGCGGCAATAACAGGTCTGTGA
>Otu1008
TTTGTCTGGTTAATTGCGATAACGAACGAGACCTTGACATGGTAAATAGGGGCCGTCGCTTTCGCGGCGAGTCCCTTCTT
ACATGGACTAGTGATTCAAATCACTGGAAGTACGAGGCAATAACAGGTCTGTGA
>Otu1009
TTTGTCTGGTTAATTCCGATAACGAACGAGACCTTAACCTGCTAAATAGCCAGGCCGGCTTGTGCCGGTCGCTTGGCTTC
TTAGAGGGACTGTCGGCGTCTAGCCGACGGAAGTTTGAGGCAATAACAGGTCTGTGA
>Otu1010
TTTGTCTGGTTAATTCCGTTAACGAACGAGACCTCAGCCTGCTAAATAGTTGGGCATAGAATTTCTATGTTTTCGACTTC
TTAGAGGGACTTTCGGTGGTTAGCCGAAGGAAGTTTGAGGCAATAACAGGTCTGTGA
>Otu1011
TTTGTCTGGTTAATTCCGATAACGAACGAGACTCTAGCCTACTAAATAGAAGCTGAATCTTTGGTTCAGCGTACTTCTTA
GAGGGACAAGGGGTATCTAGCCCCACGAGATTGAGCAATAACAGGTCTGTGA
>Otu1012
TTTGTCTGGTTAATTCCGTTAACGAACGAGACCTCGACCTGCTAAATAGTAAGACTTAGGTTCGCCTAGGATCTGACTTC
TTAGAGGGACTGGCGGTTTGTAGCCGCAGGAAGTTCGAGGCAATAACAGGTCTGTGA
>Otu1013
TTTGTCTGGTTAATTCCGATAACGAACGAGACCTTTATCTACTAAATAGTAACTTCTATCTTTTAGATAGATTTTTCTTC
TTAGAGAGACTATTAACGTTTAGTTAATGGAAGTTGAAGGCAATAACAGGTCTGTGA
>Otu1014
TTTGTCTGTCGTCGGCAGGTCTGTGA
>Otu1015
TTTGTCTGGTTAATTCCGTTAACGAACGAGACCTCGACCTGCTAAATAGATCACGCCATCCTTTCGATGGTGTGAGACTT
CTTAGAGGGACTATCGGTGTGTAGCCGATGGAAGTTCGAGGCAATAACAGGTCTGTGA
>Otu1016
TTTGTCTGGTTAATTCCGATAACGAACGAGACCTTAACCTGCTAACTAGTCTCGCTCATTTTATGGGTGCTGACTTCTTA
GAGGGACTATGTGACGATAAGCACATGGAAGTTTGAGGCAATAACAGGTCTGTGA
>Otu1017
TTTGTCTGGTTAATTCCGTTAACGAACGAGACCTCAACCTATTAATTATGTCTTGCCAATCTTCGGATTGGATTAGACTT
CTTAGAGGTACTGTTGGTGCTACAAGCCGACGGAAGTTTGAGGCAATAACAGGTCTGTGA
>Otu1018
TTTGTCTGGTTAATTCCGTTAACGAACGAGACCTCGACCTGCTAACTAGTAAAGTCGACTCTTCGGGGTCGTCTTCTGAC
TTCTTAGAGGGACTATCGGTGTTTAGCCGATGGAAGTTCGAGGCAATAACAGGTCTGTGA
>Otu1019
TTTGTCTGGTTAATTGCGATAACGAACGAGACCTTAACCTGCTAAATAGCCAGGCCGGCTTTGGCTGGTCGTCGGCTTCT
TAGAGGGACTAACAGTGTTAAGCTGTTGGAAGTTTGAGGCAATAACAGGTCTGTGA
>Otu1020
TTTGTCTGGTTAATTCCGATAACGAACGAGACCTTAACCTGCTAACTAGTGACTATCAAGTTTGGTTCCAATCAAAGGCA
GGGAGCCGGCTGGTACTTTGTGCTGGTTTGGTTTTCTGTCTTGGTTCCAAAAGGCTTGGTACGTTTGTCACTTCTTAGAG
GGACTATTGACGTCTAGTCAATGGAAGTTTGAGGCAATAACAGGTCTGTGA
>Otu1021
TTTGTCTGGTTAATTCCGATAACGAACGAGACTCCTTCCTGCTAAATAGTTGTGACGCCACGCTTGCGTCGCAAATTCTT
CTTAGAGGGACTGACAGCATCTAGCTGTACGAGATGGAGCAATAACAGGTCTGTGA
>Otu1022
TTTGTCTGGTTAATTGTCGTCGGCAGCGTCAGGTCTGTGA
>Otu1023
TTTGTCTGGTTAATTCCGATAACGAACGAGACCTTAACCTACTAACTAGATCGCGGTGTTAATACATCGCGAAGCTTCTT
AGAGGGACTGTGTGGTAAAACCTCAAGGAAGTTTAAGGCAATAACAGGTCTGTGA
>Otu1024
TTTGTCTCGTCGGCAGCGTCAGATGTGTATAAGAGACAGTTTGTCTGTGA
>Otu1025
TTTGTCTGGTTAATTGCGTACTTTTTTGGTCTGTGA
>Otu1026
TTTGTCTGGTTAATTCCGTTAACGAACGAGACCTCGACCTGCTAAATAGTTCACATAATCCAAGGATTGTGTGATACTTC
TTAGAGGGACTATCGGTGGTTAGCCGATGGAAGTTCGAGGCAATAACAGGTCTGTGA
>Otu1027
TTTGTCTGGTTAATTGCGTCAGATGTGTATAAGAGACAGTTTGTCTGTGA
>Otu1028
TTTGTCTGGTTAATTCCGATAACGAACGAGACCTTAACCTGCTAAATAGTTACGCGAACTCAGCCAAGGGGGGGCAACCC
CTCTTGGTGGTTCAGCGGTCAACTTCTTAGAGGGACTGTCGGTGTTTAACCGACGGAAGTTTGAGGCAATAACAGGTCTG
TGA
>Otu1029
TTTGTCTGGTTAATTCCGTTAACGAACGAGACCTCGACCTGCTAAATAGTTCGGCAAAGGCTTCGGCCTTTGTTCGTGAC
TTCTTAGAGGGACTATCGGTGCGTAGCCGAAGGAAGTTCGAGGCAATAACAGGTCTGTGA
>Otu1030
TTTGTCTGGTTAATTCCGTTAACGAACGAGACCTCGACCTACTAAATAGTTCGGCGTAGGATTCTCTCCTATGCGCGTAC
TTCTTAGAGGGACTGTCGGTGTTCTAGCCGAAGGAAGTTCGAGGCAATAACAGGTCTGTGA
>Otu1031
TTTGTCTGGTTAATTCCGTTAACGAACGAGACCTTAACCTGCTAAATAGTTGTGCAAACCCTTTTTTCCAAATGTGGTTT
GCTAATTACTTCTTAGAGGGACGATTTGCTGGATTACCAAAGGGAAGTTTGAGGCAATAACAGGTCTGTGA
>Otu1032
TTTGTCTGGTTAATTCCGTGTGTCTCTTATGCAATCTCAGGTCTGTGA
>Otu1033
TTTGTCTGGTTAATTCCGATAACGAACGAGACCTTAACCTGCTAACTAGTTACGCGAACCTTGGTTCGCGGCCAACTTCT
TAGAGGGACTTTCGGTGCTTAACCGAAGGAAGTTTGAGGCAATAACAGGTCTGTGA
>Otu1034
TTTGTCTGGTTAATTCCGTTAACGAACGAGACCTCAGCCTGCTAAATAGTTGCGTGAACCTTCTATACGGGTGAAGTGTA
AGTGTGGTGTGGCAGCTTGCTGTTGCATCTACTTATATGGATCCTTGATGAGTTTATGAATATACTTCTTAGAGGGACTA
TTAGTATCTAGCTAATGGAAGTTTGAGGCAATAACAGGTCTGTGA
>Otu1035
TTTGTCTGGTTAATTCCGATAACGAACGAGACTCTAGCCTGCTAAATAGACGGGCGATCCTTCGGGTCGATCCGATTCCG
CTTCTTAGAGGGACAAGTGGCGTTCCTAGCCACGCGAAATTGAGCAATAACAGGTCTGTGA
>Otu1036
TTTGTCTGGTTAATTCCGATAACGAACGAGACCTTAACCTGCTAAATAGCCAGGCTGGCTTTTTGCTAGTCGACGGCTTC
TTAGAGGGACAGTCAGCGTCTAGCTGACGGAAGTTTGAGGCAATAACAGGTCTGTGA
>Otu1037
TTTGTCTGGTTAATTCCGTTAACGAACGAGACCTCGACCTGCTAACTAGTGCAGCGCAGCATTCGTGCTGCGGTCGTTGC
GCACTTCTTAGAGGGACTATCGGTGTGTAGCCGATGGAAGTTCGAGGCAATAACAGGTCTGTGA
>Otu1038
TTTGTCTGGTTAATTCCGATAACGAACGAGACCGTCGCCTGCTAAATAGTCACGTCAACTTTGGTTGTACGCTTGGCTTC
TTAGAGGGACTCTGGGTGCTTCTAGCCTAGGGAAGTTGGCGGCAATAACAGGTCTGTGA
>Otu1039
TTTGTCTGGTTAATTCCGTTAACGAACGAGACCTCAGCCTGCTAACTAGCTATGCGGAGTTTCTCCTCCGCCGCCAGCTT
CTTAGAGGGACTACGGCCTTCCAGGCCGCGGAAGTTTGAGGCAATAACAGGTCTGTGA
>Otu1040
TTTGTCTGGTTAATTCCGATAACGAACGAGACCTTATTCTGCTAAATAGGCAGGTCAACTTTTTAGTTGATTAATTTATT
TATAAATCTGGCTTCTTAGAGAGACTATCGGCTTCAAGCCGAAGGAAGTTTTAGGCAATAACAGGTCTGTGA
>Otu1041
TTTGTCTGGTTAATTCCGTTAACGAACGAGACCTCAACCTGCTAACTAGTTGCGCACATTCTCGGATGTGTCGTATTTTA
CTTCTTAGAGGGACTGCCGGTGCGTAGCCGGAGGAAGTTTGAGGCAATAACAGGTCTGTGA
>Otu1042
TTTGTCTGGTTAATTCCGTAAACGAAGAAGACCTTAACGCTAAATAGCCAGGCTGGCTTTGGCTCATTCGTTGGGGGCTT
GTTAGAGGCTAGACACGGCCAGAAGTTTGAGGCAATAACAGGTCTGTGA
>Otu1043
TTTGTCTGGTTAATTCCGTTAACGAACGAGACCTGGGCTCCTAACGGGGCGCGGCAGTCTGCCGCGGCCTCTCTTAGGAG
GACTGGCTGTGTCAAACAGCAGGAAGTCCAGGCAATAACAGGTCTGTGA
>Otu1044
TTTGTCTGGTTAATTCCGATAACGAACGAGACTCTAGCCTACTAAATAGACGTCACTTCTTTACGAGTGATGTGCTTCTT
AGAGGGACAAGCGGCGTCTAGTCGCACGAGATTGAGCAATAACAGGTCTGTGA
>Otu1045
TTTGTCTGGTTAATTCCGTTAACGAACGAGACCTCGACCTGCTAAATAGTTGAGCGAACTCCAGGGTTTGTATTGACTTC
TTAGAGGGACTTTTGGTGATTAGCCAAAGGAAGTTCGAGGCAATAACAGGTCTGTGA
>Otu1046
TTTGTCTGGTTAATTCCGATAACGAACGAGACCTTAACCTGCTAACTAGTGACTACCATGTTTGGTTCCAATCAAAGGCA
GGGGAGTTGGGTCAGTGTCCTTCGGGGTGTTGGGTTCAGCTTTTCTGTCTTGGTTCCAAAAGACTTGGTATCTCTCTTGT
CACTTCTTAGAGGGACTATTGGCGTCTAGTCAATGGAAGTTTGAGGCAATAACAGGTCTGTGA
>Otu1047
TTTGTCTGGTTAATTCCGATAACGAACGAGACCTTGACCTGCTAACTAGCCCGGCCGGCTTTGGCTGGCCGCTGGCTTCT
TAGAGGGACAATTGGCGTTTAGCCAATGGAAGTGAGGCAATAACAGGTCTGTGA
>Otu1048
TTTGTCTGGTTAATTCCGATAACGAACGAGACTCTAGCCTACTAATTAGACTGAAGTATCCTTTGGCTACTTCAGCGCTT
CCTAGAGGGACAGACGGCGTTTCAGCCGTATGAGAAAGAGCAATAACAGGTCTGTGA
>Otu1049
TTTGTCTGGTTAATTCCGATAACGGACGAGACCTCGACCTGCTAACTAGATGTACCTCATTCGTGAGGTGCATTCTTCTT
AGAGGGACTTTGGGAGTTTATCTCAAGGAAGTTCGAGCCTATAACAGGTCTGTGA
>Otu1050
TTTGTCTGGTTAATTCCGTTAACGAACGAGACCTTAACCTGCTAAATAGTCACGTTAACTTCGGTTGACGGTTAGACTTC
TTAGAGGGACTACGAATGTTATAATTCGTGGAAGTTTGAGGCAATAACAGGTCTGTGA
>Otu1051
TTTGTCTGGTTAATTCCGAGCCCACGAGACTAACAGGTCTGTGA
>Otu1052
TTTGTCTGGTTAATTCCGATAACGAACGAGACTCTAGCCTGCTAAATAGACGGGCAATCGCATTGTCGGTTGACCCGATC
CGCTTCTTAGAGGGACAAGTGGCGTTCCTAGCCACGCGAAATTGAGCAATAACAGGTCTGTGA
>Otu1053
TTTGTCTGGTTAATTCCGTTAACGAACGAGACCTTAACCTGCTAAATAGTTACGGGAATCGTGCGTCTCGGTAACGCCGT
TGTTCGCCCGCAAGGGAAGCTCGGCGCCCGGGCGCTTACCAGCGATTCCCGGACAACTTCTTAGAGGGACAACCAGTGAC
TAACTGGTGGAAGATTGAGGCAATAACAGGTCTGTGA
>Otu1054
TTTGTCTGGTTAATTCCGTTAACGAACGAGACCTTAACCTGCTAAATAGTCGCGTCAACTTTGGTTGACCGATGACTTCT
TAGAGGGACTGTGAATGTAAACATTCACGGAAGTTTGAGGCAATAACAGGTCTGTGA
>Otu1055
TTTGTCTGGTTAATTCCGATAACGAACGAGACCACAACTTACTAAATAGTGGCCTCGAGCCCCTACCGGGTGAAGGGGTG
GCCTTCAGTGTGGCTCCGCCATGCTGTTTGCCCACTCTGGATCCTTGGGGCTTCGGGCGTTGCTTCTTAGAGGGACAACC
TGTCGGTAAGCGGGAGGAAGTTTGTGGCAATAACAGGTCTGTGA
>Otu1056
TTTGTCTGGTTAATTGCGATAACGAACGAGACCTCGGCCCTTAAATAGCCCGGCTCGCTTTGGCGGGCCGCTGGCTTCTT
AGGGGGACTATCGGCTCCAAGCCGATGGAAGTGCGCGGCAATAACAGGTCTGTGA
>Otu1057
TTTGTCTGGTTAATTCCGTTAACGAACGAGACCTCAGCCTACTAAATAGTTATGCGAACCTTCTACTCGGGTGAAGCGGT
TCATTCGGTGATGCGTGCTTGCACGTGTCACTTCTGGGCTGTGGATCCTTGATGAGTTCGTAGATATACTTCTTAGAGGG
ACTATTCATGTTTAGTGAATGGAAGTTTGAGGCAATAACAGGTCTGTGA
>Otu1058
TTTGTCTGGTTAATTCCGTTAACGAACGAGACCTCGACCTGCTAAATAGTTGAGCCAAGGATTCTTCTTTGGCCTCAACT
TCTTAGAGGAACTGCTGCCGTTCTAGGCAGAGGAAGTGCGAGGCAATAACAGGTCTGTGA
>Otu1059
TTTGTCTGGTTAATTCCGATAACGAACGAGACCTCAGCTTGTTAACTAGTCTTCGCAATCTTCTATACGGGAGAAGTCGC
TCGACAACCTTAGGTCTGGGGCAACTCAGGCTTAGGGCCCTGCGATGGATCCTTGAAGTTTTGCGGGGTTACTTCTTAAA
AGGACTGTCTGTGTTTAACGGAAGGAAGTGAGGCAATAACAGGTCTGTGA
>Otu1060
TTTGTCTGGTTAATTCCGATAACGGACGAGACCTCGACCTGCTAACTAGTTGCCATTTGCTTTGCAAGTGGTAGACTTCT
TAGAGGGACTTTGGGAGTCTATCCCAAGGAAGTTCGAGCCTATAACAGGTCTGTGA
>Otu1061
TTTGTCTGGTTAATTCCGTTAACGAACGAGACCTCGACCTGCTAAATAGTTCGCTCCAAGTTTCGGCTTGGAGACGTTTG
ACTTCTTAGAGGGACTATCGGTGTGTAGCCGATGGAAGTTCGAGGCAATAACAGGTCTGTGA
>Otu1062
TTTGTCTGGTTAATTCCGATAACGAACGAGACCTTAACCTGCTAAATAGCCCGGCCGACTTTGGTTAGCCGCTGGCTTCT
TAGAGGGACTATTGGCGTTTAGCTAATGGAAGTTTGAGGCAATAACAGGTCTGTGA
>Otu1063
TTTGTCTGGTTAATTCCGATAACGAACGAGATCGCAACTTATTAATTGGCGAGTTATTGTTCTTCTATACGGGTGAAGTT
ATTTGGCTTATGTGGGTGGGGAAACTTACTTCGCATGACCTTGTAATGAATCCTTGATGAACAGTTTCCGTCCGTTTAAT
CGTACTATCGGCGAAAGCACGATGGAAGATGTGGCAATAACAGGTCTGTGA
>Otu1064
TTTGTCTGGTTAATTGCGATAACGAACGAGACCTTGACCTGCTAAATAGCCGTATTGACTTTGGTCGATGTCTGGCTTCT
TAGAGGGACTTTTAGCTCAAGCTAATGGAAGTACGAGGCAATAACAGGTCTGTGA
>Otu1065
TTTGTCTGGTTAATTCCGTTAACGAACGAGACCTTAACCTGCTAAATAGTGACGCGATCTACGGATTGCGGCTCACTTCT
TAGAGGGACTATGGGCGATTAGTCCATGGAAGTTTGAGGCAATAACAGGTCTGTGA
>Otu1066
TTTGTCTGGTTAATTCCGATAACGAACGAGACCTTAACCTGCTAACTAGTCTTATTCATTACATGGATATAGACTTCTTA
GAGGGACTATGTGTCGAAAAGCACATGGAAGTTTGAGGCAATAACAGGTCTGTGA
>Otu1067
TTTGTCTGGTTAATTCCGTTAACGAACGAGACCTCCGCGTGCTAAATAGTTTCGCTTACAATTTTTTGTAGGTTGGAGAC
TTCTTAGAGGGACTTTTGGGTAATCAAACCAAAGGAAGTTGGAGGCAATAACAGGTCTGTGA
>Otu1068
TTTGTCTGGTTAATTCCGTTAACGAACGAGACCTTAACCTGCTAACTAGTTACACCAATGGAAATTGGTGGATAACTTCT
TAGAGGGACTGTGGATGTTTAATCCACGGAAGTTTGAGGCAATAACAGGTCTGTGA
>Otu1069
TTTGTCTGGTTAATTCCGATAACGAACGAGACTCTAGCCTGCTAAATAGTACGCCCGTACTTTCGAGAGCGGGTGCTGAC
TTCTTAGAGGGACAAGCGGCGTTTAGTCGCACGAAATTGAGCAATAACAGGTCTGTGA
>Otu1070
TTTGTCTGGTTAATTCCGATAACGAACGAGACCTTAACCTACTAAATAGTCGCGCGAACTTTTTTGGTTTGTGAGAGTAC
TTCTTAGAGGGACTGTGGGCGTTTAGCTCACGGAAGTTTGAGGCAATAACAGGTCTGTGA
>Otu1071
TTTGTCTGGTTAATTCCGATAACGAACGAGACTCAAATATATTAAATAGATGCGTTCAGGATTATGATGTTGAAGTCGTA
TATAGCCGTTTTTAACGGTCGTGTGCGATGGAGTCATACCTGTTTGTTTGTCTAAATACATAATAGACACTTAGCTTCTT
AAATGGACAAATTGTGTCTAACAATATGAGATTGAGCAATAACAGGTCTGTGA
>Otu1072
TTTGTCTGGTTAATTCCGATAACGAACGAGACCTTAACCTGCTAACTAGTCTTGTCCATTTCATGGATACTGACTTCTTA
GAGGGACTATGTGTACAAGCACATGGAAGTTTGAGGCAATAACAGGTCTGTGA
>Otu1073
TTTGTCTGGTTAATTCCGATAACGAACGAGACCTTAACCTGCTAAATAGCCAGGCCGGCTTTCGCTGGTTGCAGGCTTCT
TAGAGGGACTGTCAGCATCTAGCTGACGGAAGTTTGAGGCAATAACAGGTCTGTGA
>Otu1074
TTTGTCTGGTTAATTCCGTTAACGAACGAGACCTTGACCTGCTAACTAGTCACAGTAAGTGCTTTTGTGCTTGCTGGCTG
ATCTTCTTAGAGGGACAATCTGTGTTTCCAGCAGATGGAAGTGCGAGGCAATAACAGGTCTGTGA
>Otu1075
TTTGTCTGGTTAAGGCTTGGCAGAAGAGCAGATCAGGTCTGTGA
>Otu1076
TTTGTCTGGTTAATTGCGATAACGAGCGAGACCACGTCCTGCTAAATAGCCCGCGCCGCCCCGGCGGCGCGCCGGCTTCT
TAGAGGGACTCTCGGCGCAAGCCGATGGAAGTACGTGGCAATAACAGGTCTGTGA
>Otu1077
TTTGTCTGGTTAATTCCGTTAACGAACGAGACCTCATCCTGCTAATTAGCACTGCTAATCTTCGGATTGGCGAGCACTTC
TTAGAGGGACTATTGGTGTGGCAAGCCAATGGAGGTTTGAGGCAATAACAGGTCTGTGA
>Otu1078
TTTGTCTGGTTAATTCCGATAACGAACGAGACCTTAACCTGCTAAATAGCCAGGCTGGCTACTTCTTTGCTAGTCGATGG
CTTCTTAGAGGGACTGTTGGCGTCTAGCTGACGGAAGTTTGAGGCAATAACAGGTCTGTGA
>Otu1079
TTTGTCTGGTTAATTCCGATAACGAACGAGACTCTAGCCTACTAAATAGACCGCTAGCTTTTAAACGCTGGCGGGACTTC
TTAGAGGGACAGGCGGTGATTCAACCGCACGAAACAGAGCAATAACAGGTCTGTGA
>Otu1080
TTTGTCTGGTTAATTCCGTTAACGAACGAGACCTCGACCTGCTAAATAGTTCGACCAAGATTTATCTTGGGTACGTGACT
TCTTAGAGGGACTATCGGTGTGTAGCCGACGGAAGTTCGAGGCAATAACAGGTCTGTGA
>Otu1081
TTTGTCTGGTTAATTCCGTTAACGAACGAGACCTTAGCCTACTAACTAGTCGAACCAATCTCGATTGGCTACGACTTCTT
AGAGGGACTTTGTGTTCTAAGCACAAGGAAGTTTGAGGCAATAACAGGTCTGTGA
>Otu1082
TTTGTCTGGTTAATTCCGATAACGAACGAGACTCTAGCCTGCTAAATAGTCGCATCCGGTATCCTCTGTGTTACCGGCGA
CCACCAATCTTCTTTGAGGGACAGCCGGCTTCTAGCCGCACGAGATTGAGCAATAACAGGTCTGTGA
>Otu1083
TTTGTCTGGTTAATTCCGATAACGAACGAGACTCTAGCCTGCTAAATAGAACGCCGATCTCTAGTCGGCGCGTTCTTCTT
AGAGGGACAAGTGGTGGTTAACCACACGAAATTGAGCAATAACAGGTCTGTGA
>Otu1084
TTTGTCTGGTTAATTCCGATAACGAACGAGACTCTGGCCTACTAAATAGCACACTGGTATTGGCAGGCTTTCGGGCCTGT
TCCTTGCCAGTGCTGGCTTCTTAGAGGGATTGGCAGTATTCAAACTGTACGAGATAGAGCAATAACAGGTCTGTGA
>Otu1085
TTTGTCTGGTTAATTCCGTTAACGAACGAGACCTTAACCTGCTAAATATGCCGCGCTAACCCGTCCATCAAAACCCATGC
GTGGCTCACGAGGTCCGCTGCGTGGTGTGTTTGCCTTTCATCGGGTGAATGCATTGCGCCGGCAGGGCCCGGGTCCGTGT
GGGCGGCAGGGTTCGGCGTCTGTGCTTCTTAGAGGGACTGCTGGCGCCTAGTCAGCGGAAGTTTGAGGCAATAACAGGTC
TGTGA
>Otu1086
TTTGTCTGGTTAATTCCGATAACGAACGAGACCTTAATCTGCTAAATAGTCTGCACGACTTTTGTCGTGTTACTTTTTTA
GACTTCTTAGAGAGACTATCAGTGTTTAACTGATGGAAGTTTGAGGCAATAACAGGTCTGTGA
>Otu1087
TTTGTCTGGTTAATTCCGATAACGAACGAGACCTTAACCTGCTAACTAGTCTTATCTATTACATAGATACTGACTTCTTA
GAGGGACTATGTGTCGAAAAGCACATGGAAGTTTGAGGCAATAACAGGTCTGTGA
>Otu1088
TTTGTCTGGTTAATTCCGTTAACGAACGAGACCTCGACCTGCTAAATAGTTGGGCAAACTCTTTGGGGTTTGCACCCACT
TCTTAGAGGGACTTTTGGTGAGTAGCCAAAGGAAGTTCGAGGCAATAACAGGTCTGTGA
>Otu1089
TTTGTCTGGTTAATTCCGATAACGAACGAGACTCTGGCCTATTAAATAGACGATGTATCTCAGATAGTACATCGCGCTTC
TTAGAGGGACAAGCGGCGTCTAGTCGCATGAAAAAGAGCAATAACAGGTCTGTGA
>Otu1090
TTTGTCTGGTTAATTCCGCTAACGGACGAGACCTCTCCTTATTAACTAGTGCGGCTCGCGGCCGTAAGGGTGAAGTAGCG
GAGCTGGTTGGTGCTTCGGTGCTGGCTGCTTAGCTATGGAACCTGGCGTGCGGGTTGCTTACTTCTTAGGGGTACAATCT
GCGTTTTAGCAGAGGGGAGCTAGAGGCAATAACAGGTCTGTGA
>Otu1091
TTTGTCTGGTTAATTCCGATAACGAACGAGACTCTAGCCTACTAAATAGTGTACGGATTCGAGTCCGATTCACTTCTTAG
AGGGACAAGGGGTATCTAGCCCCACGAGATTGAGCAATAACAGGTCTGTGA
>Otu1092
TTTGTCTGGTTAATTCCGTTAACGAACGAGACCTTAACCTGCTAAATAGTTCAGCCAATAATTATTGGCTGCTAACTTCT
TAGAGGGACTATTGACGTGTAGTCAATGGAAGTTTGAGGCAATAACAGGTCTGTGA
>Otu1093
TTTGTCTGGTTAATTGCGATAACGAACGAGACCTTAACCTGCTAAATAGCCCGTATTGCTTCTGCAGTACGCCGGCTTCT
TAGAGGGACTATCGGCTCAAGCCGATGGAAGTGCGCGGCAATAACAGGTCTGTGA
>Otu1094
TTTGTCTGGTTAATTCCGATAACGGACGAGACTCTATCCTGCTAAATAGGCGAAAATTTTATCCAGTATCTTTGCTACTG
GCGAGGACGATTCTTCTTAGAGGGACAGGCGGCTTCTAGCCGCACGAGATTGAGCAATAACAGGTCTGTGA
>Otu1095
TTTGTCTGGTTAATTGCGTCGTCGGCAGCGTCAGATGCAATAACAGGTCTGTGA
>Otu1096
TTTGTCTGGTTAATTGCGATAACGAACGAGACCTTAACCTGCTAAATAGCCAGGCCAGCTTTTGCCGGTCGCGGGCTTCT
TAGAGGGACTATCGGGTTCTAAACCGATGGAAGTTTGAGGCAATAACAGGTCTGTGA
>Otu1097
TTTGTCTGGTTAATTCCGATAACGAACGAGACCTTAACCTGCTAACTAGTTCGTAGGTTAACTACCGAACGAATCTTCTT
AGAGGGACTGTGTGGACAACCTCAAGGAAGTTTAAGGCAATAACAGGTCTGTGA
>Otu1098
TTTGTCTGGTTAATTGCGATAACGAACGAGACCTTCACCTGCTAACTAGCCCGCGTCGCTCCGGCGGCGCGCTGGCTTCT
TAGAGGGACTTTCGGCTCAAGCCGAAGGAAGTTGGAGGCAATAACAGGTCTGTGA
>Otu1099
TTTGTCTGCTTATTGCAATAACAGGTCTGTGA
>Otu1100
TTTGTCTGGTTAATTCCGATAACGAACGAGACTCTGGCCTACTAAATAGGCGTTTTCGACATCTCGAAGGCCCGCCGGCC
GGCGTTCGCGCGCCGCGTCGTGCGCGGTTTTTACTGTCGACGCTATATAAATTCTTCTTAGAGGGACAGGCGACTTCTAG
TCGCACGAGATTGAGCAATAACAGGTCTGTGA
>Otu1101
TTTGTCTGGTTAATTCCGATAACGAACGAGACCTTAACCTGCTAAATAGTCAGGTCAGCTTTTTGCTGATCGCCGGCTTC
TTAGAGGGACTGTCAGTGTCTAACTGACGGAAGTTTGAGGCAATAACAGGTCTGTGA
>Otu1102
TTTGTCTGGTTAATTCCGTTAACGAACGAGACCTCGACCTGCTAACTAGTACCTTGAATCACGATTCAAGGGACTTCTTA
GAGGGACTATCGGATGTTCAGCCGAAGGAAGTTCGAGGCAATAACAGGTCTGTGA
>Otu1103
TTTGTCTGGTTAATTCTCGTCGGCAGCGTCAGATGTGCATAACAGGTCTGTGA
>Otu1104
TTTGTCTGGTTAATTCCGATAACGAACGAGACCTTAACCTACTAACTAGATCGGAGGGTTATTACTCTTCGAAGCTTCTT
AGAGGGACTGTGTGGTAAAACCTCAAGGAAGTTTAAGGCAATAACAGGTCTGTGA
>Otu1105
TTTGTCTGGTTAATTCCGTTAACGAACGAGACCTTAACCTGCTAACTGGGTCCCTTCCGTGAGCCAACGGGGGAGCCCTC
TTAGAGGGACTATGCGGTTCTGAAACGCATGGAAGTTTGAGGCAATAACAGGTCTGTGA
>Otu1106
TTTGTCTGGTTAATTCCGATAACGAACGAGACTCTAGCCTACTAAATAGAAGGCAAATTTTAACAGTTTGCCGTACTTCT
TAGAGGGACTAGGGGCGTCTAGCCTCACGAGATTGAGCAATAACAGGTCTGTGA
>Otu1107
TTTGTCTGGTTAATTCCGTTAACGAACGAGACCTCAGCCTGCTAACTAGCTATGCGGAGGGCTTCCTTCGCAGCTAGCTT
CTTAGAGGGACTATGGCCTTCCAGGCCACGGAAGTTTGAGGCAATAACAGGTCTGTGA
>Otu1108
TTTGTCTGGTTAATTCCGATAACGAACGAGACTCTAGCCTGCTAAATAGAGTGTCGTCCACCTAAGTGGTGACGACAAGA
CAGACACTTCTTAGAGGGACAAGCGGCGTCCTTAGCCGCATGAGAAAGAGCAATAACAGGTCTGTGA
>Otu1109
TTTGTCTGGTTAATTCCGATAACGAACGAGACCTCATCCTATCAGTTAACGGTATCCCCGTTCTTATGGGACTAGTCACG
CCATCAACGTGGCTGTAAGAAGAGGCAATAACAGGTCTGTGA
>Otu1110
TTTGTCTGGTTATCGTCGGCAATAACAGGTCTGTGA
>Otu1111
TTTGTCTGGTTAATTCCGCTAACGGACGAGACCTCTCCTTATTAACTAGTGCGGTTCGCGGCCGTAAGGGTGAAGCAGTG
GAGCTGCTTGGGGCTTCGGTCCTGAGTGCTTAGCTGTGGAACCTGGCGTGCGGATTGCTTACTTCTTAGGGGTACAATCT
GCGTTTTAGCAGAGGGGAGCTAGAGGCAATAACAGGTCTGTGA
>Otu1112
TTTGTCTGGTTAATTCCGTTAACGAACGAGACCTCGACCTGCTAAATAGTTCTAGTCATCAAAAATGGCTAGATACTTCT
TAGAGGGACTATCGGTGGTTAGCCGATGGAAGTTCGAGGCAATAACAGGTCTGTGA
>Otu1113
TTTGTCTGGTTAATTGCGATAACGAACGAGACCTTAACCTGCTAAATAGCCGGGCCAGCCTTGGCTGGTCTCTGCGCTTC
TTAGAGGGACTATCGGCTCAAGCCGATGGAAGTTTGAGGCAATAACAGGTCTGTGA
>Otu1114
TTTGTCTGGTTAATTCCGATAACGAACGAGACCTTAACCTGCTAACTAGTACGCGCGTTCGTTTCACATGAACGCGTGCG
ACTTCTTAGAGGGACTGTTGGCGACTAGCCAACGGAAGTTTGAGGCAATAACAGGTCTGTGA
>Otu1115
TTTGTCTGGTTAATTCCGATAACGAACGAGACCTTAACCTGCTAAATAGCCCAGCTGGCTTTTGCTAGTTGCTGGCTTCT
TAGAGGGACTGTCTGCGTCTAGCAGACGGAAGTTTGAGGCAATAACAGGTCTGTGA
>Otu1116
TTTGTCTGGTTAATTCCGTTAACGAACGAGACCTCATCCTGCTAATTAGTCTCCCAATCCTCGGATTGGACTTGACTTCT
TAGAGGGACTGTCGGTGTGGCAAGCCAACGGAGGTTTGAGGCAATAACAGGTCTGTGA
>Otu1117
TTTGTCTGGTTAATTCCGTTAACGAACGAGACCTCGACCTGCTAAATAGTTCAGTAAATTCTCCGGGATTTACTCTGGAC
TTCTTAGAGGGACTATCGGTGTGTAGCCGATGGAAGTTCGAGGCAATAACAGGTCTGTGA
>Otu1118
TTTGTCTGGTTAATTCCGATAACGAACGAGACTCTAGCCTGCTAAATAGTACGCAGATCACTTGTCTGCGCGTACTTCTT
AGAGGGACAAGTAGCGGTTAGCTACACGAAATTGAGCAATAACAGGTCTGTGA
>Otu1119
TTTGTCTGGTTAATTCCGATAACGAACGAGACCTCATCCTGCTAAATAGGTCGCCGTCATCTGTGCTCAAACACAGATGT
GCGGAAAGAACTTCTTAGAGGGACAATTCGCCTAGAGCGGATGGAAGTGAGGCAATAACAGGTCTGTGA
>Otu1120
TTTGTCTGCTCATTTGCGGGCCGCTGGCTTCTTAGGGGGACTATCGGCTCAAGCCGATGGAAGTGCGCGGCAATAACAGG
TCTGTGA
>Otu1121
TTTGTCTGGTTAATTCCGTTAACGAACGAGACCTCGACCTGCTAAATAGTTTAGCAAATTCTTCGGGATTTGTGCATTAT
AAACTTCTTAGAGGGACTATCGGTGATTTAGCCGACGGAAGTTCGAGGCAATAACAGGTCTGTGA
>Otu1122
TTTGTCTGGTTAATTCCGTTAACGAACGAGACCACGTCTTGCTAAATAGTTGAGCGAAAGATTCGTCTTTTGTCTCAACT
TCTTAGAGGTACTGCTGCCGTTCTAGGCAGAGGAAGTGCGTGGCAATAACAGGTCTGTGA
>Otu1123
TTTGTCTGGTTAATTCCGTTAACGAACGAGACCTCGACCTGCTAAATAGTACTGCAAATGCTTCGGCATTTCGGGACTTC
TTAGAGGGACTATCGGTGTGTAGCCGATGGAAGTTCGAGGCAATAACAGGTCTGTGA
>Otu1124
TTTGTCTGGTTAATTCCGTTAACGAACGAGACCTCGACCTGCTAAATAGTCTGACCAATGGTTCTTCCTTGGTGCTGACT
TCTTAGAGGGACTATCGGTGTCTAGCCGAAGGAAGTTCGAGGCAATAACAGGTCTGTGA
>Otu1125
TTTGTCTGGTTAATTCCGATAACGAACGAGACCTTAACCTGCTAAATAGCTACACTAATTTTTTCCTTATTCGTCTTTAG
GGATGAATGAGGAAAAGGATAATTAGTGGCCAGCTTCTTAGAGGGACTATTGACGTTATAGTCAATGGAAGTTTGAGGCA
ATAACAGGTCTGTGA
>Otu1126
TTTGTCTGGTTAATTGCGATAACGAACGAGACTCTAGCCTACTAAATAGTTCGCCGATCACAATCTGTCGGCGTAACTTC
TTAGAGGGACAAGTGGCGTTTAGTCACACGAGATTGAGCAATAACAGGTCTGTGA
>Otu1127
TTTGTCTGGTTAATTCCGATAACGAACGAGACCTTAACCTGCTAACTAGTTTTATCCATATTATGGATACTGACTTCTTA
GAGGGACTATGTGTCGAAAAGCGCATGGAAGTTTGAGGCAATAACAGGTCTGTGA
>Otu1128
TTTGTCTGGTTAATTCCGATAACGAACGAGACCTTAACCTGCTAAATAGTAGCTAGAACTACGGTTCTAGGTGACTTCTT
AGAGGGACTGACTACGTTTAGTAGTCGGAAGTTTGAGGCAATAACAGGTCTGTGA
>Otu1129
TTTGTCTGGTTAATTCCGATAACGATCGAGACTCTAGCCTACTAAATAGACGTCCCGATTCTCTCTGGTCGGACGTTCTT
CTTAGAGGGACAAGCGGCGTCTAGCCGCGCGAGACAGAGCAATAACAGGTCTGTGA
>Otu1130
TTTGTCTGGTTAATTCCGTTAACGAACGAGACCTCAGCCTGCTAAATAGCTATGCGGAGGCATCCTCCGCGGCCAGCTTC
TTAGAGGGACTATGGCCTTCCAGGCCAAGGAAGTTTGAGGCAATAACAGGTCTGTGA
>Otu1131
TTTGTCTGGTTAATTCCGTTAACGAACGAGACCTCGACCTGCTAAATAGTCGCCCAAAGGATTCTTCCTTTGGTCTCAGC
GACTTCTTAGAGGGACATTCGGTGTGTAGCCGACGGAAGTTCGAGGCAATAACAGGTCTGTGA
>Otu1132
TTTGTCTGGTTAATTGCGATAACGAACGAGACATTGACCTGCTAAATAGCCCGGTCGACGTTTGTGGGCTGCTGGCTTCT
TAGAGGGACTATCGGCTTAAGCCGATGGAAGTTCGATGCAATAACAGGTCTGTGA
>Otu1133
TTTGTCTGGTTAATTCCGTTAACGAACGAGACCTTAACCTGCTAACTAGTCAGCCCGTGAACAACGGGTTGTACTTCTTA
GAGGGACTATTGTGCATTTAAGCCAATGGAAGTTTAAGGCAATAACAGGTCTGTGA
>Otu1134
TTTGTCTGGTTAATTCCGTTAACGAACGAGACCTTAACCTGCTAACTGGGGTTGCTCGTGAGTCGAACGACAACGCCCTC
TTAGAGGGACTATGCGGTTCTGAAACGCATGGAAGTTTGAGGCAATAACAGGTCTGTGA
>Otu1135
TTTGTCTGGTTAATTCCGGACTGCAATAACAGGTCTGTGA
>Otu1136
TTTGTCTGGTTAATTCCGATAACGAACGAGACTCTAGCCTATTAACTAGGCGTTTCTGGTATCCACAATAGTGCTACCAG
CGAATAATTTTCTTCTTAGAGGGACAGGCGGCTTCTAGCCGCACGAGACTGAGCAATAACAGGTCTGTGA
>Otu1137
TTTGTCTGGTTAATTGCGATAACGAACGAGACCTCGGCCTACTAAATAGTTGTGCGCGGTTCGCCGCGTCCGCAGCTTCT
TAGAGGGACCACCGGTGTAATCCGGGGGAAGTGCGAGGCAATAACAGGTCTGTGA
>Otu1138
TTTGTCTGGTTAATTGCGATAACGAACGAGACCTTAACCTGCTAAATAGTCCGGCCGGCTTTTGCTGGTCGCTGACTTCT
TAGAGGGACTAACAGCGTTTAGCTGTTGGAAGTTTGAGGCAATAACAGGTCTGTGA
>Otu1139
TTTGTCTGGTTAATTCCGTTAACGAACGAGACCTTAACCTGCTAACTAGTCACGCGAACCTTCGGGTTGGCGGTCGACTT
CTTAGAGGGACTCTCGGTGTTTAACCGATGGAAGTTTGAGGCAATAACAGGTCTGTGA
>Otu1140
TTTGTCTGGTTAATTCCGATAACGAACGAGACTCTAGCCTGCTAAATAGTACGCCGATCTCTAGTCGGCGCGTACTTCTT
AGAGGGACAAGCGGTGGTTAACCGCACGAAATTGAGCAATAACAGGTCTGTGA
>Otu1141
TTTGTCTGGTTAATTCCGATAACGAACGAGACTCAAATATATTAAATAGATGCATTCAGGATTATGGTGTTGAAGTTTTG
CATAACTGATTTTATCATGTAATATGTTCTGCATGTTTGGGTAAAATATTTGTCGTGTAGATGGAGTCATACCTGATTGT
TTGTTTAAATACACAAATAGACACTTAGCTTCTTAAATGGACAAATTGTGTCTAACAATAATGAGATTGAGCAATAACAG
GTCTGTGA
>Otu1142
TTTGTCTGGTTAATTCCGTTAACGAACGAGACCTCGACCTGCTAAATAGACTACCGAATCCCTTGGGTTTGTGTAGAGCT
TCTTAGAGGGACTATTAGCTGTCTAAAGCTAATGGAAGTTCGAGGCAATAACAGGTCTGTGA
>Otu1143
TTTGTCTGGTTAATTCCGATAACGAACGAGACTCTAGCCTACTAAATAGACTGCTCAACTTTATAGCTGCATCACCCTGC
AGGTGCTTCGCGGTGCTTGTAGGGCTGTGGTGACGTTGGCAGTGCTTCTTAGAGGGACAGGCGGCGGTTCAGCCGCACGA
AACAGAGCAATAACAGGTCTGTGA
>Otu1144
TTTGTCTGGTTAATTCCGATAACGAACGAGACCTTAACCTGCTAACTAGTTCAGCCCTGCAAAAGGGTTGTAACTTCTTA
GAGGGACTATGCGCTTTAATCGCATGGAAGTTTGAGGCAATAACAGGTCTGTGA
>Otu1145
TTTGTCTGGTTAATTCCGATAACGAACGAGACCTTAACCTGCTAACTAGTACGCGCGTTCGCTTACGTAACGCGTGCGAC
TTCTTAGAGGGACTGTTGGCGACTAGCCAACGGAAGTTTGAGGCAATAACAGGTCTGTGA
>Otu1146
TTTGTCTGGTTAATTGCGATAACGAACGAGACCTTAACCTACTAAATAGCCCGGCCAGCCTTGGCTGGTTGCCGGCTTCT
TAGAGGGACTATCGGCTCAAGTCGATGGAAGTTTGAGGCAATAACAGGTCTGTGA
>Otu1147
TTTGTCTGGTTAATTCCGATAACGAACGAGACTCTAGCCTATTAAATAGACGCGCGGCTCATCTACTTGCGCCGCGCGGA
CTTCTTAGAGGGATAAGCGGCGACTCAGCCGCATGAAAGAGAGCAATAACAGGTCTGTGA
>Otu1148
TTTGTCTGGTTAATTCCGTTAACGAACGAGACTTTGACCTGCTAAATAGACACTACAGATTAGTCTGTGGCTGTGCTTCT
TAGAGGGACTTTGCGTGTTTAACGCAAGGAAGTTCAAAGCAATAACAGGTCTGTGA
>Otu1149
TTTGTCTGGTTAATTGCGATAACGAACGAGACCCTCTCTTGCTAAATAGCCCAATTTACTTTAGTAGATTGTTGGCTTCT
TAGAAGGACTCCCGGCTCAAGTCGGGGGAAGTTGTGGGCAATAACAGGTCTGTGA
>Otu1150
TTTGTCTGGTTAATTCCGATAACGAACGAGACCTTAACCTGCTAACTAGTCTGGTCCATTATATGGATTTTGACTTCTTA
GAGGGACTATGTGACGATAAGCACATGGAAGTTTGAGGCAATAACAGGTCTGTGA
>Otu1151
TTTGTCTGGTTAATTCCGATAACGAACGAGACCTCAGCCTGCTAAATAGTTAGATTGGCTCTTTGTTAGCTAATCTTTGA
CTTCTTAGAGGGACTGTTGGCGTCTAGCTGACGGAAGTTGGAGGCAATAACAGGTCTGTGA
>Otu1152
TTTGTCTGGTTAATTGCGATAACGAACGAGACCTTAACCTACTAAATAGCTCAATCAGCGTTTTTGCTGATTGCTAGCTT
CTTAGAGGGACTATCGATATCAAATCGATGGAAGTTTGAGGCAATAACAGGTCTGTGA
>Otu1153
TTTGTCTGGTTAATTCCGTTAACAAATGAGACCTCAGCCTGCTAACTAGCTGCGCGGGGGCATCCCCCTGTGGCTAGCTT
CTTAGAGGGACTATGGTCGCTCAGGCCATGAAAGTTTGAGGCAATAACAGGTCTGTGA
>Otu1154
TTTGTCTGGTTAATTCCGTTAACGAACGAGACCTCGACCTACTAAATAGTCGGCCAAACTCTTTGGGGTTTGGACCAACT
TCTTAGAGGGACTTTTGGTGAGTAGCCAAAGGAAGTTCGAGGCAATAACAGGTCTGTGA
>Otu1155
TTTGTCTGGTTAATTCCGATAACGAACGAGACTCTAGCCTGCTAAATAGTACATCCGTACATGCATGCGGGTGCCGACTT
CTTAGAGGGACAAGCGGCGTTTAGTCGCACGAAATTGAGCAATAACAGGTCTGTGA
>Otu1156
TTTGTCTGCTTAATTGCGATAACGAACGAGACCTTAACCTGCTAAATAGTCAGTATTGCTATGGCAGTACGCGGGCTTCT
TAGAGGGACTATCGGCTCAAGCCGATGGAAGTTTGAGGCAATAACAGGTCTGTGA
>Otu1157
TTTGTCTGGTTAATTCCGATAACGAACGAGACTCTAGCCTATTAAATAGACGATGTATTTTATTCGTATATCGAGCTTCT
TAGAGGGACGAGCAGCTTCTAGCTGCACGAGATTGAGCAATAACAGGTCTGTGA
>Otu1158
TTTGTCTGGTTAATTCCGTTAACGAACGAGACTTTGACCTGCTAAATAGACACTATAGCTTCGGCTATAGCTGGGCTTCT
TAGAGGGACTTTGCACTTACAGTGCAAGGAAGTTCAAAGCAATAACAGGTCTGTGA
>Otu1159
TTTGTCTGGTTAATTCCGTTAACGAACGAGACCTCGACCTACTAAATAGGCTGCTCAACCCTTGGGTTGGCGCAGTCTTC
TTAGAGGGACTATCGGTGACTAGCCGATGGAAGCTCGAGGCAATAACAGGTCTGTGA
>Otu1160
TTTGTCTGGTTAATTGCGATAACGGACGAGACTCTTGCCGGGTAGTTATATGAACAGGAGTTTTGGGCAGCCTCTGGCCT
AACCGCTACGCTTCCTGCTCACTCCTCATACCCCTACCGGAACAGGCGGTATCGAAGCCGTACGAGAAAGAGCAATAACA
GGTCTGTGA
>Otu1161
TTTGTCTGGTTAATTCCGTTAACGAACGAGACCTTAACCTGCTAACTAGTCCCGGTTGTCCTTCCGGACAGCCGGCTTTT
GACTTCTTAGAGGGACTATTCGAATTTTGCGCGAATGGAAGCTTGAGGCAATAACAGGTCTGTGA
>Otu1162
TTTGTCTGGTTAATTCCGATAACGAACGAGACTCCGTCCTGCTAACTAGGGCCCGCTTCCCTTTGCGTGAGCGGGTCGAT
CTTCTTAGAGGGACTGGCGGCGTCTAGCCGCACGAGATGGAGCAATAACAGGTCTGTGA
>Otu1163
TTTGTCTGGTTAATTCCGTTAACGAACGAGACCTCGACCTACTAACTAGTCCAACATATCTACTACTGATATACTTGTAC
TTCTTAGGGGGACTATCAGCTGGATTACCTGATGGAAGTTCGAGGCAATAACAGGTCTGTGA
>Otu1164
TTTGTCTGGTTAATTCCGTTAACGAACGAGACCTTAACCTGCTAAATAGTTAAACCTGATTTTTTATCAGGTTGACAACT
TCTTAGAGGGACTATCGGTGTTTAACCGATGGAAGTTTGAGGCAATAACAGGTCTGTGA
>Otu1165
TTTGTCTGGTTAATTCCGATAACGAACGAGACTCCGGCTTACTAAATAGTCTAAAGTTCGAAGGGACTTTCTTCTAGACT
TCTTAGCAGGATAAATGACACTTTTTAAGTCATACGAAATGGAGCAATAACAGGTCTGTGA
>Otu1166
TTTGTCTGGTTAATTCCGATAACGAACGAGACCTTAACCTGCTAATTAGTACCGATCAGTAACCCATTTAACCAAAACTT
CACGGTGGAGGTCGGGATGTGCTGGTTCTTGGTAACTTCTTAGAGGGACTAACTGTTCCAAGCAGTGGGAAGTTTGAGGC
AATAACAGGTCTGTGA
>Otu1167
TTTGTCTGGTTAATTCCGATAACGAACGAGACCTTGACCTGCTAACTAGTCACAGCAAGCTTTCTTTTGGCTTGCTGGCT
GTACTTCTTAGAGGGACAATCTGTGTTTCCAGCAGATGGAAGCTCGAGGCAATAACAGGTCTGTGA
>Otu1168
TTTGTCTGGTTAATTGCGATAACGAACGAGACCTCAGCCTGCTAACTAGCTATGCGGAGGTGACCCTCCGCGGCCAGCTT
CTTAGAGGGACTATGGCCTTCCAGGCCAAGGAAGTTTGAGGCAATAACAGGTCTGTGA
>Otu1169
TTTGTCTGGTTAATTCCGATAACGAACGAGACCTTAACCTGCTAAATAGCCGGGTCGACTTTGGTTGGCTTCCGAGCTTC
TTAGAGGGACTATCTACGTTTAGTAGATGGAAGTTTGAGGCAATAACAGGTCTGTGA
>Otu1170
TTTGTCTGGTTAATTCCGTTAACGAACGAGACCTCGGCCTACTAAATAGTCTGGTTCACCCTCCGGGGTGTAGCTGGGAC
TTCTTAGAGGGACTATCGGTGGGTAGCCGATGGAAGTTCGAGGCAATAACAGGTCTGTGA
>Otu1171
TTTGTCTGGTTAATTCCGATAACGAACGAGACCTTGGCCTGCTAACTAGGCATAGGAAATTATCATCCTTATAGTCTTCT
TAGAGGGACTTTGCGTGATTAACGCAAGGAAGTTTGAGGCAATAACAGGTCTGTGA
>Otu1172
TTTGTCTGGTTAATTGCGATAACGGACGAGACTCTTGCCGGGTAGTTATATGGAAAGGAGTTCTGGACAGCCTCTGGCTT
CGCGGCTACGCTGTCTGCTCACTCCTCATACCCCTACCGGAACAGGCGGTATCGAAGCCGTACGAGAAAGAGCAATAACA
GGTCTGTGA
>Otu1173
TTTGTCTGGTTAATTCCGGTAACGAACGAGATCTGGGCTCCTAACGGTGCCCGGCAGATTGCCGGTGCATCTCTTAGGAG
GACTGGCTGTGCCAAGCAGCAGGAAGTCCAGGCAATAACAGGTCTGTGA
>Otu1174
TTTGTCTGGTTAATTCCGATAACGAACGAGACTCTAGCCTGCTAAATAGGCGTAAAATGGTATCTCGAAGACCGTTCCGG
CCCTTGTGGTTGGGCGGTTTTTACTACCAACGCAAAATACAAATCTTCTTAGAGGGACAAGCGGCTTTTAGCCGCACGAG
ATTGAGCAATAACAGGTCTGTGA
>Otu1175
TTTGTCTGGTTAATTCCGTTAACGAACGAGACCTCAGCCTGCTAAATAGCTCGGCGGAGTCTTTGACTCTGGCTCCCGAG
TCTTCTTAGAGGGACTTTTGGTGCGTAGCCAAAGGAAGTTTGAGGCAATAACAGGTCTGTGA
>Otu1176
TTTGTCTGGTTAATTCCGATAACGAACGAGACTCTAGCCTGCTAAATAGCTCGCCGATCAGCCTCGTGCTGGTTCGTGGC
GCTAGCTTCTTAGAGGGACAAGTGGCGTTCCTAGCCACACGAAATTGAGCAATAACAGGTCTGTGA
>Otu1177
TTTGTCTGGTTAATTCCGATAACGAACGAGACCTTAACCTGCTAAATAGCCAGGCCGTCTTTTGATGGTCGCAGGCTTCT
TAGAGGGACTGTCAGTGGATTACCTGACGGAAGTTTGAGGCAATAACAGGTCTGTGA
>Otu1178
TTTGTCTGGTTAATTCCGATAACGAACGAGACTCTAGCCTGCTAACTAGTGTGGCTGTTCTCTGATGCAGCTTGCACTTC
TTAGAGGGACAAGTGGCGTTTAGCCACGCGAAATTGAGCAATAACAGGTCTGTGA
>Otu1179
TTTGTCTGGTTAATTCCGATAACGAACGAGACTCTAGCCTGCTAAATAGCTCGTTAATGGTTTACTCCGTTGACGCTAGC
TTCTTAGAGGGACAAGTGGCGTTCCTAGCCACGCGAAATTGAGCAATAACAGGTCTGTGA
>Otu1180
TTTGTCTGGTTAATTCCGATAACGAACGAGACTCTGGCCTACTAAATAGAAGGTGAATCTTTTGGTTCACTAAGTCTTCT
TAGAGGGACAAGGCAGCTCCAAGCTGCGTGAAATGGGGCAATAACAGGTCTGTGA
>Otu1181
TTTGTCTGGTTAATTCCGATAACGAACGAGACCTTAACCTGCTAAATAGCCCAGCTAGCTTTTGCTGGCTGCAGGCTTCT
TAGAGGGACTATCAACACAAGTTGACGGAAGTTTGAGGCAATAACAGGTCTGTGA
>Otu1182
TTTGTCTGGTTAATTCCGATAACGAACGAGACCTTAACCTGCTAAATAGCCTAGTCGGCTTTTGCTGTCTACTGGCTTCT
TAGAGGGACTGTCAGCGTCTAGCTGACGGAAGTTTGAGGCAATAACAGGTCTGTGA
>Otu1183
TTTGTCTGGTTAATTCCGATAACGAACGAGACCTTGACCTGCTAACTAGTCACGGGAAACGAATTCTCGTTTCCTGGCTG
ATCTTCTTAGAGGGACAATCTGTGATTCCAGCAGATGGAAGTTCGAGGCAATAACAGGTCTGTGA
>Otu1184
TTTGTTCGTCGGCAGCGTCAGATGTGTATAATAACAGGTCTGTGA
>Otu1185
TTTGTCTGGTTAATTCCGATAACGAACGAGACCTTAACCTGCTAACTAGTGACTGCCAAGTTTGGTTCCAATCAAAGGCA
GGTGGTCGGCTGGTACTTTGTGCTGGTTTGGCTGTTTGTCTTGGTTCCAAAAGGCTTGGTATCTCTGTCACTTCTTAGAG
GGACTATTGACGTCTAGTCAATGGAAGTTTGAGGCAATAACAGGTCTGTGA
>Otu1186
TTTGTCTGGTTAATTCCGTTAACGAACGAGACCTTAACCTGCTAACTAGTTGCGCCGATCGAAACATTGGCGTATCAACT
TCTTAGAGGGACTATGAATGTTTAATTCATGGAAGTTTGAGGCAATAACAGGTCTGTGA
>Otu1187
TTTGTCTGGTTAATTCCGATAACGAACGAGACCTTCACCTGCTAAATAGCCGGGTCGACTTCGGTTGGCTCCTGGCTTCT
TAGAGGGACTATCTGCGTTTAGCAGTTGGAAGTTGGAGGCAATAACAGGTCTGTGA
>Otu1188
TTTGTCTGGTTAATTGCGATAACGAACGAGACATTTACCTGCTAAATAGCCCGCGTTGCCTTGGCAGCGCGCTGGCTTCT
TAGAGGGACTATCCGCTTAAGCGGGTGGAAGTTGGATGCAATAACAGGTCTGTGA
>Otu1189
TTTGTCTGGTTAATTGCGATAACGAACGAGACCTTAACCTGCTAAATACCCCCTGTTGCTTCGGCAGCAGGCTGGGTTCT
TAGAGGGACTATCGGCTCAAGCCGATGGAAGTTTGAGGCAATAACAGGTCTGTGA
>Otu1190
TTTGTCTGGTTAATTCCGATAACGAACGAGACCTTAACCTGCTAAATAGCCAGGTCGGCTTTGGCTGATCTCCGGCTTCT
TAGAGGGACTGTCAGCGTCTAGCTGACGGAAGTTTGAGGCAATAACAGGTCTGTGA
>Otu1191
TTTGTCTGGTTAATTGCGATAACGAACGAGACCGTCACCTGCTAACTAGCCCGTATTGCTTTGGCAGTACGCTGGCTTCT
TAGAGGGACTATCGGCTTAAGCCGATGGAAGTTGGCGGCAATAACAGGTCTGTGA
>Otu1192
TTTGTCTGGTTAATTCCGATAACGAACGAGACCTTATTCTGCTAAATAGCCAGCATGACTTTGGTCGTGTTTTTTTTTTG
GCTTCTTAGAGAGACTATCAATGTTTAATTGATGGAAGTTTGAGGCAATAACAGGTCTGTGA
>Otu1193
TTTGTCTGGTTAATTCCGTTAACGAACGAGACCTTAGCCTGCTAAATAGTCGCGTCCTTCAGGGCGATAAGACTTCTTAG
AGGGACTTTGTGAGCAACCACAAGGAAGTTTGAGGCAATAACAGGTCTGTGA
>Otu1194
TTTGTCTGGTTAATTCCGTTAACGAACGAGACCTTAACCTGCTAAATAGTTACGTGATTCCCGAATCACGGGCAACTTCT
TAGAGGGACTATCGGTGACTAACCGATGGAAGTTTGAGGCAATAACAGGTCTGTGA
>Otu1195
TTTGTCTGGTTAATTCCGATAACGAACGAGACCTTAACCTGCTAACTAGATGGGTGAGTTATTACTCATTCAGGCTTCTT
AGAGGGACTGTGTGGTAAAACCTCAAGGAAGTTTAAGGCAATAACAGGTCTGTGA
>Otu1196
TTTGTCTGGTTAATTGCGATAACGAACGAGACCTTGACCTGCTAAATAGCCAGGTCGACTCCGGTTGGCCGCTGGCTTCT
TAGAGGGACTTTTGGCTCAAGCCAATGGAAGTACGAGGCAATAACAGGTCTGTGA
>Otu1197
TTTGTCTGGTTAATTCCGATAACGAACGAGACTCTGGCCTGCTAACTAGACGTTAGATCCCTTTGTGGGTCTTGCGGAGC
TTCTTAGAGGGACGGGCGGCTTTTAGCCGCACGATATTGAGCAATAACAGGTCTGTGA
>Otu1198
TTTGTCTGGTTAATTCCGTTAACGAACGAGACCTGGGCTCCTAATGGGGCCTGGCAACTTGCCGGTGCCCCTCTTAGGAG
GACGGGCTGTGTCAAACAGCAGGAAGTCCAGGCAATAACAGGTCTGTGA
>Otu1199
TTTGTCTGGTTAATTCCGTTAACGAACGAGACCTCAGCCTGCTAAATAGTTGCGTGAACCTTCTAATTTGGGTGAAGGGT
AGGGTCTGATGCGGTGGTTTTTACCATCGTATCACCTTATTTGGATCCTTGATGAGTTCATGAATATACTTCTTAGAGGG
ACTATTAGTATCTAGCTAATGGAAGTTTGAGGCAATAACAGGTCTGTGA
>Otu1200
TTTGTCTGGTTAATTCCGATAACGAACGAGACCTTCCCGTGCTAAATAGCCCAGCTGGCTTTGGCGAGCTGTCGGCTTCT
TAGACGGACTATCAGCGTTTAGCTGTTGGAAGTTGGAGGCAATAACAGGTCTGTGA
>Otu1201
TTTGTCTGGTTAATTGCGATAACGAACGAGACCTTAACCTGCTAACTAGCCCGGCCGGCTTCGGCCGGCTGCCGGCTTCT
TAGAGGGACTATCGGCTCAAGCCGATGGAAGTTTGAGGCAATAACAGGTCTGTGA
>Otu1202
TTTGTCTGGTTAATTCCGATAACGAACGAGACTCTAGCCTACTAAATAGACTGTTCAGCTTTATAGCCGGAATCACTGGG
CGTGTAGCTTCGCTCACACTCGTTGTGGGCGCGGGTTGCACGTTCGGCTCTGGTGACGTTGACAGTGCTTCTTAGAGGGA
CAGGCGGCGGTTCAGCCGCACGAAACAGAGCAATAACAGGTCTGTGA
>Otu1203
TTTGTCTGGTTAATTCCGTTAACGAACGAGACCTCGACCTGCTAAATAGTTCGGCGAATCTCCCGATTCGTACGTGACTT
CTTAGAGGGACTATCGGTTTGCAGCCGGTGGAAGTTCGAGGCAATAACAGGTCTGTGA
>Otu1204
TTTGTCTGGTTAATTCCGTTAACGAACGAGACCTCATCCTACTAATTATGTCAGTTCAATCTTCGGATTAAGCCTGACTT
CTTAGAGGAACTGTTGGTGCTACAAGCCGACGGAAGTTTGAGGCAATAACAGGTCTGTGA
>Otu1205
TTTGTCTGGTTAATTCCGATAACGAACGAGACCTCAGCCTGCTAACTAGTCAGGCGAACCGTCTGAACGGGTGAAGGGCG
GGCACGGCTCGGAGCTTGCCTCGGCAGGCTCTCCTGCCCGTCTGGATCCTTGATGTGTTCGTCGCCGTACTTCTTAGAGG
GACTATTGGTATCTAATCAATGGAAGTTTGAGGCAATAACAGGTCTGTGA
>Otu1206
TTTGTCTGGTTAATTCCGACAACGGACGAGACCTCGACCTACTAATTAACAATATTCATCCTGATGGATATTCGTTACTT
AGGGGGACACTGTGTTAAAACGCAGGGAAGTCCGAGCCTATAACAGGTCTGTGA
>Otu1207
TTTGTCTGGTTAATTCCGTTAACGAACGAGACCTCGACCTGCTAAATAGTCAACTGAACCCCTTGGGTTTGCGTTGTACT
TCTTAGAGGGACTATCGGTTTGAAGCCGGTGGAAGTTCGAGGCAATAACAGGTCTGTGA
>Otu1208
TTTGTCTGGTTAATTCCGATAACGAACGAGACCTTAACCTGCTAAATAGCCCAGCTGGCTTTTGCTGGTTGCAGGCTTCT
TAGAGGGACTTGTTGACATTAAGTCGACGGAAGTTTGAGGCAATAACAGGTCTGTGA
>Otu1209
TTTGTCTGGTTAATTCCGTTAACGAACGAGATACCAGCCTATTAAATAGTCACCGGAAGTCCTCTGGGCTTGCCGGTCTG
AGCTCTTCTTAGAGGGACAGGTTGTTTCCAACAGCACGAAACGGTGCAATAACAGGTCTGTGA
>Otu1210
TTTGTCTGGTTAATTCCGTTAACGAACGAGACCTCGACCTGCTAAATAGACCCAGCAACCCTTTCGGGTTGACTCTCTTA
ATTTGGGCGCTTCTTAGAGGGACTATCGGTGTATCCTAGCCGATGGAAGTTCGAGGCAATAACAGGTCTGTGA
>Otu1211
TTTGTCTGGTTAATTCCGATAACGAACGAGACCTTGACCTGCTAAATAGACGCGGCGTTCATCCGAACGCGCGCATTTTG
GCGTCTTCTTAGAGGGACTATTGATGGTTAGTCAATGGAAGTTTGAGGCAATAACAGGTCTGTGA
>Otu1212
TTTGTCTGGTTAATTCCGATAACGAACGAGACTCTGGCCTATTAAATAGACGGTGTATCTTGAAGTATACCGCGCTTCTT
AGAGGGACAAGCGGCGTCTAGCCGCATGAAATAGAGCAATAACAGGTCTGTGA
>Otu1213
TTTGTCTGGTTAATTCCGATAACGAACGAGACCGTCGCCTGCTAAATAGTGACGTCGACTTTGGTCGTACGCTTCGCTTC
TTAGAGGGACTCTGGGTGCTTCTAGCCCAGGGAAGTTGGCGGCAATAACAGGTCTGTGA
>Otu1214
TTTGTCTGGTTAATTCCGTTAACGAACGAGACCTCGACCTGCTAACTAGTTCGGCCCAGGCTTCGGCCTGGGTAGTGGGG
CAACCCGCTTGAGCGTGACTTCTTAGAGGGACTACTGGTGGCTAGCCAGTGGAAGTTCGAGGCAATAACAGGTCTGTGA
>Otu1215
TTTGTCTGGTTAATTCCGATAACGAACGAGACTCTGTCCTGCTAAATAGTCCCGGCGTCCCTCGCTGCGCCGGGATTTCT
TCTTAGAGGGACTGGCGGCGTCTAGCCGCACGAGATTGAGCAATAACAGGTCTGTGA
>Otu1216
TTTGTCTGGTTAATTCCGTTAACGAACGAGACCTCGACCTGCTAAATAGTCCGGCGAACCTCTCGGGGTTCGTTCCGGTA
CTTCTTAGAGGGACTATTGGTTTTGATCCAATGGAGGTTCGAGGCAATAACAGGTCTGTGA
>Otu1217
TTTGTCTGGTTAATTCCGATAACGAACGAGACTCTAGCCTACTAAATAGACCAACGGTTAACTAGTTTCACCGTTGGGGC
TTCTTAGAGGGACAGGCGGTGACTCAACCGCACGAAACAGAGCAATAACAGGTCTGTGA
>Otu1218
TTTGTCTGGTTAATTCCGTTAACGAACGAGACCTTAACCTGCTAAATAGTAACGTCCACTTTGGTGGACGGTGACTTCTT
AGAGGGACTATGAACGTTTAGTTCATGGAAGTTTGAGGCAATAACAGGTCTGTGA
>Otu1219
TTTGTCTGGTTAATTGCGATAACGAACGAGACCTTAACCTGCTAAATAGCCCGTACTGCCTTGGCAGTCCGCCGGCTTCT
TAGAGGGACTATCGGCTCAAGCCGATGGAGGTTTGAGGCAATAACAGGTCTGTGA
>Otu1220
TTTGTCTGGTTAATTCCGATAACGAACGAGACTCTAGCCTACTAAATAGTTGGCGGGGTAGAGATGACTTGCAGGTAGGC
GATGCCTCGCGTACTCTCCTGCTTGTGACGAGTCTCACTTCCCCTTTGCCAGCGAACTTCTTAGAGGGACTGGCGGCGTT
TCAGCCGCACGAAACAGAGCAATAACAGGTCTGTGA
>Otu1221
TTTGTCTGGTTAATTCCGATAACGAACGAGACCTTCTCCTGCTAAATAGCCCAGTCGGCTACGGCTGACTGTTGGCTTCT
TAGAGGGACTATCGACGTTTAGTCGATGGAAGTTGGAGGCAATAACAGGTCTGTGA
>Otu1222
TTTGTCTGGTTAATTGCGATAACGAACGAGACCTTAACTTTTAAATAGTCAGGCTAGCTTTGGCTGGTCGCAGGCTTCTT
AGAGGGACTATCGGCTTCAAGCCGATGGAAGTTTGAGGCAATAACAGGTCTGTGA
>Otu1223
TTTGTCTGGTTAATTCCGTTAACGAACGAGACCTCGGCCTGCTAAATAGTTTGCTGTAGTCTTCGGACTATAGAGAAACT
TCTTAGAGGGACTATCGGTTTCTAAGCCGATGGAAGTTCGAGGCAATAACAGGTCTGTGA
>Otu1224
TTTGTCTGGTTAATTCCGTTAACGAACGAGACCTCAACCTACTAATTAGTCTCCCGATCCTCGGATCGGCCTTGACTTCT
TAGAGGGACTGTTGGTGTGGCAAGCCAACGGAGGTTTGAGGCAATAACAGGTCTGTGA
>Otu1225
TTTGTCTGGTTAATTCCGTTAACGAACGAGACCTCGACCTGCTAAATAGTTCGGTTCAAGCTTCGGTTTGAATCCGTTTG
ACTTCTTAGAGGGACTATCGGTGTGTAGCCGATGGAAGTTCGAGGCAATAACAGGTCTGTGA
>Otu1226
TTTGTCTGGTTAATTCCGATAACGAACGAGACCTTAACCTGCTAACTAGATTTACTCATTATATGGGTATTCTCTTCTTA
GAGGGACTATGTGTCGAAAAGCACATGGAAGTTTGAGGCAATAACAGGTCTGTGA
>Otu1227
TTTGTCTGGTTAATTCCGATAACGAACGAGACCTTAACCTGCTAAATAGTGCGTGGCACGCCGGGTCCTGTTGTTTTTCT
TTTCTGCGCGGGGGGGTTTTTTCCTTTTGGGAGAGCTTCTTTGTGGAGGGAGGGAAAAGGGGGCCATGGGGTGGCATTAT
CTGAGCACTTCTTAGAGGGACTATTGGCGTCTAGCCGATGGAAGTTTGAGGCAATAACAGGTCTGTGA
>Otu1228
TTTGTCTGGTTAATTCCGATAACGAACGAGACCTTAACCTGCTAAATAGTCGGGTCGGCTTCGGCTGATTTCTTGACTTC
TTAGAGGGACTGTCAGCGTCTAGCTGACGGAAGTTTGAGGCAATAACAGGTCTGTGA
>Otu1229
TTTGTCTGGTTAATTCCGTTCGGCAGCGTCAGATGTGTATAAGAGACAGTTTGTCTGTGA
>Otu1230
TTTGTCTGGTTAATTCCGATAACGAACGAGACTCTAGCCTACTAAATAGATTACCGTCCCTTAACATGTGACGGTAAGAC
TTCTTAGAGGGACAGGCGGTGACTCAACCGCACGAGACAGAGCAATAACAGGTCTGTGA
>Otu1231
TTTGTCTGGTTAATTGCGATAACGAACGAGACCTTAACCTACTAAATAGTACTATTAGCGTTTGCTGATTTGTTACTTCT
TAGAGGGACTATCGATTTCAAGTCGATGGAAGTTTGAGGCAATAACAGGTCTGTGA
>Otu1232
TTTGTCTGGTTAATTCCGATAACGAACGAGATCATCGTCTGCTAAATAGTCGCGGTTGCTTTTGCAGCTGTTCGACTTCT
TAGAGAGACTTTGTTTATAAAGAACAAGGAAGTTGGTGGCAATAACAGGTCTGTGA
>Otu1233
TTTGTCTGGTTAATTCCGATAACGAACGAGACTCTAGCCTGCTAAATAGTTCGCCGATCTAAACTGTCGGCGCAACTTCT
TAGAGGGACAAGTGGCGTATAGTCACACGAGATTGAGCAATAACAGGTCTGTGA
>Otu1234
TTTGTCTGGTTAATTCCGTTAACGAACGAGACCTTAACCTGCTAAATAGTTACTTCTATGCGAATAGGGTTAACTTCTTA
GAGGGACTTTGTGTGCAAGCACAAGGAAGTTTGAGGCAATAACAGGTCTGTGA
>Otu1235
TTTGTCTGGTTAATTCCGTTAACGAACGAGACCTCAGCCTGCTAACTAGTTACGCGGGGGATCCTCTCCCCTGCGGCCAA
CTTCTTAGAGGGACTATCGGCGTCTAGCCGATGGAAGTTTGAGGCAATAACAGGTCTGTGA
>Otu1236
TTTGTCTGGTTAATTCCGTTAACGAACGAGACCTTAGCCTACTAACTAGTCGGGTCCAATCTCGTATTGGCTGCGACTTC
TTAGAGGGACTTTGTGACTAAACACAAGGAAGTTTGAGGCAATAACAGGTCTGTGA
>Otu1237
TTTGTCTGGTTAATTCCGATAACGAACGAGACCTTAACCTGCTAAATAGTTACGCGAACTTTTGTTCGCGGCCAACTTCT
TAGAGGGACTATGGATGTTTAATCCATGGAAGTTTGAGGCAATAACAGGTCTGTGA
>Otu1238
TTTGTCTGGTTAATTCCGATAACGAACGAGACCTTAACCTGCTAAATAGTCCCACGAATCGTAGCTGTTCGTGGCTGACT
TCTTAGAGGGACTATTGGTGTTTAACCAATGGAAGTTTGAGGCAATAACAGGTCTGTGA
>Otu1239
TTTGTCTGGTTAATTCCGATAACGAACGAGACTCCGTCCTGCTAAATAGTCGCGGCGTCGCCGTTGCGTCGCGAATTCTT
CTTAGAGGGACTGACAGCATCTAGCTGTACGAGATGGAGCAATAACAGGTCTGTGA
>Otu1240
TTTGTCTGGTTAATTCCGATAACGAACGAGACTCTAGCCTACTAAATAGACGTTCCGATCAACTCCGTCGGACGTTCTTC
TTAGAGGGACAAGCGGCGTTTAGCCGCACGAGACAGAGCAATAACAGGTCTGTGA
>Otu1241
TTTGTCTGGTTAATTCCGATAACGAACGAGACTCTGGCTTACTAAATAGTCGACACGGCTGCGGCCGCATGTCGTCCGAG
AGAACTTCTTAGAAGGATTTATGGCGGTTCAGTCATAAGAAAGAGAGCAATAACAGGTCTGTGA
>Otu1242
TTTGTCTGGTTAATTCCGATAACGAACGAGACCTTAACCTGCTAAATAGTCCATTTGGCTTTTATGGCTGAGTGCTTGAC
TTCTTAGAGGGACTGTCAGTGTCTAACTGACGGAAGTTTGAGGCAATAACAGGTCTGTGA
>Otu1243
TTTGTCTGGTTAATTCCGATAACGAACGAGACCTCGACCTGCTAACTAGCCGAGCCCTCTCACGAAGGCTTCGGTTTCTT
AGAGGGACCGCTCGGCGATTTCCAGCCGAGGGAGGTTCGAGGCAATAACAGGTCTGTGA
>Otu1244
TTTGTCTGGTTAATTGCGATAACGAACGAGACCTTGACGTACTAAATAGCCCCACCCGCTTTGGCGGGCGGCAGGCTTCT
TAGACGGACTATCGGCTCAAGCCGATGGAAGTTCGAGGCAATAACAGGTCTGTGA
>Otu1245
TTTGTCTGGTTAATTCCGATAACGAACGAGACCTTAACCTGCTAACTAGTCAGGGCCACTCTTCGGGGTGGAGCCCGTCG
ACTTCTTAGAGGGACTATCGGTGTTTAACCGATGGAAGTTTGAGGCAATAACAGGTCTGTGA
>Otu1246
TTTGTCTGGTTAATTCCGTTAACGAACGAGACCTCGACCTGCTAAATAGTTCCTTCCAGTCTAACTGGAGGGATACTTCT
TAGAGGGACTATCGGTGTGTAGCCGATGGAAGTTCGAGGCAATAACAGGTCTGTGA
>Otu1247
TTTGTCTGGTTAATTCCGATAACGAACGAGACTCTAGCCTATTAAATAGACGTGATGTTCGCAGCACATCACGTAATACT
TCTTAGAGGGACAAGGTGCTTTCAGCACCACGAAACAGAGCAATAACAGGTCTGTGA
>Otu1248
TTTGTCTGGTTAATTCCGATAACGAACGAGACCTTAACCTACTAACTAGTCGTCCCTCGTCAGAGAGTCGGACTTCTTAG
AGGGACTTTGGGGGCTACTCCAAGGAAGTTTAAGGCAATAACAGGTCTGTGA
>Otu1249
TTTGTCTGGTTAATTCCGATAACGAACGAGACCTTAACCTGCTAAATAGTGGCTACCAGGTTTGGTTCCAATCAAAGGTA
GGGGAGTTGGATATCATTCTTTTGGGTGGTGTTCAATTTTCTTATCTTGGTTCCAAAAGGCCTGGTAAGTTTGTCACTTC
TTAGAGGGACTATTGACGTCTAGTCAATGGAAGTTTGAGGCAATAACAGGTCTGTGA
>Otu1250
TTTGTCTGGTTAATTCCGATAACGAACGAGACCTTAACCTGCTAAATAGTAGCGCGCATTGCTTTATGGCATTGCGTGAA
TCATACTTCTTAGAGGGACTATTGGCATCTAGCCAATGGAAGTTTGAGGCAATAACAGGTCTGTGA
>Otu1251
TTTGTCTGGTTAATTGCGATAACGGTAAGTTTTAAATTGTCCATTTTTAGTGTCTTTTGCTAACAGTACCCGTCAGAACG
AGACCTTAACCTGCTAAATAGCCCTGCTCACTTTGGTGGGCAGCAGGCTTCTTAGAGGGACTATCGGCTCAAGCCGATGG
AAGTTTGAGGCAATAACAGGTCTGTGA
>Otu1252
TTTGTCTGGTTAATTCCGTTAACGAACAAGACTTTGACCTGCTAAATAGACAGTATAGTACCGAGCTATGACTGTACTTC
TTAGAGGGACTTTGTGTGTTTAATGCAAGGAAGTTCAAAGCAATAACAGGTCTGTGA
>Otu1253
TTTGTCTGGTTAATTCCGATAACGGACGAGACCTCTATCTACTAAATAGCCTAACAAACATCTATCGGGTGAAGGCCTGG
GGCAGTGTGGCAGTTTCGGCTGTTGCGCTCTCCGGGTTGGATCCTTGATGATTTGTAAAAGCTTCTTAGAGAGACTATCA
GGGTTTACCTGATGGAAGGGAGGCAATAACAGGTCTGTGA
>Otu1254
TTTGTCTGGTTAATTCCGTTAACGAACGAGACCTCGACCTGCTAAATAGTTCGACAAAGGCTTCTGCCTTTGGACGCGAC
TTCTTAGAGGGACTATCGGTGTGTAGCCGACGGAAGTTCGATGCAATAACAGGTCTGTGA
>Otu1255
TTTGTCTGGTTAATTCCGTTAACGAACGAGACCTCAACCTACTAAATAGTCTGACGTAGCCACCTGGCTATGTACGGACT
TCTTAGAGGGACTGTCGGTTTGTAGCCGAAGGAAGTTTGAGGCAATAACAGGTCTGTGA
>Otu1256
TTTGTCTGGTTAATTCCGTTAACGAACGAGACCTCGACCTACTAAATAGTTGAGTAAACTCTTCGGGGTTTATATTGACT
TCTTAGAGGGACTTTTGGTGAGTAGCCAAAGGAAGTTCGAGGCAATAACAGGTCTGTGA
>Otu1257
TTTGTCTGGTTAATTCCGTTAACGAACGAGACCGCCGCCTGCTAAATAGCTCTGCTAATGGTTTTTCATTGGCAAGAGCT
TCTTAGAGGGACGTTCATACTTACAAGATGAAGGAAGATGGCGGCAATAACAGGTCTGTGA
>Otu1258
TTTGTCTGGTTAATTCCGTTAACGAACGAGACCTTAGCCTACTAACTAGTCGCTTCAGTCTCGACTGATGCCGACTTCTT
AGAGGGACTTTGTGGTTTAAACACAAGGAAGTTTGAGGCAATAACAGGTCTGTGA
>Otu1259
TTTGTCTGGTTAATTCCGATAACGAACGAGACCTTAACCTGCTAAATAGTGAGTATCATTTCAGGCCTTTCTCCTTGTGG
GGGGAGGCTATGAATTGGTATACCCATTGATCACTTCTTAGAGGGACTATTGACGTCTAGTCAATGGAAGTTTGAGGCAA
TAACAGGTCTGTGA
>Otu1260
TTTGTCTGGTTAATTCCGATAACGAACGAGACTCTAGCCTGCTAAATAGACGGACGATCCCGTTGTGGGTCGATCCGATT
TGCTTCTTAGAGGGACAAGTGGCGTTTTTAGCCACGCGAAATTGAGCAATAACAGGTCTGTGA
>Otu1261
TTTGTCTGGTTAATTCCGATAACGAACGAGACTCTAGCCTACTAAATAGAACAGTGGTTTACAAACATCACTGGTCGTTA
TACTTCTTAGAGGGACAGGCGGCGATTCAGCCGCACGAAACAGAGCAATAACAGGTCTGTGA
>Otu1262
TTTGTCTGGTTAATTCCGATAACGAACGAGACCTCCGCCTGCTAAATAGTGCGCGCCAGCTCCGGCTGGCACTGCAGCGC
TTCTTAGAGGGACAGTGGATGCTTAGTCCAAGGAAGTGGGAGGCAATAACAGGTCTGTGA
>Otu1263
TTTGTCTGGTTAATTCCGTTAACGAACGAGACCTCGACCTGCTAGTTAGTTCAGCGAAGGCTTCGGCCTTCGTCCTGTGA
CTTCTTAGAGGGACTATCGGTGTGTAGCCGATGGAAGTTCGAGGCAATAACAGGTCTGTGA
>Otu1264
TTTGTCTGGTTAATTGCGATAACGGTATGTTCAAACATTTTTACCCACTAAATTTTGTACATTTTTACTGACTTGATTCA
TTAGAACGAGACCTTAACCTGCTAAATAGCCCTGTTCACTTTGGTGGACAGCAGGCTTCTTAGAGGGACTATCGGCTCAA
GCCGATGGAAGTTTGAGGCAATAACAGGTCTGTGA
>Otu1265
TTTGTCTGGTTAATTCCTCTCGGCAGCGTCAGATGTGTATAAGAGACAGTTTGTCTGTGA
>Otu1266
TTTGTCTGGTTAATTCCGATAACGAACGAGACCTCCGCCTGCTAAATAGCGCCGCTCACCCCTGGTGGGCGCGCGCTTCT
TAGAGGGACAATGGATGTTTAGTCCATGGAAGTTGGAGGCAATAACAGGTCTGTGA
>Otu1267
TTTGTCTGGTTAATTCCGATAACGAACGAGACCTTGACCAGCTAAATAGTGGGGTGGTAGAGATACTGCCGACACTTCTT
AGAGGGACTAACTATGTTTAATAGTTGGAAGTATGAGGCAATAACAGGTCTGTGA
>Otu1268
TTTGTCTGGTTAATTCCGATAACGAACGAGACCTTAACCTGCTAAATAGCTACGCCTTGCTTGCAAGGTGGACAGCTTCT
TAGAGGGACAGCTAGTGTCTAACTAGCGGAAGTTTGAGGCAATAACAGGTCTGTGA
>Otu1269
TTTGTCTGGTTAATTCCGTTAACGAACGAGACCTCAGCCTGCTAAATAGTTGCACTTAGCCTTCTGGTTAGGTGTTCAAC
TTCTTAGAGGGACTTTTGGTGCTATAGCCAAAGGAAGTTTGAGGCAATAACAGGTCTGTGA
>Otu1270
TTTGTCTGGTTAATTCCGATAACGAACGAGACCTCAACTTGTTAACTAGCGCTGGTAACCTTCTATATGGGTGAAAGCGT
CGGAGTCTTGAGTGGGGGGCAACCTTCGCTCGGATCCGGCGTGGGATCCTTGAAGCGTTCGCCAGTACCAAGACTTCTTA
AAAGGACAGTCTGTTTCTAGCAGAAGGAAGTGAGGCAATAACAGGTCTGTGA
>Otu1271
TTTGTCTGGTTAATTCCGATAACGAACGAGACCTCAGCCTGCTAAATAGTGGATTTAACCTTCTATATGGGTGAAGGTTT
TGTTTGGTAGGATCTTTGTATCTTATTGAACGGAATTGGATCCTTGAATAGTTAAATCTCAAAAATTCAAAAATACTTCT
TAGAGGGACTATTCGCGTCTAGCGAGTGGAAGTTTGAGGCAATAACAGGTCTGTGA
>Otu1272
TTTGTCTGGTTAATTCCGTTAACGAACGAGACCTCGTCTTTTAACTAGTCGGCCGAAGCTTTCAGTTTCGCGCAAACTTC
TTAAAGGGACTACCGGTTCTTAGCCGATGGAAGCTCGAGGCAATAACAGGTCTGTGA
>Otu1273
TTTGTCTGGTTAATTCCGATAACGAACGAGACCTTAACCTGCTAAATAGTGGCTACCATGTTTGGTTCCAAACAAAAGGC
ACTTTTTTCTCTCTTTCGCATCTTTTCGGAGGTGTTGGGAGGGAGAAGGAGGGTCTTTGGTTCCAAAAGACTTGGTAAAT
TTTGTCACTTCTTAGAGGGACTATTGACGTCTAGTCAATGGAAGTTTGAGGCAATAACAGGTCTGTGA
>Otu1274
TTTGTCTGGTTAATTCCGTTAACGAACGAGACCTCGACCTGCTAAATAGTTCGGCGTAGGCTTTGCCTATGTACGTGACT
TCTTAGAGGGACTGTCGGTTTTTAGCCGAAGGAAGTTCGAGGCAATAACAGGTCTGTGA
>Otu1275
TTTGTCTGGTTAATTCCGATAACGAACGAGACCTTAACCTGCTAACTAGTTGCAGGTACGTGAGTATCTGCACACTTCTT
AGAGGGACTGACTACGCTTAGTAGTCGGAAGTTTGAGGCAATAACAGGTCTGTGA
>Otu1276
TTTGTCTGGTTAATTCCGATAACGAACGAGACCTCAACTTATTAACTAGTGGTGCCAATCTTCTATACGGGTGAAGTTAG
CTTAGGTCTTGGCACGCTCGCAAGGGTGGCGCTGAGCCGGGTTAGTGGATCCTTGATGCTTTGGCGCTTTTTCTAAACTT
CTTAAAGGGACTATCCATGTTTAATGGGTGGAAGTGAGGCAATAACAGGTCTGTGA
>Otu1277
TTTGTCTGGTTAATTCCGTTAACGAGCGAGACCTGTGTTCTTAACGTCAAGCAGTATATTGCTGTTTTTGTCACTTAAGA
AGACGTGCTGTGTTAAGCAGCAGGAAGCTCAGGCAATAACAGGTCTGTGA
>Otu1278
TTTGTCTGGTTAATTCCGATAACGAACGAGACTCTAGCCTGCTAAATAGGCGTATTCTGGTATCTCGAAGGCTCCCGGCC
TCGGTCGGGTTGCTTTTACTACCGACGTACAAACAAATCTTCTTAGAGGGACAGGCGGCGTCTAGCCGCACGAGATTGAG
CAATAACAGGTCTGTGA
>Otu1279
TTTGTCTGGTTAATTCCGATAACGAACGAGACCTTGACCTGCTAATTAGAGCGCATCAGTATTCTCTTTGGGAATCTACT
GGTGAATCACGCTCTTCTTAGAGGGACCAATTACTCAAAGTAATAGGAAGTTTGAGGCAATAACAGGTCTGTGA
>Otu1280
TTTGTCTGGTTAATTCCGATAACGAACGAGACCTTGACCTGCTAAATAGTCACACCAAGTCTTTTTTGGCTTGGGATTTT
AGTGATCTTCTTAGAGGGACAATCTGTGATTTCAGCAGATGGAAGTGCGAGGCAATAACAGGTCTGTGA
>Otu1281
TTTGTCTGCTTAATTGCGATAACGAACGAGACCTTAACTTCTAAATAGCCCGTATTGCTTAGGCAGTACGCTGGCTTCTT
AGGGGGACTATCGGCTCAAGCCGATGGAAGTTTGAGGCAATAACAGGTCTGTGA
>Otu1282
TTTGTCTGGTTAATTCCGATAACGAACGAGATCGCATCCTACTAAATAGTGGTATTAATCGTCTACCGGGTGAAGTTGGT
TGGCTTCGTGGGGCTGGGAAACTGGCTACTACGGACTTTCTGATGGATCCTTGATGAATTGGTATCTATACTTCTTAGAG
GGACTGTCGGCGATTAGCCGAAGGAGGAGCGGCAATAACAGGTCTGTGA
>Otu1283
TTTGTCTGGTTAATTCCGTTAACGAACGAGACCTCGGCCTGCTAAATAGCCATGCGAACCTTTCCGCCCCAAAGAGGATA
CGGTCGGGGCGGGTCCACGTCGAGGGAGGGGGTCCCCTTCGCGGGGGGTCTTCTTCCTCGGCGCCGTCCCGGTCGCCCTC
TGGTGAGGTTCGTAGCGGCGCTTCTTAGAGGGACTATGCAATCCCAGTGCATGGAAGTTCGAGGCAATAACAGGTCTGTG
A
>Otu1284
TTTGTCTGGTTAATTCCGTTAACGAACGAGACCTCAGCCTGCTAAATAGTTGCGCGAATCTTCTAACGGGTGAAGGGTTG
GGTCGGTGTGGTGGTTCTACCATCATGCTCCCGGCCTGGATCCTTGATGAATTTGTGAATATACTTCTTAGAGGGACTAT
TAGTATCTAGCTAATGGAAGTTTGAGGCAATAACAGGTCTGTGA
>Otu1285
TTTGTCTGGTTAATTCCGATAACGAACGAGACTCTAGCCTACTAAATAGTCACCAAATTTTGAGTTTGGTGTACTTCTTA
GAGGGACAAGGGGTATATAGCCCCACGAAATTGAGCAATAACAGGTCTGTGA
>Otu1286
TTTGTCTGGTTAATTCCGTTAACGAACGAGACCTCGACCTGCTAACTAGTTCAACGGACTCCTTGAGTCCAGTTGCTGAC
TTCTTAGAGGGACTATCGGTGTGTAGCCGATGGAAGTTCGAGGCAATAACAGGTCTGTGA
>Otu1287
TTTGTCTGGTTAATTCCGTTAACGAACGAGACCTCAGCCTGCTAAATAGTTGCGCGAATCTTCTACTCGGGTGAAGGTGC
GGTCACTGGGGCGGTGGCTTGCCATCGTTCCTACCGTGCTGGATCCTTGATGAATTCGTGAGTATACTTCTTAGAGGGAC
TATTAGTATCTAGCTAATGGAAGTTTGAGGCAATAACAGGTCTGTGA
>Otu1288
TTTGTCTGGTTAATTCCGATAACGAACGAGACCTTAACCTGCTAACTAGTCTTACTCATTCAATGAGTACTTACTTCTTA
GAGGGACTATGTGTCGAAAAGCACATGGAAGTTTGAGGCAATAACAGGTCTGTGA
>Otu1289
TTTGTCTGGTTAATTCCGTTAACGAACGAGACCTTAACCTGCTAAATAGTTGGGATCACTCTGGTGGTCACTCAACTTCT
TAGAGGGACTATCGGCGACTAGTCGATGGAAGTTTGAGGCAATAACAGGTCTGTGA
>Otu1290
TTTGTCTGGTTAATTCCGTTAACGAACGAGACCTTATCCTGCTAACTAGTCGCGCCGATCATGGATTGGCGCGTCTACTT
CTTAGAGGGACTATGAATGTTTAATTCATGGAAGTTTGAGGCAATAACAGGTCTGTGA
>Otu1291
TCACAGACCTGTTATTGCCGCGCACTTCCATCGGCTTGAGCCGATAGTCCCCCTAAGAAGCCAGCGGCCCGCAAATGCGG
ACCGGGCTATTTAAGGGCCGAGGTCTCGTTCGTTATCGCAATTAACCAGACAAA
>Otu1292
TTTGTCTGGTTAATTCCGATAACGAACGAGACTCTAGCCTATTAAATAGTTGCCGTCGTCTTCGGCCGGCGGCAGCAAAC
TTCTTAGAGGGATAAGTGGCGATTCAGCCGCATGAAAGAGAGCAATAACAGGTCTGTGA
>Otu1293
TTTGTCTGGTTAATTCCGATAACGAGCGAGACTCTAGCCTACTAAATAGTAGCGAGATTATTCGCTGTCTCGTTTGCTTC
TTAGAGGGATTTTCGGTGTTTAGCCGCACGAGATTGAGCAATAACAGGTCTGTGA
>Otu1294
TTTGTCTGGTTAATTCCGTTAACGAACGAGACCTCGACCTGCTAAATAGTTCAGTAAATTCTTTTGGATTTACATGGACT
TCTTAGAGGGACTATCGGTGTGTAGTCGATGGAAGTTCGAGGCAATAACAGGTCTGTGA
>Otu1295
TTTGTCTGGTTAATTCCGATAACGAACGAGACCTTAACCTGCTAAATAGGCGCGTCAACCCAGGTTGATTTGGCGCCTTC
TTAGAGGGACTATGGATGTTTAATTCATGGAAGTTTGAGGCAATAACAGGTCTGTGA
>Otu1296
TTTGTCTGGTTAATTGCGATAACGAACGAGACCTTCCCCTGCTAAATAGCCAGGCTCGCTTTGGCGGGTCGCGGGCTTCT
TAGAGGGACTATCGGCTCAAGCCGATGGAAGTTTGAGGCAATAACAGGTCTGTGA
>Otu1297
TTTGTCTGGTTAATTCCGATAACGAACGAGACTCTAGCCTACTAAATAGACCTGCCGGTTAACTTCTAAACTACCCGGCA
GGCACACTTCTTAGAGGGACAGTCGGCGTTTCAGCCGGACGAAACAGAGCAATAACAGGTCTGTGA
>Otu1298
TTTGTCTGGTTAATTCCGTTAACGAACGAGACCTCGACCTGCTAAATAGTAACGTGGACCTTAACGTCCATAGTAACTTC
TTAGAGGGACTATCGGTGTGTAGCCGATGGAAGTTCGAGGCAATAACAGGTCTGTGA
>Otu1299
TTTGTCTGGTTAATTCCGTTAACGAACGAGACCGCAACCTGCTAAATAGTGGCGGCAAGCGTCTTTTTGAGTGAAACCGG
GGATGTAGTCGGCTTTCCGCAAGGGGAGTCCGATTCTCGCCGGCGGATCTTTGATGCCTAGCTCGTCGCTTCTTAGAGGG
ACTATCGGGGTTACCCGACGGAAGTGCGGCAATAACAGGTCTGTGA
>Otu1300
TTTGTCTGGTTAATTCCGATAACGAACGAGACCTTAACCTGCTAACTAGTTCTATTCATTCCATGAATACTAACTTCTTA
GAGGGACTATGTGTCGAAAAGCACATGGAAGTTTGAGGCAATAACAGGTCTGTGA
>Otu1301
TTTGTCTGGTTAATTCCGATAACGAACGAGACTCTAACCTGCTAAATAGTCACCACATGCTTATTGTGTGGTGTACCTTC
TTAGAGGGATTCGCTACTCTATAGTGGCACGAAACTGAGCAATAACAGGTCTGTGA
>Otu1302
TTTGTCTGGTTAATTGCGATAACGAACGAGACCTTGACTTACTAAATAGCTGAACTGACTTTGGTCGGTTTCTAGTTTCT
TAGAAGGACTTTTGACTCAAGTCAATGGAAGTACGAGGCAATAACAGGTCTGTGA
>Otu1303
TTTGTCTGGTTAATTCCGATAACGAACGAGACTCTAGCCTACTAAATAGATTGCCGGCTTTTGTTTAATTGCGACGCCGG
CAATTGTCTTCTTAGAGGGACAGGCGGTGATTCAACCGCACGAAACAGAGCAATAACAGGTCTGTGA
>Otu1304
TTTGTCTGGTTAATTCCGATAACGGACGAGACCTCTATCTACTAAATAGCCAAACAAACATCTATCGGGTGAAGGTCTGG
GGCAGGATGGCAGCTTCGGTTGTTGTTCTCTCTGGGTTGGATCCTTGATGATTTGTAAAAGCTTCTTAGAGAGACTATCA
GGGTTTACCTGATGGAAGGGAGGCAATAACAGGTCTGTGA
>Otu1305
TTTGTCTGGTTAATTCCGATAACGAACGAGACCTTAACCTGCTAAATAGCCAAGCTGGCTTCTGCTGGTTTCAGGCTTCT
TAGAGGGACTGTCAGTGTCTAACTGACGGAAGTTTGAGGCAATAACAGGTCTGTGA
>Otu1306
TTTGTCTGGTTAATTCCGACAACGGACGAGACCTCGACCTACTAATTAACAGCATTCATTTCGATGGATATTTGTTACTT
AGGGGGACACTGTGTTAAAACGCAGGGAAGTCCGAGCCTATAACAGGTCTGTGA
>Otu1307
TTTGTCTGGTTAATTCCGTTAACGAACGAGACCTCGACCTGCTAAATAGCTCCGGTAATCCTAGGATTGCTCGGAGACTT
CTTAGAGGGACTATCGGTGTGTAGCCGATGGAAGTTCGAGGCAATAACAGGTCTGTGA
>Otu1308
TTTGTCTGGTTAATTGCGATAACGGACGAGACTCTTACCTGGTAGTTATATGAACAGGAGTTTTGGGCAGCCTCTGGCTA
CGGCAACGCTGTCCGCTCACTCCTCATACCCCTACCGGAACAGGCGGTATCGAAGCCGTACGAGAAAGAGCAATAACAGG
TCTGTGA
>Otu1309
TTTGTCTGGTTAATTCCGTTAACGAACGAGACTTTGACCTGCTAAATAGACATTGTAGTATAATGCTATGGCTGTTCTTC
TTAGAGGGACTTTGCGTGTTTAACGCAAGGAAGTTCAAAGCAATAACAGGTCTGTGA
>Otu1310
TTTGTCTGGTTAATTCCGATAACGAACGAGACTCCAGCCTACTAAATAGACTTTTCGTTCATTATTTTGCGCGGAAAGGA
CTTCTTAGAGGAACAGGCGGCGTTTCAGCCGCACGAAACGGAGCAATAACAGGTCTGTGA
>Otu1311
TTTGTCTGGTTAATTCCGATAACGAACGAGACCTTGACCTGCTAACTAGTCACAGGAAGCGTTTTTTCGCTTGCTGGTTG
ATCTTCTTAGAGGGACAATCTGTGTTTCCAGCAGATGGAAGTGCGAGGCAATAACAGGTCTGTGA
>Otu1312
TTTGTCTGGTTAATTCCGTTAACGAACGAGACCTCGACCTACTAAATAGTTTACGATACTCTTTGGGTATTCGTATACTT
CTTAGAGGGACTATCGGTCGATTAGTCGATGGAAGTTCGAGGCAATAACAGGTCTGTGA
>Otu1313
TTTGTCTGGTTAATTGCGATAACGGACGAGACTCTTACCGGGTAGTTATATGAAGGGAGTTTTGGTCAGCCCCTGGTTTC
GGCTACGCTGTCTACCCACTCCTCATACACCTACCGGAACAGACGGTATCGAAGCCGTACGAGAAAGAGCAATAACAGGT
CTGTGA
>Otu1314
TTTGTCTGGTTAATTCCGATAACGAACGAGACTCTAGCCTGCTAAATAGGCGTACTTTCTGGTATCTCGAAGGTCACACG
GTTCACGCCGGGTGATTTTTACTACCGACGTACAAACAAATCTTCTTAGAGGGACAGGTGGCTTCTAGCCACACGAGATT
GAGCAATAACAGGTCTGTGA
>Otu1315
TTTGTCTGGTTAATTCCGTTAACGAACGAGACCTCGACCTGCTAAATAGTCGCGCAAAGGGTTTCCTTTGCACGCGACTT
CTTAGAGGGACTATCGGTGTATAGCCGACGGAAGTTCGAGGCAATAACAGGTCTGTGA
>Otu1316
TTTGTCTGGTTAATTCCGATAACGAACGAGACTCTAGCCTACTAAATAGTTGGTCGGCTCTTCGGCGCCGACCAGACTTC
TTAGAGGGACAGGCGGTGATTCAACCGCACGAAACAGAGCAATAACAGGTCTGTGA
>Otu1317
TTTGTCTGGTTAATTGCGATAACGAACGAGACCTTAACTTTTAAATAGGCACGCTAGCATTTGCTGGCGGTGCCTTCTTA
GAAGGACTATCTATGTCAAGTAGATGGAAGTTTGAGGCAATAACAGGTCTGTGA
>Otu1318
TTTGTCTGGTTAATTCCGTTAACGAACGAGACCTCGACCTACTAAATAGTTTGCCCAAGCCTTGGCTTGGCGTAAGCTTC
TTAGAGGGACTATCGGTGACTAGCCGATGGAAGCTCGAGGCAATAACAGGTCTGTGA
>Otu1319
TTTGTCTGGTTAATTGCGATAACGAACGAGACCGATACCTGCTAAATAGCCAGGTTTACTTTGGTAGATCGCCGGCTTCT
TAGAGGGACTATTGATTTAAATCAGTGGAAGTTGTCGGCAATAACAGGTCTGTGA
>Otu1320
TTTGTCTGGTTAATTCCGATAACGAACGAGACCTTAACCTGCTAAATAAACTGTCCCATTTTCATGGGATCCGTTTTCTT
AGAGGGACTATGCGAATATAAGCGCATGGAAGTTTGAGGCAATAACAGGTCTGTGA
>Otu1321
TTTGTCTGGTTAATTCCGATAACGAACGAGACCTTAACCTACTAAATAGCCAGGCTGGCTTTTGTGGCTGGTTGCCGGCT
TCTTAGAGGGACTGTCAGTGTCTAACTGACGGAAGTTTGAGGCAATAACAGGTCTGTGA
>Otu1322
TTTGTCTGGTTAATTCCGTTAACGAACGAGACCTTACCCTGCTAAATAGGAGCGGGAACAACAATCGTTTCCGACTCGCT
TCTTAGAGGGACAGTTGCTGTGTCTAACGCAAGGAAGTTCGAGGCAATAACAGGTCTGTGA
>Otu1323
TTTGTCTGGTTAATTGCGTGTGTATAACAGGTCTGTGA
>Otu1324
TTTGTCTGGTTAATTCCGATAACGAGCGAGACGGTGGTTTGCTAACTAAGTTTGATGATTAGGTCGAGCGGCGCAAGCCG
CGAGACCGTTACATCGTCAATATCATACTTCTTAGAAAGACTGGTGCAGATGAATGCATACGAAACACTGCAATAACAGG
TCTGTGA
>Otu1325
TTTGTCTGGTTAATTCCGTTAACGAGCGAGACCCCCGCCTGCTAACTAGTTGCGTGATTCTTCCAATCATGTCAACTTCT
TAGAGGGACGATGGGTGTTCAACCCATGGAAGTTGGGGGCAATAACAGGTCTGTGA
>Otu1326
TTTGTCTGGTTAATTGCGATAACGAACGAGACCTTAACCTGCTAAATAGCCAGACAAGCTTTTGCTTGCCGCCGGCTTCT
TAGAGGGACTATCGGCTCAAGCCGATGGAAGTTTGAGGCAATAACAGGTCTGTGA
>Otu1327
TTTGTCTGGTTAATTCCGATAACGAACGAGACCTTAACCTGCTAAATAGCCCGTTCGGCTTTTGCTGTACGCTGGCTTCT
TAGAGGGACTATTAGCATCTAGCTAATGGAAGTTTGAGGCAATAACAGGTCTGTGA
>Otu1328
TTTGTCTGGTTAATTCCGATAACGAACGAGACCTTAACCTGCTAAATAGTTGCATCTACTCTGGTAGATGATCAACTTCT
TAGAGGGACTATAGGCGTTTAGTCTATGGAAGTTTGAGGCAATAACAGGTCTGTGA
>Otu1329
TTTGTCTGGTTAATTCCGTTAACGAACGAGACCTCGGCCTACTAAATAGTCTGGCTCACCTTTCGGGGTGCGGTTAGGAC
TTCTTAGAGGGACTATCGGTGCGTAGCCGATGGAAGTTCGAGGCAATAACAGGTCTGTGA
>Otu1330
TTTGTCTGGTTAATTCCGTTAACGAACGAGACCTTAACCTGCTAACTAGTTGCACTAACGTGAGTTGGTGTTGACTTCTT
AGAGGGACTTTATGTTCAAGCATAAGGAAGTTTGAGGCAATAACAGGTCTGTGA
>Otu1331
TTTGTCTGGTTAATTCCGATAACGAACGAGACCCCGAGCTGCTAAATAGCCCGGCCGGCTTTGGCTGGCCGCTGGCTTCT
TAGAGCGACGTCCGGCGTTTAGTCGGAGGAAGTGGGGCAATAACAGGTCTGTGA
>Otu1332
TTTGTCTGGTTAATTCCGTTAACGAACGAGACCTCGACCTGCTAAATAGTTTGTCCAATTCTTTGGATTGGATACGCTTC
TTAGAGGGACTATTGGATTCTCAGCCAATGGAAGTACGAGGCAATAACAGGTCTGTGA
>Otu1333
TTTGTCTGGTTAATTCCGTTAACGAACGAGACCTCGACCTGCTAAATAGTTCGGCGTACTCTCGGGTACGTACGCGACTT
CTTAGAGGGACTGTCGGTTTTTAGCCGAAGGAAGTTCGAGGCAATAACAGGTCTGTGA
>Otu1334
TTTGTCTGGTTAATTCCGATAATGAACAAGACCTTAACCTGCTAAATAGCCTGGCTGGCTTTTGCTGGTCACCAGCTTCT
TAGAGGGACTGTCAGCATCTAGCTGATGGAAGTTTGAGGCAATAACAGGTCTGTGA
>Otu1335
TTTGTCTGGTTAATTCCGATAACGAACGAGACCTTAACCTGCTAAATAGCCAGGCTGGCTATCTTCTTGGCTGGTCGATG
GCTTCTTAGAGGGACTGTCAGCGTCTAGCTGACGGAAGTTTGAGGCAATAACAGGTCTGTGA
>Otu1336
TTTGTCTGGTTAATTCCGTTAACGAACGAGACCTCAGCCTACTAAATAGATGTGCTAACTATCTAAATGGGTGAAGTAGA
AGAGTCGGGAGATAAGCTTGCTTGTTTCTCTTCTTTTATGGATCCTTGATATGTTGGTAAATATTCTTCTTAGAGGGACT
ATTAGTATTTAGCTAATGGAAGTTTGAGGCAATAACAGGTCTGTGA
>Otu1337
TTTGTCTGGTTAATTCCGATAACGAACGAGACCTCCGCCTGCTAAATAGTGGGGCTTGGTTCGCCAGGCGCTCGCTTCTT
AGAGGGACGATGGGTGTTTAGCTCATGGAAGTTGGAGGCAATAACAGGTCTGTGA
>Otu1338
TTTGTCTGGTTAATTGTACAAACTTGTCCCCCAATAACAGGTCTGTGA
>Otu1339
TTTGTCTGGTTAATTCCGTTAACGAACGAGACTTTGCCCTGCTAAATAGTAACTGTAATCTCGATTATAGTTGTACTTCT
TAGAGGGACTTTGCGTGTTTAACGCGAGGAAGTTCAAGGCAATAACAGGTCTGTGA
>Otu1340
TTTGTCTGCTTAATTCCGATAACGAACGAGACTCAAATATATTAAATAGATGCTTTCAGGATTATGGTGTTTGAAGCTTT
TATAGCCTTCATACATAAGCGCAGTAAAATGTGTGAGTGTTTGAATGTGTTTATGAGGGTGGAGCCGTACCTGTTGGTTT
GTCCCATTATAAGGACACTAGCTTCTTAAATGGACAAATTGTGTTTTTAACAATAATGAGATTGAGCAATAACAGGTCTG
TGA
>Otu1341
TTTGTCTGGTTAATTCCGATAACGAACGAGACCTTAACCTGCTAACTAGTTTACTGAACGCGAGTTCTGCGAAACTTCTT
AGAGGGACTATCTGTGACTAACAGATGGAAGTTTGAGGCAATAACAGGTCTGTGA
>Otu1342
TTTGTCTGGTTAATTCCGTTAACGAACGAGATCGCAATTTATTAATTGGCGCATTATTATTCTTCTATATGGGTGAAGTG
GGATGGCTTGAATGGGTGGGGAAACTTGCTACGTTCAACTGTTTCATGAATCCTTGATAAATAGTAATCGACCTTTCAAT
GATACTATCGGCGAAAGCACGATGGAAGATGTGGCAATAACAGGTCTGTGA
>Otu1343
TTTGTCTGGTTAATTCCGATAACGAACGAGACCTTAACCTGCTTAGTAGCGAGGCTGGCCTAGCCGCCGGATCCATCGCT
TCTTAGAGGTACCGACCCGCTTCCAGCGGGCGGGAGTGAGGCAATAACAGGTCTGTGA
>Otu1344
TTTGTCTGGTTAATTCCGATAACGAACGAGACTCTAGCCTACTAAATAGACTTCTGACTCATTAGCGTCAGAAGGACTTC
TTAGAGGGACAGGCGGCGATTCAGCCGCACGAAACAGAGCAATAACAGGTCTGTGA
>Otu1345
TTTGTCTGGTTAATTGCGATAACGAACGAGACCCTGACCTACTAAATAGCCCGGTCGACATTTGTCGGCCGCTGGCTTCT
TAGAGGGACTATCGGCTCAAGCCGATGGAAGTTCGGGGCAATAACAGGTCTGTGA
>Otu1346
TTTGTCTGGTTAATTCCGTTAACGAACGAGACCTTAACCTGCTAAATAGTTACGCCCATCCTTTCGTGATGGACGGACAA
CTTCTTAGAGGGACTATCGGTGACTAACCGATGGAAGTTTGAGGCAATAACAGGTCTGTGA
>Otu1347
TTTGTCTGGTTAATTCCGTTAACGAACGAGACCTCGACCTGCTAACTAGTTCAGCGAAGGTTTCGACCTTCGTCTGTGAC
TTCTTAGAGGGACGATCGGTGTGTAGCCGATGGAAGTTCGAGGCAATAACAGGTCTGTGA
>Otu1348
TTTGTCTGGTTAATTGCGATAACGAACGAGACCTTGACCTGCTAAATAGCCAGGTTGACTTTTGTTGACCGCAGGCTTCT
TAGAGGGACTCTCGGCTCAAGCCGATGGAAGTACGAGGCAATAACAGGTCTGTGA
>Otu1349
TTTGTCTGGTTAATTCCGTTAACGAACGAGACCTTAACCTATTAAATAGTTGCTTGAACACATGAATATTCTATTCTTTG
TTCGGTTAACTTCTTAGAGGGACTCTTCACTGAGAGAGTGAATGGAAGTTTGAGGCAATAACAGGTCTGTGA
>Otu1350
TTTGTCTGGTTAATTCCGTTAACGAACGAGACCTCGACCTGCTAAATAGCAAGGCATATTCTCGGATATGTAACTTCTTG
CTTCTTAGAGGGACTATCGGTGTGTAGCCGATGGAAGTTCGAGGCAATAACAGGTCTGTGA
>Otu1351
TTTGTCTGGTTAATTCCGTTAACGAACGAGACCTCGACCTGCTAACTAGTACTGTCGACTTTCGGGTCAACAGAGACTTC
TTAGAGGGACTATCGGTGTTTAGCCGATGGAAGTTCGAGGCAATAACAGGTCTGTGA
>Otu1352
TTTGTCTGGTTAATTGCGATAACGAACGAGACCTTAACCTGCTAAATAGTAGCCGGAACTACGGTTCCGAGTGACTTCTT
AGAGGGACTAACCACGATTAGTGGTTGGAAGTTTGAGGCAATAACAGGTCTGTGA
>Otu1353
TTTGTCTGGTTAATTCCGATAACGAACGAGACCTCATCCTAGTAGTTAACTATCCGTTCTCATGGGACTAGTCATGCTAT
CAACATGACTGTAAGAAGAGGCAATAACAGGTCTGTGA
>Otu1354
TTTGTCTGGTTAATTCCGAGCCCACGAGCAATAACAGGTCTGTGA
>Otu1355
TTTGTCTGGTTAATTCCGATAACGAACGAGACCTTAACCTGCTAACTAGTCACGCGAACTTTTTTGGTTTGTGGTTGTAC
TTCTTAGAGGGACTGCGGGCGTTTAGTCCGCGGAAGTTTGAGGCAATAACAGGTCTGTGA
>Otu1356
TTTGTCTGGTTAATTCCGATAACGAACGAGACTTTGGCCTATTAAATAGGCAGTGGATATTTAAAGTCCGCATTGTCTTC
TTAGAGGGACAAGGCAGCTTCAAGCTGCATGAAATGAAGCAATAACAGGTCTGTGA
>Otu1357
TTTGTCTGGTTAATTCCGATAACGAACGAGACTCTAGCCTGCTAAATAGTACGTAGATTATTCGTCTACTGTACTTCTTA
GAGGGACAAGCAGCGTCTAGCTGCACGAGATTGAGCAATAACAGGTCTGTGA
>Otu1358
TTTGTCTGGTTAATTCCGTTAACGAACGAGACCTTAGCCTACTAACTAGTCGATTCAATTTTGATTGATTCCGACTTCTT
AGAGGGACTTTGTACGCAATTACAAGGAAGTTTGAGGCAATAACAGGTCTGTGA
>Otu1359
TTTGTCTGGTTAATTCCGATAACGAACGAGACCGTAACCTACTAGTTGGCTGCGCTTGGGAAATTCCCAGGTTTTTTGCG
GCCTCTTAGCGGGACAGCTGGCGTTTAGCCAGAGGAAGTATGCGGCAATAACAGGTCTGTGA
>Otu1360
TTTGTCTGGTTAATTCCGTTAACGAACGAGACCTCGGCCTGCTAAATAGTCGGACGAACTCTTCGGGGTTCGGCGGTCGA
CTTCTTAGAGGGACTATCGGTGGTTAGCCGATGGAAGTTCGAGGCAATAACAGGTCTGTGA
>Otu1361
TTTGTCTGGTTAATTCCGTTAACGAACGAGACCTCGACCTGCTAACTAGTTGCGTCTACTCTTTGGGTAGAGGTGACTTC
TTAGAGGGACTATCGGTTGTTAGCCGATGGAAGTTCGAGGCAATAACAGGTCTGTGA
>Otu1362
TTTGTCTGGTTAATTGTGTGTATAAGAGACAGTCACAGGTCTGTGA
>Otu1363
TTTGTCTGGTTAATTGCGATAACGAACGAGACCTTCACTTGCTAAATAGCCCGGCTAGCTTTGGCTGGCTGCAGGCTTCT
TAGAAGGACTATCGGCTCAAGCCGATGGAAGTTGGAGGCAATAACAGGTCTGTGA
>Otu1364
TTTGTCTGGTTAATTCCGTTAACGAACGAGACCCCCGCCTGCTAAATAGCAACGTCAATGCCTAGCCTTGACGTCGGCTT
CTTAGAGGGACTTTCGGTGACTAATCGAAGGAAGTTGGGGGCAATAACAGGTCTGTGA
>Otu1365
TTTGTCTGGTTAATTCCGGTTTGTCTGCTTAATTGTCGTCGGCAGCGTCAGATGTGCAATAACAGGTCTGTGA
>Otu1366
TTTGTCTGGTTAATTCCGTTAACGAACGAGACCTCGACCTGCTAAATAGTTCGGCGAAGGCGTCAGCCTTCGTACGTGAC
TTCTTAGAGGGACTAGCGGTGTTTTAGCCGCGGGAAGTTCGAGGCAATAACAGGTCTGTGA
>Otu1367
TTTGTCTGGTTAATTCCGATAACGAACGAGACCTTAATCTGCTAAATAGTTGCATTCACTTTGGTGGATGGCCAACTTCT
TAGAGAGACTATGTACGTTTAGTACGTGGAAGTTTGAGGCAATAACAGGTCTGTGA
>Otu1368
TTTGTCTGGTTAATTCCGATAACGAACGAGACTCTGGCCTACTAAATAGTCGTCGGATCGCTTCAGTCCGACTGACTTCT
TAGAGGGACAAGCAGTGCTTAGCTGCATGAAAAAGAGCAATAACAGGTCTGTGA
>Otu1369
TTTGTCTGGTTAATTCCGATAACGAACGAGACTCTAGCCTGCTAACTAGGCGTATTTTCGACATCTCAAAGGTCCGCCGT
TTCGGCTTTCGGGTCGTGAACGTGCGCGATTTTTACTGTCGGCGTACAATCAATTCTTCTTAGAGGGACAGGCGGCTTCT
AGCCGCACGAGATTGAGCAATAACAGGTCTGTGA
>Otu1370
TTTGTCTGGTTAATTCCGTTAACGAACGAGACCTCGACCTGCTAACTAGGTCCCGGAATTCTTCGGATTCCGGCGACACT
TCTTAGAGGGACTATCGGTGTTTAGCCGAAGGAAGTTCGAGGCAATAACAGGTCTGTGA
>Otu1371
TTTGTCTGGTTAATTCCGTTAACGAACGAGACCGCAACCTGCTAAATAGCGGCGCTCAGCGTCTTTACGAGTGAAACCGG
TGATGCGGTCCCGCTCTCGCAAGGGAGTGGGCCCTCGTCGGCGGATCTTTGATGCCTGGGTAGTTGCTTCTTAGAGGGAC
TATTGGGGTTACCCATTGGAAGTGCGGCAATAACAGGTCTGTGA
>Otu1372
TTTGTCTGGTTAATTCCGTTAACGAACGAGACCTTAACCTGCTAAATAGCTATACCAACTTCAGTTGGTAGCCAGCTTCT
TAGAGGGACTATTGACGTTCAGTCAATGGAAGTTTGAGGCAATAACAGGTCTGTGA
>Otu1373
TTTGTCTGGTTAATTCCGATAACGAACGAGACTCTGGCCTACTAACTAGACGTTGGATCCCTTGTGGGTCCTTCGCAGCT
TCTTAGAGGGACAGGCGGCGTATAGCCGCACGAGATAGAGCAATAACAGGTCTGTGA
>Otu1374
TTTGTCTGGTTAATTCCGTTAACGAACGAGACCTCGGCCTGCTAAATAGCCATGCGAACCTTTCCGCCCCAAAGAGGATA
CGGTCCGGAGGGGGTCCCCTTCGGAGGAGGGTTTCGTCCCTTCTTCGGAGGTCCCTTCGGGTCGCCCTCTGGTGAGGTTC
GTAGCGGCGCTTCTTAGAGGGACTATGCAATCCCAGTGCATGGAAGTTCGAGGCAATAACAGGTCTGTGA
>Otu1375
TTTGTCTGGTTAATTCCGATAACGAACGAGACTCTAGCCTGCTAACTAAGAGGGCCGGTGGGGTGTTTCGGGAGCGGGTG
GGCCAAAAACCCCTCGCTCCTTCGCCCAAATACCAGTCGCCTCGCGCGACGACTAATTCAAACTTCCGGCTCGATTTCTT
AGAGGGACAAACGGCCCCGAGCCGTATGAGATAGAGCAATAACAGGTCTGTGA
>Otu1376
TTTGTCTGGTTAATTCCGATAACGAACGAGACCTTAACCTGCTAAATAGGAACAAGCGACACTTTAGGGCGGATTAATAC
GGATTATATTAAGCGTCGCTTCGTGTGGCGTGTACATATGACACCGGTTATCCGTTCGTCCTTGGCCTACTTCTTAGAGG
GACTGCCGGTGTTGCAACCGGAGGAAGTTTGAGGCAATAACAGGTCTGTGA
>Otu1377
TTTGTCTGGTTAATTCCGATAACGAACGAGACTCAAATATATTAAATAGATGCATTCAGGACTATGACATTGAAGCTTTG
CATACCCTTTTGTTTTTTGTGGGCTTCGGTTCGCATTGGCAAATAGTGGTTATGTAGGTGGAGTCATAACTGTTTGTTTG
TCTAAATTCAAATAGACACTTAGCTTCTTAAATGGACAAATTGTGTCTAACAATATGAGATTGAGCAATAACAGGTCTGT
GA
>Otu1378
TTTGTCTGGTTAATTCCGTTAACGAACGAGACCTTAACCTGCTAAATAGGTGTGCTAGCCTTTTGGGGCTTGTGACACGT
TCTTAGAGGGACTAACCACGGCTAGTGGTTGGAAGTTTGAGGCAATAACAGGTCTGTGA
>Otu1379
TTTGTCTGGTTAATTCCGTTAACGAACGAGACCTCAGCCTGCTAACTAGTTACGCGAAGGGTCCTCTTCGTGGCCAACTT
CTTAGAGGGACTGTGGCCGTCTAGGCCACGGAAGTTTGAGGCAATAACAGGTCTGTGA
>Otu1380
TTTGTCTGGTTAATTCCGATAACGAACGAGACCTTAACCTGCTAAATAAACTGGCCCATCTCATGGGTTCTGTTTTCTTA
GAGGGACTATGCGACTATAAGCGCATGGAAGTTTGAGGCAATAACAGGTCTGTGA
>Otu1381
TTTGTCTGGTTAATTCCGATAACGAACGAGACCTCAGCCTGCTAACTAGGTTGACTGTGGCGACACGGTTGAACCTTCTT
AGAGGGACTAGTCGTGTCTAACGACTGGAAGTTTGAGGCAATAACAGGTCTGTGA
>Otu1382
TTTGTCTGGTTAATTCCGTTAACGAACGAGACCTGGGCTCCTAATGGGGCTCGGCAGTTTGTCGGTGCCCCTCTTAGGAG
GACGGGCTGTGTCAAACAGCAGGAAGTCCAGGCAATAACAGGTCTGTGA
>Otu1383
TTTGTCTGGTTAATTGCGAGATGTGTATAATAACAGGTCTGTGA
>Otu1384
TTTGTCTGGTTAATTCCGTTAACGAACGAGACCTCAACCTACTAATTAGTCTAGCTAATCTTCGGATTGGATTTGACTTC
TTAGAGGGACTGTTGGACACACAAGACAACGGAGGTTTGAGGCAATAACAGGTCTGTGA
>Otu1385
TTTGTCTGGTTAATTCCGATAACGAACGAGATCGCATCCTACTAAATAGTGGTACTAATCGTCTACACGGGTGAAGCTGG
TTGGCTTCGCGGTGCTGGGAAACTGGCGCTTCGGACTTTCCAGTGGATCCTTGATGAATTGGTACCGAACTTCTTAGAGG
GACTGTCGGCGATTAGCCGAAGGAAGTGCGGCAATAACAGGTCTGTGA
>Otu1386
TTTGTCTGGTTAATTCCGATAACGAACGAGACCTCCGCCTGCTAAATAGTGACGCTCATCCTTGATGGCGCGCGCGCTTC
TTAGAGGGACAATGGATGTTTAGTCCATGGAAGTTGGAGGCAATAACAGGTCTGTGA
>Otu1387
TTTGTCTGGTTAATTCCGATAACGAGCGAGACTCTAGCCTACTAACTAGTGCGAACATTGCCTCTGTGCTCCGCACTTCT
TAGAGGGATCGGCTGCGTTCCAGCAGCACGAAACTGAGCAATAACAGGTCTGTGA
>Otu1388
TTTGTCTGGTTAATTCCGTTAACGAACGAGACCTCAACCTACTAACTAGTACTCCGTAACAAACGGGTGTTACTTCTTAG
AGGGACAATGTGTTGTAAACACATGGAAGTTTGAGGCAATAACAGGTCTGTGA
>Otu1389
TTTGTCTGGTTAATTCCGATAACGAACGAGACCTCAGCCTATTAAATAGGTAGTCGATTGATCCAGTCGACCTTATCTTC
TTAGAGGGACAAGGCAGCTTCAAGCTGCATGAGAAGAGGCAATAACAGGTCTGTGA
>Otu1390
TTTGTCTGGTTAATTCCGATAACGAACGAGACCTTAACCTACTAAATAGCCGGGTCGACTTTGGTTGGCTTTTGGCTTCT
TAGGGGGACTATTTACGTTTAGTAGATGGAAGTTTGAGGCAATAACAGGTCTGTGA
>Otu1391
TTTGTCTGGTTAATTGCGATAACGAACGAGACCTTAACTGTTAAATAGGGCGACTCGCGTTTGCGGGTTGATCCTTCTTA
GCGGGACTGTGAATGTAAATTCACGGAAGTTTGAGGCAATAACAGGTCTGTGA
>Otu1392
TTTGTCTGGTTAATTCCGATAACGAACGAGACTCTAGCCTGCTAACTAGGCGTATTTTGACATTCTAAAGGCCCGCCGGC
TTGGGGTTCGCTCCTTGACGTGCGCGGTTTTTACTGTCGGCGTACAAACAATTCTTCTTAGAGGGACAGGCGGCTTCTAG
TCGCACGAGATTGAGCAATAACAGGTCTGTGA
>Otu1393
TTTGTCTGGTTAATTCCGATAACGAACGAGACCTTAACCTGCTAAATAGTCAGGCCGGCTTTTGCTGGTTGCAGACTTCT
TAGAGGGACTGTTAGCTTTTAGCTAACGGAAGTTTGAGGCAATAACAGGTCTGTGA
>Otu1394
TTTGTCTGGTTAATTCCGCTCGGAGATGTGTATAACAGGTCTGTGA
>Otu1395
TTTGTCTGGTTAATTCCGTTAACGAACGAGACCTCGACCTGCTAAATAGTGAGCTGAACTCTTCGGGGTTCACGCTAACT
TCTTAGAGGGACTTTTGGTTACTAGCCAAAGGAAGTTCGAGGCAATAACAGGTCTGTGA
>Otu1396
TTTGTCTGGTTAATTCCGTTAACGAACGAGACCTTAGCCTACTAACTAGTCGATTCAATCTTCATTGTTTCCGACTTCTT
AGAGGGACTTTGTGATCAAACACAAGGAAGTTTGAGGCAATAACAGGTCTGTGA
>Otu1397
TTTGTCTGGTTAATTCCGATAACGAACGAGACTCTAGCCTACTAAATAGATTGTCTGTTTATTAAACACACACAGACAAC
CACTTCTTAGAGGGACAGGCGGTGATTCAACCGCACGAAACAGAGCAATAACAGGTCTGTGA
>Otu1398
TTTGTCTGGTTAATTCCGTTAACGAACGAGACCCCCGCCTGCTAACTAGTGTGCTCTATGCTTGCATAGCGCGTCGCTTC
TTAGAGGGACTTTTGGTGACTAACCAAAGGAAGTTGGGGGCAATAACAGGTCTGTGA
>Otu1399
TTTGTCTGGTTAATTCCGATAACGAACGAGACCTTAGCCTACTAAATAGATTAGATTACCTTCGGTATTTATAATCTTCT
TAGGGGGACAGTGCGTGACTAACGCAAGGAAGCATGAGGCAATAACAGGTCTGTGA
>Otu1400
TTTGTCTGGTTAATTCCGATAACGAACGAGACTCTGGCCTACTAACTAGATAGTGGATCCCTTTGTGGGTTCATTACTGC
TTCTTAGAGGGACGGGCGGCGTTTAGCCGCACGAGAATGAGCAATAACAGGTCTGTGA
>Otu1401
TTTGTCTGGTTAATTCCGTTAACGAACGAGACCTCGACCTGCTAAATAGTTCGGTAAATCATTCGATTTACATTGGACTT
CTTAGAGGGACTATCGGTGGCTAGCCGATGGAAGTTCGAGGCAATAACAGGTCTGTGA
>Otu1402
TTTGTCTGGTTAATTCCGATAACGAACGAGACTCTGGCCTATTAAATAGACGAGATATTAAAAAGTATATCGCACTTCTT
AGAGGGACAAGCGGCGTCTAGTCGCATGAAAAAGAGCAATAACAGGTCTGTGA
>Otu1403
TTTGTCTGGTTAATTCCGATAACGAACGAGACCTTAACCTGCTAAATAGTGAGTATCATTTCTGGTCACCTTTCGGGGAG
GCTATGAATTGGTATGCAAATTGATCACTTCTTAGAGGGACTATTGACGTCTAGTCAATGGAAGTTTGAGGCAATAACAG
GTCTGTGA
>Otu1404
TTTGTCTGGTTAATTCCGTTAACGGACGAGACCTTAACCTGCGAACTGGTTCCCGACCGAGTCGCACAGACGCGGGAGAC
CTCTTCGAGGGACTATGCGGTTACGAAACGCATGGAAGTTTGAGGCAATAACAGGTCTGTGA
>Otu1405
TTTGTCTGGTTAATTCCGTTAACGAACGAGATACCATCACACTAACTAGAAGAGTGGTTATTAAGCCTCTCGAATGAAAC
TTCTTAGAGGAACAAGTTGCTTTTAGCAACGTGATGTGGTGCAAAAACAGGTCTGTGA
>Otu1406
TTTGTCTGCTTAATTCCGATAACGGACGAGACCGTATGGGATAGTTGGATGGGCCCATCTTTTGATGGGTTGTATAAGAC
TTTGTCTTCCATCCGCCTATTCCGACTACTGAATTCAATTCAGGGGAAGTATGGCAATAACAGGTCTGTGA
>Otu1407
TTTGTCTGGTTAATTCCGTTAACGAACGAGACCTCGACCTGCTAAATAGTTGGTGATACTTTCGGGTAACACTTAACTTC
TTAGAGGGACTATCGGATAACTAGCCGGAGGAAGTTCGAGGCAATAACAGGTCTGTGA
>Otu1408
TTTGTCTGGTTAATTCCGTTAACGAACGAGACCTCAGCCTGCTAAATAGTAGTGATGACTTTTCTAAATGGGTGAAGTAG
GAGAGATTCGGGGTATGAATAGGCTTCACGGTCTATTTGTATTTCGCTCTTTTATGGATCCTTGATTTGTCATTATCCAA
ACCATTTACTTCTTAGAGGGACTATTAGTGTTTATTTTTATTTTAGCTAATGGAAGTTTGAGGCAATAACAGGTCTGTGA
>Otu1409
TTTGTCTGCTTAATTGCGATAACGAACGAGACCTTAACCTGCTAAATAGCCCCATTCGCTTTGGCGGACGGCAGGCTTCT
TAGAGGGACTATCGGCTCAAGCCGATGGAAGTTTGAGGCAATAACAGGTCTGTGA
>Otu1410
TTTGTCTGGTTAATTCCGATAACGAACGAGACTCTAGCCTGCTAACTAGGCGTTTCCGGTATCCACAATAGTGCTACCGG
CGAAACAAATTCTTCTTAGAGGGACAGGCGGCTTCTAGCCGCACGAGACTGAGCAATAACAGGTCTGTGA
>Otu1411
TTTGTCTGGTTAATTCCGATAACGAACGAGACCTTAACCTGCTAAATAGTCAGATCGGCTTCGGCTGGTTTCTTGACTTC
TTAGAGGGACTGTCAGCCTTTAGCTGACGGAAGTTTGAGGCAATAACAGGTCTGTGA
>Otu1412
TTTGTCTGGTTAATTCCGATAACGAACGAGACTCTAGCCTACTAAATAGACTGTAAGCTTTGAAACATTGACGCTTGCAG
GCGCTTCTTAGAGGGACAGGCGGCGATTCAGCCGCACGAAACAGAGCAATAACAGGTCTGTGA
>Otu1413
TTTGTCTGGTTAATTCCGTTAACGAACGAGACCTCGACCTGCTAAATAGTTCGACAATGATTTTAACATCATTGAGTGTG
ACTTCTTAGAGGGACTATCGGTGTGTAGCCGACGGAAGTTCGAGGCAATAACAGGTCTGTGA
>Otu1414
TTTGTCTGGTTAATTCCGTTAACGAACGAGACCCCCGCCTGCTAAATAGTCACATGAATGCCTAGCATTGGTGCTGACTT
CTTAGAGGGACTTTCGGTGACTAACCGAAGGAAGTTGGGGGCAATAACAGGTCTGTGA
>Otu1415
TTTGTCTGGTTAATTCCGATAACGAACGAGACTCTAGCCTGCTAAATAGTTCGCCGATTGCCTACTCTGTCGGCGCCAAC
TTCTTAGAGGGACAAGTGGCGTCTAGCCACGCGAGATTGAGCAATAACAGGTCTGTGA
>Otu1416
TTTGTCTGGTTAATTCCGTTAACGAACGAGACCTCGACCTGCTAAATAGTTCGGCGAATTCTTCGGGATTCGTACGTGAC
TTCTTAGAGGGACTATTGGTGGTTAGCCAATGGAAGTTCGAGGCAATAACAGGTCTGTGA
>Otu1417
TTTGTCTGGTTAATTGCGATAACGAACGAGACCTTAACCTGCTAAATAGTCCGGTCCGCCTTGGCGGGCCGCTGACTTCT
TAGAGGGACTATCGGCTCAAGCCGATGGAAGTTTGAGGCAATAACAGGTCTGTGA
>Otu1418
TTTGTCTGGTTAATTCCGATAACGAACGAGACTCTAGCCTGCTAAATAGGTGCGTAGGGTTCCTTGGACTTGGTGTCGTG
GGGGCAGTGCTTTGCGGTGCTGTGCTCCGCACCGACGACTTGGACTTCCCCTTCTACGCTGAAAAGTGAACTTCTTAGAG
GGACTGGCGGCGTTGCAGCCGCACGAAACAGAGCAATAACAGGTCTGTGA
>Otu1419
TTTGTCTGGTTAATTCCGATAACGAACGAGACTCTGGCCTATTAAATAGATGGAAAATCCTTTATGGGTTTTGTAATGCT
TCTTAGAGGGACAGGCGGCTTTTAGCCGCACGAGAATGAGCAATAACAGGTCTGTGA
>Otu1420
TTTGTCTGGTTAATTGCGATAACGAACGAGACCTTAACCTGCTAAATAGCCAGGCGAGCTTTGGCTCGTCGCCGGCTTCT
TAGAGGGACTATCGGCTCAAGCCGATGGAAGTGCGCGGCAATAACAGGTCTGTGA
>Otu1421
TTTGTCTGGTTAATTCCGTTAACGAACGAGACCTCGGCCTGCTAAATAGTTCGGTCCATCCTTCGGGGTGAGCTGGGACT
TCTTAGAGGGACTATCGGTGTGTAGCCGATGGAAGTTCGAGGCAATAACAGGTCTGTGA
>Otu1422
TTTGTCTGGTTAATTCCGATAACGAACGAGACTTTAACCTGCTAAATAGACCGTCAGCTTACAAACGTTGGCGGGCGCTT
CTTAGAGGGACAGGCGGTGATTTAGCCGCACGAAACAAAGCAATAACAGGTCTGTGA
>Otu1423
TTTGTCTGGTTAATTCCGATAACGAACGAGACTCTGGCCTACTAACTAGACAGCTAATCCTTTTATGGGTTAGTTGAAGC
TTCTTAGAGGGACTGGCGGCGTTTAGCCGCACGAGATTGAGCAATAACAGGTCTGTGA
>Otu1424
TTTGTCTGGTTAATTCCGATAACGAACGAGACTCTAGCCTGCTAACTAGTTGCGCCCTGTTCATACGGGGCTGTAGACTT
CTTAGAGGGACAGGTGGCGTTTAGCCACACGAAATTGAGCAATAACAGGTCTGTGA
>Otu1425
TTTGTCTGGTTAATTCCGTTAACGAACGAGACCTCAGCCTGCTAAATAGTTGCGCGAATCTTCTACTCGGGTGAAGGTGC
AGCCAGGTGCGGTGGCTTGCCATCGTATCTACTGTACTGGATCCTTGATGAATTCGTGAATATACTTCTTAGAGGGACTA
TTAGTATCTAGCTAATGGAAGTTTGAGGCAATAACAGGTCTGTGA
>Otu1426
TTTGTCTGGTTAATTCCGATAACGAACGAGACTCTAGCCTACTAAATAGCCGAGACCGTCGCGGCGGGTTCGCTCGTCGC
AGGTCATCCGGTATCCTTTGGCTACCGGCGTCAATCAGTTTCTTCTTAGAGGGATCCGCGCCTTTTAGGCGCCCGAGATT
GAGCAATAACAGGTCTGTGA
>Otu1427
TTTGTCTGGTTAATTCCGTTAACGAACGAGACCTTAACCTGCTAAATATGCCGCGCTAACCCGTCCATCAAAACCCATGC
GTGGCTCACGCGGTCCGCTGCGGGGTGGTGTCGCTTCGCGGCGACGTCATCCCGCCGGCAGGGCCCGGGTCCGTGTGGGC
GGTAGGGTTCGGCGTCCGTGCTTCTTAGAGGGACTGCTGCGCGCCTAGCCAGCGGAAGTTTGAGGCAATAACAGGTCTGT
GA
>Otu1428
TTTGTCTGGTTAATTCCGTTAACGAACGAGACCTCAGCCTGCTAACTAGCTACGTGGAGGCATCCCTTCACGGCCGGCTT
CTTAGAGGGACTATGGCCGTTTAGGCCAAGGAAGTTTGAGGCAATAACAGGTCTGTGA
>Otu1429
TTTGTCTGGTTAATTCCGTTAACGAACGAGACCTCGACCTGCTAAATAGACTCGCGTATCTTCGGATATGCAGGGGACTT
CTTAGAGGGACTGTCGGAATCTATAGCCGAAGGAAGTTCGAGGCAATAACAGGTCTGTGA
>Otu1430
TTTGTCTGGTTAATTCCGTTAACGAACGAGACCTCGACCTGCTAAATAGATCGGCGAACTCTCGGGTTCGTACGTGTCTT
CTTAGAGGGACTATCGGTGCGTAGCCGATGGAAGTTCGAGGCAATAACAGGTCTGTGA
>Otu1431
TTTGTCTGGTTAATTCCGATAACGAACGAGACCTTAACCTGCTAAATAGTGAGTATCATTTCTGGCTTTCACCCTTCGGG
GGAGGGGCTATGAATTGGTATGATTTTGATCACTTCTTAGAGGGACTATTGACGTCTAGTCAATGGAAGTTTGAGGCAAT
AACAGGTCTGTGA
>Otu1432
TTTGTCTGGTTAATTCCGATAACGAACGAGATCGTAGCCTTTAGTTGAGAAGGCCGGCTTTGGCTGGTCCTTTCTCCTCT
TAAAGGGACTGTGCATGTTTAATGCATGGAAGTTTGCGGCAATAACAGGTCTGTGA
>Otu1433
TTTGTCTGGTTAATTCCGATAACGAACGAGACTCTGGCCTACTAAATAGATGTCAGATCCTTTATGGGTTTGTCAGATGC
TTCTTAGAGGGACGGGCGGCGTTTAGCCGCACGAGAATGAGCAATAACAGGTCTGTGA
>Otu1434
TTTGTCTGGTTAATTCCGATAACGGACGAGACCTTGACCTGCTAAATAGCTGTCTCTTACATCGTAAGAGAACAGTTTCT
TAGAGGGACATTGGAAGTTTATTCCAAGGAAGTTCGAGCCTATAACAGGTCTGTGA
>Otu1435
TTTGTCTGGTTAATTCCGTTAACGAACGAGACCCCCGCCTGCTAACTAGTCGGGCCAATGCTTTGCATTGGTATTCAGCC
GTACAATGAATAGACTTCTTAGAGGGACTTTCGGTGACTAATCGAAGGAAGTTGGGGGCAATAACAGGTCTGTGA
>Otu1436
TTTGTCTGGTTAATTCCGATAACGAACGAGACTCTAGCCTGCTAAATAGTTCGCCGATGGCCGTCCGTCGGTGCCAACTT
CTTAGAGGGACAAGTGGCGTTCAGTCACACGAGATTGAGCAATAACAGGTCTGTGA
>Otu1437
TTTGTCTGGTTAATTCCGATAACGAACGAGACTCTAGCCTGCTAAATAGACAGGCGATCCCGTTGTGGGTCGACCTGATC
AGCTTCTTAGAGGGACAAGTGGCGTTCCTAGCCACGCGAAATTGAGCAATAACAGGTCTGTGA
>Otu1438
TTTGTCTGGTTAATTCCGATAACGAACGAGACTCTAGCCTACTAAATAGACTGTCAGTTCTTTTGCGCTGACAGGACTTC
TTAGAGGGACAGGCGGCGGTTCAGCCGCACGAAACAGAGCAATAACAGGTCTGTGA
>Otu1439
TTTGTCTGGTTAATTCCGTTAACGAACGAGACCTCGGCCTACTAAATAGTCTGGCCTTCCTCTTTTGGAAAGCTGGGACT
TCTTAGAGGGACTATCGGTGTGTAGCCGATGGAAGTTCGAGGCAATAACAGGTCTGTGA
>Otu1440
TTTGTCTGGTTAATTGCGATAACGGTACGTTTAATCAAAATTTATTTCTACCTTTTGTTCCTTTACTAACGTGAACCCCC
CCGCAGAACGAGACCTTAACCTGCTAAATAGCCCCTCTCACTTTGGTGGGTGGCAGGCTTCTTAGAGGGACTATCGGCTC
AAGCCGATGGAAGTTTGAGGCAATAACAGGTCTGTGA
>Otu1441
TTTGTCTGGTTAATTCCGAGCCCACGAGACTGCAATAACAGGTCTGTGA
>Otu1442
TTTGTCTGGTTAATTCCGTTAACGAACGAGACCTTAACCTGCTAACTAGTTACATCTATGATAATAGGGTTAACTTCTTA
GAGGGACTTTGTGTGCAAGCACAAGGAAGTTTGAGGCAATAACAGGTCTGTGA
>Otu1443
TTTGTCTGGTTAATTCCGTTAACGAACGAGACCTCAGCCTTTAATATAGGTCGATGTGGCCTTCAGCTGCATTCGTCTTC
TTACAGGGACAACTGGTATCTCAAGTCAGTGGAAGTATGAGGTAATAACAGGTCTGTGA
>Otu1444
TTTGTCTGGTTAATTGCTCGTCGGCAGCAATAACAGGTCTGTGA
>Otu1445
TTTGTCTGGTTAATTCCGATAACGAACGAGACTCTAGCCTGCTAAATAGCCGGCCGATCGCTCACAAGGCGGTCGGCCTC
GGCTTCTTAGAGGGACAAGTGGCGCTTTCCAAGCCACAGGAAGCAGAGCAATAACAGGTCTGTGA
>Otu1446
TTTGTCTGGTTAATTGCGATAACGAACGAGACCTTAACCTGCTAAATAGCCAGGTCAGCTTTGGCTGGTCTCAGTGCTTC
TTAGAGGGACTATCGGCCCAAGCCGATGGAAGTTTGAGGCAATAACAGGTCTGTGA
>Otu1447
TTTGTCTGGTTAATTCCGTTAACGAACGAGACCTTAACCTGCTAAATAGTTACACAAACTTCGGTTTGTGGTCAACTTCT
TAGAGGGACTACCGGCGCTCTAGTCGGTGGAAGTTTGAGGCAATAACAGGTCTGTGA
>Otu1448
TTTGTCTGGTTAATTCCGATAACGAACGAGACCTTATTCTGCTAAATAGCTAGGCCAACTTTTTAGTTGGTACTATGGGA
ACCTCGGTTCCCCTAGCTTCTTAGAGAGACTACTGAATTCAATTCAGTGGAAGTTTTAGGCAATAACAGGTCTGTGA
>Otu1449
TTTGTCTGGTTAATTCCGTTAACGAACGAGACCACGACCTGCTAAATAGTTCTTACTAGGGTTCGCTCTAGTTGATGTGA
CTTCTTAGAGGGACTATCGGTGTGTAGCCGATGGAAGTTCGTGGCAATAACAGGTCTGTGA
>Otu1450
TTTGTCTGGTTAATTCCGTTAACGAACGAGACCTCAGCCTACTAATTAGCCCAGCCAAAGCAATTTGGCGAAGCTTCTTA
GAGGGACTATCGGTTTTTCAGCCGAGGGAAGTTTGAGGCAATAACAGGTCTGTGA
>Otu1451
TTTGTCTGGTTAATTCCGATAACGAACGAGACCTTAACCTGCTAATTAGTACGCATCAGTACTCCTCTTTTGGATTCTAT
TGGTGACTCGTACTTCTTAGAGGGACTAATTACTCCAAGTAATAGGAAGTTTGAGGCAATAACAGGTCTGTGA
>Otu1452
TTTGTCTGGTTAATTCCGTTAACGAACGAGACCTCGACCTGCTAAATAGTACGCCGAACTCTTTGGGTTCGCGCGGCACT
TCTTAGAGGGACTATCGATTGTAAGTCGGTGGAAGTTCGAGGCAATAACAGGTCTGTGA
>Otu1453
TTTGTCTGGTTAATTCCGATAACGAACGAGACTCTAGCCTATTAAATAGTCTGTCTGACTTTATTCAGGCAAACTTCTTA
GAGGGATAAGCGGTGACTCAACCGCATGAAAGAGAGCAATAACAGGTCTGTGA
>Otu1454
TTTGTCTGGTTAATTCCGTTAACGAACGAGACCTTAACCTACTAACTAGTACCTCGTAACAAACGAGTGTTACTTCTTAG
AGGGACAATGTGTGGTAAACACATGGAAGTTTAAGGCAATAACAGGTCTGTGA
>Otu1455
TTTGTCTGGTTAATTCCGTTAACGAACGAGACCTCGACCTGCTAAATAGGGTGACGTAGGCTTCTCGCTTATGGACACAA
CTTCTTAGAGGGACTGTCGGTTCTTAGCCGAAGGAAGTTCGAGGCAATAACAGGTCTGTGA
>Otu1456
TTTGTCTGGTTAATTCCGGAGATGTGCAATAACAGGTCTGTGA
>Otu1457
TTTGTCTGGTTAATTCCGATAACGAACGAGACCTTAACCTGCTAAATAGCCCGACTCGCCTTCGTGTGGGTCGCCGGCTT
CTTAGAGGGACTGCGGGGACGTTTAGTCCGCGGAAGTTTGAGGCAATAACAGGTCTGTGA
>Otu1458
TTTGTCTGGTTAATTGCGATAACGGTATGTTAATGAATTCCCCTCTTTTTGTTGTTCCTTTACTAACATTGTTTTGCAGA
ACGAGACCTTAACCTGCTAAATAGCCCCTCTCGCTTTGGCGGGTGGCAGGCTTCTTAGAGGGACTATCGGCTCAAGCCGA
TGGAAGTTTGAGGCAATAACAGGTCTGTGA
>Otu1459
TTTGTCTGGTCGTCGACAGGTCTGTGA
>Otu1460
TTTGTCTGGTTAATTCCGTTAACGAACGAGACCTCGTGGCGATGGTTGGAGCGGACTATAGTTCTATAGTTCTCGCTTTC
GTCCCATCCCGACACTCGGTGGGGAGCCGAGGGAAGATCGAGGCAATAACAGGTCTGTGA
>Otu1461
TTTGTCTGGTTAATTCCGATAACGAACGAGACCTTAACCTGCTAAATAGCCAGACCGTCTCCGGATGGTCGCGGGCTTCT
TAGAGGGACTGTCAGGATCTACCTGACGGAAGTTTGAGGCAATAACAGGTCTGTGA
>Otu1462
TTTGTCTGGTTAATTGCGATAACGAACGAGACCGTCACTTGCTAAATAGCCCGTATTGCTTTGGCAGTACGCTGGCTTCT
TAGAAGGACTATCCGCTTAAGCGGATGGAAGTTGGCGGCAATAACAGGTCTGTGA
>Otu1463
TTTGTCTGGTTAATTCCGATAACGAACGAGACTCTGGCCTACTAAATAGATGTCAGATCCTATACGGGTTTGTCAGATGC
TTCTTAGATCATTACCGAGAATGAGCAATAACAGGTCTGTGA
>Otu1464
TTTGTCTGGTTAATTCCGTTAACGAACGAGACCTTAGCCTACTAACTAGTCGAACCAATTATCATTGGCTCCGACTTCTT
AGAGGGACTTTGTGACTAAACACAAGGAAGTTTGAGGCAATAACAGGTCTGTGA
>Otu1465
TTTGTCTGGTTAATTCCGATAACGAACGAGACCTTAGTCTGCTAAATAGTCAGGCCCTCTTTGGAGGGTCGCGGACTTCT
TAGAGAGACTGTCGACGTCTAGTCGACGGAAGTTTGAGGCAATAACAGGTCTGTGA
>Otu1466
TTTGTCTGGTTAATTCCGTTAACGAACGAGACCCCGACCTGCTAAATAGTGTCCGGTAGCCGCAAGGTTACTATTGGTTG
TGACGCTTCTTAGAGGGACTATCGGTGTGTAGCCGATGGAAGTTCGGGGCAATAACAGGTCTGTGA
>Otu1467
TTTGTCTGGTTAATTCCGTTAACGAACGAGACCTCGACCTGCTAAATAGTCGCCCAAACTCTTAGGGGTTTGGAGCTACT
TCTTAGAGGGACTTTTGGTGAGTAGCCAAAGGAAGTTCGAGGCAATAACAGGTCTGTGA
>Otu1468
TTTGTCTGGTTAATTCCGATAACGAACGAGACTCTAGCCTGCTAAATAGGCGTATTTCGACATCTTAAATGCCCGTCGGC
ATTCGTTGGGTTCGCTTGACGTTTGTCGTACGCGGTTTTTACTGTCGGCGTACAAACATATCTTCTTAGAGGGACAGGCG
GCTTCTAGCCGCACGAGATTGAGCAATAACAGGTCTGTGA
>Otu1469
TTTGTCTGGTTAATTCCGATAACGAACGAGACCTTAACCTGCTAAATAGCTAGGCTGCTCTTCGAGTGGTCGTCAGCTTC
TTAGAGGGACTGTTGTGCGTTTTTAGCCAACGGAAGTTTGAGGCAATAACAGGTCTGTGA
>Otu1470
TTTGTCTGGTTAATTCCGTTAACGAACGAGACCTCATCCTACTAATTAAGTCTTCCAAATCTTCGGATTTGGATTGACTT
CTTAGAGGTACTGTTGGTGTTACAAGCCGACGGAAGTTTGAGGCAATAACAGGTCTGTGA
>Otu1471
TTTGTCTGGTTAATTCCGATAACGAACGAGACCTTAACCTGCTAACTAGTCAGGCTCACCTTTCGGGGTGGACCGTCGAC
TTCTTAGAGGGACTATCGGTGTTTAACCGATGGAAGTTTGAGGCAATAACAGGTCTGTGA
>Otu1472
TTTGTCTGGTTAATTCCGATAACGAACGAGACTCTAGCCTGCTAACTAGTTACGCCGTGTTCATGCGCGGCGCTAGACTT
CTTAGAGGGACAGGTGGCTCTTAGCCACACGAAATTGAGCAATAACAGGTCTGTGA
>Otu1473
TTTGTCTGGTTAATTCCGATAACGAACGAGACCTTAACCTGCTAAATAGCTACACTATGCTCTGATTTATCCATGGCATG
GTGGCCAGCTTCTTAGAGGGACTGCTAGTGTCTAACTAGCGGAAGTTTGAGGCAATAACAGGTCTGTGA
>Otu1474
TTTGTCTGGTTAATTCCGATAACGAACGAGACTCTAGCCTACTAAATAGTGGACGAATCCTAGTTCGTCATACTTCTTAG
AGGGACAAGGGGTATCTAGCCCCACGAGATTGAGCAATAACAGGTCTGTGA
>Otu1475
TTTGTCTGGTTAATTCCGTTAACGAACGAGACCCCCGCCTGCTAACTAGTCCGCAGAATGCCTAGGCATTGTGTAGGGCT
TCTTAGAGGGACTTTTGGTGACTAACCAAAGGAAGTTGGGGGCAATAACAGGTCTGTGA
>Otu1476
TTTGTCTGGTTAATTCCGATAACGAACGAGACCTCAACTTATTAACTAGTACCAGTCATCTTCTAACGGTTGAAGTTCAT
AGAAGCTCAGTCTTCCCGCAAGGGATAGGTTGGGTGACTTTGGGTGGATGCTTGAAGAATGTCTGGTTCCAACTTCTTAA
AAGGACTGTTGGTGTCTAGCCAAAGGAAGTGAGACAATAACAGGTCTGTGA
>Otu1477
TTTGTCTGGTTAATTCCGTTAACGAACGAGACCTTAACCTGCTAAATAGTTACATGTAATTTCGGTTACATGGGCAACTT
CTTAGAGGGACTTTGTGTGTCTAATGCAAGGAAGTTTGAGGCAATAACAGGTCTGTGA
>Otu1478
TTTGTCTGGTTAATTCCGATAATGAACGAGACTCTAGCCTATTAAATAGACAGTCGATTCTCAGCAAGTCTGACCGATCT
TAGAGGGACAAGTGGCGCTCAGCCGCACGAAATTGAGCAATAACAGGTCTGTGA
>Otu1479
TTTGTCTGGTTAATTCCGTTAACGAACGAGACCGCAACTTGCTAAATAGTGGCGTCTAGCGTCTCTATGAGTGAAACTGG
CGATGTAGTCTGGGCCCTCGAAAGGGGGCTTAGACTCTCGTAGGTGGATCTTTGATGTTTAGGTGGCTGCTTCTTAGAAG
GACAATTGGGGTTACCCAAAGGAAGTGCGGCAATAACAGGTCTGTGA
>Otu1480
TTTGTCTGGTTAATTCCGTTAACGAACGAGACCTTAACCTGCTAAATAGTCGCAATAAGATTCGTCTTGTTGATTGGCTT
CTTAGAGGGACTTTGTACGTCTAGTACAAGGAAGTTTGAGGCAATAACAGGTCTGTGA
>Otu1481
TTTGTCTGGTTAATTCCGATAACGAACGAGACCTTACTCTGCTAAATAGTCCCCTGAATTTTGATTCAGTTTTTGTGGGC
TTCTTAGAGAGACTATCAATGTTTAATTGATGGAAGTTTGAGGCAATAACAGGTCTGTGA
>Otu1482
TTTGTCTGGTTAATAACGGTCTGTGA
>Otu1483
TTTGTCTGGTTAATTCCGTTAACGAACGAGACCTTAACCTGCTAACTAGTTCCGCCGTTTCCCACGGTGGAGACTTCTTA
GAGGGACTATGCGGCAGAAACGCATGGAAGTTTGAGGCAATAACAGGTCTGTGA
>Otu1484
TTTGTCTGGGTCTGTGA
>Otu1485
TTTGTCTGGTTAATTCCGTTAACGAACGAGACCTCGACCTGCTAAATAGTTTAGCGAACTCTTGGGTTTGACTATAACTT
CTTAGAGGGACTATCGGTGGTTAGCCGACGGAAGTTCGAGGCAATAACAGGTCTGTGA
>Otu1486
TTTGTCTGGTTAATTCCGTTAACGAACGAGACCTTAACCTGCTAAATAGGCCGGCCTATCTTCGGATAGGTCGCTGCCTT
CTTAGAGGGACTATTCGATTTTGTGCGAATGGAAGCTTGAGGCAATAACAGGTCTGTGA
>Otu1487
TTTGTCTGGTTAATTCCGATAACGAACGAGACCTTAACCTGCTAAATAGTGAGTATCATTCCAGGCTTCTCCTCTTGGGG
GGAGGCTATGGATTGGTATACCATTTGATCACTTCTTAGAGGGACTATTGACATCTAGTCAATGGAAGTTTGAGGCAATA
ACAGGTCTGTGA
>Otu1488
TTTGTCTGGTTAATTCCGATAACGAACGAGACTCTAGCCTACTAAATAGAGGATGAATTTTTAGTTCATCATACTTCTTA
GAGGGACAAGGGGTATATAGCCCCACGAGATTGAGCAATAACAGGTCTGTGA
>Otu1489
TTTGTCTGGTTAATTCCGTTAACGAACGAGACCTCCTGACAGTAGTTGGCTGCGCTCTCCTCTGCGAGTGCTGCATGCCG
CCCTACTTCCACACTCGGTGGGGAGCCGAGGGAGGATGGAGGCAATAACAGGTCTGTGA
>Otu1490
TTTGTCTGGTTAATTCCGTTAACGAACGAGACCTCGACCTGCTAAATAGTCTGATGAATGGTTTTCCTTCATGCTGACTT
CTTAGAGGGACTATCGGTGTTTAGCCGAAGGAAGTTCGAGGCAATAACAGGTCTGTGA
>Otu1491
TTTGTCTGGTTAATTCCGATAACGAACGAGACTCTCGCCTGCTAAATAGTCGCGTTCCGGCATCCTTGGTCGCAGCCGGC
GAAATCTTATCTTCTTAGAGGGACGATCAGCTTCTAGCTGAACGAGGAGGAGCAATAACAGGTCTGTGA
>Otu1492
TTTGTCTGGTTAATTGCGATAACGAACGAGACCTTAACCTTTAAATAGCCCGTGCTGCTCCGGCAGCACGCCGGCTTCTT
AGGGGGACAATCGGCTCAAGCCGATGGAAGTTTGAGGCAATAACAGGTCTGTGA
>Otu1493
TTTGTCTGGTTAATTCCGTTAACGAACGAGACCTCGACCTGCTAAATAGATCGGCAAACTCTTCGGGGTTTGTACGTGTC
TTCTTAGAGGGACTATCGGTGTGTAGCCGATGGAAGTTCGAGGCAATAACAGGTCTGTGA
>Otu1494
TTTGTCTGGTTAATTCCGATAACGAACGAGATTCTGGCATGCCAAATAGTTATGCGACCCCCAAGTGGTCGGCATCCCCC
AACTTCTTAGAGGGACAAGTGGCGTTCAGCCACCTGAGATTGAGCAATAACAGGTCTGTGA
>Otu1495
TTTGTCTGGTTAATTCCGATAACGAACGAGACCTTTTCCTGCTAAATAGCCAGGCCGGCTTTGGCTGGTCGCAGGCTTCT
TAGAGGGACTGTCAGCGTCTAGCTGACGGAAGTTGGAGGCAATAACAGGTCTGTGA
>Otu1496
TTTGTCTGGTTAATTGCAGACTAACAGGTCTGTGA
>Otu1497
TTTGTCTGGTTAATTCCGTTAACGAACGAGACTTTGACCTGCTAAATAGACACCATAGCTTATGCTATGGCTGTGCTTCT
TAGAGGGACTTTGCGTGTTTAACGCAAGGAAGTTCAAAGCAATAACAGGTCTGTGA
>Otu1498
TTTGTCTGTCGTCGGCAGCGTCAGGTCTGTGA
>Otu1499
TTTGTCATATTGAGGCAATAACAGGTCTGTGA
>Otu1500
TTTGTCTGGTTAATTCCGTTAACGAACGAGACCTCGGCCTGCTAAATAGCCACGCCTGCCTTCCCTCAGGGGGCCCGGCA
GGCGGACGCGCTTCTTAGAGGGACCGCCCGAACGCAGCGGACGGAAGCCCGAGGCAATAACAGGTCTGTGA
>Otu1501
TTTGTCTGGTTAATTCCGATAACGAACGAGACTCTAGCCTACTAAATAGACCCCGGTGTTAACTTCTAAACTACCACCGG
GGGACTTCTTAGAGGGACAGTCGGCGATTCAGCCGGACGAAACAGAGCAATAACAGGTCTGTGA
>Otu1502
TTTGTCTGGTTAATTCCGATAACGGACGAGACCTCGACCTGCTAACTAGAAGCTTCCGAATTCGGAGGTGTTCTTCTTAG
AGGGACTTTGGGAGTCTATCTCAAGGAAGTTCGAGCCTATAACAGGTCTGTGA
>Otu1503
TTTGTCTGGTTAATTCCGTTAACGAACGAGACGACGACCTACTAAATAGTTCTGCTCAATGCCTAATGGGTGAAGCAGGA
GAACGTAGTGGCTGGCTTGCCAGTTTGCTGCTTCTCTTGTGGATCCTTGGCACTTGAACGTGACTTCTTAGAGGGACTAT
TGGGGTTTACCCAATGGAAGTGTCGCAATAACAGGTCTGTGA
>Otu1504
TTTGTCTGGTTAATTCCGTTAACGAACGAGACTTTGACCTGCTAAATAGACGCTATTGCTGTGGCCGTAGATGTGCTTCT
TAGAGGAACATTGCGTGCTTAACGCAAGGAAGTTCAAAGCAATAACAGGTCTGTGA
>Otu1505
TTTGTCTGGTTAATTGCGATAACGAACGAGACCTTAACCTGCTAAATAGCCCGACTCACTTTTGTGGGCCGCTGGCTTCT
TAGAGGGACTCTCGGCTCAAGCCGATGGAAGTTTGAGGCAATAACAGGTCTGTGA
>Otu1506
TTTGTCTGGTTAAGGGTACTGGATCCGAGCTCGGCAGGTCTGTGA
>Otu1507
TTTGTCTGGTTAATTCCGATAACGGACGAGACCTCGACCTGCTAACTAGATGCCATTAGTTTCGATTAGTGGTATTCTTC
TTAGAGGGACTTTGGGAGTCTATCTCAAGGAAGTTCGAGCCTATAACAGGTCTGTGA
>Otu1508
TTTGTCTGGTTAATTCCGTTAACGAACGAGACCTCGACCTGCTAAATAGTAACGCGGACCTTACGTCCGTAGCTACTTCT
TAGAGGGACTATCGGTGGTTAGCCGATGGAAGTTCGAGGCAATAACAGGTCTGTGA
>Otu1509
TTTGTCTGGTTAATTCCGATAACGAACGAGACCTTAACCTGCTAAATAGTCGGGCGAATCTAAGGATTGGCAAGTATGAC
TTCTTAGAGGGACTCCGGGCGTTTAGCTCGGGGAAGTTTGAGGCAATAACAGGTCTGTGA
>Otu1510
TTTGTCTGGTTAATTGCGATAACGGACGAGACTCTTACCGGGTAGTTATGTGAACAGGAGTTCTGGGCAGCCTCTGGCCT
CGGCCAAGTTGTCTACCCACTCCTCATACCCCTACCGGAACAGGCGGTATCGAAGCCGTACGAGAAAGAGCAATAACAGG
TCTGTGA
>Otu1511
TTTGTCTGGTTAATTCCGTTAACGAACGAGACCTCAGCCTGCTAAATAGTTGCGTAAACCTTCTATACGGGTGAAGTAAA
GAACTTTGAGGTGATGATTTTATTTTCATTTTGGAGATAGAGTTGTCATTTCATTCTTTATGGATCCTTGACGAGTTTAT
GAATATACTTCTTAGAGGGACTATTGGTATCTAGCCAATGGAAGTTTGAGGCAATAACAGGTCTGTGA
>Otu1512
TTTGTCTGGTTAATTCCGATAACGAACGAGACCTCCGCCTGCTAAATAGCGCACGTTGGCATTGTCCAGCGCCGCGCTTC
TTAGAGGGACAATGGATGTTTAGTCCATGGAAGTTGGAGGCAATAACAGGTCTGTGA
>Otu1513
TTTGTCTGGTTAATTCCGTTAACGAACGAGACCTCGACCTATTAAATAGTCATCTGAAGGGTTCGCCCTTCTGCGGTGAC
TCCTTAGCGGGACAGCCGCTTCTTAAGCGGAGGAAGTTCGAGGCAATAACAGGTCTGTGA
>Otu1514
TTTGTCTGGTTAATTGCGATAACGGTATGTTGAAATCATTTTACCCACTAAATTTTTGATCATTTTACTGACTTAACCCC
CTAGAACGAGACCTTAACCTGCTAAATAGCCCTGTTCACTTTGGTGGACAGCAGGCTTCTTAGAGGGACTATCGGCTCAA
GCCGATGGAAGTTTGAGGCAATAACAGGTCTGTGA
>Otu1515
TTTGTCTGGTTAATTCCTGTGCATGCGAGTCAATAACAGGTCTGTGA
>Otu1516
TTTGTCTGGTTAATTCCGTTAACGAACGAGACCTCGTGGCGGTGGTTGGAGCGGCGACTAGTCTCTAGTCGACGCTCGTC
CCACCCCGACACTCGGTGGGGAGCCGAGGGAAGATCGAGGCAATAACAGGTCTGTGA
>Otu1517
TTTGTCTGGTTAATTCCGATAACGAACGAGACTCTAGCCTACTAAATAGACCAGAGGCTTCTTAAAACACGTCTCTGGCT
GCTTCTTAGAGGGACAGGCGGCGATACAGCCGCACGAAACAGAGCAATAACAGGTCTGTGA
>Otu1518
TTTGTCTGGTTAATTCCGATAACGAGCGAGACTCTAGCCTACTAAATAGTTACTGGATAATTGCGTCCAGAAGACTTCTT
AGAGGGACAAGCGGTGTTCAGCCGCACGAAGCTGAGCAATAACAGGTCTGTGA
>Otu1519
TTTGTCTGGTTAATTCCGTTAACGAACGAGACCTCATCCTACTAATTACGTGATTTCAATTTTCGAATTGAATATTACTT
CTTAGAGGTACTGTTGGTGGTACAAGCCGACGGAAGTTTGAGGCAATAACAGGTCTGTGA
>Otu1520
TTTGTCTGGTTAATTCCGATAACGAACGAGACCTTAACCTGCTAAATAGCTACGCGATGCTTGACATCGTGGTCAGCTTC
TTAGAGGGACTGCCAGTGTATAACTGGCGGAAGTTTGAGGCAATAACAGGTCTGTGA
>Otu1521
TTTGTCTGGTTAATTCCGTTAACGAACGAGACCTCGACCTGCTCACTAGTTGGCCTAAGGGGTCTCCCCCTTGGTATCGC
CAGCTTCTTAGAGGGACTATCGGTGTGTAGCCGACGGAAGTTCGAGGCAATAACAGGTCTGTGA
>Otu1522
TTTGTCTGGTTAATTCCGATAACGAACGAGACTCTAGCCTACTAAATAGGCGACTTATTACATTTGTGAGTCGCTCTTCT
TAGAGGGACAAGCGGCTTTTAGCCGCACGAGACAGAGCAATAACAGGTCTGTGA
>Otu1523
TTTGTCTGGTTAATTCCGATAACGAACGAGACCTTAACCTGCTAAATAGTCAGGCCCATTAATAATGGGTCGCCGACTTC
TTAGAGGGACTATTGGCGTTTAGCCAATGGAAGTTTGAGGCAATAACAGGTCTGTGA
>Otu1524
TTTGTCTGGTTAATTCCGTTAACGAACGAGACCTCGACCTGCTAAATAGTTTGTCAAAGGATTCGTCCTTTGCTTAAACT
TCTTAGAGGGACTATCGGTGTGTAGCCGACGGAAGTTCGAGGCAATAACAGGTCTGTGA
>Otu1525
TTTGTCTGGTTAATTCCGATAACGAACGAGACTCTAGCCTGCTAACTACGTGTGTCTGCTTGTCGAGACTTTCTGTCTAC
CCTTTGTGCCTCGTGCGCAGAGTGTGTAGCAGAGACGATCGGCGCTACGCAGTCTACACATCTCATACTTCTTAGAGGGA
CTGGCGGCGTCGCAGCCGCACGAAACAGAGCAATAACAGGTCTGTGA
>Otu1526
TTTGTCTGGTTAATTCCGATAACGAACGAGACTCTAGCCTACTAAATAGATCCAAGGCTTACAAACGCCGAAGGAGACTT
CTTAGAGGGACAGGCGGTGATTCAACCGCACGAAACAGAGCAATAACAGGTCTGTGA
>Otu1527
TTTGTCTGGTTAATTCCGATAACGAACGAGACCTCAGCTTGTTAAATAGTGTGTTGAAGCTTCTATATGGGTGAAGTGGT
GGTCATCCTCGTCGCTGGGGCCTTCTGGGTCTTGGTCGGCGAGGGTACTGCCATGGATCCTTGAATGCTTGAGCATATCT
TCTTAAAGGGACACTTGGCGTTTAGCCAGGGGAAGTGAGGCAATAACAGGTCTGTGA
>Otu1528
TTTGTCTGGTTAATTCCGTTAACGAACGAGACCTCAGCCTGCTAAATAGATGGGTGGACCATTCGGTCCAACTGCCCAGT
CTTCTTAGAGGGACTTTTGGTGCGTAGCCAAAGGAAGTTTGAGGCAATAACAGGTCTGTGA
>Otu1529
TTTGTCTGGTTAATTCCGATAACGAACGAGACCTTAACCTGCTAACTAGTTACTTGTATGGCTTGCCATACCTGGTCAAC
TTCTTAGAGGGACTATCATGGTCGCACATGATGGAAGTTTGAGGCAATAACAGGTCTGTGA
>Otu1530
TTTGTCTGGTTAATTCCGATAACGAACGAGACCTTATCCTGCTAAATAGACCCGGGGCCTACGGGAACCGGCCGTCTTCT
TAGAGGGACTGTGGGCGTTTAGCTCACGGAAGTTTGAGGCAATAACAGGTCTGTGA
>Otu1531
TTTGTCTGGTTAATTGAAATAACAGGTCTGTGA
>Otu1532
TTTGTCTGGTTAATTCCGATAACGAACGAGACCTTAACCTGCTAAATAGCGAGGCCGCCTTTGGGTGGTCGCCCGCTTCT
TAGAGGGACTGTCGGCGTCTAGCCGACGGAAGTTTGAGGCAATAACAGGTCTGTGA
>Otu1533
TTTGTCTGGTTAATTCCGTTAACGAACGAGACCTCTACCTGCTAAATAGTTCGGGGAAATCTAGTTTTTGGGTTTCCTTC
TTGTGACTTCTTAGAGGGACTATCTGTGTGTAGCGGATGGAAGTTGGAGGCAATAACAGGTCTGTGA
>Otu1534
TTTGTCTGGTTAATTCCGATAACGAACGAGACTCTGGCCTGCTAACTAGACGCTAGATCCCTTTGTGGGTCTAGTGCAGC
TTCTTAGAGGGACGGGCGGCGTATAGCCGCACGAGATTGAGCAATAACAGGTCTGTGA
>Otu1535
TTTGTCTGGTTAATTGCGATAACGAACGAGACCTTAACCTGCTAAATAGCCCTGTCGACTCTGGTTGACAGCGGGCTTCT
TAGAGGGACTATCGGCTCAAGCCGATGGAAGTTTGAGGCAATAACAGGTCTGTGA
>Otu1536
TTTGTCTGGTGTATAACAGGTCTGTGA
>Otu1537
TTTGTCTGGTTAATTCCGATAACGAACGAGACTCTAGCCTACTAAATAGATTGCCCCTTGTTACCGGGGGCAACACTTCT
TAGAGGGACAGGCGGTGATTCAACCGCACGAGACAGAGCAATAACAGGTCTGTGA
>Otu1538
TTTGTCTGGTTAATTCCGATAACGAACGAGACTCTAGCCTATTAAATAGACAGTCGATTCTCTGAATGTCGGACTGATCT
TCTTAGAGGGACAAGCGGCGATCAGCCGCACGAGATTGAGCAATAACAGGTCTGTGA
>Otu1539
TTTGTCTGGTTAATTCCGATAACGAACGAGACCTTAACCTGCTAAATAGTTACGCAGATTTTTTGATTTGTGGAAATACT
TCTTAGAGGGACTGCAGGCGTTTAGCTTGCGGAAGTTTGAGGCAATAACAGGTCTGTGA
>Otu1540
TTTGTCTGGTTAATTCCGTTAACGAACGAGACCTCGACCTGCTAAATAGCAGATTCAATTCTTTGGATTGAGTTGGCTTC
TTAGAGGGACTATCGGATTACCAGCCGATGGAAGTACGAGGCAATAACAGGTCTGTGA
>Otu1541
TTTGTCTGGTTAATTCCGATAACGAACGAGACTCTAGCCTACTAAATAGTCGTCAAATTATTAGTTTGACGTACTTCTTA
GAGGGACAAGTGGTATTTAGCCACACGAGATTGAGCAATAACAGGTCTGTGA
>Otu1542
TTTGTCTGGTTAATTCTCGTCGACAGGTCTGTGA
>Otu1543
TTTGTCTGGTTAATTCCGATAACGGACGAGACCTCGACCTACTAAATAGCTGTCGATTGTTTTTACAAGCGATAAGCTTC
TTAGAGGGACTTTGGGAGTTTATCCCAAGGAAGTTCGAGCCAATAACAGGTCTGTGA
>Otu1544
TTTGTCTGGTTAATTCCGTTAACGAACGAGACCTTAACCTGCTAAATAGTGACGGGAACTCTCTGTTCCTAGCGCACTTC
TTAGAGGGACTATGGATGCAAATCCATGGAAGTTTGAGGCAATAACAGGTCTGTGA
>Otu1545
TTTGTCTGGTTAATTCCGATAACGAACGAGACCTCAGCCTGCTAACTAGTAGGCATTGCAATTTACATTGCAGTGCTGAT
CTTCTTAGAGGGACTTTGTGCTTCAAGCACACGGAAGCTGAGGCAATAACAGGTCTGTGA
>Otu1546
TTTGTCTGGTTAATTCCGATAACGAACGAGACTCTGGCCTATTAAATAGGCGACGGATCTCTGAGTCCGTCCTGTCTTCT
TAGAGGGACAAGGCAGCTCCAAGCTGCGTGAAATGGGGCAATAACAGGTCTGTGA
>Otu1547
TTTGTCTGGTTAATTGCGATAACGGACGAGACTCTTGCCGGGTAGTTATATGAATAGGAGTTTTGGGCAGCCTCTGGCTG
TCAAAGGCTACGCTGTCTACTCACTCCTCATACCCCTACCGGAACAGGCGGTATCGAAGCCGTACGAGAAAGAGCAATAA
CAGGTCTGTGA
>Otu1548
TTTGTCTGGTTAATTCCGATAACGAACGAGACTCTAGCCTATTAAATAGTAGCCCAACTCTTGAATTGAAAGAGCGTTGG
GCTGACTTCTTAGAGGGACAGGCGGCGATTCAGCCGCACGAAGTTCAGAGCAATAACAGGTCTGTGA
>Otu1549
TTTGTCTGCTTATACACATCTGAGCAATAACAGGTCTGTGA
>Otu1550
TTTGTCTGGTTAATTCCGTTAACGAACGAGACCTCAGCCTGCTAAATAGTTGCATAAACCTTCTACATGGGTGAAGTAAA
GAATAAGGAGTGATAATTTTATTTCAGGGGTTTACTCTTGGAGTAAAGTTGTCATTTCATTTTTTATGGATCCTTGATGA
GTTTATGAATATACTTCTTAGAGGGACTATTGGTGTCTAGCCAATGGAAGTTTGAGGCAATAACAGGTCTGTGA
>Otu1551
TTTGTCTGGTTAATTCCGTTAACGAACGAGACCTCGACCTGCTAAATAGTTTAGCAAATCTACGGATTTGTACATTATAA
ACTTCTTAGAGGGACTATCGGTGATTTAGCCGACGGAAGTTCGAGGCAATAACAGGTCTGTGA
>Otu1552
TTTGTCTGCTTAATTGCGTCGTCGGCAATAACAGGTCTGTGA
>Otu1553
TTTGTCTGGTTAATTCCGATAACGAGCGAGACTCTGGCCTACTAAATAGTTGGCCCATTGCCTCTGTGGGCACAACTTCT
TAGAGGGATTTTCGGTGTTCAGCCGCACGAAATTGAGCAATAACAGGTCTGTGA
>Otu1554
TTTGTCTGGTTAATTCCGATAACGAACGAGACTCTAGCCTACTTAATAGGGCACCGATTTTCTTTCGTCGGTCGCTCTTC
TTAGAGGGACAAGCGGCGTTTAGCCGCACGAGACAGAGCAATAACAGGTCTGTGA
>Otu1555
TTTGTCTGGTTAATTGCGATAACGAACGAGACCTTGACGTGTTAAATAGGGGACTTTTCATTTGGGAAGAGCTCTCCTTC
TTAAAAGGACTATTGATTCAAATCAATGGAAGTACGAGGCAATAACAGGTCTGTGA
>Otu1556
TTTGTCTGCTTAATTGCGATAACGAACGAGACCTTAACCTACTAACTAGCCCGCATCGCTCCGGCGGTACGCTGGCTTCT
TAGAGGGACTATCGGCTCAAGCCGATGGAAGTTTGAGGCAATAACAGGTCTGTGA
>Otu1557
TTTGTCTGGTTAATTCCGTTAACGAACGAGACCTCGACCTGCTAAATAGCAGCTTTAATTCTTTGGATTAGAGTGGCTTC
TTAGAGGGACTATCGGATTATCAGCCGATGGAAGTGCGAGGCAATAACAGGTCTGTGA
>Otu1558
TTTGTCTGGTTAATTCTCGTCGGCAGCGTCAGTTGTATAACAGGTCTGTGA
>Otu1559
TTTGTCTGGTTAATTCCGATAACGAACGAGACCTTATTCTGCTAAATAGTCAAGCGAACTTTTGTTCGTTACTTTTGGCT
TCTTAGAGAGACTATCAATGTTTAATTGATGGAAGTTTGAGGCAATAACAGGTCTGTGA
>Otu1560
TTTGTCTGGTTAATTCCGATAACGAACGAGACCTTAACCTGCTAAATAGCTACGCTAGCCTTTGGCTGGTGTGAGCTTCT
TAGAGGGACTATTGACGTCTAGTCAATGGAAGTTTGAGGCAATAACAGGTCTGTGA
>Otu1561
TTTGTCTGGTTAATTCCGGTAACGAACGAGACTCTAGCCTGCTAACTAGTCGCGCTCCGGCATCCTTGGTTGCAGCCGGC
GAGACCTCATCTTCTTAGAGGGACAATCAGCTTCCAGCTGAACGAGATTGGGCAATAACAGGTCTGTGA
>Otu1562
TTTGTCTGGTTAATTCCGATAACGAACGAGACCTTAACCTGCTAAATAGTCAAGCTGGCTTTTGCTGGTTGCGGACTTCT
TAGAGGGACTATCAGCGTCTAGCTGATGGAAGTTTGAGGCAATAACAGGTCTGTGA
>Otu1563
TTTGTCTGGTTAATTCCGACGACAGGTCTGTGA
>Otu1564
TTTGTCTGCATCGTCGGCAGCGTCAGATGTGTATAACAGGTCTGTGA
>Otu1565
TTTGTCTGGTTAATTCCGTTAACGAACGAGACCTTAGCCTACTAACTAGTGGGTTGAACCTTTGTTCTTCTTCACTTCTT
AGAGGGACTTTGTGACTAAACACAAGGAAGTTTGAGGCAATAACAGGTCTGTGA
>Otu1566
TTTGTCTGGTTAATTCCGATAACGAGCGAGACTCTAGCCTACTAACTAGTCCACCCATTCGCATATGTGGGTGCGACTTC
TTAGAGGGATTTTCGGTGTTCAGCCGCACGAGATTGAGCAATAACAGGTCTGTGA
>Otu1567
TTTGTCTGGTTAATTCCGATAACGAACGAGACCTCAACTTATTAACTAGTGGTGCCGATCGTCTATACGGGTGAAGTTTG
GTTAGGTCCCGGCACGCTCGCAAGGGCGGCGCTGGGCCGGCCTTATGGAACCTTGATGTTTCGGCGCCTATCTCACACTT
CTTAAAGGGACTATCCACGTTTAGTGGGTGGAAGTGAGGCAATAACAGGTCTGTGA
>Otu1568
TTTGTCTGGTTAATTCCGATAACGAACGAGACCTTAACCTGCTAAATAGGCGGGCTGGCTGGGGCCGGCGACGCGTTCTT
AGAGGGACAAACCACGGCTAGTGGTTGGAAGTTTGAGGCAATAACAGGTCTGTGA
>Otu1569
TTTGTCTGGTTAATTCCGATAACGAACGAGACCTCCGCCTGCTAAATAGCGCCGGTTGGGTCCTCCAGCCGCGCGCTTCT
TAGAGGGACGATGGGTGTTTAGCTCATGGAAGTTGGAGGCAATAACAGGTCTGTGA
>Otu1570
TTTGTCTGGTTAATTCCGTTAACGAACGAGACCGCTACTTACTAAATAGTTCAACTAGTGATTTTTACTGGTGGGAACTT
CTTAGAAGGACGTGCATTCTATTAGATGCAGGAGGATAGCGGCAATAACAGGTCTGTGA
>Otu1571
TTTGTCTGGTTAATTGCGATAACGAACGAGACCTTAACCTGCTAAATAGCCCGTGTTGCTTTGGCAGCACGCTGGCTTCT
TAGGGGGACTATCGGCTCAAGCCGATGGAAGTGCGCGGCAATAACAGGTCTGTGA
>Otu1572
TTTGTCTGGTTAATTCCGATAACGGACGAGACCTCGACCTGCTAACTAGCGAACATTTACATTCAGTAAGTGTTTAGCTT
CTTAGAGGGACTTTGTGAGTCTATCACAAGGAAGTTCGAGCCTATAACAGGTCTGTGA
>Otu1573
TTTGTCTGGTTAATTCCGATAACGAACGAGACTCTAGCCTACTAAATAGACTACTGCTCCTTCTGTGGCAGTAGGGCTTC
TTAGAGGGACAAGCGGTGACTCAACCGCACGAAACAGAGCAATAACAGGTCTGTGA
>Otu1574
TTTGTCTGGTTAATTCCGATAACGAACGAGACTCTAGCCTGCTAAATAGGCGTACCTAATGGTATCTCGAAGGCCCTCGG
CTTCGGCCGGGCGGTTTTTACTACCGACGTACAAACAAATCTTCTTAGAGGGACAGGCGGCTTCTAGCCGCACGAGATTG
AGCAATAACAGGTCTGTGA
>Otu1575
TTTGTCTGGTTAATTCCGATAACGAACGAGACTCTGGCCTATTAAATAGACGGTATATCCGAAAGTATACTGCGCTTCTT
AGAGGGACAAGCGGCGTCTAGCCGCATGAAATAGAGCAATAACAGGTCTGTGA
>Otu1576
TTTGTCTGGTTAATTGCGATAACGGTGAGTCTTAATGCTATTCCCCGCCTTTTCGTTCCTTTACTAATGTGTCCTGCAGA
ACGAGACCTTAACCTGCTAAATAGCCCCGCTCGCCTTGGCGGGCGGCAGGCTTCTTAGAGGGACTATCGGCTCAAGCCGA
TGGAAGTTTGAGGCAATAACAGGTCTGTGA
>Otu1577
TTTGTCTGGTTAATTCCGATAACGAACGAGACCTTGACCTGCTAAATAGCCACGCTTTCTTTCAGAAGGCGACGTCTGGC
TTCTTAGAGGGACTACTCGGCAACTAGCCGAGGGAAGTTTGAGGCAATAACAGGTCTGTGA
>Otu1578
TTTGTCTGGTTAATTCCGTTAACGAACGAGACCTCGACCTGCTAAATAGTTTTGTGTTATCTCCGGGTAACATCTAGACT
TCTTAGAGGGACTATCGGTGCGTAGCCGATGGAAGTTCGAGGCAATAACAGGTCTGTGA
>Otu1579
TTTGTCTGGTTAATTCCGATAACGAACGAGACTCTAGCCTACTCTAGCCTAAATAGATCGGAGGCTTACAAACGCCGATC
AGACTTCTTAGAGGGACAGGTGGCGATTCAGCCGCACGAAACAGAGAAATAACAGGTCTGTGA
>Otu1580
TTTGTCTGGTTAATTCCGTTAACGAACGAGACCTCGACCTGCTAACTAGTTCAGTCGACTCTATGGGTCGGCTGCTGACT
TCTTAGAGGGACTATCGGTGTGTAGCCGATGGAAGTTCGAGGCAATAACAGGTCTGTGA
>Otu1581
TTTGTCTGGTTAATTCCGTTAACGAACGAGACCTTAACCTGCTAAATATGCCGCGCTAACCCGTCCATCAAAACCCATGC
GTGGCTCACGAGGTCCGCTGCGTGGTGGCCATCGCTGGCAACGGCGGTGGTCATCACGCCGGCAGGGCCCGGGTCCGTGT
GGGCGGTAGGGTTCGGCGTCTGTGCTTCTTAGAGGGACTGCTGGCGCCTAGTCAGCGGAAGTTTGAGGCAATAACAGGTC
TGTGA
>Otu1582
TTTGTCTGGTTAATTCCGATAACGAACGAGACTCTAGCCTGCTAAATAGGCGTATTTCCGACATCTCAAAGGCCCGCGCG
CCCGGCGTTCGCGCCGTGGTCGCGCGCGGTTTTTACTGTCGGCGTACAAACAACTCTTCTTAGAGGGACAGGCGGCTTCT
AGCCGCACGAGATTGAGCAATAACAGGTCTGTGA
>Otu1583
TTTGTCTGGTTAATTGCGATAACGAACGAGACCTCAGCCTGCTAACTAGTACGTTTAACTTTCAAATAGTTGAAGCCTGT
GATTTATTAGAGGACCTCGGTCTTTTAATAATCGCAGGTGGAAGCTCGAAATGTTACAATGCTGCTTCTTAGAGGGACTA
TTGGCGATTAGCCAAAGGAAGTTTGAGGCAATAACAGGTCTGTGA
>Otu1584
TTTGTCTGGTTAATTCCGATAACGAACGAGACTCTAGCCTATTAAATAGAGCCCCGGCTCACTTGCGCCGGGGAGACTTC
TTAGAGGGACAGGCGGCGTATCAGCCGCACGAAACAGAGCAATAACAGGTCTGTGA
>Otu1585
TTTGTCTGGTTAATTCCGTTAACGAACGAGACCTCGACCTGCTAAATAGTATTGGGAATCTATCGATTCTTTAGTACTTC
TTAGAGGGACTATCGGTTCGTAGCCGATGGAAGTTCGAGGCAATAACAGGTCTGTGA
>Otu1586
TTTGTCTGGTTAATTCCGATAACGAACGAGACTCTAGCCTGCTAACTATGCTCAGCCAGGCTTCGGCCTGACTGACGCTT
CTTAGAGGGACAAGTGGCGTTTCAAACAAAGCCACACGAAATTGAGCAATAACAGGTCTGTGA
>Otu1587
TTTGTCTGGTTAATTGCGATAACGGTATGTTCGTCTTTCTTTTATTCCTCGAGTTCATAACTAACGTTTCCTTAGAACGA
GACCTTAACCTGCTAAATAGCCCGGCTAGCTTTGGCTGGCCGCAGGCTTCTTAGAGGGACTATCGGCTCAAGCCGATGGA
AGTTTGAGGCAATAACAGGTCTGTGA
>Otu1588
TTTGTCTGCTTAATTCCGTTAACGAACGAGACCTCGACCTGCTAAATAGTTCGACAAAGGATTCTCTCCTTTGGTTACGC
GACTTCTTAGAGGGACTATCGGTGTGTAGCCGACGGAAGTTCGAGGCAATAACAGGTCTGTGA
>Otu1589
TTTGTCTGGTTAATTCCGATAACGAACGAGACCTTAACCTGCTAAATAGCCAGGCTGGCACTTGCTAGTCGACGGCTTCT
TAGAGGGACTGTCAGCTTTTAGTTGACGGAAGTTTGAGGCAATAACAGGTCTGTGA
>Otu1590
TTTGTCTGGTTAATTCCGTTAACGAACGAGACCCCCGCCTGCTAAATAGTCACGCCAATGCGTAGCATTGACGATGGCTT
CTTAGAGGGACTTTCGGTGACTAACCGAAGGAAGTTGGGGGCAATAACAGGTCTGTGA
>Otu1591
TTTGTCTGGTTAATTCCGATAACGAACGAGACTCTAGCCTGCTAAATAGGTGCGCTGGGTTCCTGGGACTTGGTGTTGGA
GGGTGGTGCTTCTGGTGCCATGCTCCGCACCGACGACTTGGACTTCCCCATCTGCGCTGAAAAGTGAACTTCTTAGAGGG
ACTGGCGGCGTTGCAGCCGCACGAAACAGAGCAATAACAGGTCTGTGA
>Otu1592
TTTGTCTGGTTAATTCCGATAACGAACGAGACTCTAGCCTACTAAATAGCCTGCCTGGCTTACAAACGCCGGCAAGACTT
CTTAGAGGGACAGGCGGTGATTCAACCGCACGAAACAGAGCAATAACAGGTCTGTGA
>Otu1593
TTTGTCTCTTATACACATCGCAATAACAGGTCTGTGA
>Otu1594
TTTGTCTGGTTAATTCCGATAACGAACGAGACCTTGACCTGCTAAATAGCCGCGCCGTCCTTTTCGGACGGTGATCCTTT
TCGGCTTCTTAGAGGGACCACTCGGCGACTAGCCGAGGGAAGTTTGAGGCAATAACAGGTCTGTGA
>Otu1595
TTTGTCTGGTTAATTCCGATAACGAACGAGACCTTAACTTGCTAAATAGACAAGCTACTAATGTGTAGTTTGAGCTTCTT
AGAAGGACTTTGTGTGTCTAACGCAAGGAAGTTTGAGGCAATAACAGGTCTGTGA
>Otu1596
TTTGTCTGGTTAATTCCGATAACGAACGAGACTCTAGCCTACTAAATAGACTGTTCAGCTTTATAGCCGGAATCACCGGG
CGTGTGGCTTTTCACACCCGTGGGAGGTTGCACGTTCGGCTCTGGTGACGTTGACAGTGCTTCTTAGAGGGACAGGCGGC
GGTTCAGCCGCACGAAACAGAGCAATAACAGGTCTGTGA
>Otu1597
TTTGTCTGGTTAATTCCGATAACGAACGAGACCTTAACCTGCTAACTAGTTTTGTCCATTTCATGGACACTAACTTCTTA
GAGGGACTATGTGTCGATAAGCACATGGAAGTTTGAGGCAATAACAGGTCTGTGA
>Otu1598
TTTGTCTGGTTAATTCCGATAACGAACGAGACCTCCGCCTGCTAAATAGTGCCGCCTGGCGCATGCCAAGCGCGCGCTTC
TTAGAGGGACAATGGACGTTTAGTCCATGGAAGTTGGAGGCAATAACAGGTCTGTGA
>Otu1599
TTTGTCTGGTTAATTCCGTTAACGAACGAGACCTTAACCTGCTAACTAGTCGCCTTTACATCATAGAGGTTGACTTCTTA
GAGGGACTTTGTGTGCAAGCACAAGGAAGTTTGAGGCAATAACAGGTCTGTGA
>Otu1600
TTTGTCTGGTTAATTCCGTTAACGAACGAGACCTCGACCTGCTAACTAGTCTGCATAACGGCTTTTGTTTGTTGTGTATT
GGCTTCTTAGAGGGACTATCGGTTTCAAGCCGGTGGAAGTTCGAGGCAATAACAGGTCTGTGA
>Otu1601
TTTGTCTGGTTAATTCCGTTAACGAACGAGACCTTAGCCTGCTAACTAGTCGCTTCAACTTTTGTTGACGCCGACTTCTT
AGAGGGACTTTGTGAACAAACACAAGGAAGTTTGAGGCAATAACAGGTCTGTGA
>Otu1602
TTTGTCTGGTTAATTCCGATAACGAACGAGATTCTGGCCTGCTAAATAGTAAACCTGTGTTAAATCGCAGGGCAATTACT
TCTTAGAGGAATAAATAGCGTTTAGCTAAATGAAATGGAGCAATAACAGGTCTGTGA
>Otu1603
TTTGTCTGGTTAATTCCGATAACGAACGAGACCTCAGCCTGCTAAATAGTAAAGTGAATCTTCTAAATGGGTGAAGGGGG
GGAGTGTTGAGGTGGTCCTTGTGGCCATTTCGCCTCTTTGGATCCTTGAAGCATTTGCTTTTTTTTTGAACTTAATCGGT
TTTTTTACTTCTTAGAGGGACAATTCATATCGTAGTGAATGGAAGTTTGAGGCAATAACAGGTCTGTGA
>Otu1604
TTTGTCTGGTTAATTCCGATAACGAACGAGACCTTAACCTGCTAAATAGCCAGGCCGTCTTTTGATGGTCTCGGGCTTCT
TAGAGGGACTGTCGGCGTTTAGCCGACGGAAGTTTGAGGCAATAACAGGTCTGTGA
>Otu1605
TTTGTCTGGTTAATTCCGTTAACGGACGAGACCTCAACCTGCGAACTAGTCCCCGTCCCAGAGTCGCACAGACGCGGGAG
ACTTCTTCGAGGGACTATGCGGTTACACAAACGCATGGAAGTTTGAGGCAATAACAGGTCTGTGA
>Otu1606
TTTGTCTGGTTAATTCCGGGCATCAATAACAGGTCTGTGA
>Otu1607
TTTGTCTGGTTAATTCCGTTAACGAACGAGACCTCAGCCTGCTAAATAGTTGCGCGAATCTTCTACCGGGTGAAGGGTTG
GTCGGTGCGGTGGTCAGCCATCGTACCTCTGGCTTGGATCCTTGATGAATTCGTGAATATACTTCTTAGAGGGACTATTA
GTGCTAATTAATGGAAGTTTGAGGCAATAACAGGTCTGTGA
>Otu1608
TTTGTCTGGTTAATTCCGATAACGAACGAGACCTCAGCTTGTTAACTAGTCCGCGTAATCTTCTATATGGGAGAAGTCAC
TCGACAACCTTGGGTCTGGGGCAACTCAGGCTCAAGGCCCTGTGATGGATCCTTGAAGTTTTGTGCGGTTACTTCTTAAA
AGGACTGTCTGTGTTTAACGGAAGGAAGAGAGGCAATAACAGGTCTGTGA
>Otu1609
TTTGTCTGGTTAATTCCGATAACGAACGAGACTCTAGCCTACTAAATAGAAAGTCGACTTACAAACGTCGACTTGACTTC
TTAGAGGGACAAACGGCAATTAAGCCGTACGAAACAGAGCAATAACAGGTCTGTGA
>Otu1610
TTTGTCTGGTTAATTCCGATAACGAACGAGACCTCATCCTATCAGTTAACGCTCACCCGTTCTTATGGGACTAGTCACGC
CATCAACGTGGCTGTAAGAAGAGGCAATAACAGGTCTGTGA
>Otu1611
TTTGTCTGGTTAATTCCGATAACGAACGAGACTCTAGCCTACTAAATAGTTCGCCGATCGCATTCTGGTGGTAACTTCTT
AGAGGGACAAGTGGCGTTTAGTCACACGAGATTGAGCAATAACAGGTCTGTGA
>Otu1612
TTTGTCTGGTTAATTCCGATAACGAACGAGATCGCATCCTACTAAATAGTGGTCCTAATCGTCTACATGGGTGAAGCAGG
GCGGTATTGCGTCGCTGGGAAACTGGCTGGCGTAGTCTGTCATGGGGATCCTTGATGTATTGGGATTCACATACTTCTTA
GAGGGACTGTCGGCGATTAGCCGAAGGAAGTGCGGCAATAACAGGTCTGTGA
>Otu1613
TTTGTCTGGTTAATTCCGATAACGAACGAGACTCTAGCCTACTAAATAGACCATAGGCTTTCAAAACACGTCTATGGCTG
CTTCTTAGAGGGACAGGCGGCGGTTCAGCCGCACGAAACAGAGCAATAACAGGTCTGTGA
>Otu1614
TTTGTCTGGTTAATTCCGATAACGAACGAGACCTTGACTGTTGGGATAGACGCATGGGGCTGATGAGGCTTGATGTGGGA
CAACCAACAGGACTGACTATGGTTAATAGTCGGAGGTGTGAGGCAATAACAGGTCTGTGA
>Otu1615
TTTGTCTGGTTAATTCCGTTAACGAACGAGACCTCGACCTACTAAATAGTTTACTGTACCCTTTGGGTAGTTGTAGACTT
CTTAGAGGGACTATCGGTCGATTAGTCGATGGAAGTTCGAGGCAATAACAGGTCTGTGA
>Otu1616
TTTGTCAGGTCTGTGA
>Otu1617
TTTGTCTGGTTAATTCCGTTAACGAACGAGACCTTAACCTGCTAACTAGTTACGCAAACTCGCGTTTGTGGCTAACTTCT
TAGAGGGACTATGAATGTTTAATTCATGGAAGTTTGAGGCAATAACAGGTCTGTGA
>Otu1618
TTTGTCTGGTTAATTCCGTTAACGAACGAGACCTTAACCTATTAAATAGTTAGTCATTGAACATAACCCCTTTAGGTTAT
TTGTTCGGCTAACTTCTTAGAGGGACTCTTCACTGAGAGAGTGAATGGAAGTTTGAGGCAATAACAGGTCTGTGA
>Otu1619
TTTGTCTGGTTAATTGCGATAACGAACGAGACCTTAACTTATTAAATAGCCAGATAAACTTTGGTTTATCGCAGGCTTCT
TAGAGGGACTATCGGCTCAAGCCGATGGAAGTTTGAGGCAATAACAGGTCTGTGA
>Otu1620
TTTGTCTGGTTAATTCCGATAACGAACGAGACCTCCGCCTGCTAAATAGCGCCGGCTGACGCGTCAACCGCGCGCTTCTT
AGAGGGACAATGGGTGTTTAGCCCATGGAAGTTGGAGGCAATAACAGGTCTGTGA
>Otu1621
TTTGTCTGGTTAATTCCGATAACGAACGAGACCTCCGCCTGCTAAATAGTGCGCGTCACCCCTGGTGGCGCCGCGCTTCT
TAGAGGGACAATGGATGTTTAGTCCATGGAAGTTGGAGGCAATAACAGGTCTGTGA
>Otu1622
TTTGTCTGGTTAATTCCGTTAACGAACGAGACCTCGACCTGCTAAATAGATCTGCCAATTCCGCTTGCGGATTGGATTGG
ATCTTCTTAGAGGGACTATCGGTGCGTAGCCGATGGAAGTTCGAGGCAATAACAGGTCTGTGA
>Otu1623
TTTGTCTGGTTAATTCCGATAACGAACGAGACCTTGACCTGCTAACTAGCCCTATCGGCTTTGGCTGATAGCTGGCTTCT
TAGAGGGACAATTGGCGTTTAGCCAATGGAAGTGAGGCAATAACAGGTCTGTGA
>Otu1624
TTTGTCTGGTTAATTCCGATAACGAACGAGACCTTAACCTGCTAACTAGCCCCTTCGGCGCTTCGTCGCTGCTGGCTGGC
TTCTTAGAGGGACTGTGCTGCAGTTAAGCGCACGGAAGTTTGAGGCAATAACAGGTCTGTGA
>Otu1625
TTTGTCTGGTTAATTCCGTTAACGAACGAGACCTCAGCCTGCTAAATAGTTACGCAAACCGCCTGTACGTGTGAAGCGCG
GGCATGTCGGGGCCGGTTTCGATCGGCTTTGGCTGCCCGCGTGGATCACTGGCAGGTTTCGCGGATACACTTCTTAGAGG
GACTATTGGTGCCAACCAATGGAAGTTTGAGGCAATAACAGGTCTGTGA
>Otu1626
TTTGTCTGGTTAATTCCGTTAACGAACGAGACCTCGACCTGCTAAATAGTTGAGCGGAGGATTCGTCCTCTGTCTCAACT
TCTTAGAGGAACTGCTGCCGTTCTAGGCAGAGGAAGTACGAGGCAATAACAGGTCTGTGA
>Otu1627
TTTGTCTGGTTAATTCCGATAACGAACGAGACCTTAACCTGCTAAATAGCCCGACTGGCTTTGGCTGGTTGCTGGCTTCT
TAGAGGGACTGTCAGCGTTTAGCTGACGGAAGTTTGAGGCAATAACAGGTCTGTGA
>Otu1628
TTTGTCTGGTTAATTCCGATAACGAACGAGACCTCAGCCTGCTAAATAGTTACGCGATTTCTTCCATGGAATCGTGGTCA
TACTTCTTAGAGGGACTATCGGTGACTAACCGATGGAAGTTTGAGGCAATAACAGGTCTGTGA
>Otu1629
TTTGTCTGCATATTGAGGCAATAACAGGTCTGTGA
>Otu1630
TTTGTCTGGTTAATTCCGATAACGAACGAGACTCTAGCCTATTAAATAGACGTCACTTCTTGACGAGTGACGCGCTTCTT
AGAGGGACAAGCGGCGTCTAGTCGCACGAGATTGAGCAATAACAGGTCTGTGA
>Otu1631
TTTGTCTGGTTAATTCCGATAACGAGCGAGACCCACGCCTGCTAACTAGTTGAGGCACTATCGCTGTGTCGGTGACTTCT
TAGAGGGATTAGCGGCTTCTAGTCGCATGAAAGTGGGCAATAACAGGTCTGTGA
>Otu1632
TTTGTCTGGTTAATTCCGATAACGAACGAGACTCTAGCCTACTAAATAGACCGCTTGGCTTTAATAAAACAACGCCAGCG
GCTGCTTCTTAGAGGGACAGGCGGCGATTCAGCCGCACGAAACAGAGCAATAACAGGTCTGTGA
>Otu1633
TTTGTCTGGTTAATTCCGATAACGAACGAGACTCTAGCCTGCTAAATAGACGGGAAATCGCTTTGTCGGTTTACCCGATT
TGCTTCTTAGAGGGACAAGTGGCGTTCCTAGCCACGCGAAATTGAGCAATAACAGGTCTGTGA
>Otu1634
TTTGTCTGGTTAATTCCGTTAACGAACGAGACCTTAACCTGCTAACTAGTCACGTGATTCTCGAATCATGGACGACTTCT
TAGAGGGACTATCGGTGTTTAACCGGTGGAAGTTTGAGGCAATAACAGGTCTGTGA
>Otu1635
TTTGTCTGGTTAATTCCGGAGATGTGTATAACAGGTCTGTGA
>Otu1636
TTTGTCTGGTTAATTCCGTTAACGAACGAGACCTCGACCTACTAAATAGTTGGACAAACTCTCCGGGGTTTGGATTGACT
TCTTAGAGGGACTTTGGGTGAGTAGCCCAAGGAAGTTCGAGGCAATAACAGGTCTGTGA
>Otu1637
TTTGTCTGGTTAATTCCGTTAACGAACGAGACCTTAACCTACTAAATAGTTGCCGCAACTTCAGTTGTGGTTAACTTCTT
AGAGGGACTTTGTACGCAAGTGCAAGGAAGTTTGAGGCAATAACAGGTCTGTGA
>Otu1638
TTTGTCTGGTCGTCGGCAGCGTCAGGTCTGTGA
>Otu1639
TTTGTCTGGTTAATTCCGATAACGAACGAGACTCTAGCCTACTAAATAGTGACAGGATCATTAGTCCTGTGTACTTCTTA
GAGGGACCAGGGGTGTCTAGCCCCACGAGATTGAGCAATAACAGGTCTGTGA
>Otu1640
TTTGTCTGGTTAATTGCGATAACGAACGAGACCGTCTCCTGCTAAATAGCCCGGCCGGCTTTGGCCGGCCGCTGGCTTCT
TAGAGGGACTATCGGCTCAAGCCGACGGAAGTTGGCGGCAATAACAGGTCTGTGA
>Otu1641
TTTGTCTGGTTAATTCCGTTAACGAACGAGACCTCAGCCTGCTAACTAGTTACACAAAGATTCGTCTTTGTGGCCAACTT
CTTAGAGGGACTATTGGCGTATAGCCATGTGGAAGTTTGAGGCAATAACAGGTCTGTGA
>Otu1642
TTTGTCTGGTTAATTCCGTTAACGAACGAGACCTCGACCTGCTAAATAGTTCGGCGAAGGATTCGTCCTTCGTACGTGAC
TTCTTAGAGGGACTATCGGTGGTTAGCCGATGGAAGTTCGAGGCAATAACAGGTCTGTGA
>Otu1643
TTTGTCTGGTTAATTCCGATAACGAACGAGACCTTAACCTGCTAAATAGCCCGACTCGCCTCGTGCGGGTTGCCGGCTTC
TTAGAGGGACTGCGGACGTTTAGTCCGCGGAAGTTTGAGGCAATAACAGGTCTGTGA
>Otu1644
TTTGTCTGGTTAATTCCGTTAACGAACGAGACCTGGGCTCTTAACGGGGCACGGCAACTTGCCGTTGTCCCCTCTTAGGA
GGACGGGCTGTGTCAAACAGCAGGAAGTCCAGGCAATAACAGGTCTGTGA
>Otu1645
TTTGTCTGGTTAATTCCGTTAACGAACGAGACCTCGACCTGCTAAATAGTTCAACGTAAGCTTTGCTTATGTATGCACTT
CTTAGAGGGACTGTCGGTTCTTAGCCGAAGGAAGTTCGAGGCAATAACAGGTCTGTGA
>Otu1646
TTTGTCTGGTTAATTCCGTTAACGAACGAGACCTCGACCTGCTAAATAGTACCGACAACTCTCGAGTTGGTTCGGGCACT
TCTTAGAGGGACTATCGGTGTTTCCTAGCCGATGGAAGTTCGAGGCAATAACAGGTCTGTGA
>Otu1647
TTTGTCTGGTTAATTCCGATAACGAACGAGACTCTGGCCTATTAAATAGAAGATATATCCGAAAGTATATCTCGCTTCTT
AGAGGGACAAGCGGCGTCTAGCCGCGTGAAATAGAGCAATAACAGGTCTGTGA
>Otu1648
TTTGTCTGGTTAATTCCGTTAACGAACGAGACCTTAACCTGCTAACTAGTCGCCGCTACAACATAGCGCGGCTGACTTCT
TAGAGGGACTTTGTGTGCAAGCACAAGGAAGTTTGAGGCAATAACAGGTCTGTGA
>Otu1649
TTTGTCTGGTTAATTCCGATAACGAACGAGACCTCCGCCTGCTAAATAGTCACGTGGTGCCTTGCGCACCCACGGCGTAC
TGACTTCTTAGAGGGACTATGCACGGTAAGTGCATGGAAGTTGGAGGCAATAACAGGTCTGTGA
>Otu1650
TTTGTCTGGTTAATTCCGATAACGAACGAGACTCAAATATATTAAATAGATGCGTTCAGGATTATGGTGTTGAAGTTCTA
TATAGACGTTTTTAACGTACGTATGGGATGGAGTCATACCTGTTTGTTTGTCTAAATACATAAATAGACACTTAGCTTCT
TAAATGGACAAATTGTGTCTAACAATATGAGATTGAGCAATAACAGGTCTGTGA
>Otu1651
TTTGTCTGGTTAATTCCCTTAACGAACGAGACCTTAACCTGCTAACCTAGACGCGGTTATTTCTTAGCCGTTGTGCTTCT
TAGAGGGACTATGTTTTCAAATACATGGAAGTTTGAGGCAATAACAGGTCTGTGA
>Otu1652
TTTGTCTGGTTAATTCCGATAACGAACGAGACTCAAATATATTAAATAGATGCATACAGGACTATGACATTGAAGCTTTG
CATGCGCGTTTGTTTTTGGGGGCTTCGGTTCTCATTAGCAAATTGTTTGTTGTGTAGGTGGAGTCATACCTGTTTGTTTG
TCTAAAATCAAATAGACACTTAGCTTCTTAAATGGACAAATTGTGTCTAACAATATGAGATTGAGCAATAACAGGTCTGT
GA
>Otu1653
TTTGTCTGGTTAATTCCGTTAACGAACGAGACCTCAGCCTGCTAAATAGTTGGGCATAGATTTTCTATGTCTGCCAACTT
CTTAGAGGGACTTTCGGTGGTTAGCCGAAGGAAGTTTGAGGCAATAACAGGTCTGTGA
>Otu1654
TTTGTCTGGTTAATTCCGTTAACGAACGAGACCTCAACCTGCTAAATAGTGACCGGAAGACTTCTATCAAAACACATGGG
TGGCTAGGGTGAAGTTTCGATGGATCCTGACCCATCTGTGTGTGGATGACTTCGCGGGAGCGCTTCTTAGAGGGACTATT
TGTATTAAAGCAAATGGAAGTTTGAGGCAATAACAGGTCTGTGA
>Otu1655
TTTGTCTGGTTAATTCCAATAATGAACTAGAAGCTAGACAACTAAATAGGCGTCACAATCGCTCCCATCGGGAATTCTTC
TTAGAGGGACAAGTGGCGTTTAACCGCATGAGACAGAGCAATAACAGGTCTGTGA
>Otu1656
TTTGTCTGGTTAATTCCGTTAACGAACGAGACCTCGGCCTGCTAAATAGTTCGGTGAATTCTCTCGGATTCGCTTGTAAC
TTCTTAGAGGGACTATCGGTGATTTAGCCGATGGAAGTTCGAGGCAATAACAGGTCTGTGA
>Otu1657
TTTGTCTGGTTAATCGTCGGCAGCGTCAGATGTGCAATAACAGGTCTGTGA
>Otu1658
TTTGTCTGGTTAATTTCAATAACAGGTCTGTGA
>Otu1659
TTTGTCTGGTTAATTGCGATAACGAACGAGACCTTAACCTGCTAAATAGTCAGGCTAGCTTAGGCTGGTTGCTGGCTTCT
TAGAGGGACTATTGGCGCAAGCCGAAGGAAGTTTGAGGCAATAACAGGTCTGTGA
>Otu1660
TTTGTCTGGTTAATTCCGTTAACGAACGAGACCTCGTCCTGCTAAATAGTTCTAGCTACTCATTGGGTAGTGGGAGCTTC
TTAGAGGGACTATCGGTTGTTAGCCGATGGAAGTTCGAGGCAATAACAGGTCTGTGA
>Otu1661
TTTGTCTGGTTAATTCCGATAACGAACGAGACTCTAGCCTACTAAATAGAAGCTGAATCAATAGTTCAGCGTACTTCTTA
GAGGGACAAGGGGTATATAGCCCCACGAGATTGAGCAATAACAGGTCTGTGA
>Otu1662
TTTGTCTGGTTAATTCCGTTAACGAACGAGACCTCAGCCTGCTAACTAGTCACGTGAATTCTTCGGGATTGACGGCTGAC
TTCTTAGAGGGACTACCATGGTCGCACATGGTGGAAGTTTGAGGCAATAACAGGTCTGTGA
>Otu1663
TTTGTCTGGTTAATTCCGATAACGAACGAGACTCTAGCCTGCTAAATAGACAGGGGATCGTTAGTCCTCTGTACTTCTTA
GAGGGACAAGCGGCATCTAGCTGCATGAGATTGAGCAATAACAGGTCTGTGA
>Otu1664
TTTGTCTGGTTAATTCCGTTAACGAACGAGACCTTAACCTGCTAACTAGGCTGGTGAATCTTTCAGATTCATGTGGTCTT
CTTAGAGGGACAAACCACGGCTAGTGGTTGGAAGTTTGAGGCAATAACAGGTCTGTGA
>Otu1665
TTTGTCTGGTTAATTCCGTTAACGAACGAGACCTTAACCTGCTAAATAGTTGCCCTAAAGTTATTTGGGGTTAACTTCTT
AGAGGGACTTTGTGTGCAAGCACAAGGAAGTTTGAGGCAATAACAGGTCTGTGA
>Otu1666
TTTGTCTGGTTAATTCCGTTAACGAACGAGACCTCAACCTGCTAACTAGTTACTCGAATACCATTCGGTATTCCTGGCCA
ACTTCTTAGAGGGACTATCATGGTCGCACATGATGGAAGCTTGAGGCAATAACAGGTCTGTGA
>Otu1667
TTTGTCTGGTTAATTCCGTTAACGAACGAGACCTTAACCTGCTAAATAGTTACCTTTATGACCATAGGGTTAACTTCTTA
GAGGGACTTTGTGTGCAAGCACAAGGAAGTTTGAGGCAATAACAGGTCTGTGA
>Otu1668
TTTGTCTGGTTAATTCCGTTAACGAACGAGACCTTAACCTGCTAACTAGTCGTCGCTACAACATAGTGATTGACTTCTTA
GAGGGACTTTGTGTGCAAGCACAAGGAAGTTTGAGGCAATAACAGGTCTGTGA
>Otu1669
TTTGTCTGGTTAATTCCGATAACGAACGAGACCTTAACCTGCTAACTAGTTACGCGAACGTTTCTGTTCGTGGCCAACTT
CTTAGAGGGACTTTCGGTGCTTAACCGAAGGAAGTTTGAGGCAATAACAGGTCTGTGA
>Otu1670
TTTGTCTGGTTAATTGCGATAACGAACGAGACCTTAACCTGCTAAATAGCCCGGCTAGCCTTGGCTGGCTGCAGGCTTCT
TAGAGGGACTATCGGCTCAAGCCGATGGAAGTTTGAGGCAATAACAGGTCTGTGA
>Otu1671
TTTGTCTGGTTAATTCCGATAACGAACGAGACCTTAACCTGCTAACTAGTGACTATCAAGTTTGGTTCCAATCAAAGGTA
GGGAGGTCAAGGTAGTTCTTTCACGAGGGCTGCTTTGGTTTTTCTACCTTGGTTCCAAAAGACTTGGTATCTTTGTCACT
TCTTAGAGGGACTATTGACGTCTAGTCAATGGAAGTTTGAGGCAATAACAGGTCTGTGA
>Otu1672
TTTGTCTGGTTAATTCCGTTAACGAACGAGACCCCCGCCTGCTAACTAGTACCGGAAATGCTTAGCATTGCCGGCGACTT
CTTAGAGGGACTTTCGGTGGTTAGCCGAAGGAAGATGGGGGCAATAACAGGTCTGTGA
>Otu1673
TTTGTCTGGTTAATTCCGTTAACGAACGAGACCTTAACCTGCTAAATATGCCGCGCTAACTCGTCCATCAAAACCCATAT
GTGGCTCACGAGGTCCGCTGCATGGTGGACCATCGGCTGGCAACGGTCGGTGGCTCATCATGCCGGCAGGGCCCGGGTCC
GTATGGGCGGTAGGGTTCGGCGTCTGTGCTTCTTAGAGGGACTGCTGGCGCCTAGTCAGCGGAAGTTTGAGGCAATAACA
GGTCTGTGA
>Otu1674
TTTGTCTGGTTAATTCCGATAACGAACGAGACCTCAGCCTGCTAAATAGTCACGCCAACCTTCTGCACGGGTGAAGCGCA
GGTTCTTCCGGCCGTGGGCCGTCGGCGCTGTAAAAGGTGTCGGCGTTTGCTCACGCCACCTGCGTGGATCCTTGAATGGT
TGCGCGGATGCACTTCTTAGAGGGACTATTCATGTTATAGTGAATGGAAGTTTGAGGCAATAACAGGTCTGTGA
>Otu1675
TTTGTCTGGTTAATTCCGTTAACGAACGAGACGACCGTCTACTAAATAGTTCTATAAATAATTCGTTATTTATCTTAGTT
TAACTTCTTAGAGAGACTATCGGTGTGTAGCCGATGGAAGTTGGTCGCAATAACAGGTCTGTGA
>Otu1676
TTTGTCTGGTTAATTCCGATAACGAACGAGACCTCTGCGTGCTAACTAGCTGGATATGCGTGAGCATGTTTTAGCTTCTT
AGACGGACAAACTGCGTTTAGCAGTTGGAAGTTGGAGGCAATAACAGGTCTGTGA
>Otu1677
TTTGTCTGGTTAATTCCGATAACGAACGAGACCTTAACCTGCTAAATAGTGGCTGCCATGTTTGGTTCCAGTCAAGGGGC
GTTTTCCTGGGAGTGAGTTTTCTTCTTCGGGAGAGGCTTCTTTCAGGGGCGTCCTTGGTTCCAAAAGACTTGGTATTTTG
TCACTTCTTAGAGGGACTATTGACGTCTAGTCAATGGAAGTTTGAGGCAATAACAGGTCTGTGA
>Otu1678
TTTGTCTGGTTAATTGCGATAACGGTACGTCCTAACTAAATTGTGTGCCTTCTGTTCCTTTGCTAACGTGATCCACAGAA
CGAGACCTTAACCTGCTAAATAGCCCCGCTCGCTTTGGCGGGCGGCAGGCTTCTTAGAGGGACTATCGGCTCAAGCCGAT
GGAAGTTTGAGGCAATAACAGGTCTGTGA
>Otu1679
TTTGTCTGGTTAATTCCGTTAACGAACGAGACCTTAACCTACTAACTAGTACGACGTGATAAACGTTAGTTACTTCTTAG
AGGGACAATGTGTTTGCAACACAAGGAAGTTTAAGGCAATAACAGGTCTGTGA
>Otu1680
TTTGTCTGGTTAATTCCGATAACGAACGAGACTCTAGCCTGCTAAATAGACAACGGATTATTTGTCCGTTGTACTTCTTA
GAGGGACAAGCAGCTTCTAGCTGCACGAGATTGAGCAATAACAGGTCTGTGA
>Otu1681
TTTGTCTGGTTAATTCCGATAACGAACGAGACCTCCGCCTGCTAAATAGCTCTGCCGGTCTCGACAGGCACGAGCTTCTT
AGAGGGACAATGGGTGTTTAGCCCATGGAAGTTGGAGGCAATAACAGGTCTGTGA
>Otu1682
TTTGTCTGGTTAATTCCGTTAACGAATAAGACCTCAGCCTGCTAAATAGCTATGCGGAAGTGACCCTCCGCGGCCAGCTT
CTTAGAGGGACTATGGCCTTCCAAGCCAAGCAAGTTTGAGGCAATAACAGGTCTGTGA
>Otu1683
TTTGTCTGGTTAATTCCGATAACGAACGAGACCTTGACCTGCTAAATAGTACTGGCAACGAGAGTTGACAGGGACTTCTT
AGAGGGACAATCTGTGACTAACAGATGGAAGTGAGGCAATAACAGGTCTGTGA
>Otu1684
TTTGTCTGGTTAATTCCGTTAACGAACGAGACCTCCGCGTTCTAAATAGTCCTGCTTACAATTTTTGTAGGTATGGACTT
CTTAGAGGGACTTTCAGCGACTAGTTGAAGGAAGTTGGAGGCAATAACAGGTCTGTGA
>Otu1685
TTTGTCTGGTTAATTCCGATAACGAACGAGACTCAAACTTTTTTAAATAGATGCCTGCAGGATTATGATGTTGAAGTTTT
ATATACCCATTGCTTAGGTCTGGTCCTTGTGGCTGGTATTTAGGTATTTGGTTCTTATATGGAATGGAGTCATACCTGTT
TGGTTTGTCTTAAGAGGGCACTATGCTTCTTAAAAGGACAAAATGCGTCTAGCATTATGAGATTGAGCAATAACAGGTCT
GTGA
>Otu1686
TTTGTCTGGTTAATTGCGATAACGGTAAGTTTTTGACACTAATTTTTTCTACTTTTTTGTTCATTTACTAACATGAATTC
TAGAACGAGACCTTAACCTGCTAAATAGCCCTACCCGCTTTGGCGGGCAGCAGGCTTCTTAGAGGGACTATCGGCTCAAG
CCGATGGAAGTTTGAGGCAATAACAGGTCTGTGA
>Otu1687
TTTGTCTGGTTAATTCCGTTAACGAACGAGACCGTAACCTGCTAAACTAGGATCGATTTTACTCAAGTCGATTCCTTCTT
AGAGGGACTAAGTGTGCAAGCACAGGGAAGTTTACGGCAATAACAGGTCTGTGA
>Otu1688
TTTGTCTGGTTAATTGCGATAACGAACGAGACCTTAACCTCTAAATAGCCCGGCCGGCTTCGGCAGGTCGCAGGCTTCTT
AGAGGGACTATCGGCTTAAGCCGGTGGAAGTTTGAGGCAATAACAGGTCTGTGA
>Otu1689
TTTGTCTGGTTAATTCCGATAACGAGCGAGACTCTAGCCTACTAACTAGTGCGGGCATTGCTTCTGTGCCTCGCCGCACT
TCTTAGAGGGATTGGCTGCGTCTAGCAGCACGAAACAGAGCAATAACAGGTCTGTGA
>Otu1690
TTTGTCTGGTTAATTCCGTTAACGAACGAGACCTCGACCTGCTAAATAGTTCAGTCTAGAATCTTTCTAGGCAATTGATG
AACTTCTTAGAGGGACTATCGGTGTGTAGCCGACGTAAGTTCGAGGCAATAACAGGTCTGTGA
>Otu1691
TTTGTCTGGTTAATTCCGATAACGAACGAGACTCTAGCCTGCTAAATAGCCCAGCTATCAGCTTTGGTGGCTGCTGGCTT
CTTAGAGGGACAAGTGGCGTTTTTAGCCAATTGAAATTGAGCAATAACAGGTCTGTGA
>Otu1692
TTTGTCTGCTCGTCGGCAGCGTCAGATGTGTATAAGAGACAGTTTGTCTGTGA
>Otu1693
TTTGTCTGGTTAATTCCGTTAACGAACGAGACCCCCGCCTGCTAAATAGTCTTATCAATGCTCTGCATTGGTGTAGGCTT
CTTAGAGGGACTTTCGGTGACTAACCGAAGGAAGTTGGGGGCAATAACAGGTCTGTGA
>Otu1694
TTTGTCTGGTTAATTCCGTTAACGAACGAGACCTCGACCTGCTAAATAGTTTGATGAATTCTTCGGGATTCATTTATTTC
ATGACTTCTTAGAGGGACTATCGGTGATTTAGCCGATGGAAGTTCGAGGCAATAACAGGTCTGTGA
>Otu1695
TTTGTCTTGTTAATTGCAATAACAGGTCTGTGA
>Otu1696
TTTGTCTGGTTAATTCCGATAACGAACGAGACCTCTGCCTTTAAATAGAGACAATAATCAGCAATGATTGTTGGTAAAAT
TAAAACTCTTCTTAAAGGGACTTTTGGTTTTTAATCCAAAGGAAGTTTGAGGCAATAACAGGTCTGTGA
>Otu1697
TTTGTCTGGTTAATTGTCTCGGCAGCGTCTCGGCAATAACAGGTCTGTGA
>Otu1698
TTTGTCGTCGGCAGCGTCAGATGTGAATAACAGGTCTGTGA
>Otu1699
TTTGTCTGGTTAATTCCGATAACGAACGAGACCTTAACCTACTAACTAGATCGTAGGGTTACGACCCTTCGAGGCTTCTT
AGAGGGACTGTGTGGTAAAACCTCAAGGAAGTTTAAGGCAATAACAGGTCTGTGA
>Otu1700
TTTGTCTGGTTAATTGCGATAACGAACGAGACCTTAACCTGCTAAATAGCCCAACTGGCTTTGGCTGGCTGCTGGCTTCT
TAGAGGGACATTCGGCTCAAGCCGACGGAAGTTTGAGGCAATAACAGGTCTGTGA
>Otu1701
TTTGTCTGGTTAATTCCGATAACGAACGAGACTCTAGCCTACTAAATAGACCAGAGGCTTAGGTTGAAACACACGTCTCT
GGCAGCTTCTTAGAGGGACAGGCGGCGATTCAGCCGCACGAAACAGAGCAATAACAGGTCTGTGA
>Otu1702
TTTGTCTGGTTAATTCCGTTAACGAACGAGACCTCGGCCTACTAAATAGTTCGACATCCTTTCGGGGATGGTTTGTAACT
TCTTAGAGGGACTGTCGGTTACTAGCCGAAGGAAGTTCGAGGCAATAACAGGTCTGTGA
>Otu1703
TTTGTCTGGTTAATTCCGATAACGAACGAGACTCTAGCCTGCTAACTACGTGTGTCCGCTTGCTGTGACCTGGCGGTTGG
CCGCGGTATGCCTCGCGTGTATCGCCCGCCGTTGGCGATCGGCACCACGCGGTCTACACATCTTAACTTCTTAGAGGGAC
TGGCGGCGTCGCAGCCGCACGAAACAGAGCAATAACAGGTCTGTGA
>Otu1704
TTTGTCGTCGGCAGGTCTGTGA
>Otu1705
TTTGTCTGGTTAATTCTGATAACGAACGAGACTTTAACCTGCTAAATAGACCGTTGGCTTACAAACGTCAGCGGGACTTC
TTAGAGGGACAGGCGGTGTTTTAGCCGCACGAAACAAAGCAATAACAGGTCTGTGA
>Otu1706
TTTGTCTGGTTAATTCCGTTAACGAACGAGACCTCGACCTGCTAAATAGTACGAGGTATCATTAGATACTCTTGGCACTT
CTTAGAGGGACTATCGGTTGGTGTACCCGATGGAAGTTCGAGGCAATAACAGGTCTGTGA
>Otu1707
TTTGTCTGGTTAATTGCGATAACGAACGAGACCAACGTCTTTAAATAGCCAGGCTAGCTTTGGCTGGTCGCCGGCTTCTT
AAAGAGACTTTCTGCTTAAGCAGAAGGAAGTTGTTGGCCATAACAGGTCTGTGA
>Otu1708
TTTGTCTGGTTAATTCCGATAACGAACGAGACCTTAACCTGCTAACTAGGCCTACTCATTATATGGGTAAGCTCTTCTTA
GAGGGACTATGTGTCGATAAGCGCATGGAAGTTTGAGGCAATAACAGGTCTGTGA
>Otu1709
TTTGTCTGGTTAATTCCGATAACGAACGAGACCTTAACCTGCTAAATAGCCAGGCCGGCTTCGGCGGGTCGCGGGCTTCT
TAGAGGGACTATCGGCATCTAGCCGATGGAAGTTTGAGGCAATAACAGGTCTGTGA
>Otu1710
TTTGTCTGGTTAATTCCGACGAAATAACAGGTCTGTGA
>Otu1711
TTTGTCTGGTTAATTCCGATAACGAACGAGACCTTAACTTACTAAATAGTTATATTAATTTTTCAATCTTTTTTTCTTAG
GAAAAATTGATTATCATAAAAATTAATAGAAAAACTTCTTAGAGGGACTATTAACTTTTTAGTTAATGGAAGTTTGAGGC
AATAACAGGTCTGTGA
>Otu1712
TTTGTCTGGTTAATTCCGTTAACGAACGAGACCTCAGCCTGCTAACTAGCTACGCGGAGGTGACCCTCCGCGGCATGCTT
CTTAGAGGGACTATGGCCGTTTAGGCGAAGGAAGTTTGAGGCAATAACAGGTCTGTGA
>Otu1713
TTTGTCTGGTTAATTCCGTTAACGAACGAGACCTCGACCTGCTAACTAGTAAAGCCGACTTTCGGGTCGACTTCTGACTT
CTTAGAGGGACTATCGGTGTGTAGCCGATGGAAGTTCGAGGCAATAACAGGTCTGTGA
>Otu1714
TTTGTCTGGTTAATTGCGATAACGAACGAGACCTTAACCTGCTAAATAGCCAGGCCAGCCTTGGCTGGTCGCCGGCTTCT
TAGAGGGACATTCGGCTCAAGCCGACGGAAGTTTGAGGCAATAACAGGTCTGTGA
>Otu1715
TTTGTCTGGTTAAGGCTTGGCAGAAGAGCAGATCAATAACAGGTCTGTGA
>Otu1716
TTTGTCTGGTTAATTCCGATAACGAACGAGACCTCAGCCTACTAAATAGTTATGCGAATCTTCTACTCGGGTGAAGTTTT
TCACTTGAGGTGAGTTTAGGCTTATCTCGCTTGAAGAATGGATCCTTGATGTATTCGTAGTTATACTTCTTAGAGGGACT
ATTCATGTTTAGTGAATGGAAGTTTGAGGCAATAACAGGTCTGTGA
>Otu1717
TTTGTCTGGTTAATTCCGTTAACGAACGAGACCTCGACCTACTAAATAGTTCGACGTAAGCCCTGCTTATGTACGTACTT
CTTAGAGGGACTGTCGGTTCTTAGCCGAAGGAAGTTCGAGGCAATAACAGGTCTGTGA
>Otu1718
TTTGTCTGGTTAATTCCGATAACGAACGAGACTCTAGCCTACTAAATAGTGATAGGATCATTAGTCCAGTGTACTTCTTA
GAGGGACAAGGGGTATCTAGCCCCACGAGATTGAGCAATAACAGGTCTGTGA
>Otu1719
TTTGTCTGGTTAATTAACAGGTCTGTGA
>Otu1720
TTTGTCTGGTTAATTCCGTTAACGAACGAGACCTCGACCTGCTAACTAGTTGACTCGACTCTTCGGAGTCGGTGTTTGGC
TTCTTAGAGGGACTATCGGTGCTTAGCCGATGGAAGTTCGAGGCAATAACAGGTCTGTGA
>Otu1721
TTTGTCTGGTTAATTCCGATAACGAACGAGACTCTAGCCTACTAAATAGTTGTCGAATCAATAGTTCGACATACTTCTTA
GAGGGACAAGAGGTGTTTAGCCTCATGAGATTGAGCAATAACAGGTCTGTGA
>Otu1722
TTTGTCTGGTTAATTCCGATAACGAACGAGACCTTAACCTGCTAAATAGTAACGCGCATTGCTTTATGGCATTGCGTGGA
TCAATTACTTCTTAGAGGGACTATTGGCGTCTAGCCAATGGAAGTTTGAGGCAATAACAGGTCTGTGA
>Otu1723
TTTGTCTGGTTAATTCCGTTAACGAACGAGACCTTAACCTGCTAAATAGTACGTTGATGCATAATCGGCGATTACTTCTT
AGAGGGACTATGCGTATTGAAACGCATGGAAGTTTGAGGCAATAACAGGTCTGTGA
>Otu1724
TTTGTCTGGTTAATTGCCGACGACAATAACAGGTCTGTGA
>Otu1725
TTTGTCTGGTTAATTCCGTTAACGAACGAGACCTCGGGGGGGTGGTTGGGGCAGGGGTCGGCCTGGCCGGCCCTCTGCCA
TCTGCCGTCCCACCCCGACACTCGGTGGGGAGCCGAGGGACGATCGAGGCAATAACAGGTCTGTGA
>Otu1726
TTTGTCTGGTTAATTCCGATAACGAACGAGACTCTGGCCTATTAAATAGACGGCGCGTCGAAAAACGCGTCGCGCTTCTT
AGAGGGACAAGCGGCGTCTAGCCGCATGAAATAGAGCAATAACAGGTCTGTGA
>Otu1727
TTTGTCTGGTTAATTCCGATAACGAACGAGACCTTTGTGTGGTTTTTTGCTGGCAACAGCTTTGCTTGCTGTTGTTCGGC
ATCAGACACAGACTCGTCATGTTCAATGATGGGAAGTTAGAGGCAATAACAGGTCTGTGA
>Otu1728
TTTGTCTGGTTAATTCCGATAACGAACGAGACCTTAACCTGCTAAATAGTTCAGCTAATTTGTATTGGCTGCTAACTTCT
TAGAGGGACTATTGACGTTTAGTCAATGGAAGTTTGAGGCAATAACAGGTCTGTGA
>Otu1729
TTTGTCTGGTTAATTCCGTTAACGAACGAGACCTCGTCCTGCTAACTAGTCCAATTTATCAATCTTGATAAGAATGTACT
TCTTAGAGGGACTATCAGTGGAATACCTGATGGAAGTTCGAGGCAATAACAGGTCTGTGA
>Otu1730
TTTGTCTGGTTAATTCCGTTAACGAACGAGACCTTAGCCTGCTAAATAGTTGTGAGAAACTCCGGTTTCTTAGCAGCTTC
TTAGAGGGACTTCGTGTGTTTAACACGAGGAAGTTTGAGGCAATAACAGGTCTGTGA
>Otu1731
TTTGTCTGGTTAATTCCGATAACGAACGAGACTCTAGCCTATTAAATAGTTGCCGGCATCCTCGGCTGCCGGCACGACTT
CTTAGAGGGATAAGCGGCGACTCAGCCGCATGAAAGAGAGCAATAACAGGTCTGTGA
>Otu1732
TTTGTCTGGTTAATTCCGTTAACGAACGAGACCTTAACCTGCTAAATAGTACTGTGATCTCCCGATCACTGTGACTTCTT
AGAGGGACTATCGGTGTTTAACCGATGGAAGTTTGAGGCAATAACAGGTCTGTGA
>Otu1733
TTTGTCTGGTTAATTCCGTTAACGAACGAGACCTTAACCTGCTAACTAGTTGCTCTTATTACTATAGGAGTCTAACTTCT
TAGAGGGACTTTGTGTGCAAGCACAAGGAAGTTTGAGGCAATAACAGGTCTGTGA
>Otu1734
TTTGTCTGGTTAATTCCGTTAACGAACGAGACCTCCGCGTGCTAAATAGTTCTGCCTACAATTTTTGTAGGTAAGGACTT
CTTAGAGGGACTTTCAGCGACTAGCTGAAGGAAGTTGGAGGCAATAACAGGTCTGTGA
>Otu1735
TTTGTCTGGTTAATTGCGTTAACGAACGAGACCTTAACCTGCTAAATAGCCCGTGTTGCCTCGGCAGCACGCTGGCTTCT
TAGAGGGACTATTGGTTTAAATCAGTGGAAGTTTGAGGCAATAACAGGTCTGTGA
>Otu1736
TTTGTCTGGTTAATTCCGATAACGAACGAGACCTTATTCTGCTAAATAGTCAAGCCAACTTTGGTTGGTCTTATTTTTGG
CTTCTTAGAGAGACTATCAATGTTTAATTGATGGAAGTTTGAGGCAATAACAGGTCTGTGA
>Otu1737
TTTGTCTGGTTAATTCCGTTAACGAACGAGACCTCGACCTGCTAAATAGTTCCTCTCACTTTCCGTGGGAGGATACTTCT
TAGAGGGACTATCGGTGGTTAGCCGATGGAAGTTCGAGGCAATAACAGGTCTGTGA
>Otu1738
TTTGTCTGCAATACCGGTCTGTGA
>Otu1739
TTTGTCTGGTTAATTCCGATAACGAACGAGACCTTAACCTACTAACTAGATCGCTTGGTTATACTGAGCGACGCTTCTTA
GAGGGACTGTGTGGTAAAACCTCAAGGAAGTTTAAGGCAATAACAGGTCTGTGA
>Otu1740
TTTGTCTGGTTAAGGCTTGGCAGAAGAGCAGATCGCAATAACAGGTCTGTGA
>Otu1741
TTTGTCTGGTTAATTCCGTTAACGAACGAGACCTTAACCTGCTAACTAGTTACTTTTGTAAAACTACAGGAGGTTAACTT
CTTAGAGGGACTTTATGTGCAAGCATAAGGAAGTTTGAGGCAATAACAGGTCTGTGA
>Otu1742
TTTGTCTGGTTAATTCCGTTAACGAACGAGACCTCTAGGTGATGGTTGGATCCGGTCAGCCCGATGGCTGACCCGTTCGG
ATCGTTCCATCCCGACACTCGGTGGGGAGCCGAGGGAAGATGGAGGCAATAACAGGTCTGTGA
>Otu1743
TTTGTCTGGTTAATTCCGATAACGAACGAGACCTTAACCTGCTAAATAGTCGGGTCGGCTTCGGCTGGCCATTTGACTTC
TTAGAGGGACTGTCAGCGTCTAGCTGACGGAAGTTTGAGGCAATAACAGGTCTGTGA
>Otu1744
TTTGTCTGGTTAATTCCGATAACGAACGAGACCTTAACCTGCTAAATAGTGACTACCATGTTTGGTTCCAATCAAAGGTT
AAGAAGGTTAGATATCATTCCTTCGGGGGTGGTGTTTAATTTTCTTGCCTTGGTTCCAAAAGACTTGGTATCTCTTGTCA
CTTCTTAGAGGGACTATTGACGTCTAGTCAATGGAAGTTTGAGGCAATAACAGGTCTGTGA
>Otu1745
TTTGTCTGGTTAATTCCGGTAACGAACGAGACTCTAGCCTGCTAAATAGGCGTCGTCATTTCATGGTGCATGGCTTCGGT
CAAGCAACTCACTGGCGACGTATTAAAATTCTTCTTAGAGGGACCGGCGGTTTCGAGCCGCACGAGATTGAGCAATAACA
GGTCTGTGA
>Otu1746
TTTGTCTGGTTAATTCCGATAACGAACGAGACCTCCGCCTACTTAGTAGATACGTCAATCTTTCGATTGGCGGCTTATCT
TCTTAGAGGGACTCTCGGAAAAAATCCGGAGGAAGCTGGAGGCAATAACAGGTCTGTGA
>Otu1747
TTTGTCTGGTTAATTCCGATAACGGACGAGACCTCGACCTGCTAACTAGCAAACGTTTACATCTTGTAAGCGTTTGGCTT
CTTAGAGGGACTTTGTGAGTCTATCACAAGGAAGTTCGAGCCTATAACAGGTCTGTGA
>Otu1748
TTTGTCTGGTTAATTGCGATAACGGACGAGACTCTTGCCGGGTAGTTATATGGAACAGGAGTTTTGGGCAGTCTCTGGCT
GGAAACGGCTACGCTGCCTGCTCACTCCTCATACCCCTACCGGAACAGGCGGTATCGAAGCCGTACGAGAAAGAGCAATA
ACAGGTCTGTGA
>Otu1749
TTTGTCTGGTTAATTCCGTTAACGAACGAGACCTTGACCTGCTAAATAGTTACTGGAATCGTGTAGGACATAACCGTTGG
GTTAGCTCTTCGGAGAAGCCCTCGGCTGTCTTACGTCAAGCGATTCCAGGCCAACTTCTTAGAGGGACAATCGGTGACTA
GCCGGTGGAAGATCGAGGCAATAACAGGTCTGTGA
>Otu1750
TTTGTCTGGTTAATTCCGATAACGAACGAGACCTTAACCTGCTAAATAGTGGCTACCATGTTTGGTTCCAAACAAAAGGC
TCTTTTTTCTCTTTTTCCGGCATTTCTTCGGAGGTGTTGGGGGAGAGGAAGGGAGTCTTTGGTTCCAAAAGACTTGGTAA
ATTTTGTCACTTCTTAGAGGGACTATTGACGTCTAGTCAATGGAAGTTTGAGGCAATAACAGGTCTGTGA
>Otu1751
TTTGTCTGGTTAATTCCGTTAACGAACGAGACCTCGACCTACTAAATAGTATGACGTAGACCCTGTCTATGGACATGACT
TCTTAGAGGGACTGTCGGTTTTTAGCCGAAGGAAGTTCGAGGCAATAACAGGTCTGTGA
>Otu1752
TTTGTCTGGTTAATTCCGTTAACGAACGAGACCTTAGCCTACTAAATAGTCAGTTCTACCTTTGTAGATCGTGACTTCTT
AGAGGGACTTTGTGGTTTCAAACACAAGGAAGTTTGAGGCAATAACAGGTCTGTGA
>Otu1753
TTTGTCTGGTTAATTGCGATAACGAACGAGACCTTGACCTGCTAAATAGCCGGATTGACTTTGGTCGGTTCCTGGCTTCT
TAGAGGGACTTTTGGCTCAAGCCAATGGAAGTACGAGGCAATAACAGGTCTGTGA
>Otu1754
TTTGTCTGGTTAATTCCGTTAACGAACGAGACCTCCGCCTGCTAAATAATCTCATTTATCTTAATTGCTAGATGTGTATT
ACTTAGAGGGACTTTTAGCGATTAGCTAAAGGAAGTTGGAGGCAATAACAGGTCTGTGA
>Otu1755
TTTGTCTGGTTAATTCCGATAACGAACGAGACTCTAGCCTACTAAATAGATTACTGTTCCTTTGATGTGACAGTAAGACT
TCTTAGAGGGACAGGCGGTGACTCAACCGCACGAGACAGAGCAATAACAGGTCTGTGA
>Otu1756
TTTGTCTGGTTAATTCCGATAACGAACGAGACTCTAGCCTATTAAATAGCACGCCGGCCTCCGTTACGCGATGCCCAGAG
GTCGTGGCTTCTTAGAGGGACAGGCGGCGCTTCAGCCGCACGAAACAGAGCAATAACAGGTCTGTGA
>Otu1757
TTTGTCTGGTTAATTGCGTTAACGAACGAGACCTCGACCTACTAAATAGTTCAACGTAGGCTTTGCCTATGTGTGCACTT
CTTAGAGGGACTGTTGGTTCAAAGCCAAAGGAAGTTCGAGGCAATAACAGGTCTGTGA
>Otu1758
TTTGTCTGGTTAATTGCGATAACGGTAAGTTTTTACTTCTAATTCCACATTTTTCGTTCCTTTGCTAACTTAGCCTCACA
GAACGAGACCTTAACCTGCTAAATAGCCCTACCCGCTTTGGCGGGCAGCAGGCTTCTTAGAGGGACTATCGGCTCAAGCC
GATGGAAGTTTGAGGCAATAACAGGTCTGTGA
>Otu1759
TTTGTCTGGTTAATTCCGATAACGAACGAGACCTTAATCTGCTAATTAGCTGGGTCAACTTTTTAGTTGATGGTACGGTA
CTTTCGGGTGCCCCAGCTTCTTAGAGAGACTACTGAATACAATTCAGTGGAAGTTTTAGGCAATAACAGGTCTGTGA
>Otu1760
TTTGTCTGGTTAATTCCGATAACGAACGAGACCTTAACCTACTAACTAGATCTGAGTAATTCTTTACTCGGAAGCTTCTT
AGAGGGACTGTGTGGTAAAACCTCAAGGAAGTTTAAGGCAATAACAGGTCTGTGA
>Otu1761
TTTGTCTGGTTAATTCCGATAACGAACGAGACCTTAACCTGCTAACTAGTGGCTACCATGTTTGGTTCCAGTCAAAGGCA
GTAGGGATTTGTAGGAGTGCAGTGGCTCTTCGGGGTTACTGTCTTTTGCAGTTTCTGCTGTCTTGGTTCCAAAAGACTTG
GTATCTCTTTTGTCACTTCTTAGAGGGACTATTGACGTCTAGTCAATGGAAGTTTGAGGCAATAACAGGTCTGTGA
>Otu1762
TTTGTCTGGTTAATTCCGATAACGAACGAGACCTCAGCTTGTTAACTAGTCTGTGCAATCTTCTATATGGGAGAAGTTAC
TCGATCACCTGGAGCTCTGGGCAACCAGTGGCTTCAGGCCCTGTGATGGATCCTTGAAGTTTTGCATGGTTACTTCTTAA
AAGGACAATCCGTGTTTAACGGAAGGAAGAGAGGCAATAACAGGTCTGTGA
>Otu1763
TTTGTCTGGTTAATTCCGATAACGAACGAGACCTTAACCTGCTAAATAGTGAGTATCATTTCTGGTTCCAAACCTCTTGT
TTAGTCCGAACTTTCGGGGGAGGGCAAGATGAGGGGTGGAATTGTGAATTGGTATGACAATAACACTTCTTAGAGGGACT
ATTGACGTTTAGTCAATGGAAGTTTGAGGCAATAACAGGTCTGTGA
>Otu1764
TTTGTCTGGTTAATTCCGTTAACGAACGAGACCTCGACCTGCTAAATAGGACGCGGAATCTTCGATTCCGACGTGCTTCT
TAGAGGGACTATCGGTGTGTAGCCGATGGAAGTTCGAGGCAATAACAGGTCTGTGA
>Otu1765
TTTGTCTGGTTAATTCCGATAACGAACGAGACCTTAACCTGCTAACTAGTGGCTACCATGTTTGGATCCAATCAAAGGTG
GAGATGGAGAGAGGCCAGTGTCTTTTCTCTTTCGGGGGGGAGGGTGTTGGTTTCTCTAGTCTTTTACCTTGGTTCCAAAA
GGCTTGGTATCTCTTTGTCACTTCTTAGAGGGACTATTGACGTCTAGTCAATGGAAGTTTGAGGCAATAACAGGTCTGTG
A
>Otu1766
TTTGTCTGGTTAATTCCGTTAACGAACGAGACCTCGACCTGCTAAATAGTTAAGTTGACTCTTCGGGGTCGACTCCTGAC
TTCTTAGAGGGACTATCGGTGTGTAGCCGATGGAAGTTCGAGGCAATAACAGGTCTGTGA
>Otu1767
TTTGTCTGGTTAATTCCGATAACGAACGAGACCTTAACCTTTAAATAGTTTGTTTGTAGTACGCTATGAAAAACTTCTTA
AAGGGACTGTTGGTGTTTAACCAACGGAAGTTTGAGGCAATAACAGGTCTGTGA
>Otu1768
TTTGTCTGGTTAATTCCGTTAACGAACGAGACCTCGACCTGCTAAATAGGGATCCACCGGCTCTGCCGGTGAAGGATCAG
CTTCTTAGAGGGACTATCGGTTGGTCACCGGTGGAAGATCGAGGCAATAACAGGTCTGTGA
>Otu1769
TTTGTCTGGTTAATTCCGATAACGAACGAGACCTTTATCTGCTAAATAGCAACGTGGACCCCTCGGGCGGAGCGGTGCAG
GCCGGGCGTCGGCGGCGTCGCGCGGACCCCGCGTTCGCAGGCGCCGTACCCCAAACGGCGCCCCGGTGCTGGCTCTCTGC
TCTTCCACGGTCTGCTTCTTAGAGGAACTGCCGGCGTTTCAGCTGGAGCAGGGTAGAGGCAATAACAGGTCTGTGA
>Otu1770
TTTGTCTGGTTAATTCCGTTAACGAACGAGACCTCAGCCTGCTAAATAGTTGCGCAAACCTTCTAAATGGGTGAAACATA
GGTTTGGTGTGGTAGCTCTGCTATCATATCTACTTGTGTGGATCCTTGATGAGTTTGTGAATACACTTCTTAGAGGGACT
ATTAGTGTTTAGCTAATGGAAGTTTGAGGCAATAACAGGTCTGTGA
>Otu1771
TTTGTCTGGTTAATTCCGTTAACGAACGAGACCTCGACCTGCTAAATAGTTCAACGAAGGGTTCTCCCTTCGGATTTGTG
ACTTCTTAGAGGGACTATCGGTGTGTAGCCGACGGAAGTTCGAGGCAATAACAGGTCTGTGA
>Otu1772
TTTGTCTGGTTAATTCCGTTAACGAACGAGACCCCCGCCTGCTAAATAGCACAGGGAATGCTCAGCATTGCCTGCGGCTT
CTTAGAGGGACTTTCAGTGTTTAACTGAAGGAAGTTGGGGGCAATAACAGGTCTGTGA
>Otu1773
TTTGTCTGGTTAATTCCGATAACGAACGAGACTCTAGCCTATTAAATAGACGTCCGATCCTTTAGTATCGGACGCTCTTC
TTAGAGGGACAAGCGGCTTTTAGCCGCATGAGAAAGAGCAATAACAGGTCTGTGA
>Otu1774
TTTGTCTGGTTAATTCCGATAACGAACGAGACTCCGGTCTGCTAACTAGGCGGCGACTCCGTGCTTGTTGCGGCGTCTGC
CGGCGCTTCTTAGAGAGACGGGCGGTGGCTCTGAAACCGCACGAAGTCGGAGCAATAACAGGTCTGTGA
>Otu1775
TTTGTCTGGTTAATTCCGTTAACGAACGAGACCTCGACCTGCTAAATAGTACAGCGAATCACGATTCGTTTGGACTTCTT
AGAGGGACTTTACCTGTCTAGGGTGAGGAGGTTCGAGGCAATAACAGGTCTGTGA
>Otu1776
TTTGTCTGGTTAATTCCGATAACGAACGAGACCTTCATCTGCTCACTAGACAGCTTCACCTTTGGTGGAGGATTCACTGT
CTTCTTAGAGAGACTACCGGTCGACAACCGGGGGAAGTAGGAGGCAATAACAGGTCTGTGA
>Otu1777
TTTGTCTGGTTAATTCCGATAACGAGCGAGACCTCGGCGGGTGGTTGAGGAGAGGATAAGGGATTATGTTCTCCCACCTA
CCCGGACGGGCTGCGTTTAGCAGTTGGAAGCGCGAGGCAATAACAGGTCTGTGA
>Otu1778
TTTGTCTGGTTAAGATGTGTATAAGAGACAGGTCTGTGA
>Otu1779
TTTGTCTGGTTAATTCCGTTAACGAACGAGACCTCGACCTGCTAACTAGTTGTCCAAAGGATTCGCTCCTTTGCAGTGCA
ACTTCTTAGAGGGACTATCGGTGTGTAGCCGACGGAAGTTCGAGGCAATAACAGGTCTGTGA
>Otu1780
TTTGTCTGCTCATTTGCGGACCGGCTAGCCACGTGGGCAGGTCTGTGA
>Otu1781
TTTGTCTGGTTAATTCCGATAACGAACGAGACCTTAACCTGCTAAATAGACAGGCTAACCCTTGGGTTGGTTCTGGCTTC
TTAGAGGGACTATCTGTGACTAACGGATGGAAGTTTGAGGCAATAACAGGTCTGTGA
>Otu1782
TTTGTCTGGTTAATTGCGATAACGAACGAGACCTTGACCTGCTAAATAGCCCAACTCACTTCGGTGGGTTGCTGGCTTCT
TAGAGGGACTTTTGGCTCAAGCCAATGGAAGTACGAGGCAATAACAGGTCTGTGA
>Otu1783
TTTGTCTGGTTAATTCCGTTAACGAACGAGACCTTAACCTGCTAAATAGCTACGCAAATTCTTTGCAATTTGTGGTCAGC
TTCTTAGAGGGACTATTGACATTTTAGTCAGTGGAAGTTTGAGGCAATAACAGGTCTGTGA
>Otu1784
TTTGTCTGGTTAATTCCGATAACGAACGAGACCTTAACCTGCTAAATAGTCTAGCTGGCATTTGCTGGTTACTGACTTCT
TAGAGGGACTGTCAGTGTCTAACTGACGGAAGTTTGAGGCAATAACAGGTCTGTGA
>Otu1785
TTTGTCTGGTTAATTCCGTTAACGAACGAGACCTTAACCTGCTAACTAGATGTTGCAATCCATGCTGATTGCATCCATCT
TCTTAGAGGGACTTGCCACGTTTAGTGGCAGGAAGTTTGAGGCAATAACAGGTCTGTGA
>Otu1786
TTTGTCTGGTTAATTCCGATAACGAACGAGACTCTAGCCTGCTAAATAGTACGTCGATCTTTTGTCGGCGCGTACTTCTT
AGAGGGACAAGTGGCGACTAGCCACACGAAATTGAGCAATAACAGGTCTGTGA
>Otu1787
TTTGTCTGGTTAATTGCGATAACGAACGAGACCTTAACCTGCTAAATAGCCCAGCCGGCTCTTGCAGGCTGCTGGCTTCT
TAGAGGGACTATCGGCTTAAGCCGGTGGAAGTTTGAGGCAATAACAGGTCTGTGA
>Otu1788
TTTGTCTGGTTAATTCCGATAACGAACGAGACCTTAACCTGCTAATTAGCTAGGCCAACAATTTTGTTGGTTTCTTTCTT
AGCTTCTTAGAGGGACTGTTGATGTTTAATCAACGGAAGTTTGAGGCAATAACAGGTCTGTGA
>Otu1789
TTTGTCTGGTTAATTCCGATAACGAACGAGACTCTAGCCTGCTAAATAGGTGCGTAGGGTTCCTTGGACTTGGTATTTGG
GGGGTGGTGCTTTGCGGTGCCATGCTCCGTACCGACGACTTGGACTTCCCCTTCTACGCTGAAAAGTGAACTTCTTAGAG
GGACTGGCGGCGTTGCAGCCGCACGAAACAGAGCAATAACAGGTCTGTGA
>Otu1790
TTTGTCTGGTTAATTCCGATAACGAACGAGACTCTAGCCTACTAAATAGAGGTCGGCGTCCTATGGCCGTCGGCGTGCTT
CTTAGAGGGACAGGCGGCGTTGCAGCCGCATGAGAAAGAGCAATAACAGGTCTGTGA
>Otu1791
TTTGTCTGGTTAATTCCGATAACGAACGAGACCTTAACCTGTCTAAATAGTTATGCAAACTTTGACTGTTTGTAGGCAAC
TTCTTAGAGGGACTATTGGCGATTAGTCAATGGAAGTTTGAGGCAATAACAGGTCTGTGA
>Otu1792
TTTGTCTGGTTAAGGCTTGGCAGAAGAGCAGATCAACAGGTCTGTGA
>Otu1793
TTTGTCTGGTTAATTCCGATAACGAACGAGACCTTAACCTGCTAAATAGCCAGGCGGGCAGCTTTGCTCGTCGACGGCTT
CTTAGAGGGACTGTCAGCTTTTAGTTGACGGAAGTTTGAGGCAATAACAGGTCTGTGA
>Otu1794
TTTGTCTGGTTAATTCCGTTAACGAACGAGACCTCGACCTGCTAATTAGTTCGCCGAAGGGTCTCCCTTCGCCCGCGGGC
TTCTTAGAGGGACTATCGGTGCGTAGCCGACGGAAGTTCGAGGCAATAACAGGTCTGTGA
>Otu1795
TTTGTCTGGTTAATTCCGTTAACGAACGAGACCTCGACCTGCTAAATAGTTCGGTTTACCTTCGGGTAGATACGTGACTT
CTTAGAGGGACTATCGGTTTGCAGCCGGTGGAAGTTCGAGGCAATAACAGGTCTGTGA
>Otu1796
TTTGTCTGGTTAATTCCGTTAACGAACGAGACCTCGTGGCGATGGTTGGAGCGGACTATCTTTGCAGATAGTTCTCGCTT
TCGTCCCATCCCGACACTCGGTGGGGAGCCGAGGGAAGATCGAGGCAATAACAGGTCTGTGA
>Otu1797
TTTGTCTGGTTAATTGCGATAACGAACGAGACCTTAACCTACTAAATAGTGTGACTAGCGTTTGCTGGTTTTTCACTTCT
TAGAGGGACTATCGGTTTCAAGCCGATGGAAGTTTGAGGCAATAACAGGTCTGTGA
>Otu1798
TTTGTCTGGTTAATTCCGATAACGAACGAGACCTTAACCTGCTAAATAGCCAGGTCGGCTTTTGCTGGCTTCCGGCTTCT
TAGAGGGACTGTCTGTGTCTAACAGACGGAAGTTTGAGGCAATAACAGGTCTGTGA
>Otu1799
TTTGTCTGGTTAATTGCGATAACGAACGAGACCTTAACCTGCTAACTAGCCCGTATCGCCTAGGCGGCACGCTGGCTTCT
TAGAGGGACTATCCGCTCAAGCGGATGGAAGTTTGAGGCAATAACAGGTCTGTGA
>Otu1800
TTTGTCTGGTTAATTCCGTTAACGAACGAGACCTCAACATATTAAATAGTAAAATGAATGCTCTAAACAGGGTAAATCTG
TGGTGCGTTTAGATCATTCTAATCTTCCTATGGTAAGCTTTTGAGTAGTTCATTAATATCTTCTTAAATGGACTGTTTAT
GTGTAATAAACGGAAGTTTGAGGCAATAACAGGTCTGTGA
>Otu1801
TTTGTCTGGTTAATTCCGATAACGAACGAGACCTTCCCCTGCTAACTAGCCCTGCTGACGCTTGTTTTCGTTGGCAGCTG
GCTTCTTAGAGGGACTGCGCTGCGGTATAAGCGCGCGGAAGTTGGAGGCAATAACAGGTCTGTGA
>Otu1802
TTTGTCTGGTTAATTCCGATAACGAACGAGACCTTAACCTGTCTAAATAGTCACGCTAACTTTTATGTTGGTGGACGACT
TCTTAGAGGGACTATTGGCGATTAGTCAATGGAAGTTTGAGGCAATAACAGGTCTGTGA
>Otu1803
TTTGTCTGGTTAATTCCGTTAACGAACGAGACCTCAGCCTGCTAACTAGTTACGCTGGCGTCCGCGCCGGCGGCCAACTT
CTTAGAGGGACTGTCCCGCTCTCAAGCGGGACGGAAGTTTGAGGCAATAACAGGTCTGTGA
>Otu1804
TTTGTCTGGTTAATTCCGTTAACGAACGAGACCTCGGCCTACTAAATAGTCTGGCCTTCTCTTCGGGGAAAGCTAGGACT
TCTTAGAGGGACTATCGGTGTGTAGCCGATGGAAGTTCGAGGCAATAACAGGTCTGTGA
>Otu1805
TTTGTCTGGTTAATTCCGATAACGAACGAGACTCTAGCCTACTAAATAGAACGCCAGCTTACATACGCTGGCGGTATCAT
AAACTTCTTAGAGGGACAGGCGGCGTTTCAGCCGCACGAAACAGAGCAATAACAGGTCTGTGA
>Otu1806
TTTGTCTGGTTAATTCTTCGGCAGCGTCAGATGTGTATAAGAGACAGTTTGTCTGTGA
>Otu1807
TTTGTCTTCAATAACAGGTCTGTGA
>Otu1808
TTTGTCTGGTTAATTCCGTTAACGAACGAGACCTTAACCTGCTAAATAGTTGCGCTAACTCTTGTTGGCGGACAACTTCT
TAGAGGGACTGTGGATGTTCAATCCACGGAAGTTTGAGGCAATAACAGGTCTGTGA
>Otu1809
TTTGTCTGGTTAATTCCGTTAACGAACGAGACCTCGACCTGCTAAATAGTTTGGCGAACTCTTCGGGGTTTGTTTCCACA
ACTTCTTAGAGGGACTATCGGTGCGTAGCCGACGGAAGTTCGAGGCAATAACAGGTCTGTGA
>Otu1810
TTTGTCTGGTTAATTCCGATAACGAACGAGACTCTAGCCTGCTAAATAGACGGGCGATCCCATTGTGGGTTGACCCGATC
AGCTTCTTAGAGGGACAAGTGGCGTTTATAGCCACGCGAAATTGAGCAATAACAGGTCTGTGA
>Otu1811
TTTGTCTGGTTAATTGCGATAACGAACGAGACCTTAACCGCTAACTAGCCCGCGTCGCTCCGGCGGCGCGCTGGCTTCTT
AACGGGACTTTCGGCTCAAGCCGAAGGAAGTTTGAGGCAATAACAGGTCTGTGA
>Otu1812
TTTGTCTGGTTAATTCCGATAACGAACGAGACTCCAGCCTACTAAATAGACGTAAATTTCATCCGGTACCTCTGTTACCG
GCGGATTAATTTCTTCTTAGAGGGACAGGCGGCTTATAGCCGCACGAGACGGAGCAATAACAGGTCTGTGA
>Otu1813
TTTGTCTGGTTAATTCCGATAACGAACGAGACTTTGACTTGCTAAATAGACGGCATGGCTTCGGCCAATGTTGTGCTTCT
TAGAGGAACATTGCATGTTTAACGCAAGGAAGTTCAAAGCAATAACAGGTCTGTGA
>Otu1814
TTTGTCTGGTTAATTCCGATAACGAACGAGACTCTAGCCTACTAACTAGGCAGTCGATCATTTGTCGGCTGTTCTTCTTA
GAGGGATAAGCAGCGCTTAGCCGCATGAGATTGAGCAATAACAGGTCTGTGA
>Otu1815
TTTGTCTGGTTAATTCCGTTAACGAACGAGACCCCTGCCTGCTAAATAGTTGAGCGAGTGAATGTTCACTGGCTGCAGCT
TCTTAGAGGGACGTGCGTTCTATTAGACGCAGGAAGATAGGGGCAATAACAGGTCTGTGA
>Otu1816
TTTGTCTGGTTAATTCCGATAACGAACGAGACCTCAGCCTACTAAATAGTTATGCGAATCTTCTACTCGGGTGAAGCTTT
TCACTTGAGGTGGGTTTAGGCTCATCTCGCTTGGGAGGTGGATCCTTGATGTATTCGTAGTTATACTTCTTAGAGGGACT
ATTCATGTTTAGTGAATGGAAGTTTGAGGCAATAACAGGTCTGTGA
>Otu1817
TTTGTCTGGTTAATTCCGTTAACGAACGAGACCTTAACCTGCTAACTAGTCCCGGTTGTCCTTCTGGACATGCCGGTTTT
TTTGACTTCTTAGAGGGACTATTCGATTTTTGCGCGAATGGAAGCTTGAGGCAATAACAGGTCTGTGA
>Otu1818
TTTGTCTGGTTAATTCCGTTAACGAACGAGATCACAACCTATTAACTAGTGGTGTTCATTGCCTAACGGGTGAAGCTGGT
TAACACTGTGTCTGGCTTGCCAGGTGTGGTTTAGCCAGTGGATCCTTGGCAAATGGATAAAACTTCTTAGAGGGACTATT
GGGGACTACCCAATGGAAGTGTGGCAATAACAGGTCTGTGA
>Otu1819
TTTGTCTGGTTAATTCCGATAACGAACGAGACTCTGGCCTGCTAACTAGTGGCGCCGGTCGCTCGTCGCCCGGGCGCGCG
CTTCTTAGAGGGATAGGCGGCGACTCAGCCGCGTGAAAGAGAGCAATAACAGGTCTGTGA
>Otu1820
TTTGTCTGGTTAATTCCGATAACGAACGAGACCTCCGCCTGCTAAATAGTCACGCGATGCCTCTGTGCATCCGCGGGGTT
CGACTTCTTAGAGGGACTACGGGCGGTAAGCTCGTGGAAGTTGGAGGCAATAACAGGTCTGTGA
>Otu1821
TTTGTCTGGTTAATTCCGGATGTGTATAACAGGTCTGTGA
>Otu1822
TTTGTCTGGTTAATTCCGATAACGAACGAGACTCTGGCATGCTAACTAATTACGTGACCCACAAGCGGTCGGTGTCCCCC
AACTTCTTAGATGGATAAGTGGCATTCAGCCACCCGAGATTGAGTAATAACAGGTCTGTGA
>Otu1823
TTTGTCTGGTTAATTCCGATAACGAACGAGACCATAGTTGGATGAGTGGGGGGTGGTGAACTTTTAGTTTGTCACTCACC
CCATCCAAGACTGATTATGTTTAATAATCGGAAGTTTGTGGCAATAACAGGTCTGTGA
>Otu1824
TTTGTCTGGTTAATTCCGATAACGAGCGAGACCTCAGCCTACTAACTAGCTGTGGGAATCTCCGGATTCCTCAGCCAAAC
AGCTTCTTAGAGGGACTATCGGTGAGTAGCCGGTGGAGGTGTGAGGCAATAACAGGTCTGTGA
>Otu1825
TTTGTCTGGTTAATTCCGATAACGAACGAGACTCAGACTTACTAACTAGGCGCCTGGTATTTTTGCTACCAGCGTCATTT
ATCTTCTTAGAAGGACAGGCGGTTATTAGCCGCACGAGATTGAGCAATAACAGGTCTGTGA
>Otu1826
TTTGTCTGGTTAATTCCGTTAACGAACGAGACCTTAACCTGCTAACTAGCCGGCTTGTGAACAACGGGCTTGGCTTCTTA
GAGGGACTATGTGTTTCAAGCACATGGAAGTTTGAGGCAATAACAGGTCTGTGA
>Otu1827
TTTGTCTGGTTAATTCCGTTAACGAACGAGACCTCGACCTGCTAAATAGACCCAGCAACTCTTTCTTAGAGTTGACTCTC
TTAATTTGGGGCGCTTCTTAGAGGGACTATCGGTGTTTCCTAGCCGATGGAAGTTCGAGGCAATAACAGGTCTGTGA
>Otu1828
TTTGTCTGGTTAATTCCGATAACGAACGAGACCTTAACCTGCTAAATAATCTGTCTCATTTAATGGGATACGATTTCTTA
GAGGGACTATGTGTCGATAAGCACATGGAAGTTTGAGGCAATAACAGGTCTGTGA
>Otu1829
TTTGTCTTCGTCGGCAGCGTCAGATGTGAATAACAGGTCTGTGA
>Otu1830
TTTGTCTGGTTAATTCCGTTAACGAACGAGACCTCGACCTGCTAACTAGTTGGCCGAATCCTTGTGATTCGCGTACGACT
TCTTAGAGGGACTATCGGTGCGTAGCCGATGGAAGTTCGAGGCAATAACAGGTCTGTGA
>Otu1831
TTTGTCTGGTTAATTCCGTTAACGAACGAGACCTTAACCTGCTAAATAGTAATCGCAAAAATATTTGTGATTTACTTCTT
AGAGGGACTTTGGGCGCAAGCTCAAGGAAGTTTGAGGCAATAACAGGTCTGTGA
>Otu1832
TTTGTCTGGTTAATTCCGATAACGAACGAGACCTTAACCTGCTAAATAGTCGCGTCAATCATCTAAACGGGTGAAAGTGG
TGCTTGTCCACTTGCAAAGGCGGTCAACTATCAACGGATCCTTGATGCTTTGGTGTTTTACTTCTTAGAGGGACTATCAG
TGTTTAACTGATGGAAGTTTGAGGCAATAACAGGTCTGTGA
>Otu1833
TTTGTCTGGTTAATTCCGTTAACGAACGAGACCTTAGCCTACTAACTAGTCACATACAACCTTCGTTGTTGATGACTTCT
TAGAGGGACTTTGTGAATCAAACACAAGGAAGTTTGAGGCAATAACAGGTCTGTGA
>Otu1834
TTTGTCTGGTTAATTCCGTTAACGAACGAGACCTTAACCTGCTAAATAGTTAGGCTCTCTTTCGGGAGGGTCGCCAACTT
CTTAGAGGGACTATCGGCGTTTAGCCGATGGAAGTTTGAGGCAATAACAGGTCTGTGA
>Otu1835
TTTGTCTGGTTAATTCCGTTAACGAACGAGACCTCGCCTTGCTAACTAGTTCGGCTCAGGCTTCGGCCTGGGTTGGCATG
GGTTACACCATGCCTTGCGTGACTTCTTAGAAGGACTACCGGTGGCTAGCCGGTGGAAGTTCGAGGCAATAACAGGTCTG
TGA
>Otu1836
TTTGTCTGGTTAATTCCGTTAACGAACGAGACCTCGACCTGCTAAATAGTCGAACAATCCTTCCGGATTGTGTCAACTTC
TTAGAGGGACTTTTGGCTACTAGCTAAAGGAAGTTCGAGGCAATAACAGGTCTGTGA
>Otu1837
TTTGTCTGGTTAATTCCGTTAACGAACGAGACCTTAGCCTGCTAACTAGTCGATTCAATTTCGATTGATTCCGACTTCTT
AGAGGGACTTTGTGATTAAACACAAGGAAGTTTGAGGCAATAACAGGTCTGTGA
>Otu1838
TTTGTCTGGTTAATTCCGATAACGAACGAGACTCTAACCTATTAACTAGGCGATTCCGGTATATCTAGCTACCGGCGAGA
TTTTTTCTTCTTAAGGGGACAGGCGGCTCTTAGCCGCACGAGATTGAGCAATAACAGGTCTGTGA
>Otu1839
TTTGTCTGGTTAATTGCGATAACGAACGAGACCTTCACCTGCTAAATAGCCCGGCCGGCTTTCGCTGGCCGCTGGCTTCT
TAGAGGGACTCTCGGCTCAAGCCGATGGAAGTTGGAGGCAATAACAGGTCTGTGA
>Otu1840
TTTGTCTGGTTAATTCCGATAACGAACGAGACCTTAACCTGCTAAATAGCCCGTAGCCCTTCTCAGGGCTTCGCTGGCTT
CTTAGAGGGACGATCGGTTTCTAACCGGTGGAGGTATGAGGTAATAACAGGTCTGTGA
>Otu1841
TTTGTCTGGTTAATTCCGATAACGAACAAGACTGTGGCATGCTAACTAGTTACGTGAACCCCGAGCAGTCAGCATCCCCC
AACTTCTTAGAGGGACAAGTGGCATTCAGCCACCTGAGATTGAGCAATAACAGGTCTGTGA
>Otu1842
TTTGTCTGGTTAATTCCGTTAACGAACGAGACCTCAGCCTGCTAAATAGTCATGCGAACTCTTCCGCCCCAAAGAGGATA
CGGCCCGCGGCGGAGGTCCCGGGGGGGGAGGGGGGGTCAAACCCTCTTTCTCTTCCGGGGTTCCAACCTCCGTCGCGTCT
CGGTCGCCCTCTGGTGGGGTTCGTAGCGGTACTTCTTAGAGGGACTATGCAATCCCAGTGCATGGAAGTTTGAGGCAATA
ACAGGTCTGTGA
>Otu1843
TTTGTCTGGTTAATTCCGGTAACGAACGAGACCTTAACCTGCTAACTAGCCAGGCCGGCTACGGCTGGTCGCAGGCTTCT
TAGAGGGACTATCAGCGTTTTAGCTGATGGAAGTTTGAGGCAATAACAGGTCTGTGA
>Otu1844
TTTGTCTGGTTAATTCCGTTAACGAACGAGACCTCGACCTGCTAAATAGTTCGTCAAAGGTTTCTACCTTTGTACGTGAC
TTCTTAGAGGGACTATCGGTGTGTAGCCGACGGAAGTTCGAGGCAATAACAGGTCTGTGA
>Otu1845
TTTGTCTGGTTAATTCCGTTAACGAACGAGACCTCGACCTGCTAAATAGTTGTGCGAATGAGTTTCACTCGTTCGTTCGC
CCTAGGCGAAAGTCAACTTCTTAGAGGGACTATCGGTGTCTAACCGACGGAAGTTCGAGGCAATAACAGGTCTGTGA
>Otu1846
TTTGTCTGGTTAATTCCGATAACGAACGAGACCTTGACCTGCTAAATAGAAGCTGGTACGAGCGATTGTACTGGTGGTCT
TCTTAGAGGGACTGACCATGGTTAGTGGTCGGAGGTTCGAGGCAATAACAGGTCTGTGA
>Otu1847
TTTGTCTGGTTAATTCCGTTAACGAACGAGACCTCGACCTGCTAACTAGTTTCGCAAAGGATTCTTCCTTTGTTACTCAG
AGACTTCTTAGAGGGACGTTCGGTGTGTAGCCGACGGAAGTTCGAGGCAATAACAGGTCTGTGA
>Otu1848
TTTGTCTGGTTAATTCCGATAACGAACGAGACTCTAGCCTGCTAAATAGGCGTACCTTCTGGTATCTCGAAGGCCCTCGG
TTTCGGCCGGGTGGTTTTTACTACCGACGTACTAACAAATCTTCTTAGAGGGACAGGCGGCGTCTAGCCGCACGAGATTG
AGCAATAACAGGTCTGTGA
>Otu1849
TTTGTCTGGTTAATTCCGATAACGAACGAGACCTTAACCTACTAGTTAGTCTTGCAAGGGTTTTCTCTTGTATTTAAGGC
TTCTTAGAGGGACAGCTGGCTTTTAGCCAGAGGAAGTATGAGGCAATAACAGGTCTGTGA
>Otu1850
TTTGTCTGGTTAATTCCGTTAACGAACGAGACCTCGACCTGCTAAATAGTTGGCCAAACCCTCCGGGGTTTGTGTGAACT
TCTTAGAGGGACTTTTGGTTACTAGCCAAAGGAAGTTCGAGGCAATAACAGGTCTGTGA
>Otu1851
TTTGTCTGGTTAATTCCTCGTCGGCAGGTCTGTGA
>Otu1852
TTTGTCTGGTTAATTCCGATAACGAACGAGACTCTGGCCTACTAACTAGACGATGAATCCCTTGTGGGTTCATTGCAGCT
TCTTAGAGGGACGGGCGGCGTATAGCCGCACGAGATTGAGCAATAACAGGTCTGTGA
>Otu1853
TTTGTCTGGTTAATTCCGTTAACGAACGAGACCTTAACCTGCTAAATAGTTATGCTAACTTTGGTTGGCAGTTAACTTCT
TAGAGGGACTATGGATGTTTAATCCATGGAAGTTTGAGGCAATAACAGGTCTGTGA
>Otu1854
TTTGTCTGGTTAATTCCGATAACGAACGAGACCTTAATCTGCTAACTAGCTAGGCCAACTTTTTAGTTGGTAGCATGACT
CCTTCGGGGGTCCTAGCTTCTTAGAGAGACTACTGAATTCAATTCAGTGGAAGTTTTAGGCAATAACAGGTCTGTGA
>Otu1855
TTTGTCTGCTCATTTGCGGACCGGCTAGCCACGTGACAGGTCTGTGA
>Otu1856
TTTGTCTGGTTAATTCCGTTAACGAACGAGACCTTAACCTGCTAAATAGTCACATGAACATTTGTTCATGGCCGACTTCT
TAGAGGGACTGTTGGTGTTTAACCAATGGAAGTTTGAGGCAATAACAGGTCTGTGA
>Otu1857
TTTGTCTGGTTAATTCCGATAACGAACGAGACTTTGACCTGCTAAATAGGCACTTGTGGCACTGGCCGTCGTTGCGCTTC
TTAGAGGAACAATGCGTATTTAATGCAAGGAAGCCCAAAGCAATAACAGGTCTGTGA
>Otu1858
TTTGTCTGGTTAATTCCGATAACGGACGAGACCGTATGGAATAGTTGGAAGGGCCCATCTTTTGATGGGTGGTATGAAAC
TTCGGTTTCCCTTTCTCCTATTTCGACTACTGAATTCAATTCAGGGGAAGTATGGCAATAACAGGTCTGTGA
>Otu1859
TTTGTCTGGTTAATTGCAATAAAAGGTCTGTGA
>Otu1860
TTTGTCTGGTTAATTGCGTTAACGAACGAGACCTTAACCTGCTTACTAGACGCTCGCTGTATCAAGCGGGTGCTCTTCTT
AGAGGGACTATGCGTTCCAAGCGCATGGAAGTTTGAGGCAATAACAGGTCTGTGA
>Otu1861
TTTGTCTGGTTAATTCCGATAACGAACGAGACCTTATTCTGCTAAATAGTCTCCCCAACTTTGGTTGGGACATTGTAGAC
TTCTTAGAGAGACTATCAATGTTTAATTGATGGAAGTTTGAGGCAATAACAGGTCTGTGA
>Otu1862
TTTGTCTGGTTAATTCCGATAACGAACGAGACCTTAACCTGCTAAATAGTCAGGCCGGCTTCGGCTGGTCGTCGACTTCT
TAGAGGGACTGTTGGCGTTTAGCCAACGGAAGTTTGAGGCAATAACAGGTCTGTGA
>Otu1863
TTTGTCTGGTTAATTCCGATAACGAACGAGACCTTAACCTGCTAAATAGACTGGCCAGTCTTTTGACTGGTGCAGCCTTC
TTAGAGGGACTGCTGATTTCAAGTCAGCGGAAGTTTTAGGCAATAACAGGTCTGTGA
>Otu1864
TTTGTCTGGTTAATTCCGTTAACGAACGAGACCTTAACCTGCTAAATAGTGACTGGAAGCTTCTGCAAAAACACGGTGGG
GTCTAGGGTGAAGTTTCGATGGATCCCGACGCCTCATCGTGTGGATGCTTCCAGGATTACTTCTTAGAGGGACTATCTGT
ATTAAAGCAGATGGAAGCATGAGGCAATAACAGGTCTGTGA
>Otu1865
TTTGTCTGGTTAATTCCGATAACGAACGAGACCTTAACCTGCTAAATAGCTACACTAATTTTTTTCCGGGTATTTCATTC
ATTGATTAGGGAATTTCGTGTTCCCCGATGAATGAATGGGACACTGGGAAATTCATAAAAATTAGTGGCCAGCTTCTTAG
AGGGACTATTGACGTTTTTAGTCAATGGAAGTTTGAGGCAATAACAGGTCTGTGA
>Otu1866
TTTGTCTGGTTAATTCCGTTAACGAACGAGACCCCTGCCTGCTAAATAGTCCAGTGAGTGAATTTCACTGACCCGGACTT
CTTAGAGGGACGTGCATTCTATTAGATGCAGGAAGATAGGGGCAATAACAGGTCTGTGA
>Otu1867
TTTGTCTGGTTAATTCCGTTAACGAACGAGACCTCGACCTGCTAAATAGTTTGGATAATTCTTTTGAATTTTCCTCTTTT
TTAAACTTCTTAGAGGGACTATCGGTGTGTAGCCGATGGAAGTTCGAGGCAATAACAGGTCTGTGA
>Otu1868
TTTGTCTGGTTAATTCCGATAACGAACGAGACCTTTTCCTACTAAATAGCAACGTCAACGCAAGTTGGCAGTGGCTTCTT
AGAGGGACTAGCTACGTTTAGTGGCTGGAAGTTGGAGGCAATAACAGGTCTGTGA
>Otu1869
TTTGTCTGGTTAATTCCGATAACGAACGAGACCTCCGCCTGCTAAATAGCATACCGATCTCCGGATCGTGGGATGCTTCT
TAGAGGGACAATGGATGTTTAGTCCATGGAAGTTGGAGGCAATAACAGGTCTGTGA
>Otu1870
TTTGTCTGGTTAATTCCGATAACGAACGAGACTCTAGCCTGCTAAATAGCCAATCGATCCGCAGCGTCGGTTGCTATGAG
CTTCTTAGAGGGACAGGCGACGTTTAGTCGCACGAGATTGAGCAATAACAGGTCTGTGA
>Otu1871
TTTGTCTGGTTAATTCCGTTAACGAACGAGACCTTAACCTGCTAAATATGCCGCGCTAACCCGTCCATCAAAACCCATGC
GTGGCTCACGCGGTCCGCTGCATACCAATGCTGCCGTTCGCGCGGTGGTGTTGTTATGCCGGCAGGGCCCGGGCTCGTAT
GGGCGGTAGGGTTCGGCGTCCGTGCTTCTTAGAGGGACTGCTGCGCGCCTAGCCAGCGGAAGTTTGAGGCAATAACAGGT
CTGTGA
>Otu1872
TTTGTCTGGTTAATTGCGGACCGGCTAGCCACGTGACAGGTCTGTGA
>Otu1873
TTTGTCTGGTTAATTCCGATAACGAACGAGACCTTAACCTGCTAAATAGACACGTTTTGGCCCTGTGGCCAAGGCAGCGG
ATCCGCTCTGGATGCGAGGTGTCTTCTTAGAGGGACTGTGGGCGTTTAGTTCACGGAAGTTTGAGGCAATAACAGGTCTG
TGA
>Otu1874
TTTGTCTGGTTAATTGCGGACCGGCTAGCCACGTGGGAACAGGTCTGTGA
>Otu1875
TTTGTCTGGTTAATTGCAATAACGGTCTGTGA
>Otu1876
TTTGTCTGGTTAATTCCGATAACGAACGAGATCGTAATCTCTAGTTGAGGGCGTCGGCTTTTTGCTGACCGTCCTCCTCT
TAGAGGGACTGTGCACGATTAGTGCATGGAAGTTTGCGGCAATAACAGGTCTGTGA
>Otu1877
TTTGTCTGGTTAATTCCGATAACGAACGAGACCTTAACCTGCTAAATAGACCGGTCCGGCTTTGGCTGGTCGCTGTCTTC
TTAGAGGGACTATCAGCGTTTAGCTGATGGAAGTTTGAGGCAATAACAGGTCTGTGA
>Otu1878
TTTGTCTGGTTAATTCCGATAACGAACGAGACCTCGACCTGCTTAATAGCCAGGCCGGCTCTGGCCGGTCGCGGGCTTCT
TAGAGGGACTGTCTGCGCTTTTAGCAGACGGAAGTTTGAGGCAATAACAGGTCTGTGA
>Otu1879
TTTGTCTGGTTAATTGCGATAACGGTGAGTCTTTGATTAAACCGTGTGCCTTTGCTCTTTTGCTAACGTGATCTGCAGAA
CGAGACCTTAACCTGCTAAATAGCCCCGCTCGCTTTGGCGGGCGGCAGGCTTCTTAGAGGGACTATCGGCTCAAGCCGAT
GGAAGTTTGAGGCAATAACAGGTCTGTGA
>Otu1880
TTTGTCTGCTTATACACATCTACAATAACAGGTCTGTGA
>Otu1881
TTTGTCTGGTTAATTCCGTTAACGAACGAGACCTGGGCTCCTAATGGCGCCCGGCAACCTGCCGGTGCCTCTCTTAGGAG
GACGGGCTGTGTTAAACAGCAGGAAGTCCAGGCAATAACAGGTCTGTGA
>Otu1882
TTTGTCTGGTTAATTCCGTTAACGAACGAGACCTTAACTAGCTAACTAGACTCACTTGGGTTTTACCCAGGGCTGCAGTC
TTCTTAGAAGGACGATCGGCGGTTTAAAGCCGGGGGAAGTTTGAGGCAATAACAGGTCTGTGA
>Otu1883
TTTGTCTGGTTAATTGCGATAACGGTAAGTCGATGTTTCGATCAAATTTGAACGCAATGGCAACCCTTTGCTAACGTGAT
TTGCAGAACGAGACCTTAACCTGCTAAATAGCCCCGCTCGCCTTGGCGGGCGGCAGGCTTCTTAGAGGGACTATCGGCTC
AAGCCGATGGAAGTTTGAGGCAATAACAGGTCTGTGA
>Otu1884
TTTGTCTGGTTAATTCCGATAACGAACGAGACTCTAGCCTACTAAATAGTGTACCGATCAATGAGTCGGATGCACTTCTT
AGAGGGACAAGGGGTATCTAGCCCCACGAGATTGAGCAATAACAGGTCTGTGA
>Otu1885
TTTGTCTGGTTAATTCCGTTAACGAACGAGACCTCAGCCTGCTAATTAGTTTCGCAAATGCTTGCATTTGATGGAACTTC
TTAGAGGGACTATCGGTTTCTAACCGACGGAAGTATGAGGCAATAACAGGTCTGTGA
>Otu1886
TTTGTCTGCTTATACAGCAATAACAGGTCTGTGA
>Otu1887
TTTGTCTGGTTAATTCCGATAACGAACGAGATCGCATCCTACTAAATAGTGACACTAATCGTCTAAACGGGTGAAGCTGG
TTGGCTTCGGGGCGCTGGGAAACTGGCTGTCTCGGACTTTCTAGTGGATCCTTGATGCATTGGTGTTCTAACTTCTTAGA
GGGACTGTCGGCGATTAGCCGAAGGAAGTGCGGCAATAACAGGTCTGTGA
>Otu1888
TTTGTCTGGTTAATTCCGATAACGAACGAGACTCTAGCCTACTAAATAGTGGCTGAATTATTAGTTCGGCCTACTTCTTA
GAGGGACAAGGGGTATATAGCCCCACGAGATTGAGCAATAACAGGTCTGTGA
>Otu1889
TTTGTCTGGTTAATTCCGATAACGAGCGAGACCTCGACCGGGTGCTAGTGGGCTGTTTTTTGACGGCCCGCGCCTCCTGG
GACAAGCGGCGATCAGCTGCGGGAAGCACGAGGCAATAACAGGTCTGTGA
>Otu1890
TTTGTCTGGTTAATTCCGTTAACGAACGAGACCTTAACCTGCTAAATAGCTAGGCATAACATTGTTAGGCCGTCAGCTTC
TTAGAGGGACTATCAGTGTTTAACTGATGGAAGTTTGAGGCAATAACAGGTCTGTGA
>Otu1891
TTTGTCTGGTTAATTCCGATAACGAACGAGACTCTAGCCTATTAAATAGTTTGTGAATTCTTTCGGTTGACAAACTTCTT
AGGGGGATAAGCATCGTTTAGCTGCATGAAAGTGAGCAATAACAGGTCTGTGA
>Otu1892
TTTGTCTGGTTAATTCCGTTAACGAACGAGACCTTAACCTGCTAAATAGTTAGGCCAGCTTTCGCTGGTCGTAAACTTCT
TAGAGGGACTGTTAGCGTTTAGCTAACGGAAGTTTGAGGCAATAACAGGTCTGTGA
>Otu1893
TTTGTCTGGTTAATTCCGTTAACGAACGAGACCTCAGCCTACTAATTAGTCCCTCCAATCTCGATTGGTGCGACTTCTTA
GAGGGACTATCGGTTTTTCAGCCGAGGGAAGTTTGAGGCAATAACAGGTCTGTGA
>Otu1894
TTTGTCTGGTTAATTCCGTTAACGAACGAGACCTGGGCTCCTAACGGGGCGTGGCAATCTGCCGCGGCCCCTCTTAGGAG
GACGGGCTGTGTCAAACAGCAGGAAGTCCAGGCAATAACAGGTCTGTGA
>Otu1895
TTTGTCTGGTTAATTCCGATAACGAACGAGACTTTAGCCTGCTAAATAGTTAGGCCAACGTTTTGTTGGTCGTCAACTTC
TTAGAGGGACTATTGACTATTAGTCAATGGAAGTTTGAAGCAATAACAGGTCTGTGA
>Otu1896
TTTGTCTGGTTAATTCCGATAACGAACGAGACTCTAGCCTATTAAATAGTTTGTGAATTTATCAGTTTACTAAACTTCTT
CAGGGGACTGATGGTGTATAGCCATACGAAAATGAGCAATAACAGGTCTGTGA
>Otu1897
TTTGTCTGGTTAATTCCGTTAACGAACGAGACCTTAACCTGCTAAATAGTTACGCTAACTCTGGTTGGCGCTTAACTTCT
TAGAGGGACTGTGAATGTTTAATTCACGGAAGTTTGAGGCAATAACAGGTCTGTGA
>Otu1898
TTTGTCTGGTTAATTCCGTTAACGAACGAGACCTTAACCTGCTAAATAGTCGCTGGAACTACATGTTTCAGTGTAACTTC
TTAGAGGGACTTTGGGGGATGACCCCAAGGAAGTTTGAGGCAATAACAGGTCTGTGA
>Otu1899
TTTGTCTGGTTAATTCCGTTAACGAACGAGACCTTAACCTGCTAAATAGCTGCATGAACTCTGGTTGATGCCAGCTTCTT
AGAGGGACTATAGACGTTTAGTGTATGGAAGTTTGAGGCAATAACAGGTCTGTGA
>Otu1900
TTTGTCTGGTTAATTCCGATAACGAACGAGACCTTAACCTGCTAAATAGTCAGGCCGGCTTTTGCTGGTCGTAGACTTCT
TAGAGGGACTGTCGGCGTCTAGTCGACGGAAGTTTGAGGCAATAACAGGTCTGTGA
>Otu1901
TTTGTCTGGTTAATTCCGTTAACGAACGAGACCGCTGCCTGCTAAATAGTTGCATGAGTGTTAGTCACTGATGTCAACTT
CTTAGAGGGACGTGCATTTTATTAGATGCAGGAAGATAGCGGCAATAACAGGTCTGTGA
>Otu1902
TTTGTCTGGTTAATTCCGATAACGAACGAGACCTTAACCTGCTAACTAGCCAGGCTGTCTTTTGATGGTCGCCGGCTTCT
TAGAGGGACTGTCGGTGTCTAACTGACGGAAGTTTGAGGCAATAACAGGTCTGTGA
>Otu1903
TTTGTCTGGTTAATTGCGATAACGAACGAGACCTTATCTTACTAACTAGCCACGCTCGCTTTGGCGGGCGGCAGGCTTCT
TAGAAGGACTATCGGCTCAAGCCGATGGAAGTTTGAGGCAATAACAGGTCTGTGA
>Otu1904
TTTGTCTGGTTAATTCCGTTAACGAACGAGACCTCGACCTGCTAAATAGTTCTCGCCAGTCCAACTGGGGAGATACTTCT
TAGAGGGACTATCGGTGTGTAGCCGATGGAAGTTCGAGGCAATAACAGGTCTGTGA
>Otu1905
TTTGTCTGGTTAATTCCGATAACGAACGAGACCTCAGCCTGCTAAATAGTTACGCGATTCTCGAATCGCGGGCATACTTC
TTAGAGGGACTATCGGTGACTAACCGGTGGAAGTTTGAGGCAATAACAGGTCTGTGA
>Otu1906
TTTGTCTGGTTAATTCCGTTAACGAACGAGACCTCAGCCTGCTAAATAGCCAGGCCGTCTTTGGATGGTCGCCGGCTTCT
TAGAGGGACTGTTGGCATCTAGCTGACGGAAGTTTGAGGCAATAACAGGTCTGTGA
>Otu1907
TTTGTCTGGTTAATTCCGTTAACGAACGAGACCACGACCTGCTAAATAGTTCAAGTTAGGGTTCGCCCTAGCTGTTGTGA
CTTCTTAGAGGGACTATCGGTGTGTAGCCGATGGAAGTTCGTGGCAATAACAGGTCTGTGA
>Otu1908
TTTGTCTGGTTAATTCCGTTAACGAACGAGACACCCGCCTGCTAAATAGTTGGGTGAATGCTTAGCATTGACTTCAGCTT
CTTAGAGGGACTTTCGGTGACTAATCGAAGGAAGTTGGGTGCAATAACAGGTCTGTGA
>Otu1909
TTTGTCTGGTTAATTCCGTTAACGAACGAGACCTCGACCTACTAAATAGGTTGCCCAACCCTTGGGTTGGTGTAATCTTC
TTAGAGGGACTATCGGTGACTAGCCGATGGAAGCTCGAGGCAATAACAGGTCTGTGA
>Otu1910
TTTGTCTGGTTAATTCCGATAACGGACGAGACCTCGACCTACTAAATAGCTACTGATTACTTCGGTAAGCAGCCAGCTTC
TTAGAGGGACTTTGTGAGTCTATCACAAGGAAGTTCGAGCCTATAACAGGTCTGTGA
>Otu1911
TTTGTCTGGTTAATTGCGATAACGGACGAGACTCTTGCCGGGTAGTTATGTGAGCAGGGGTTCTGGGCGGCCTCTGGCCT
CGCGGCCACGCCGTGCGCCCACCCCTCATACCCCTACCGGAACAGGCGGTATCGAAGCCGTACGAGAAAGAGCAATAACA
GGTCTGTGA
>Otu1912
TTTGTCTGCTTATACACATCAATAACAGGTCTGTGA
>Otu1913
TTTGTCTGGTTAATTCCGTTAACGAACGAGACCTCAGCCTGCTAACTAGCTACGTGGAGGCACCCTCCATGGATAGCTTC
TTAGAGGGACTATGGCCAATTAGGCCACGGAAGTTTGAGGCAATAACAGGTCTGTGA
>Otu1914
TTTGTCTGGTTAATTCCGATAACGAACGAGACCGCAACCTGCTTAATAGATGGACGAATCATCTACTTGAGTGAAGTTGG
TCGGAATTTAATATTTGGCGAAAGTTAAATGTTAGAGCTTTCTAGTGAATCTTTGATGTATTTGGCTAAGCTTCTTAGAG
GGACTACCAGCTTAAGCTGGGGGAAGTGCGGCAATAACAGGTCTGTGA
>Otu1915
TTTGTCTGGTTAATTCCGTTAACGAACGAGACCTTAACCTGCTAACTAGTTACCCTAAGTACCCTTGGGGTGGACTTCTT
AGAGGGACTTTATGTTCAAGCATAAGGAAGTTTGAGGCAATAACAGGTCTGTGA
>Otu1916
TTTGTCTGGTTAATTCCGTTAACGAACGAGACCTCGACCTGCTAAATAGTGGGGTCTAGGCTTGCCTAGATGCTTACTTC
TTAGAGGGACTATCGGTTTTTAGCCGAAGGAAGTTCGAGGCAATAACAGGTCTGTGA
>Otu1917
TTTGTCTGGTTAATTCCGATAACGAACGAGACTCTAGCCTGCTAAATAGGCGTACCTTCTGGTATCTTGAAGGCCCCTGA
CTTCGGTCGGTGGGTTTTTACTACCAACGTACAAATAAATCTTCTTAGAGGGACAGGCGGCTTCTAGCCGCACGAGATTG
AGCAATAACAGGTCTGTGA
>Otu1918
TTTGTCTGGTTAATTCCGATAACGAACGAGACCTTAACCTGCTAACTAGTCACGCGAACCTGCGTTCGTGGCGACTTCTT
AGAGGGACTATTTGCGCTTAGCAGATGGAAGTTTGAGGCAATAACAGGTCTGTGA
>Otu1919
TTTGTCTGGTTAATTCCGTTAACGAACGAGACCTTAACCTGCTAACTAGATGTGTCAATCAATTTTTGCTTGATGTTCAT
CTTCTTAGAGGGACTTGCCACGCTTAGTGGCAGGAAGTTTGAGGCAATAACAGGTCTGTGA
>Otu1920
TTTGTCTGGTTAATTCCGATAACGAACGAGACTCTCACCTGCTAAATAGCACACCGGTATCGACTCCGTCATGGGGTCCC
AGCCGGTGCTGGCTTCTTAGAGGGATTCGCAGTATTCAAACTGCACGAAATAGAGCAATAACAGGTCTGTGA
>Otu1921
TTTGTCTGGTTAATTGCGTTAACGAACGAGACCTTAACCTGCTAAATAGTTAGGCTGACCTTTGGTCGGTCGCCAACTTC
TTAGAGGGACTATTGGCTACCAGCCAATGGAAGTTTGAGGCAATAACAGGTCTGTGA
>Otu1922
TTTGTCTGGTTAATTGCGATGTGTATAATAACAGGTCTGTGA
>Otu1923
TTTGTCTGGTTAATTCCGTTAACGAACGAGACCTCGACCTGCTAAATAGTTCGACAAAGGCTCCCGCCTTTGGTTACGCG
ACTTCTTAGAGGGACTATCGGTGTGTAGCCGACGGAAGTTCGAGGCAATAACAGGTCTGTGA
>Otu1924
TTTGTCTGGTTAATTCCGATAACGAACGAGACTCTAGCCTGCTAAATAGACGGGCAATCCTTTATGGGTTGTCCCGATTT
GCTTCTTAGAGGGACAAGTGGCGTTCCTAGCCACGCGAAATTGAGCAATAACAGGTCTGTGA
>Otu1925
TTTGTCTGGTTAATTGCGATAACGAACGAGACCTTAACCTGCTAAATAGTCAGGCCAGCTTCGGCTGGTCGCAGGCTTCT
TAGAGGGACTATCGGCTTCAAGCCGATGGAAGTTTGAGGCAATAACAGGTCTGTGA
>Otu1926
TTTGTCTGGTTAATTCCGATAACGAGCGAGACTCTAGCCTACTAAATAGTGACCGGATAGCTTGGTCCGGGTCACTTCTT
AGAGGGACAAGCGGTGTTCAGCCGCAATAAGTTGAGCAATAACAGGTCTGTGA
>Otu1927
TTTGTCTGGTTAATTGATATTGAGGCAATAACAGGTCTGTGA
>Otu1928
TTTGTCTGGTTAATTCCGATAACGGACGAGACTTTTGCATTCCAGTTACAACCTTGCTTCACAGCAGTGGTTTTGTGTCT
GGATGGACAGCTTGCTTGAAGCATGAGGAGGTCAAAAGCAATAACAGGTCTGTGA
>Otu1929
TTTGTCTGGTTAATTCCGATAACGAACGAGACCTCAGCCTATTAACTAGGCAGTCGATCTTGTCAGTCGATCTTGTCTTC
TTAGAGGGACAAGGCAGCTTCAAGCTGCATGAGAAGAGGCAATAACAGGTCTGTGA
>Otu1930
TTTGTCTGGTTAATTCCGAATTAACGAACGAGACCTCAGCCTGCTAAATAGTTATCTGTCTTTTTATGTGCTTGCACAAA
CCGAGACTGACTAACTTCTTAGAGGGACTTTGTGAGCAACCAGAAAGGAAGTTTGAGGCAATAACAGGTCTGTGA
>Otu1931
TTTGTCTGGTTAATTCCGTTAACGAACGAGACTTTGACCTGCTAAATAGACACTATAGCCCTAGCTGGGCTATGGCTGTG
CTTCTTAGAGGGACTTTGCGTGCCAACGCAAGGAAGTTCAAAGCAATAACAGGTCTGTGA
>Otu1932
TTTGTCTGGTTAATTCCGTTAACGAACGAGACCTCGACCTGCTAAATAGTTCAGCGTAAACTCCGTTTATGTATGTACTT
CTTAGAGGGACTGTCGGTTGTGAGCCGAAGGAAGTTCGAGGCAATAACAGGTCTGTGA
>Otu1933
TTTGTCTGGTTAATTCCGATAACGGACGAGACCTCGACCTACTAATTAGCTGGCGTTTACTCGTAAGCTCCCAGCTTCTT
AGAGGGACTTTGTGAGTTTATCACAAGGAAGTTCGAGCCTATAACAGGTCTGTGA
>Otu1934
TTTGTCTGGTTAATTGCGATAACGAACGAGACCTTAACCTGCTAAATAGCCCGGCCCTCTTAGGAGGGTCGCCGGCTTCT
TAGAGGGACTATCGGCTCAAGCCGATGGAAGTTTGAGGCAATAACAGGTCTGTGA
>Otu1935
TTTGTCTGGTTAATTGCGATAACGAACGAGACCTTAACCTACTAAATAGTGCAGTTAGCTTTTGCTGGCGCGTCACTTCT
TAGAGGGACTATCGACATCAAGTCGATGGAAGTTTGAGGCAATAACAGGTCTGTGA
>Otu1936
TTTGTCTGGTTAATTCCGTTAACGAACGAGACCGCTACCTGCTAAATAGTTCCGCGAGTGTTTTTCACTGGCGCGAGCTT
CTTAGAGGGACGTGCATTCTATTAGATGCAGGAGGATAGCGGCAATAACAGGTCTGTGA
>Otu1937
TTTGTCTGGTTAATTCCGTTAACGAACGAGACCTCGACCTGCTAAATAGTTTGGCAAATCTTTCGGGATTTGTACACGCT
TCTTAGAGGGACTATCGGTGTGTAGCCGATGGAAGTTCGAGGCAATAACAGGTCTGTGA
>Otu1938
TTTGTCTGGTTAATTCCGTTAACGAACGAGACCTTAGCCTACTAACTAGTCAACGCAATCTTATTGCATTTGACTTCTTA
GAGGGACTTTGTGAGCAAACACAAGGAAGTTTGAGGCAATAACAGGTCTGTGA
>Otu1939
TTTGTCTGGTTAATTCCGTTAACGAACGAGACCCCCGCCTGCTAACTAGCCGGGCTCATGCTTTGCATGGGTATTCAGCC
ATACAATGAATAGGCTTCTTAGAGGGACTTTCGGTGACTAATCGAAGGAAGTTGGGGGCAATAACAGGTCTGTGA
>Otu1940
TTTGTCTGGTTAATTCCGATAACGAACGAGACCTTAACCTGCTAAATAGTTCTGGCGAAAATTTTTTCGGCCAGGCCAGA
TTTCTGGCATAAAAACTTCTTAGAGGGACAGCTGGCAAAAAGCCAGTGGAAGTTTGAGGCAATAACAGGTCTGTGA
>Otu1941
TTTGTCTGCTTAATTCCGATAACGAACGAGACTCTAGCCTACTAAATAGATTGTTGACTTACATACGTCGACAACACTTC
TTAGAGGGACAGGCGGTGTTTCAACCGCACGAAACAGAGCAATAACAGGTCTGTGA
>Otu1942
TTTGTCTGGTTAATTCCGTTAACGAACGAGACCTTAGCCTGCTAACTAGTCACGTCAATTTCGATTGTCGCGTACTTCTT
AGAGGGACTTTGTGGCCAAAACACAAGGAAGTTTGAGGCAATAACAGGTCTGTGA
>Otu1943
TTTGTCTGGTTAATTCCGTTAACGAACGAGACCTCGACCTGCTAAATAGTTCCCTCTACCCTTCGGGGTAGAGAGGTGAC
TTCTTAGAGGGACTATCGGTGTGTAGCCGATGGAAGTTCGAGGCAATAACAGGTCTGTGA
>Otu1944
TTTGTCTGGTTAATTCCGTTAACGAACGAGACCTTAACCTGCTAAATAGTGACCGTAAGACTTCTGAAAAAACACGTTGG
CGGCTAGGGTGAAGTTTCGATGGAGCCTGACCCGTTAGCGTGTGGATGACTTGCGGGAGCACTTCTTAGAGGGACTATTT
GTATTAAAGCAAATGGAAGTTTGAGGCAATAACAGGTCTGTGA
>Otu1945
TTTGTCTGGTTAATTGCGATAACGAACGAGACCTTCATCGTTAAATAGCCCAACCCGCTTTGGCGGGCTGCTGGCTTCTT
AGCGAGACTTTTGGCTTAAGCCAAAGGAAGTTGGAGGCAATAACAGGTCTGTGA
>Otu1946
TTTGTCTGGTTAATTCCGATAACGAACGAGACCTTAACCTGCTAAATAGTGAGTATCATTTCTGGTCATCCCTCCCCCTC
TTTTCGGGGAGGGGGGGGGGAGGCTATGAATTGGTATAAAATTTTGATCACTTCTTAGAGGGACTATTGACGTCTAGTCA
ATGGAAGTTTGAGGCAATAACAGGTCTGTGA
>Otu1947
TTTGTCTGGTTAATTCCGTTAACGAACGAGACCTTAACCTGCTAAATAGTTGCATTCACTTTGGTGGATGCCCAACTTCT
TAGAGGGACTTTACGCTCTTAGCGTAAGGAAGTTTGAGGCAATAACAGGTCTGTGA
>Otu1948
TTTGTCTGGTTAATTCCGTTAACGAACGAGACCTCAGCCTGCTAAATAGTCACCAGTACCTTCTACCAGGTGAAGCGTAC
GATGCGGGGCGGTGGTTTACCATCGTCTCCTCGTGCGTGGATCCTTGATGCGTACTGGACCCGACTTCTTAGAGGGACTA
TTGGTGTCTAACCAATGGAAGTTTGAGGCAATAACAGGTCTGTGA
>Otu1949
TTTGTCTGGTTAATTGCGATAACGGTGAGTTACCCTGATTCAAATGATAATAATACTTCATTTTACTAACGTGATGCTTA
GAACGAGACCTTAACCTGCTAAATAGCCACGCTCGCTTTGGCGGGCGGCAGGCTTCTTAGAGGGACTATCGGCTCAAGCC
GATGGAAGTTTGAGGCAATAACAGGTCTGTGA
>Otu1950
TTTGTCTGGTTAATTCCGATAACGAACGAGACCTTAACCTGCTAACTAGTGACTATCAAGTTTGGTTCCAATCAAAGGTA
GGGAGGGATTAGGAGGTGATCCTTTCACGAGGGTTGTTTTTTAGTTTCGCCTTGCCTTGGTTCCAAAAGACTTGGTATAT
GTTTGTCACTTCTTAGAGGGACTATTGACGTCTAGTCAATGGAAGTTTGAGGCAATAACAGGTCTGTGA
>Otu1951
TTTGTCTGGTTAATTCCGATAACGAACGAGACCTTAACCTGCTAAATAGCGACGTGGCCCATTCGTGGCCACGGCCCGCT
TCTTAGAGGGACTGTCGGCGTCGCAGCCGACGGAAGTTTGAGGCAATAACAGGTCTGTGA
>Otu1952
TTTGTCTGGTTAATTCCGATAACGAACGAGACCTTGACCTGCTAACTAGTCACGGCAAGCTCTTTTCGGCTTGCCGGCAG
AACTTCTTAGAGGGACAATCTGTGTTTCCAGCAGATGGAAGCTCGAGGCAATAACAGGTCTGTGA
>Otu1953
TTTGTCTGGTTAATTGCGTCGTCGGCAGGTCTGTGA
>Otu1954
TTTGTCTGGTTAATTGCGATAACGGACGAGACTCTTACCGGTAGTTATGTGGACAGGAGTTTTGGGCAGCCTCTGGCTTG
ACGGCTACGCTGTCTACGCACTCCTCATAACCCTACCGGAACAGGCGGTATCGAAGCCGTACGAGGAAGAGCAATAACAG
GTCTGTGA
>Otu1955
TTTGTCTGGTTAATTACAGGTCTGTGA
>Otu1956
TTTGTCTGGTTAATTCCGATAACGAACGAGACCTTAACCTGCTAAATAGCCAGGCCGGCTTTGGCTGGTCGTGGGCTTCT
TAGAGGGACTCTCGGCGTTTAGCCGGGGGAAGTTTGAGGCAATAACAGGTCTGTGA
>Otu1957
TTTGTCTGGTTAATTCCAGGCATGCAATAACAGGTCTGTGA
>Otu1958
TTTGTCTGGTTAATTCCGTTAACGAACGAGACCTCGACCTGCTAAATAGTTCCAGCTATCCTCGGATAATCTGGTTACTT
CTTAGAAGGACTATCGGTGGTGTACCCGATGGAAGTTCAGGCAATAACAGGTCTGTGA
>Otu1959
TTTGTCTGGTTAATTCCGTTAACGAACGAGACCTCGACCTACTAAATAGTCTGACGTAGGCTCCTGTCTATGGATGCGAC
TTCTTAGAGGGACTGTCGGTTCTTAGCCGAAGGAAGTTCGAGGCAATAACAGGTCTGTGA
>Otu1960
TTTGTCGTCGACAGGTCTGTGA
>Otu1961
TTTGTCTGGTTAATTCCGTTAACGAACGAGACCTCGACCTGCTAAATAGTTGAGCCCAAGATTCGTTCTTTGGTGTTTCT
ACAAGTCAACTTCTTAGAGGAACTGCTGCCGTTCTAGGCAGAGGAAGTGCGAGGCAATAACAGGTCTGTGA
>Otu1962
TTTGTCTGGTTAATTCCGTTAACGAACGAGACCTCAACCTGCTAAATAGTACCGCTATTCTCTCGGGAATGGCCGGCGAC
TTCTTAGAGGGACTATCGGTGTGTAACCGATGGAAGTTTGAGGCAATAACAGGTCTGTGA
>Otu1963
TTTGTCTGGTTAATTCCGTTAACGAACGAGACCTCGACCTGCTAAATAGTCCGCCGAACTCTTCGGAGTTCGACTGCGGT
ACTTCTTAGAGGGACTATTGGTTTTGATCCAATGGAGGTTCGAGGCAATAACAGGTCTGTGA
>Otu1964
TTTGTCTGGTTAATTCCGATAACGAACGAGACTCTAGCCTACTAAATAGGTGGGTGGCATAAGGTTGACGCGGGTGAAGG
GTGTTGTCACTCTGTGGCTTCTCCCTCATTCGTCGATGCCTACCCCTGCCTCTACCCTTTGACTTCTTAGAGGGACTGGC
GGTGTTTCAACCGCACGAAACAGAGCAATAACAGGTCTGTGA
>Otu1965
TTTGTCTGGTTAATTCCGTTAACGAACGAGACTTTGCCCTGCTACTTAGCAATTACAGAGCAATCTGTGATCTTGCTTCT
TAGAGGGACTTTGCGTGTTTAACGCGAGGAAGTTCAAGGCAATAACAGGTCTGTGA
>Otu1966
TTTGTCTGGTTAATTCCGTTAACGAACGAGACCTCGACCTGCTAACTAGTTTTTGCTACTCTTTGGGTAGTGGAAGCTTC
TTAGAGGGACTATCGGTTGTTAGCCGAAGGAAGTTCGAGGCAATAACAGGTCTGTGA
>Otu1967
TTTGTCTGGTTAATTCCGTCGTCGGCAGCGTCAGATGTGTGCAATAACAGGTCTGTGA
>Otu1968
TTTGTCTGGTTAATTCCGTTAACGAACGAGACCTTAACCTGCTAACTAGGCTGGTGAATGCGAATGTGTATTCACATGGC
CTTCTTAGAGGGACAAACCACGGCTAGTGGTTGGAAGTTTGAGGCAATAACAGGTCTGTGA
>Otu1969
TTTGTCTGGTTAATTCCGTTAACGAACGAGACCTTATCCTGCTAACTAGTTACGCCGATCCAAACATCGGCGCATCAACT
TCTTAGAGGGACTATGAATGTTTAATTCATGGAAGTTTGAGGCAATAACAGGTCTGTGA
>Otu1970
TTTGTCTGGTTAATTGCCATAACGAACGAGACTCTGGCCGACTAAATAGAGACTAAGTAGACTCTGGCAAATTAGAACCG
GTGTTTGAACGGCACGAAACAGAGCAATAACAGGTCTGTGA
>Otu1971
TTTGTCTGGTTAATTCCGTTAACGAACGAGACCTCAGCCTACTAATTAGTCCAGCCAATTCCCATTGGCGCGACTTCTTA
GAGGGACTATCGGTTTTTCAGCCGAGGGAAGTTTGAGGCAATAACAGGTCTGTGA
>Otu1972
TTTGTCTGGTTAATTCCGGTATAAGAGACAGGTCTGTGA
>Otu1973
TTTGTCTGGTTAATTCCGTTAACGAACGAGACCTCGTGGTGGTGGTTGGCTCCACATAGCTTTCATAGCTATGTGATCTG
ATATAGAGCGTCCCACCCCGACACTCGGTGGAGAGCCGAGGGAAGATCGAGGCAATAACAGGTCTGTGA
>Otu1974
TTTGTCTGGTTAATTCCGTTAACGAACGAGACCTTAACCTGCTAAATAGATAGGCTTACGCAAGTAGGCCGTTATCTTCT
TAGAGGGACTATTGACTATTAGTCAGTGGAAGTTTGAGGCAATAACAGGTCTGTGA
>Otu1975
TTTGTCTGGTTAATTCCGTTAACGAACGAGACCTCGACCTGCTAAATAGTTCGGTGTAAGCGTCAGCTTACATTCGTGAC
TTCTTAGAGGGACTATTGGTGCGTAGCCAATGGAAGTTCGAGGCAATAACAGGTCTGTGA
>Otu1976
TTTGTCTGGTTAATTCCGTTAACGAACGAGACCCCTGCCTGCTAAATAGTTGGGCGAGTGATTCGTCACTGGCTGCAGCT
TCTTAGAGGGACGTGCATTCTATTAGATGCAGGAAGATAGGGGCAATAACAGGTCTGTGA
>Otu1977
TTTGTCTGGTTAATTCCGTTAACGAACGAGACCTTAACCTATTAAATAGTTACGCGAACTTTGACCTTCGGGTCTTTGCG
TTCGTGGTAGACTTCTTAGAGGGACTCTTCACACCTAGTGAATGGAAGTTTGAGGCAATAACAGGTCTGTGA
>Otu1978
TTTGTCTGGTTAATTGCTCGTCGGCAGCGTCAGATGTGTGCAATAACAGGTCTGTGA
>Otu1979
TTTGTCTGGTTAATTCCGATAACGAACGAGATTCTAGCCTACTAACTAGTCGTATCCGGCATCCTTTGTGCTGCCGGCGA
TACTATATCTTCTTAGAGGGACAGGGGGCGTCTAGCCCCACGAGATTGAGCAATAACAGGTCTGTGA
>Otu1980
TTTGTCTGGTTAATTGCGATAACGAACGAGACCTTAACCTGCTAAATAGCCCGGTGAGCTTTCGCTCGCCGCCGGCTTCT
TAGAGGGACTATCGGCTCAAGCCGATGGAAGTTTGAGGCAATAACAGGTCTGTGA
>Otu1981
TTTGTCTGGTTAATTCCGATAACGAACGAGACTCTGGCCTATTAAATAGACATTGGATCATCTTTGGTCCTTTGACGCTT
CTTAGAGGGACGGGCGGCTTATAGCCGCACGAGAATGAGCAATAACAGGTCTGTGA
>Otu1982
TTTGTCTGGTTAATTCCGATAACGAACGAGACCTCCGCCTGCTAAATAGTCACGCAGTGCCTTGTGCACTCGCGGGGTTC
GACTTCTTAGAGGGACTATGCACGGTAAGTGCATGGAAGTTGGAGGCAATAACAGGTCTGTGA
>Otu1983
TTTGTCTGGTTAATTCCGTTAACGAACGAGACTTTGACCTGCTAAATAGACACTCTAGCCTCGGCTAGGGCTGTGCTTCT
TAGAGGGACTTTGCGTGTTTAACGCAAGGAAGTTCAAAGCAATAACAGGTCTGTGA
>Otu1984
TTTGTCTGGTTAATTCCGTTAACGAACGAGACCTCGACCTGCTAAATAGGGTGACGTAGGCTCTGCTTATGGACACAACT
TCTTAGAGGGACTGTCGGTTCTGAGCCGAAGGAAGTTCGAGGCAATAACAGGTCTGTGA
>Otu1985
TTTGTCTGGTTAATTCCGTTAACGAACGAGACCTTAACCTGCTAACTAGGCACGTTGAACACCACGTTCGATGCTGCCTT
CTTAGAGGGACTTGCCATGTGCAGTGGCAGGAAGTATGAGGCAATAACAGGTCTGTGA
>Otu1986
TTTGTCTGGTTAATTCCGTTAACGAACGAGACCTCGGCCTGCTAAATAGTGCTCGCCACTCTTCGGGGTGGCGCGGCGCT
TCTTAGAGGGACTATCGGTGACTAGCCGACGGAAGTTCGAGGCAATAACAGGTCTGTGA
>Otu1987
TTTGTCTGGTTAATTCCGATAACGAACGAGACCACAACTTACTAAATAGGGTACAAAAACTTCTACCGGGTGAAGGTTGA
GAGTGGGATGGTAGCTTGCTATTGTTCTCTCTTGATTGGATCCTTGATGATTTTTGCTACTCTTCTTAGAAGGACTATTG
GGTATTACTCAATGGAAGTGTGGCAATAACAGGTCTGTGA
>Otu1988
TTTGTCTGGTTAATTCCGTTAACGAACGAGACCTCGACCTGCTAAATAGTACCAGCTACCCTTGGGTAGTCTGGCTACTT
CTTAGAGGGACTATCGGCGGTGTACCCGATGGAAGTTCGAGGCAATAACAGGTCTGTGA
>Otu1989
TTTGTCTGGTTAATTGCGATAACGAACGAGACCTTAATTCAGTTAAATAGGGGCGCGCCGCTTTTGCGAGTGTCTCCCTT
CTTAACAAGACTATCGGCATAAGCCGAAGGAAGTTTGAGGCAATAACAGGTCTGTGA
>Otu1990
TTTGTCTGGTTAATTCCGTTAACGAACGAGACCTCAACTGCTAAGTTTGTGGTGAGAAAATAAATACCTTAATTTGTAAA
AAGATTAAGGCCACACAACAGCAGGACTATCGGTTCTCAAGCCGAAGGAAGGGTGAGGCAATAACAGGTCTGTGA
>Otu1991
TTTGTCTGGTTAATTCCGATAACGAACGAGACTCTAGCCTGCTAAATAGTACGCCGATCTTTAGTCGGCGCGTACTTCTT
AGAGGGACAAGTGGCGGTTAGCCACACGAAACAGAGCAATAACAGGTCTGTGA
>Otu1992
TTTGTCTGGTTAATTCCGTTAACGAACGAGACCTCGGCCTACTAAATAGTTCGGTTCACTCTTCGGGGTGGGCTGGGACT
TCTTAGAGGGACTATCGGTGTGTAGCCGATGGAAGTTCGAGGCAATAACAGGTCTGTGA
>Otu1993
TTTGTCTGGTTAATTCCGATAACGGACGAGACCTCGACCTACTAACTAGCTGCAGATTGCTTTTGCAAGCTGTGAGCTTC
TTAGAGGGACTTTGGGAGTCTATCCCAAGGAAGTTCGAGCCTATAACAGGTCTGTGA
>Otu1994
TTTGTCTGGTTAATTGCGATAACGAACGAGACCTTAACCTACTAAATAGCCAGGCTAGCTTTGGCTGGTCCTAGGCTTCT
TAGAGGGACTTTCGGCTCAAGCCGATGGAAGTTTGAGGCAATAACAGGTCTGTGA
>Otu1995
TTTGTCTGGTTAATTCCGTTAACGAACGAGACCTTAGCCTACTAACTAGTCGAATCAATTTCGATTGATTACGACTTCTT
AGAGGGACTTTGTGAATCAAACACAAGGAAGTTTGAGGCAATAACAGGTCTGTGA
>Otu1996
TTTGTCTGGTTAATTCCGTTAACGAACGAGACCTTAACCTGCTAACTAGTCCCGGTCGTCTTTACGACGTGCCGGCCTGA
CTTCTTAGAGGGACTATTCGATTTTTGTGCGAATGGAAGCTTGAGGCAATAACAGGTCTGTGA
>Otu1997
TTTGTCTGGTTAATTGCGATAACGGACGAGACTCTTGCCGGGTAGTTATGTGATCAGGAGTTTTGGGCAGCCCCTGGCCT
GACGGCTACGCTGGCCGCTCACTCCTCATACCCCTACCGGAACAGGCGGTATCGAAGCCGTACGAGAAAGAGCAATAACA
GGTCTGTGA
>Otu1998
TTTGTCTGTGACTGTCTCTTATACACATCTCCTAACAGGTCTGTGA
>Otu1999
TTTGTCTGGTTAATTCCGTTAACGAACGAGACCTCGACCTGCTAAATAGTACGGCACGTCCTTCGGGGCGTGACCGAGAC
TTCTTAGAGGGACTATCGGTTGTGAGCCGGTGGAAGTTCGAGGCAATAACAGGTCTGTGA
>Otu2000
TTTGTCTGGTTAATTCCGTTAACGAACGAGACTTTGACCTGCTAACTAGACACTATAGCACTTTGCTATAGCTGTGCTTC
TTAGAGGGACTTTGCGTTAAAGGCAAGGAAGTTCAAAGCAATAACAGGTCTGTGA
>Otu2001
TTTGTCTGGTTAATTCCGATAACGAACGAGACCTTATTCTGCTAAATAGTCCCCTCAACTTTGGTTGGGACAATTTTTGT
GGACTTCTTAGAGAGACTATCAATGTTTAATTGATGGAAGTTTGAGGCAATAACAGGTCTGTGA
>Otu2002
TTTGTCTGGTTAATTCCGTTAACGAACGAGACCTTAACCTGCTAAATAGTAACTGTTAGACTTTCGTAAAAACATAGTTA
TGTTTAGGGTGAAGTTTCGATGGAATCCGACGCATGATTATGTGGATGTATAACAGGATTCACTTCTTAGAGGGACTATC
TGTATTAAAGCAGATGGAAGTTTGAGGCAATAACAGGTCTGTGA
>Otu2003
TTTGTCTGGTTAATTCCGATAACGAACGAGACCTCAGCCTGCTAAATAGCCGCACGAACCTTCTAAACGGGTGAAGCGGT
TCGCCGGACGTCGGTCTAGGCCGGCGTCCCTCGGGCCGTGGATCCTTGATGAGTTCGCGTTCGCGCTTCTTAGAGGGACT
GTCCACGTCTAGTGAACGGAAGTTTGAGGCAATAACAGGTCTGTGA
>Otu2004
TTTGTCTGGTTAATTCCGATAACGAACGAGACTCTGGCCTGCTAACTAGCCGTCGGATCCTAGTGAGTCCGGCACGCTTC
TGGCTTCTTAGAGGGACAGGCGGCGTCCAGCCGCACGAGATTGAGCAATAACAGGTCTGTGA
>Otu2005
TTTGTCTGGTTAATTCCGTTAACGAACGAGACCTCGACCTGCTAAATAGTTACTTCAACCCTTTGGGTTGAAGTTGCTTC
TTAGAGGGACTATTGGATTCTCAGCCAATGGAAGTACGAGGCAATAACAGGTCTGTGA
>Otu2006
TTTGTCTGGTTAATTCCGTTAACGAACGAGACCTCGACCTGCTAAATAGTAAGCATTCCTCCGGGAGTGTCTTGCTTCTT
AGAGGGACTGTCGGATTTTTAGCCGAAGGAAGTTCGAGGCAATAACAGGTCTGTGA
>Otu2007
TTTGTCTGGTTAATTCCGTTAACGAACGAGACCTCGACCTGCTAAATAGTATGCTCAATCCCAGATTGAGACGTGCTTCT
TAGAGGGACTATCGGTGTGTAGCCGATGGAAGTTCGAGGCAATAACAGGTCTGTGA
>Otu2008
TTTGTCTGGTTAATTCCGTTAACGAACGAGACCTCAACCTACTAATTAGGATGACGAATCTTCGGATTCGCTCACACTTC
TTAGAGGGACTATTGGTGTATCAAGCCAATGGAGGTTTGAGGCAATAACAGGTCTGTGA
>Otu2009
TTTGTCTGGTTAATTGCGATAACGAACGAGACCTCGGCCCTTAAATAGCCCGGTCCGCGTCTGCGGGCCGCTGGCTTCTT
AGGGGGACTATCGGCTCAAGCCGATGGAAGTGCGCGGCAATAACAGGTCTTGA
>Otu2010
TTTGTCTGGTTAATTCCGATAACGAACGAGACTCTAGCCTGCTAAATAGTTCACCGATTCTCTTGTGTCGGTGTTAACTT
CTTAGAGGGACAAGTGGCGTTTAGCCACACGAGATTGAGCAATAACAGGTCTGTGA
>Otu2011
TTTGTCTGGTTAATTCCGATAACGAACGAGACTCTAGCCTGCTAAATAGGCGTACCTCTTGGTATCTCGAAGGCCACTGG
CTTAGGTCAGTTGGTTTTTACTACCGACGTACTAACAAATCTTCTTAGAGGGACAGGCGGCGTCTAGCCGCACGAGATTG
AGCAATAACAGGTCTGTGA
>Otu2012
TTTGTCTGGTTAATTCCGTTAACGAACGAGACCTGGGCTCCTAACGGGGCTCGGCAATTTGCCGCAGCCTCTCTTAGGAG
GACGGGCTGTGTCAAACAGCAGGAAGTCCAGGCAATAACAGGTCTGTGA
>Otu2013
TTTGTCTGGTTAATTCCGAGATGTGTATAAGAGACAGGTCTGTGA
>Otu2014
TTTGTCTGGTTAATTCCGTTAACGAACGAGACCTCAATTCTTAAATAGTGTGGGAAAACTCTAGCGGGTGAAGTGTGGGA
GTGTGGTGGTGGCCTAAAAACCATCATTGCCTCCTGCATGGATCCTTGATGCTTTACTTCATGCTTCTTAGGAAGACTAT
TGGGGAATACCTAATGGAGGGGAGGCAATAACAGGTCTGTGA
>Otu2015
TTTGTCTGGTTAATTCCGGTAACGAACGAGACCTTAGCCTGCAAATTAGTCGCCTCTACAAAATATAGAGGTTGATTTCT
TTGAGGGACTTTGTGTGGAAGCACAAGGAAGTTTAAGGCAATAACAGGTCTGTGA
>Otu2016
TTTGTCTGGTTAATTCCGTTAACGAACGAGACCTCGACCTGCTAAATAGTTCCGTTCAGTCTTCGGGCTGGATAGGTGAC
TTCTTAGAGGGACTATCGGTGTTGCAGCCGATGGAAGTTCGAGGCAATAACAGGTCTGTGA
>Otu2017
TTTGTCTGGTTAATTCCGTTAACGAACGAGATCTGGGCTCATAACGGGGCTCGGCAGTCTGCCGCGGCCCCTCTTATGAG
GACGGGCTGTGAAAAGCAGCAGGAAGACCAGGCAATAACAGGTCTGTGA
>Otu2018
TTTGTCTGGTTAATTCCGAGCCCACGCAATAACAGGTCTGTGA
>Otu2019
TTTGTCTGGTTAATTCCGATAACGAACGAGACTCTAGCCTGCTAAATAGCCAACCGATCCGCAGCGTCGGTTGCTTCAAA
GCTTCTTAGAGGGACTAGTGGCGTTTAGTCACATGAGATTGAGCAATAACAGGTCTGTGA
>Otu2020
TTTGTCTGGTTAATTCCGTTAACGAACGAGACCTCAGCCTACTAAATAGTTGGACGAACATCTTGTTCGTCGCAACTTCT
TAGAGGGACATTCGGTTTCGAGCCGAAGGACGTTTGAGGCAATAACAGGTCTGTGA
>Otu2021
TTTGTCTGGTTAATTCCGATAACGAACGAGACCTTAACCTGCTAAATAGTGGCTACCAGGTTTGGTTCCAATCAAAGGTA
GAGAAGTTGGATGTTATTCTCCTTTGGGGGGGTGATGTTCAATTTTTCTGCCTTGGTTCCAAAAGGCCTGGTAAGTTTGT
CACTTCTTAGAGGGACTATTGACGTCTAGTCAATGGAAGTTTGAGGCAATAACAGGTCTGTGA
>Otu2022
TTTGTCTGGTTAATTCCGTTAACGAACGAGACCTTAGCCTACTAACTAGTCTCATCAATCTTTATTGTTGCAGACTTCTT
AGAGGGACTTTGTGATCTAAACACAAGGAAGTTTGAGGCAATAACAGGTCTGTGA
>Otu2023
TTTGTCTGGTTAATTCCGTTAACGAACGAGACCTCCACGTCTAAATAGTTTCGCTTGCAATCCGTTGCAGGTAGGGACTT
CTTAGACGGACTTTCGGTGACTAACTGAAGGAAGTTGGAGGCAATAACAGGTCTGTGA
>Otu2024
TTTGTCTGGTTAATTCCGTTAACGAACGAGACCGCTGCCTGTTAAATAGCTCTATGAGCATTACTTACTGATAGAAGCTT
CTTAAAGGGACGTGCTTTTTATTAAATGCAGGAAGATAGTGGCAATAACAGGTCTGTGA
>Otu2025
TTTGTCTGGTTAATTCCGATAACGAACGAGACCTCAGCCTGCTAAATAGTAAAGTGAATCTTCTAAATGGGTGAAGGGGG
GGAGTGTTGAGGTGGTCCTCGTGGCCATTTCGCCTCTTTGGATCCTTGAAGCATTTACTTTTATTTTTTTTAAATAGAGT
TAAACTCTTTTACTTCTTAGAGGGACAATTCATATTGTAGTGAATGGAAGTTTGAGGCAATAACAGGTCTGTGA
>Otu2026
TTTGTCTGGTTAATTCCGTTAACGAACGAGACCTTAACCTGCTAAATAGTTCTCTGGTTAACCACTGGAGCAACTTCTTA
GAGGGACTATGCGAACGAAGCGCATGGAAGTTTGAGGCAATAACAGGTCTGTGA
>Otu2027
TTTGTCTGGTTAATTGCGATAACGAACGAGACCTTAACCTGCTAAATAGTAACGTTATTCCTTGTGAATGACGGTCTACT
TCTTAGAGGGACTATCGGTGATTAACCGATGGAAGTTTGAGGCAATAACAGGTCTGTGA
>Otu2028
TTTGTCTGGTTAATTCCGTTAACGAACGAGACCTCAGCCTGCTAAGTAGGGGCAGCGGCAATCCAGCAATGGTGCCTGCT
TTTAGTCAACAAAAAACCCGGCAGGGGGGCAACTCCTTGTTTGGGCCTTCTTAGAGGGACTATTTGTGTTTAACGAATGG
AAGTTTGAGGCAATAACAGGTCTGTGA
>Otu2029
TTTGTCTGGTTAATTCCGTTAACGAACGAGACCTTAACCTGCTAACTAGTCGCTGTTACAACATAGCAGTTGACTTCTTA
GAGGGACTTTGTGTGCAAGCACAAGGAAGTTTGAGGCAATAACAGGTCTGTGA
>Otu2030
TTTGTCTGCTCATTTGCGGACCGGCTAGCCACGTGGGGCAATAACAGGTCTGTGA
>Otu2031
TTTGTCTGGTTAATTCCGACGCAATAACAGGTCTGTGA
>Otu2032
TTTGTCTGGTTAATTCCGGTAACGAACGAGACCTGGGCTCCTAATGGGGCTCGGCAATTTGCCGGTGCCCCTCTTAGGAG
GACTGGCTGTGTTAAGCAGCAGGAAGTCCAGGCAATAACAGGTCTGTGA
>Otu2033
TTTGTCTGGTTAATTCCGTTAACGAACGAGACCTCGACCTGCTAAATAGTTAGACAAAGGATTTTCCTTTGCACTGACTT
CTTAGAGGGACTATCGGTGTATAGCCGACGGAAGTTCGAGGCAATAACAGGTCTGTGA
>Otu2034
TTTGTCTGGTTAATTGCGATAACGAACGAGACCTTGACTTATTAACTAGACGCCGTCTCGTTTCGAGGCGGCTTCTTCTT
AAAAGGACTATTGATTCAAATCAATGGAAGTACGAGGCAATAACAGGTCTGTGA
>Otu2035
TTTGTCTGCTTAATTCCGACGACAATAACAGGTCTGTGA
>Otu2036
TTTGTCTGGTTAATTCCGTTAACGAACGAGACCTTAACTAGCTAACTAGGCTCGCTTGGGTTTTACCCAGGACGGGGCCT
TCTTAGAAGGACGATCGGCGGTTTAAAGCCGGGGGAAGTTTGAGGCAATAACAGGTCTGTGA
>Otu2037
TTTGTCTGGTTAATTCCGATAACGAACGAGACCTTAACCTGCTAAATACGCCCGGCCGGCCTTGTTGCTGGTCGCAGGCT
TCTTAGAGGGACTTTCCGCGTTTAGCGGAAGGAAGTTTGAGGCAATAACAGGTCTGTGA
>Otu2038
TTTGTCTGGTTAATTCCGATAACGAACGAGACTCTAGCCTATTAAATAGTGGCGCCGGTCGCTCGTCGCCCGGGCGCACG
ACTTCTTAGAGGGATAAGCGGCGACTCAGCCGCATGAAAGAGAGCAATAACAGGTCTGTGA
>Otu2039
TTTGTCTGGTTAATTCCGTTAACGAACGAGACTTTGACCTGCTAAATAGACACTATAACTTACAGTTATGGTTGTGCTTC
TTAGAGGGACTTTGCGTGTATAATGCAAGGAAGTTCAAGGCAATAACAGGTCTGTGA
>Otu2040
TTTGTCTGGTTAATTCCGATAACGAACGAGACCTCAGTCACATGTTATCAGACATGTCTATATTCATGTTCATGTCATGT
ATATGTGAGACTAGTATAGTTGTATATACTGGAAGATGGAGGCAATAACAGGTCTGTGA
>Otu2041
TTTGTCTGGTTAATTCCGATAACGAACGAGACTCTAGCCTGCTAAATAGTTCGCCGATGCTCGTAGGTCGGTGCCAACTT
CTTAGAGGGACAAGTGGCGTTTAGCCACACGAGATTGAGCAATAACAGGTCTGTGA
>Otu2042
TTTGTCTGGTTAATTCCGTTAACGAACGAGACCTTAACCTGCTAAATAGCCGCGCTCATCCTTGGCCATCCAAAGCCCGC
ATGTGTCTTTTTACGGCCTGCGCGTGGTTGGCCTGTTTTGTGCACGCAAGTGTGCGGGCAGGCTGCCATGGCGCGCGTGC
ATGTGCGGGTGGTCGGATGGGCGTTCTGCGCTTCTTAGAGGGACTGTCTGCGCTTAGCAGACGGAAGTTTGAGGCAATAA
CAGGTCTGTGA
>Otu2043
TTTGTCTGGTTAATTCCGTTAACGAACGAGACCTCAACTTACTAAATAGCGGTTTGGACTGCCTGCTCGGTGAAGCCTTA
TGGTGGCGTGGGGGCTTGCTCCTGCGTCCTGTGGGGTGGATCCTAGGCGTGTCTATTTCAGCTTCTTAGAAGGACAACTT
GTATTGTAGCAAGGGGAAGTCTGAGGCAATAACAGGTCTGTGA
>Otu2044
TTTGTCTGGTTAATTCCGTTAACGAACGAGACCTTAACCTGCTAAATAGTTACACAAACCCGTTTTCCAAATGTGGTTTG
TGGATACACTTCTTAGAGGGACGATTTGCTGGATTACCAAAGGGAAGTTTGAGGCAATAACAGGTCTGTGA
>Otu2045
TTTGTCTGGTTAATTCCGATAACGAACGAGACTCTAGCCTATTAACTAGACGGTCGATTCTCTGACAAGTCTGACCGATC
TTCTTAGAGGGACAAGCGGCGCTCAGCCGCACGAAAATGAGCAATAACAGGTCTGTGA
>Otu2046
TTTGTCTGGTTAATTCCGTTAACGAACGAGACCTCGACCTGCTAAATAGTTCTGGGAATTCATGGATTCTACAGATACTT
CTTAGAGGGACTATCGGTGTGTAGCCGATGGAAGTTCGAGGCAATAACAGGTCTGTGA
>Otu2047
TTTGTCTGGTTAATTCCGTTAACGAACGAGACCTCATCCTACTAATTACGTTTCTCAAATCTTTGGACTTGGGTTGACTT
CTCAGAGGTACTGTTGGTGTTAAAAGCCGACAGAAGTTTGATGCAATAACAGGTCTGTGA
>Otu2048
TTTGTCTGGTTAATTCCGATAACGAACGAGACTCTTTCCTACTAAATAGTGTACGGATCTTAGTCCGATTCACTTCTTAG
AGGGACCAGGGGTATCTAGCCCCACGAGATTGAGCAATAACAGGTCTGTGA
>Otu2049
TTTGTCTGGTTAATTCCGTTAACGAACGAGACCTTAACCTGCTAAATAGTCACGTGAACCTCGGTTCACGGCGCGACTTC
TTAGAGGGACTATTGGCGCTTAGCCAATGGAAGTTTGAGGCAATAACAGGTCTGTGA
>Otu2050
TTTGTCTGGTTAATTGCTCGTCGGCAGCGTCAGATGTGTATAAGAAACAGGTCTGTGA
>Otu2051
TTTGTCTGGTTAATTCCGATAACGAACGAGACCTTAACCTGCTAACTAGTGGTACGAATCCTTTTGAAGAAAAAGGATTG
GTGGCTAACTTCTTAGAGGGACTATTGGTGTTTAACCAATGGAAGTTTGAGGCAATAACAGGTCTGTGA
>Otu2052
TTTGTCTGGTTAATTCCGTTAACGAACGAGACCTCGTGGTGGTGGTTGGAGACGGGTAGGCTTGCCTATCAACACGTCTC
GTCCCACCCCGACACTCGGTGGGGAGCCGAGGGAAGATCGAGGCAATAACAGGTCTGTGA
>Otu2053
TTTGTCTGGTTAATTCCGATAACGAACGAGACTTTGACCTGCTAAATAGTCATTATGGTTCTAAGCCATAGTTGTGCTTC
TTAGAGGGACTTTGCGTGTCCAACGCAAGGAAGTTCGAAGCAATAACAGGTCTGTGA
>Otu2054
TTTGTCTGGTTAATTCCGTTAACGAACGAGACCTTGACCTGCTAACTAGTCACAGTAATCGCTTTTGGGATTGCTGTCTG
ATCTTCTTAGAGGGACAATCTGTGTTTCCAGCAGATGGAAGTGCGAGGCAATAACAGGTCTGTGA
>Otu2055
TTTGTCTGGTTAATTCCGATAACGAACGAGACTCTAACCTACTAACTAGTCGCCCGGGATCCTTTGTGCTCCCGGCGATT
AACTATCTTCTTAGAGGGACAGGCGGTTTCTAACCGCATGAGATTGAGCAATAACAGGTCTGTGA
>Otu2056
TTTGTCTGGTTAATTCCGTTAACGAACGAGACCTCAGCCTGCTAAATAGTCGAACGAATGCTTTACTGTATTCGTCCTTC
GACTTCTTAGAGGGACTGTCTGTATCTAGCAGAAGGAAGTGTGAGGCAATAACAGGTCTGTGA
>Otu2057
TTTGTCTGGTTAATTCCGTTAACGAACGAGACCTTAACCTGCTAAATAGTAACTGGAAGACTTCTACCAAAACACATTGG
TGGTTAGGGTGAAGTTTCGATGGAGCTCGACCCATCAGTGTGTGGATGACTTCCAGGAATACTTCTTAGAGGGACTATTT
GTATTAAAGCAAATGGAAGTTTGAGGCAATAACAGGTCTGTGA
>Otu2058
TTTGTCTGGTTAATTCCGTTAACGAACGAGACCCTAGCCTGCTAACTAGTCGCTTCCGGGATCCTCTGTGCTCCCGGCGA
CTTCCGATCTTCTTAGAGGGACAGGCGGCGTCTATCCGCACGAGATTGGGCAATAACAGGTCTGTGA
>Otu2059
TTTGTCTGGTTAATTCCGGATGTGTATAATAACAGGTCTGTGA
>Otu2060
TTTGTCTGCTTAATTGCGATAACGAACGAGACCTTAACCTGCTAAATAGTCAGGCCCGCGTTTGCGGGTCGACGGCTTCT
TAGAGGGACTATCGGATTTCAAGACGATGGAAGTTTGAGGCAATAACAGGTCTGTGA
>Otu2061
TTTGTCTGGTTAATTCCGATAACGAACGAGACTCTGGCCTGCTAACTAGGTGCGCGGATCGCTTCGTCCGCGGCACTTCT
TAGAGGGACAAGCAGTGCTCAGCTGCATGAGAAAGAGCAATAACAGGTCTGTGA
>Otu2062
TTTGTCTGGTAATTGCAATAACAGGTCTGTGA
>Otu2063
TTTGTCTGGTTAATTCCGTTAACGAACGAGACCCCGACCTGCTAAATAGTCTGTCAAACTCTTTGAGTTTGATTGCACTT
CTTAGAGGGACTATCGGTGGTTAGCCGATGGAAGTTCGGGGCAATAACAGGTCTGTGA
>Otu2064
TTTGTCTGGTTAATTCCGATAACGAACGAGACTCTAGCCTATTAAATAACACACGGAATCTCGTCTTCCGTGGCGTTCCT
TAATGGGATCAAGTGTGTTTAACACTTTGAAACAGAGCAATAACAGGTCTGTGA
>Otu2065
TTTGTTCGTCGGCAGCGTCAGATGTGTATAACAGGTCTGTGA
>Otu2066
TTTGTCTGGTTAATTCCGTTAACGAACGAGACCTCGACCTGCTAAATAGTTGGAGATACTTCGGTAACTCTTAACTTCTT
AGAGGGACTATCGGTTTCTAGCCGATGGAAGTTCGAGGCAATAACAGGTCTGTGA
>Otu2067
TTTGTCTGCTTCGTCGGCAGCGTCAGATGTGAATAACAGGTCTGTGA
>Otu2068
TTTGTCTGGTTAATTCCGTTAACGAACGAGACCTCAACCTGCTAAATAGTTCGGCGAAGGATTCGTCTTTCGTTCGTGAC
TTCTTAGAGGGACTATCGGTGCGTAGCCGATGGAAGTTTGAGGCAATAACAGGTCTGTGA
>Otu2069
TTTGTCTGGTTAATTCCGCCCCGGAGATGTGCAATAACAGGTCTGTGA
>Otu2070
TTTGTCTGCTTAATTCCGATAACGAACGAGACCTTTTCCTACTAAATAGCCAGGCTGGCTCAGGCTGGTCGACGGCTTCT
TAGAGGGACTGTCGGCGTCTAGCTGACGGAAGTTTGAGGCAATAACAGGTCTGTGA
>Otu2071
TTTGTCTGGTTAATTCCGATAACGAACGAGACCTTAACCTGCTAAATAGTGGCTGTCATGTTTGGGTCCAGCCAAAGGGT
TTTCGTTAAGCCTCTTTCTAGCTTCCCTTCGGGGGGTTTAGGGGGAGGTGGAGGCTCTTGGGCCCAAGAGACTTGGCATT
TTTGCCACTTCTTAGAGGGACTATTGACGTCTAGTCAATGGAAGTTTGAGGCAATAACAGGTCTGTGA
>Otu2072
TTTGTCTGGTTAATTGCGATAACGAACGAGACCTTGACTTGCTAACTAGCCCGGCTGACTTTGGTCGGTCGCCGGCTTCT
TAGAGGGACTCTTGGCTCAAGCCAATGGAAGTACGAGGCAATAACAGGTCTGTGA
>Otu2073
TTTGTCTGGTTAATTGCGATAACGAACGAGACCTTAACCTGCTAAATAGCCCAACCAGCTTTGGCTGGCTGCTGGCTTCT
TAGAGGGACTATCGGCTCAAGCCGATGGAAGTTTGAGGCAATAACAGGTCTGTGA
>Otu2074
TTTGTCTGGTTAATTCCGATAACGAACGAGACTCTGGCCTACTAACTAGACGTTGGATCCCTTTGTGGGTGCAACGCTGC
TTCTTAGAGGGACAGGTGGTTTTCAGCCGCACGAGATTGAGCAATAACAGGTCTGTGA
>Otu2075
TTTGTCTGGTTAATTCCGTTAACGAACGAGACCTCAGCCGGCTAACTAGTCGCCGCTATGATGAATAGCGTTACGAATTG
CGACTTCTTAGAGGGACTATGTGTGTTCAGCACATGGAAGCTTGAGGCAATAACAGGTCTGTGA
>Otu2076
TTTGTCTGGTTAATTGCGATAACGAACGAGACCTTGACGTGCTAAGTAGGGGTCTTCTCTTGTGAGGAGTACTCCTTCTT
AGAAGGACTATTGATTCAAATCAATGGAAGTACGAGGCAATAACAGGTCTGTGA
>Otu2077
TTTGTCTGGTTAATTCCGTTAACGAACGAGACCTTAACCTGCTAACTAGTTACCCTTATGTAGATAGGGGGTCCAACTTC
TTAGAGGGACTTTATGCGCAAGCATAAGGAAGTTTGAGGCAATAACAGGTCTGTGA
>Otu2078
TTTGTCTGGTTAATTGCGATAACGAACGAGACTCTAGCTGTTAAATAGTGACCCGTGCTTTCGAGTACGTGGCCGCTTCT
TAAAGGAATTATGGGCTTCTAGCCTAAAGAGATTGAGCAATAACAGGTCTGTGA
>Otu2079
TTTGTCTGGTTAATTGCGTTAACGAACGAGACCTTAACCTGCTAAATAGTTATGCCAACTTTTGTTGGCAGTCAACTTCT
TAGAGGGACTGTCGGCGATTAGCCGACGGAAGTTTTAGGCAATAACAGGTCTGTGA
>Otu2080
TTTGTCTGGTTAATTCCGATAACGAACGAGACCTCCGCCTGCTAAATAGCGCAGGCCTTGGGCAACCAGGGCGACGCTTC
TTAGAGGGACAATGGATGTTTAGTCCATGGAAGTTGGAGGCAATAACAGGTCTGTGA
>Otu2081
TTTGTCTGGTTAATTGCGATAACGAACGAGACCTTAACCTGCTAACTAGCGCGGCGAGCGTCTGCTGGCGCGCGCTTCTT
AGAGGGACTATCGGCTTCAAGTCGATGGAAGTTTGAGGCAATAACAGGTCTGTGA
>Otu2082
TTTGTCTGGTTAATTCCGATAACGAACGAGACCTTAACCTGCTAAATAGCCGGGCCCACGCTCGTGTGGTGCCGGCGGGG
GGGCCCTGCCCTCCCGCCCTTGCCGGCTTCTTAGAGGGACTGCGCGCCTCCAGCACGCGGAAGTTTGAGGCAATAACAGG
TCTGTGA
>Otu2083
TTTGTCTGGTTAATTGCGATAACGAACGAGACCCTCACCTTTAACTAGCCCAGTTGACTTTGGTCGGCTGCTGGCTTCTT
AACGGGACTATTAACTCAAGTTAATGGAAGTTGTGGGCAATAACAGGTCTGTGA
>Otu2084
TTTGTCTGGTTAATTCCGTTAACGAACGAGACCTCGACCTGCTAAATAGTGAGACGAACCCTTCGGGGTTTGTACTGACT
TCTTAGAGGGACTTTTGGTGAGTAGCCAAAGGAAGTTCGAGGCAATAACAGGTCTGTGA
>Otu2085
TTTGTCTGGTTAATTGCGATAACGAACGAGACCTTCACCTGCTAAATAGCCAGGCTCGCTTCGGCGGGTCGCAGGCTTCT
TAGAGGGACTATCGACTCAAGTCGATGGAAGTTGGAGGCAATAACAGGTCTGTGA
>Otu2086
TTTGTCTGGTTAATTGCGATAACGAACGAGACCTTGACCTGCTAAATAGCCCGAATGCTGACTTATGTCGGCCGCCGGCT
TCTTAGAGGGACTATTGGCTCAAGCCAATGGAAGTACGAGGCAATAACAGGTCTGTGA
>Otu2087
TTTGTCTGGTTAATTCCGTTAACGAACGAGACTTTGACCTGCTAAATAGCCACTTGAGTTTTTCGCTCGAGCTGTGCTTC
TTAGAGGGACTTTGTGCGACTAGCACAAGGAAGATCAAAGCAATAACAGGTCTGTGA
>Otu2088
TTTGTCTGGTTAATTCCGTTAACGAACGAGACCTTAACCTGCTAACTAGTTACGTGAATGCTTCGGCATTCATGGCCAAC
TTCTTAGAGGGACTATCATGGTTTACATGATGGAAGTTTGAGGCAATAACAGGTCTGTGA
>Otu2089
TTTGTCTGGTTAATTCCGATAACGAACGAGACCTCAGCTTGCTAACTAGTTATGCGAACCGTCTGATTTGCAGTGAAAGC
CAGGCACGGCCGGAGCCGCCTTCGGGTGGCTCTCCTGCCGGGTGGGATCTGTTGATGCGTTCAGCAGCAATACTTCTTAG
AGGGACTATTGATATCCAATCAATGGAAGTTTGAGGCAATAACAGGTCTGTGA
>Otu2090
TTTGTCTGGTTAATTCCGATAACGAACGAGACCTTAACCTGCTAACTAGTTTACGGAACGAAAGTTCCGGGAAACTTCTT
AGAGGGACTATCTGTGACTAACAGATGGAAGTTTGAGGCAATAACAGGTCTGTGA
>Otu2091
TTTGTCTGGTTAATTCCGACAACGGACGAGACCTCGACCTACTAATTAACAATATTCATTCTGATGGATAATTGTTACTT
AGGGGGACACTGTGTGCAAACGCAGGGAAGTCCGAGCCTATAACAGGTCTGTGA
>Otu2092
TTTGTCTGGTTAATTGCGATAACGAACGAGACCTTAACTTCTAAATAGGGCCGCGAGCATTTGCTGGCGCGCGCTTCTTA
GAGGGACCATCGGCATAAGCCGAAGGAAGTTTGAGGCAATAACAGGTCTGTGA
>Otu2093
TTTGTCTGGTTAATTCCGATAACGAACGAGACTCTAGCCTACTAAATAGACTGGTGTTCCACTCTGTTTGTGACACCAGG
ACTTCTTAGAGGGACAGGCGGTGACTCAACCGCACGAGACAGAGCAATAACAGGTCTGTGA
>Otu2094
TTTGTCTGGTTAATTCCGATAACGAACGAGACCTTAACCTGCTAAATAGCCCGGCTTCTCCCAAAACGGGAGGTCGCTGG
CTTCTTAGAGGGACGATCGGCATCTAGCCGGTGGAGGTATGAGGTAATAACAGGTCTGTGA
>Otu2095
TTTGTCTGGTTAATTGCGATAACGAACGAGACCTTAACCTGCTAAATAGCCCGTGCCGCTCCGGCGGCGTGCTGGCTTCT
TAGAGGGACTATCGGCTCAAGCCGATGGAAGTGCGCGGCAATAACAGGTCTGTGA
>Otu2096
TTTGTCTGGTTAATTCCGATAACGAACGAGACTCTAGCCTACTAAATAGACTGCTCAACTTTATAGCTGCATCACCTTGC
GGGTGGTTCGCTGCTCGTAAGGCTGTGGTGACGTTGGCAGTGCTTCTTAGAGGGACAGGCGGCGGTTCAGCCGCACGAAA
CAGAGCAATAACAGGTCTGTGA
>Otu2097
TTTGTCTGGTTAATTCCGATAACGAACGAGACCTCAGCCTACTAACTAGTTGCAATTCTCTGAGTTGTGGACTTCTTAGA
GGGACTTTGGAGGCTACTCCAAGGAAGTTGAGGCAATAACAGGTCTGTGA
>Otu2098
TTTGTCTGGTTAATCGCAATAACAGGTCTGTGA
>Otu2099
TTTGTCTGGTTAATTCCGATAACGGACGAGACCTCGACCTGCTAACTAGAAACAATTTAAATTCTAAGTTGTTTTCTTCT
TAGAGGGACTTTGGGAGTTTATCTCAAGGAAGTTCGAGCCTATAACAGGTCTGTGA
>Otu2100
TTTGTCTGGTTAATTCCGATAACGAACGAGACTCTAGCCTGCTAAATAGCCAGGCGATCGCTTGTCGGTCGTCCTGAACT
ACAGCTTCTTAGAGGGACAAGTGGCGTTCCTAGCCACGCGAAATTGAGCAATAACAGGTCTGTGA
>Otu2101
TTTGTCTGGTTAATTCCGTTAACGAACGAGACCTCGACCTGCTAAATAGTTCGGTGAATCCTCCGGGATTCGCTTGCAAC
TTCTTAGAGGGACTATCGGTGATTTAGCCGATGGAAGTTCGAGGCAATAACAGGTCTGTGA
>Otu2102
TTTGTCTGGTTAATTCCGTTAACGAACGAGACCTCGACCTGCTAACTAGACCCACCCAGTCTCGTCGCCTCCCCTCTCCG
GAGGGGGGGTACAGGGCTGGGCTTTTCTCCCCTTAAAAGGAGAAAATCCGGGCGCTTCTTAGAGGGACTATCGGTGTTTC
CTAGCCGATGGAGGTTCGAGGCAATAACAGGTCTGTGA
>Otu2103
TTTGTCTGGTTAATTCCGTTAACGAACGAGACCCCGACCTGCTAAATAGTTTACTTAACTCTTTGGGTTGAGTAACACTT
CTTAGAGGGACTATCGGTTTGTAGCCGATGGAAGTTCGGGGCAATAACAGGTCTGTGA
>Otu2104
TTTGTCTGGTTAATTCCGAGAATAACAGGTCTGTGA
>Otu2105
TTTGTCTGGTTAATTCCGATAACGAACGAGACCTTAACCTGCTAAATAGCCCAGCTGGCTTTTGCTGGTTGCTGGCTTCT
TAGAGGGACTGTCGACATAAAGTTGACGGAAGTTTGAGGCAATAACAGGTCTGTGA
>Otu2106
TTTGTCTGGTTAATTCCGATAACGAACGAGACCTCAGCCTACTAAATAGTTATGTTAACCTTCTATTCGGGTGAAGCTTG
GCACCATGAATCGGGCTTCGGTTCGGTTCTCTTGCCAGGTGGATCCTTGATGAGTTAATAGATATACTTCTTAGAGGGAC
TATTCATGTTTAGTGAATGGAAGTTTGAGGCAATAACAGGTCTGTGA
>Otu2107
TTTGTCTCGTCGGCAGCGTCAGGTCTGTGA
>Otu2108
TTTGTCTGGTTAATTCCGATAACGAACGAGACTCTAGCCTGCTAACTAGTCGTTTCCGGCTTCCTAGTTGCAGCCGGCGA
AGACAAATCTTCTTAGAGGGACAGGCGGCTTCTAGCCGCACGAGATTGAGCAATAACAGGTCTGTGA
>Otu2109
TTTGTCTGGTTAATTCCGATAACGAACGAGACCTTAACCTGCTAACTAGATTCCAGCGTTATTACGCTGGGACGCTTCTT
AGAGGGACTGTGTGGTAAAACCTCAAGGAAGTTTAAGGCAATAACAGGTCTGTGA
>Otu2110
TTTGTCTGGTTAATTCCGATAACGAACGAGACCTCAGCCTGCTAACTAGTTATGCGAACCGCCTGTATGGGTGAAGCATC
CGCTGGCTGGGTACTGCGGCGTAAAAAACCGCGGTATCCCCACTGGGTGTGGATCCCTGGTGCGTTCGTAGGTACACTTC
TTAGAGGGACTATTCATGTAGAGTGAATGGAAGTTTGAGGCAATAACAGGTCTGTGA
>Otu2111
TTTGTCTGGTTAATTCCGATAACGAACGAGACCTTTTCCTGCTAAATAGTCAGGCCGGCTTTGGCTGGCCGCCGACTTCT
TAGAGGGACTGTCAGTGTCTAACTGACGGAAGTTTGAGGCAATAACAGGTCTGTGA
>Otu2112
TTTGTCTGGTTAATTCCGTTAACGAACGAGACCTCGACCTGCTAAATAGTTCGACAAAGATTCGCTCTTTGGTACGTGAC
TTCTTAGAGGGACTATCGGTGTGTAGCCGACGGAAGTTCGAGGCAATAACAGGTCTGTGA
>Otu2113
TTTGTCTGGTTAATTCCGATAACGAGCGAGACCCCAGCCTACTAATTAGTCAAGGGAATACTTGTATTCTTCACTTGACA
TCTTAGAGGGACTATCGGTGAGTAGCCGATGGAAGTTTGGGGCAATAACAGGTCTGTGA
>Otu2114
TTTGTCTGGTTAATTCCGTTAACGAACGAGACCTTAACCTGCTAAATAGTTAGGCCAACATTTTTAGTTGGTCGTCAACT
TCTTAGAGGGACTGTTTGACTATTAGTCATTGGAAGTTTGAGGCAATAACAGGTCTGTGA
>Otu2115
TTTGTCTGGTTAATTCCGTTAACGAACGAGACCTCGTCCTGCTAAATAGCACTTAGTACTCCTTGGGTATTAGGAGCTTC
TTAGAGGGACTATCGGTTGTTAGCCGATGGAAGTTCGAGGCAATAACAGGTCTGTGA
>Otu2116
TTTGTCTGGTTAATTCCGTTAACGAACGAGACCTTAACCTGCTAAATAGGTGCGGCAGCGACGACTCGCTGGCGACACGT
TCTTAGAGGGACAGACCACGCGCAGTGGTTGGAAGTTTGAGGCAATAACAGGTCTGTGA
>Otu2117
TTTGTCTGCTTAATTGCGATAACGAACGAGACCTTAACCTGCTAAATAGCCCGCGTCGCTTTGGCGGCGTGCCGGCTTCT
TAGAGGGACTATCGGCTCAAGCCGATGGAAGTTTGAGGCAATAACAGGTCTGTGA
>Otu2118
TTTGTCTGGTTAATTCCGTTAACGAACGAGACCTCGACCTGCTAAATAGTTGAACGAAGCCTTTGGGCTTTGTATTGACT
TCTTAGAGGGACTTTTGGTGAGTAGCTAAAGGAAGTTCGAGGCAATAACAGGTCTGTGA
>Otu2119
TTTGTCTGGTTAATTGCGTACTTTTTTACAGGCAATAACAGGTCTGTGA
>Otu2120
TTTGTCTGGTTAATTCCGTTAACGAACGAGACCTTAGCCTGCTAACTAGTAACATACAACCTTTGTTGTTGTTTACTTCT
TAGAGGGACTTTGTGAATCAAACACAAGGAAGTTTGAGGCAATAACAGGTCTGTGA
>Otu2121
TTTGTCTGGTTAATTCCGCTAACGGACGAGACCTCTCCTTATTAACTAGTTTGTCTCGCGGCCGTAAGGGTGAAGCGGTG
GAGCTGGTCGGTGCTTCGGTGCTGGCTGCTTAGCCGGGGAACCTGGCGTGCGGGGTATTTACTTCTTAGGGGTACAATCT
GCGTTTTAGCAGAGGGGAGCTAGAGGCAATAACAGGTCTGTGA
>Otu2122
TTTGTCTGGTTAATTCCGTTAACGAACGAGACCTTAGCCTACTAACTAGTCGATTCAATCTCGATTGATTCCGACTTCTT
AGAGGGACTTTTAGTGTCAAGCTAAAGGAAGTTTGAGGCAATAACAGGTCTGTGA
>Otu2123
TTTGTCTGGTTAATTCCGTTAACGAACGAGACCTCGACCTGCTAAATAGTTTAGTATAGGTTTACCTATGCATATTATAA
ACTTCTTAGAGGGACTATCGGTGCGTAGCCGACGTAAGTTCGAGGCAATAACAGGTCTGTGA
>Otu2124
TTTGTCTGGTTAATTCCGTTAACGAATGAGACCTTAACCTGCTAAATAGCTAGGCTTAACTTTGTTAGGTCATTAGCTTC
TTAGAGGGACTATCGGTGTTTAACTGATAGAAGTTTGAGGCAATAACAGGTCTGTGA
>Otu2125
TTTGTCTGGTTAATTCCGTTAACGAACGAGACCTCGACCTGCTAACTAGCTGCCGCTACTCTTCGGGTAGTGGCGACTTC
TTAGAGGGACTATCGGACGTTAGCCGATGGAAGTTCGAGGCAATAACAGGTCTGTGA
>Otu2126
TTTGTCTGGTTAATTCCGTTAACGAACGAGACCTCGACCTGCTAAATAGCAGTCTTAATTCTTTGGATTGAGATGGCTTC
TTAGAGGGACTATCGGATTATCAGCCGATGGAAGTGCGAGGCAATAACAGGTCTGTGA
>Otu2127
TTTGTCTGGTTAATTCCGATAACGAACGAGACTCTGGCCTATTAAATAGACGGTATATCGCGATGTATACCGCGCTTCTT
AGAGGGACAAGCGGCGTCTAGCCGCATGAAATAGAGCAATAACAGGTCTGTGA
>Otu2128
TTTGTCTCGTCGGCAGCGTCAGATGTGTATAATAACAGGTCTGTGA
>Otu2129
TTTGTCTGGTTAATTCCGATAACGAACGAGACCTTAACCTGCTAAATAGCCTTTCCGGCTTTTGCTGGTCATTGGCTTCT
TAGAGGGACTGTCTAGCGTCTAGCAGACGGAAGTTTGAGGCAATAACAGGTCTGTGA
>Otu2130
TTTGTCTGGTTAATTCCGTTAACGAACGAGACCTCGACCTGCTAAATAGTTGAGCGCACGCCTTCAAGCGTGCGAACTCC
AACTTCTTAGAGGGACTATTGTCGATTAGACAATGGAAGTTCGAGGCAATAACAGGTCTGTGA
>Otu2131
TTTGTCTGGTTAATTCCGGTAACGAACGAGACTCTAGCCTGCTAAATAGGCGTCGTCATTTCGGTGTGCGCCGCTTCGGT
GGCGCAACTCACTGGCGACGTATTAAAATTCTTCTTAGAGGGACCGGCGGTTTCGAGCCGCACGAGATTGAGCAATAACA
GGTCTGTGA
>Otu2132
TTTGTCTGGTTAATTGCGGACCGGCTAGCCAATAACAGGTCTGTGA
>Otu2133
TTTGTCTGGTTAATTCCGTTAACGAACGAGACCTTGACCTGCTAACTAGTCACGAGAAACTTTTTTGTTTGTCGGCTGAC
TTCTTAGAGGGACAATCTGTGTTTCCAGCAGATGGAAGTTCGAGGCAATAACAGGTCTGTGA
>Otu2134
TTTGTCTGGTTAATTGCGATAACGGACGAGACTCTTACCGGGTAGTTATGTGAACAGGAGTTTTGGGCAGCCTCTGGCCT
TACGGCTACGCTGTCCGCTCACTCCTCATACCCCTACCGGAACAGGCGGTATCGAAACCGTACGAGAAAGAGCAATAACA
GGTCTGTGA
>Otu2135
TTTGTTCGTGGGCCAGGTCTGTGA
>Otu2136
TTTGTCTGGTTAATTCCGATAACGAACGAGACCTTAACCTGCTAAATAGCTAGGCTTAGCTTCGCTAGGTCGTCAGCTTC
TTAGAGGGACTATCGGTGCTTAACCGATGGAAGTTTGAGGCAATAACAGGTCTGTGA
>Otu2137
TTTGTCTGGTTAATTCCGATAACGAACGAGACCTTAACCTGTCTAAATAGGGGGGCTCGCGTCTAGCGGGCTGCATCCTT
CTTAGAGGGACTTTCCGATGTTCCCAGTCGGAGGAAGTTTGAGGCAATAACAGGTCTGTGA
>Otu2138
TTTGTCTGGTTAATTCCGATAACGGACGAGACCTCGACCTGCTAACTAGTGACTATTTACTTTGTAAGTAGTTTACTTCT
TAGAGGGACTTTGGGAGTCTATCCCAAGGAAGTTCGAGCCTATAACAGGTCTGTGA
>Otu2139
TTTGTCTGGTTAATTGCGATAACGAACGAGACCTTAACCTGCTAAATAGTCACACGAACTTCTTGTTCGTGGCTGCACTT
CTTAGAGGGACTATGGATGTTTAATCCATGGAAGTTTGAGGCAATAACAGGTCTGTGA
>Otu2140
TTTGTCTGGTTAATTCCGATAACGAACGAGACCTTAACCTGCTAAATAGTCGAGTCGGCTTTTGCTGACTTCTGGCTTCT
TAGAGGGACTGTCGGTGTCTAACCGACGGAAGTTTGAGGCAATAACAGGTCTGTGA
>Otu2141
TTTGTCTGGTTAATTCCGTTAACGAACGAGACCTTAACCTATTAAATAGTCATGTGAACCCAGGTCTTTCATTCCTTCCT
TCTTCGGGGGGGGGGAAAATCATTATCATCAGTGCCTCTGGTATTGGTGGTAGTGATGAGGATCTGATAGTGTTCATAGA
GGCTTCTTAGAGGGACTCTTTGCATCTTTAGCAAATGGAAGTTTGAGGCAATAACAGGTCTGTGA
>Otu2142
TTTGTCTGGTTAATTCCGATAACGAACGAGACCTTAACCTGCTAAATAGCCTGGTTGGCTCCCGCTGATCACCGGCTTCT
TAGAGGGACTGTTAGCGTCTAGCTAACGGAAGTTTGAGGCAATAACAGGTCTGTGA
>Otu2143
TTTGTCTGGTTAATTCCGTTAACGAACGAGACCTCGACCTGCTAAATAGTGGCGCGAGCTCTTCGGGGCTCTGCGATAAC
TTCTTAGAGGGACTATCGGTTCCTAGCCGATGGAAGTTCGAGGCAATAACAGGTCTGTGA
>Otu2144
TTTGTCTGGTTAATTCCGTTAACGAACGAGACCTCGACCTGCTAAATAGGACCGACAACTCTCGTAGTTGGTTTCGGATA
CTTCTTAGAGGGACTATCGGTGTTTCCTAGCCGATGGAAGTTCGAGGCAATAACAGGTCTGTGA
>Otu2145
TTTGTCTGGTTAATTCCGATAACGAACGAGACTCTAGCCTACTAAATAGATCGCCGGCTTACATACGCCGGCGATTGCTT
CTTAGAGGGACAGGCGGTGATTCAACCGCACGAAACAGAGCAATAACAGGTCTGTGA
>Otu2146
TTTGTCTGCTTATACACATCTCCGAGCCCACGAGACTAACAGGTCTGTGA
>Otu2147
TTTGTCTGGTTAATTCCGTTAACGAACGAGACCTCAGCCTACTAACTAGACGTACGAATCTTCGGATTGGTGCGCGCTTC
TTAGAGGGACTATCGGTGATTAGCCGATGGAAGCATGAGGCAATAACAGGTCTGTGA
>Otu2148
TTTGTCTGGTTAATTCCGATAACGAACGAGACCTTAACCTACTAACTAGTCGCTTCTCGTCAGAGACCCTGACTTCTTAG
AGGGACTTTGGGGGCTACTCCAAGGAAGTTTGAGGCAATAACAGGTCTGTGA
>Otu2149
TTTGTCTGGTTAATTGCGATAACGAACGAGACCTTGACCTGCTAAATAGCCCGGCTGACTTTTGTCGGCCGCTGGCTTCT
TAGAGGGACTTTTGGCTCAAGCCGATGGAAGTTTGAGGCAATAACAGGTCTGTGA
>Otu2150
TTTGTCTGGTTAATTCCGATAACGAACGAGACTCTAGCCTACTAAATAGTGTGCGGATCTTAGTTCGACACACTTCTTAG
AGGGACAAGGGGTATCTAGCCCCACGAGATTGAGCAATAACAGGTCTGTGA
>Otu2151
TTTGTCTGGTTAATTCCGTTAACGAACGAGACCTTAACCTGCTAAATAGTTGCATTAACTCAGGTTGATGATCAACTTCT
TAGAGGGACTATAGACTTTTAGTCTATGGAAGTTTGAGGCAATAACAGGTCTGTGA
>Otu2152
TTTGTCTGGTTAATTGGCAGAAGAGCAATCAATAACAGGTCTGTGA
>Otu2153
TTTGTCTGCAGCGTCAGATGTGTATAAGAGACAGGTCTGTGA
>Otu2154
TTTGTCTGGTTAATTCCGTTAACGAACGAGACCTCGACCTGCTAAATAGTTCGGCAAACCCTCGGGTTTGTACGCGACTT
CTTAGAGGGACTATCGGTTTGCAGCCGGTGGAAGTTCGAGGCAATAACAGGTCTGTGA
>Otu2155
TTTGTCTGGTTAATTCCGTTAACGAACGAGACCTCAGCCTGCTAAATAGTCAGGCATAGAATTCTCTATGTATTCTGACT
TCTTAGAGGGACTTTCGGTGGTTAGCCGAAGGAAGTTTGAGGCAATAACAGGTCTGTGA
>Otu2156
TTTGTCTGGTTAATTCCGATAACGAACGAGACCTTAACCTGCTAAATAGCCCGGCCGGCTTTTGCTGGTCGCAGGCTTCT
TAGAGGGACTAACAGCGTCTAGCTGTTGGAAGTTTGAGGCAATAACAGGTCTGTGA
>Otu2157
TTTGTCTGGTTAATTCCGTTAACGAACGAGACCTTAGCCTACTAACTAGTCGTTTCATTCTCGAATGAAATAGACTTCTT
AGAGGGACTTTGTGGCCAAAACACAAGGAAGTTTGAGGCAATAACAGGTCTGTGA
>Otu2158
TTTGTCTGGTTAATTCCGATAACGAACGAGACCTTGACCTGCTAAATAGCCAGGCTGGCTTACTGCTAGTCGATGGCTTC
TTAGAGGGACTGTCAGCATCTAGCTGACGGAAGTTTGAGGCAATAACAGGTCTGTGA
>Otu2159
TTTGTCTGGTTAATTCCGATAACGAGCGAGACTCTAGCCTACTAACTAGTGTGGGCATTGCCTCTGTGCCTATCACTTCT
TAGAGGGATTAGCTGCGTACCAGCAGCACGAAATTGAGCAATAACAGGTCTGTGA
>Otu2160
TTTGTCTGGTTAATTCCGATAACGAACGAGACCTCAACCTACTAAATAGAAAGGGTAACTGTCTACCGGGTGAAGGGATT
GAGTACCATGTTGCTAACGCGGTGTGGACTTGGTTTTGGATCCTTGACAAGTTGCTCTACCGTTCTTCTTAGAGGGACTA
TTTGTCGTATAGCGAATGGAAGTTTGAGGCAATAACAGGTCTGTGA
>Otu2161
TTTGTCTGGTTAATTCCGATAACGAACGAGACCTTAACCTGCTAAATAGCCAGGCTGGCTTCGGCTGGTTTCCGGCTTCT
TAGAGGGACTATCAGCGTTAGCTGTTGGAAGTTTGAGGCAATAACAGGTCTGTGA
>Otu2162
TTTGTCTGGTTAATTGCGTTAACGAACGAGACCTTGACCTGCTAAATAGCCCGTCTGACTTTGGTTGGACGCTGGCTTCT
TAGAGGGACTTTTGGCTCAAGCCAATGGAAGTACGAGGCAATAACAGGTCTGTGA
>Otu2163
TTTGTCTGGTTAATTCCGATAACGAACGAGACCTTCGCCTGCTAAATAGTGTCGCATGGTTATGTCATGTCGGTCGGTCG
ACCTCAGACACTTCTTAGAGGGACAATGGATGTTTAGTCCATGGAAGTCGAAGGCAATAACAGGTCTGTGA
>Otu2164
TTTGTCTGGTTAATTGCATAACAGGTCTGTGA
>Otu2165
TTTGTCTGGTTAATTCCGTTAACGAACGAGACCTTAACCTACTAACTAGTACCCCGTAACACACGGGAGTTACTTCTTAG
AGGGACAATGTGTTGTAAACACATGGAAGTTTAAGGCAATAACAGGTCTGTGA
>Otu2166
TTTGTCTGGTTAATTGCGATAACGGTAAGTTGACATTCTCAGAGTCCACCCCTACTAAACATATACTAACGTTTACGCGC
AGAACGAGACCTTAACCTGCTAAATAGCCCCGCTCACTTTGGTGGGCGGCAGGCTTCTTAGAGGGACTATCGGCTCAAGC
CGATGGAAGTTTGAGGCAATAACAGGTCTGTGA
>Otu2167
TTTGTCTGCTTAATTCCGATAACGAACGAGACCTTAACCTGCTAAATAGACAGGCTGGCTTTTGCTGGTCGCAGTCTTCT
TAGAGGGACTGTCAGTGTCTAACTGACGGAAGTTTGAGGCAATAACAGGTCTGTGA
>Otu2168
TTTGTCTGGTTAATTCCGATAACGAACGAGACCTTAACCTGCTAAATAGCCGGGCTGGCTTTGTGCTGGTCATTGAGGCT
TCTTAGAGGGACTGTCAGCGTCTAGCTGACGGAAGTTTGAGGCAATAACAGGTCTGTGA
>Otu2169
TTTGTCTGGTTAATTGCGATAACGAACGAGACCTTAACCTACTAAATAGCTCAACCAGCGTTTTTGCCGGTTGCTAGCTT
CTTAGAGGGACTATCGATTTCAAGTCGATGGAAGTTTGAGGCAATAACAGGTCTGTGA
>Otu2170
TTTGTCTGGTTAATTCCGATAACGAACGAGACCTCAGCCTGCTAAATAGTCACGCCAACCTTCTGCACGGGTGAAGCGCG
GGGCGGCCGTGGGCCGGTGGTGCGTCCTCGTGGCGTGCCGTCGTCTGCTCACGTCCCCCGCGTGGATCCTTGAATGGTTG
TGCGGATGCACTTCTTAGAGGGACTATTCATGTTATAGTGGATGGAAGTTTGAGGCAATAACAGGTCTGTGA
>Otu2171
TTTGTCTGGTTAATTGCGGATGTGCAATAACAGGTCTGTGA
>Otu2172
TTTGTCTGGTTAATTCCGTTAACGAACGAGACCTTAACCTGCTAACTGGGGCCCCGTTGCGCCAAACGGCGGCGCCCTCT
TAGAGGGACTATGCGGTTCTGAAACGCATGGAAGTTTGAGGCAATAACAGGTCTGTGA
>Otu2173
TTTGTCTGGTTAATTCCGTTAACGAACGAGACCTCAGCCTGCTAAATAGTCATGCGAACTCTTCCGCCCCAAAGAGGATA
CGGTCCGGGGCGGAGGTCCCGGAGGGGAGGGGGGGTCAAACCCTTCTCTCCTTCGGGGTCCAACCTCCGTCTTCGTTCGG
CCGCCCTCTGGTGGAGTTCGTAGCGGTACTTCTTAGAGGGACTATGCAATCCCAGTGCATGGAAGTTTGAGGCAATAACA
GGTCTGTGA
>Otu2174
TTTGTCTGGTTAATTCCGTTAACGAACGAGACCTCGGCCTACTAAATAGTCCAACATCCTCTTGGGGATGTATTGTGACT
TCTTAGAGGGACTGTCGGTTACTAGCCGAAGGAAGTTCGAGGCAATAACAGGTCTGTGA
>Otu2175
TTTGTCTGGTTAATTCCGATAACGGACGAGACCTCAATCTACTAACTAGTGAGTCTAAACGTCTTATGGGTGAAGGCATG
GTGCTGGGTGGCAGCTTGCTGTTGCCTACACTGTGTTGGATCCTTGATGCTTTGGATGAACTTCTTAGAGAGACGATCAA
GGCATACTTGAAGGAAGAGAGGCAATAACAGGTCTGTGA
>Otu2176
TTTGTCTGGTTAATTGCGATAACGAACGAGACCTTCTTCTACTAAATAGCCCGGCTAGCTTTGGCTGGTCGCCGGCTTCT
TAGAGAGACTATCGGCTCAAGCCGATGGAAGTTGGAGGCAATAACAGGTCTGTGA
>Otu2177
TTTGTCTGGTTAATTCCGATAACGAACGAGACTCTAGCCTGCTAAATAGCCGATCAATCCATTTGGGTTGATTCGTAACT
TTGCTTCTTAGAGGGACAAGTGGCGTTCCTAGCCACGCGAAATTGAGCAATAACAGGTCTGTGA
>Otu2178
TTTGTCTGGTTAATTCCGATAACGAGCGAGACCTTGGTTAGTATTGTGTGGTTGGGGGGATAGTTCCTCAGATCACATTA
CAAGACTGACTGCGTTTAGCAGTCGGAAGCGCAAGGCAATAACAGGTCTGTGA
>Otu2179
TTTGTCTGGTTAATTCCGTTAACGAACGAGACCTCGACCTGCTAAATAGTTCAACGTACCCTCGGGTACGGCTGTGACTT
CTTAGAGGGACTATCGGTTTGCAGCCGGTGGAAGTTCGAGGCAATAACAGGTCTGTGA
>Otu2180
TTTGTCTGGTTAATTGCGATAACGGACGAGACCTTAACCTGCTAAATAGGGCTGCGAGCATCTGCTCGGGTGCTCTTCTT
AGAGGGACTATGGGTATCAAACCCATGGAAGTTTGAGGCAATAACAGGTCTGTGA
>Otu2181
TTTGTCTGGTTAATTCCGTCGTCGGCAGCGTCAGTGTGTATAAGAGACAGTTTGTCTGTGA
>Otu2182
TTTGTCTGGTTAATTCCGTTAACGAACGAGACCTCAGCCTGCTAACTAGCTATGTGGAGGTGACCCTCCACAGCTAGCTT
CTTAGAGGGACTATGGCCGCTTAGGCCAAGGAAGTTTGAGGCAATAACAGGTCTGTGA
>Otu2183
TTTGTCTGGTTAATTCCGTCGCGGCAGCGTCAGATGTGCATAACAGGTCTGTGA
>Otu2184
TTTGTCTGGTTAATTCGGCAGCGTCAGATGTGTATAACAGGTCTGTGA
>Otu2185
TTTGTCTGGTTAATTGCTTGGCAGAAGAGAGAATAACAGGTCTGTGA
>Otu2186
TTTGTCTGCTTAATTGCGTTAACGAACGAGACCTTGACCTGCTAAATAGCCCGGTTGACTTTGGTCGACCGCCGGCTTCT
TAGAGGGACTTTTGGCTCAAGCCAATGGAAGTACGAGGCAATAACAGGTCTGTGA
>Otu2187
TTTGTCTGGTTAATTGCGGACCGGCTAGCCACGCAATAACAGGTCTGTGA
>Otu2188
TTTGTCTGGTTAATTCCGTTAACGAACGAGACCTTTGCCGGAAATTGGCAATATAAAAATACTATTATAAACTTCTTATC
GGGACAATATTGCGTTGTAATCATTAGCATAAGGAAGAGAGAGGCAATAACAGGTCTGTGA
>Otu2189
TTTGTCTGGTTAATTGCGGACCGGCTAGCCACGTGGGCGGCAATAACAGGTCTGTGA
>Otu2190
TTTGTCTGGTTAATTCCGATAACGAACGAGACCTTAACCTGCTAAATAAACTGTCCCATTTCATGGGATCTGTTTTCTTA
GAGGGACTATGCGACGATAAGAGCATGGAAGTTTGAGGCAATAACAGGTCTGTGA
>Otu2191
TTTGTCTGGTTAATAGGTCTGTGA
>Otu2192
TTTGTCTGGTTAATTCCGATAACGAACGAGACTCTGTCCTGCTAAATAGTACACTGATCCTGGATTGCATTTGTGATCTT
AGTCAGTGCTGACTTCTTAGAGGGATACGCGGTACTCAAACCGCACGAAATAGAGCAATAACAGGTCTGTGA
>Otu2193
TTTGTCTGGTTAATTCCGTTAACGAACGAGACTTTGACCTGCTAAATAGACACTATGGCCTAGGCCATGGCTGTGCTTCT
TAGAGGGACTTTGCGCGTTTAGCGCAAGGAAGTTCAAAGCAATAACAGGTCTGTGA
>Otu2194
TTTGTCTGGTTAATTCCGATAACGAACGAGACCTTAACCTGCTAACTAGTCATATTCATTACATGGATACTGACTTCTTA
GAGGGACTATGTGATCGATAAGCACATGGAAGTTTGAGGCAATAACAGGTCTGTGA
>Otu2195
TTTGTCTGGTTAATTGCGATAACGAACGAGACCTTAACCTGCTAAATAGCCCTGCTCACTTTGGTGGGCAGCAGGCTTCT
TAGAGGGACTATCGGCTCAAGCCGATGGAAGTACGTGGCAATAACAGGTCTGTGA
>Otu2196
TTTGTCTGGTTAATTCCGTTAACGAACGAGACCTCGACCTACTAAATAGTGAGTGGAACCTTCGGGTTCTCACTAACTTC
TTAGAGGGACTTTTGGTTACTAGCCAAAGGAAGTTCGAGGCAATAACAGGTCTGTGA
>Otu2197
TTTGTCTGGTTAATTCCGTTAACGAACGAGACCTCATCCTACTAATTACGTCGTTCAAATCTTCGGATTTGGGTCGACTT
CTTAGAGGTACTGTTGGTGCTACAAGCCGACGGAAGTTTGAGGCAATAACAGGTCTGTGA
>Otu2198
TTTGTCTGGTTAATTCCGTTAACGAACGAGACCTCGACCTGCTAACTAGATCAGCGATTCGTAAGAATCGACTGTGTCTT
CTTAGAGGGACTATCGGTGCGTAGCCGATGGAAGTTCGAGGCAATAACAGGTCTGTGA
>Otu2199
TTTGTCTTCGTCGGCAGCTCAGATGTGTATAAGAGACAGTTGGTCTGTGA
>Otu2200
TTTGTCTGGTTAATTCCGATAACGAACGAGACCTTGACCTGCTAACTAGTCACGGTAAACTTTTTTGGTTTAACTGGCAG
TACTTCTTAGAGGGACAATCTGTTTCCAGCAGGTGGAAGTTTGAGGCAATAACAGGTCTGTGA
>Otu2201
TTTGTCTGGTTAATTCCGTTAACGAACGAGACCTTAACCTGCTAAATAGTAGCCAGAACATTTTGTTTTGCGCGACTTCT
TAGAGGGACTATGGATGCAAATCCATGGAAGTTTGAGGCAATAACAGGTCTGTGA
>Otu2202
TTTGTCTGGTTAATTCCGTTAACGAACGAGACCGCAGCTTGCTAACTAGTGGCCCCTAGCGTCTCTACGAGTGAAGCCAC
CGATGCAGTCGGGTTTCTCGAAAGGGAAGTCCGGCTCTCGAGGGGGGATCTCTGATGTATAGGCGGCTGCTTCTTAGAAG
GACAATCAGGTTCACCTGAAGGAAGTGCGGCAATAACAGGTCTGTGA
>Otu2203
TTTGTCTGGTTAATTCCGATAACGAACGAGACTCTAGCCTGCTAAATAGGTGCGCAGGGTTCCTTGGACTTGGTGTTCGT
GGGGTAGTGGTTATGCTGCTGCGCTACGCACTGACGACTTGGACTTCCCCTTCTGCGCTGAAAAGTGAACTTCTTAGAGG
GACTGGCGGCGTTGCAGCCGCACGAAACAGAGCAATAACAGGTCTGTGA
>Otu2204
TTTGTCTGGTTAATTCCGTTAACGAACGAGACCTTACCCTGCTAAATAGGGGCAATAACCATTCGTTGTTGACCCGCTTC
TTAGAGGGACAGTTGCCGTGTCTAACGCAAGGAAGTTCGAGGCAATAACAGGTCTGTGA
>Otu2205
TTTGTCTGGTTAATTCCGTTAACGAACGAGACCTCGACCTACTAAATAGATTTCTCTACTCTTTGGGTAGGCGAAGTCTT
CTTAGAGGGACTATCGGTTGTTAGCCGATGGAAGCTCGAGGCAATAACAGGTCTGTGA
>Otu2206
TTTGTCTGGTTAATTCCGATAACGAACGAGACCTTAACCTGCTAAATAGACAGGCCGGCTCTCGCTGGCCGCCGTCTTCT
TAGAGGGACTGTCAGTGTCTAACTGACGGAAGTTTGAGGCAATAACAGGTCTGTGA
>Otu2207
TTTGTCTGGTTAATTCCGATAACGAACGAGACGGGGAGAGTTTACTAGTTGGGAGAATCTTGCGATTCTCTTGAACTTCT
TTACTCGACAACCTGGTTTAACCAGGGGGAAGCGCCCCGCAATAACAGGTCTGTGA
>Otu2208
TTTGTCTGGTTAATTGCGATAACGAACGAGACCTTAACCTCTAAATAGTGCCACTAGCAATTTGCTGGCGGGTGCTTCTT
AGGGGGACTATTGACTTGAAGTCGATGGAAGTTTGAGGCAATAACAGGTCTGTGA
>Otu2209
TTTGTCTGGTTAATTCCGTTAACGAACGAGACCTCTAGGTGATGGTTGGATCCGGTCAGCCGCTCAGGCTGTCCCTACAT
AGGATCGTTCCATCCCGACACTCGGTGGGGAGCCGAGGGAAGATGGAGGCAATAACAGGTCTGTGA
>Otu2210
TTTGTCTGGTTAATTGCGATAACGAACGAGATCTTCCCTTGCTAAATAGCCCCACTCGCTTTGGCGGGCGGCAGGCTTCT
TAGAAGGACTATCGGCTTAAGCCGATGGAAGTTGGAGGCAATAACAGGTCTGTGA
>Otu2211
TTTGTCTGGTTAATTCCGTTAACGAACGAGACCTTAACCTGCTAAATAGTTACTTGAACTCTGGTTCATGTTTAACTTCT
TAGAGGGACTATAGACTTTTAGTCTATGGAAGTTTGAGGCAATAACAGGTCTGTGA
>Otu2212
TTTGTCTGGTTAATTCCGATAACGAACGAGACCTTAACCTACTAACTAGATTGACAGGTTAATACATGTCAACGCTTCTT
AGAGGGACTGTCTGGTAAAACCTCAAGGAAGTTTAAGGCAATAACAGGTCTGTGA
>Otu2213
TTTGTCTGGTTAATTCCGATAACGAACGAGACCTTAACCTGCTAAATAGTGAGTATCATTTCTGGGTCGTCTTTCGGGGC
GGGCCAAGAATTGGTATACCCTTTGATCACTTCTTAGAGGGACTATTGACGTCTAGTCAATGGAAGTTTGAGGCAATAAC
AGGTCTGTGA
>Otu2214
TTTGTCTGCTCAATAACAGGTCTGTGA
>Otu2215
TTTGTCTGGTTAATTCCGATAACGAACGAGACCTTAACCTGCTAAATAGTAGCGCGCATTGCTTCTGGCATTGCGTGATT
CATCTACTTCTTAGAGGGACTATTGGCGTCTAGCCAATGGAAGTTTGAGGCAATAACAGGTCTGTGA
>Otu2216
TTTGTCTGGTTAATTGCGGACCGGCTAGCCACGTGAATAACAGGTCTGTGA
>Otu2217
TTTGTCTGGTTAATTCCGTTAACGAACGAGACCTCGACCTACTAAATAGTTCAGTTTAGTGTTTCACACTAGATATGAAA
CTTCTTAGGGGGACTATCGGTGATTAGCCGAAGGAAGTTCGAGGCAATAACAGGTCTGTGA
>Otu2218
TTTGTCTGGTTAATTCCGATAACGAACGAGACCTTGACCTGCTAACTAGTCACAGTAAGTCTTTTTTTGGCTTAACTGGC
TGTACTTCTTAGAGGGACAATCTGTTTCCAGCAGGTGGAAGTTTGAGGCAATAACAGGTCTGTGA
>Otu2219
TTTGTCTGGTTAATTGCAATAAAGGTCTGTGA
>Otu2220
TTTGTCTGGTTAATTCCGTTAACGAACGAGACCTTAACCTGCTAACTAGTCGTCTTTTGTCCAAAAGGATTGACTTCTTA
GAGGGACTATGCGAATCAAGCGCATGGAAGTTTGAGGCAATAACAGGTCTGTGA
>Otu2221
TTTGTCTGGTTAATTCCGTTAACGAACGAGACCTTAGCCTACTAACTAGTCTAGACAATCTTCATTGTTTCAGACTTCTT
AGAGGGACTTTGTGTTTCAAGCACAAGGAAGTTTGAGGCAATAACAGGTCTGTGA
>Otu2222
TTTGTCTGGTTAATTCCGATAACGAGCGAGACCTCAGCCTACTAATTAGATAATCAAATCTACGGATTTGCATTAGCTTC
TTAGAGGGACTATCGGTGTTCAGCCGATGGAGGTTTGAGGCAATAACAGGTCTGTGA
>Otu2223
TTTGTCTGGTTAATTCCGATAACGAACGAGACCTTAACCTGCTAAATAGTTACGCAAACTCAGCCGCTTCCTTCTTCGGG
GGGGAGATGGTGGTTTAGCGGTCAACTTCTTAGAGGGACTATCGGTGTTTAACCGATGGAAGTTTGAGGCAATAACAGGT
CTGTGA
>Otu2224
TTTGTCTGGTTAATTCCGATAACGAACGAGACCTTAACCTGCTAAATAGCCAGGCTGGCTTTTGCTAGTCGCCGGCTTCT
TAGAGGGACTGTTAGTGTTTAGCTGACGGAAGTTTGAGGCAATAACAGGTCTGTGA
>Otu2225
TTTGTCTGGTTAATTCCGTTAACGAACGAGACCCCTGCCTGCTAAATAGTCCAGTTAGTGATTTTCACTGGCCCGGGCTT
CTTAGAGGGACGTGCATTCTTTTAGATGCAGGAAGATAGGGGCAATAACAGGTCTGTGA
>Otu2226
TTTGTCTGGTTATCGTCGGCAGCAATAACAGGTCTGTGA
>Otu2227
TTTGTCTGGTTAATTCCGATAACGAACGAGACTCAAATTTCTTAACTAGATGCCGGCAGGGTTATAGTGTTTGAAGCTTT
GCATACGCTTTTCCTCTAGTATTGTAATGGTTTACTGATTATTATGATATTATGTTAAGTTTGTGATGTAAGTGGAGCTG
TACCTGGTGGTTTGTCTGAACAAGACACTTGCTTCTTAAATGGACAAATTGCGTCTAGCAATACTGAGATTGAGCAATAA
CAGGTCTGTGA
>Otu2228
TTTGTCTGGTTAATTCCGTTAACGAACGAGACTTTGACCTGCTAAATAGGCATCATAGCGTAGGGCTATGACTGTGCTTC
TTAGAGGGACTTTGCGTGTTTAACGCAAGGAAGTTCAAAGCAATAACAGGTCTGTGA
>Otu2229
TTTGTCTGGTTAATTCCGCTAACGGACGAGACCTCTCCTTATTAACTAGTGCGGCTCGCGGCCGTAAGGGTGAAGTGGTG
GAGCTGGTTGGGGCTTCGGTCCTGATTGCTTAGCCATGGATCCTGGCGTGCGGGTCGCTACTTCTTAGGGGTACAATCTG
CGTTTTAGCAGAGGGGAGCTAGAGGCAATAACAGGTCTGTGA
>Otu2230
TTTGTCTGGTTAATTCCGTTAACGAACGAGACCTCGACCTGCTAAATAGTTCGCCTCAAGTTTACTTGGGGACGTTTCAC
TTCTTAGAGGGACTATCGGTGTGTAGCCGATGGAAGTTCGAGGCAATAACAGGTCTGTGA
>Otu2231
TTTGTCTGGTTAATTCCGATAACGAACGAGACCTTGGCTGGGATGAGTATGGCTGGTTGGATGCAAGTCTGACGCAGTCA
GTCTGCCAGGACGATCAGTGACTAACTGATGGAAGTGCGAGGCAATAACAGGTCTGTGA
>Otu2232
TTTGTCTGGTTAATTCCGTTAACGAACGAGACCTCGACCTGCTAAATAGTTCTACTCATTAACATGGGTGGATACTTCTT
AGAGGGACTATCGGTGGTTAGCCGATGGAAGTTCGAGGCAATAACAGGTCTGTGA
>Otu2233
TTTGTCTGGTTAATTCCGTTAACGAACGAGACTTTAACCTGCTAAATAGACACTATAGTCTTTTAGGCTATGGCTGTGCT
TCTTAGAGGGACTTTGCATGACTAATGCAAGGAAGTTTAAAGCAATAACAGGTCTGTGA
>Otu2234
TTTGTCTGGTTAATTCCGTTAACGAACGAGACCTCGACCTGCTAAATAGTTTGAAAAATTCTTTTGAATTTTTTCTCTTT
CTAAACTTCTTAGAGGGACTATCGGTGTGTAGCCGATGGAAGTTCGAGGCAATAACAGGTCTGTGA
>Otu2235
TTTGTCTGGTTAATTCCGATAACGAACGAGACTCTAGCCTACTAAATAGAGAGTGGATTATTAGTCCACTATACTTCTTA
GAGGGACAAGGGGTATATAGCCCCACGAGATTGAGCAATAACAGGTCTGTGA
>Otu2236
TTTGTCTGGTTAATTCCGTTAACGAACGAGACCTTAACCTGCTAAATAGCTAGGCCCACCGCGGTGGGTCGCCAGCTTCT
TAGAGGGACTATTGACGTTTAGTCGATGGAAGTTTGAGGCAATAACAGGTCTGTGA
>Otu2237
TTTGTCTGGTTAATTCCGATAACGAACGAGACCTTGACCTGCTAAATAGACGGGCTGACATTTTGTTGGCTTACTTGTCT
TCTTAGAGGGACTATCAAACGTATAGTTGATGGAAGTTCGAGGCAATAACAGGTCTGTGA
>Otu2238
TTTGTCTGGTTAATTCCGTTAACGAACGAGACCTTAACCTGCTAAATATGTCACTGGTAAACTTCTGCCAAAAACAGTGT
AGATGTTTAAGGGAAAGTTTCGATGGACTCTGACGCATCTATCTGTGGATGATTACCAGGATGTACTTCTTAGAGGGACT
ATCTGTATCAAAGCAGATGGAAGTTTGAGGCAATAACAGGTCTGTGA
>Otu2239
TTTGTCTGGTTAATTCCGATAACGAACGAGACTCTAACCTACTAAATAGACGCGATATTTGTCTGTATTACGTCCTTCTT
AGAGGGACAAGCAGCGTTTAGCTGCACGAGATTGAGCAATAACAGGTCTGTGA
>Otu2240
TTTGTCTGGTTAATTCCGTTAACGAACGAGACCTCGACCTGCTAACTAGTGCACTCGAGCATTCGTGCTCGAGTCGATGC
GCACTTCTTAGAGGGACTATCGGTGTGTAGCCGATGGAAGTTCGAGGCAATAACAGGTCTGTGA
>Otu2241
TTTGTCTGGTTAATTCCGTTAACGAACGAGACTTTGACCTGCTAAATAGACACTACAGTCACGACTGTAGCTGTGCTTCT
TAGAGGGACTTTGCATGTATAATGCAAGGAAGTTCAAAGCAATAACAGGTCTGTGA
>Otu2242
TTTGTCTGGTTAATTCCGATAACGAACGAGACCTTCACGTGCTAAATAGCCCGACCGGCTTTGGCTGGTTGCTGGCTTCT
TAGACGGACTATCAGCGTCTAGCTGATGGAAGTTGGAGGCAATAACAGGTCTGTGA
>Otu2243
TTTGTCTGGTTAATTCCGATAACGAGCGAGACCCACGCCTGCTAACTAGTGGAGTCACTGCACTGTGTCTCCGAGCACTT
CTTAGAGGGATTAGCGGCTTCTAGTCGCATGAAAGTGGGCAATAACAGGTCTGTGA
>Otu2244
TTTGTCTGGTTAATTGCGATAACGAACGAGACCGTGACCTGCTAAATAGCCCGTATTGCTTTGGCAGTACGCTGGCTTCT
TAGAGGGACTATCCGTTTAAACGGATGGAAGTTCGCGGCAATAACAGGTCTGTGA
>Otu2245
TTTGTCTGCTTAATTGCGATAACGAACGAGACCTCGGCCCTTAAATAGCCCAACCCGCATTTGCGGGCTGCTGGCTTCTT
AGGGGGACTATCGGCTCAAGCCGATGGAAGTGCGCGGCAATAACAGGTCTGTGA
>Otu2246
TTTGTCTGGTTAATTCCGACCCACGAGACGCAATAACAGGTCTGTGA
>Otu2247
TTTGTCTGGTTAATTCCGTTAACGAACGAGACCTTAACCTATTAAATAGTTGATTGAACTTGATTTCTAAAATCAAATGT
TCAAGTAACTTCTTAGAGGGACTCTTCACTGAGAGAGTGAATGGAAGTTTGAGGCAATAACAGGTCTGTGA
>Otu2248
TTTGTCTGGTTAATTCCGATAACGAACGAGACCTTAACCTGCTAAATAGCCTGGCTGGCTTTTGCTGGCTGCTGGCTTCT
TAGAGGGACTATCAGCTTAAGCTGACGGAAGTTTGAGGCAATAACAGGTCTGTGA
>Otu2249
TTTGTCTGGTTAATTGCGGACCGGCTAGCCACGTGGGCAGGTCTGTGA
>Otu2250
TTTGTCTGGTTAATTCCGATAACGAACGAGACTCTAGCCTATTAAATAGCGCGCGCCGTCTTCGGCCGGCGCGGCCGCTT
CTTAGAGGGACAAGCGGCGACTCAGCCGCATGAAAGAGAGCAATAACAGGTCTGTGA
>Otu2251
TTTGTCTGGTTAATTCCGATAACGAACGAGACTCTAGCCTACTAAATAGACTGCCGACTCATTTGCGTCGGCAGGACTTC
TTAGAGGGACTGGCGGCGGCTCAGCCGCACGAAAGAGAGCAATAACAGGTCTGTGA
>Otu2252
TTTGTCTGGTTAATTCCGTTAACGAACGAGACCTCAGCCTGCTAAATAGTAGTGTTGACATGTCTGAATGGGTGAAGTGA
TAGAGTTCGGGGTATGGTTCCTTCACGGGAACTGTATTTTGCTCTGTTATGGATCCTTGATTTGTCAACATCATTTTTTA
CTTCTTAGAGGGACTATTAGTGTTTAATTTTTTTTTAGCTAATGGAAGTTTGAGGCAATAACAGGTCTGTGA
>Otu2253
TTTGTCTGGTTAATTGCGATAACGGTCAGTTTTTTTTCTCCCGCTCTTCATTCCTTTGCTAATATGATTTGCAGAACGAG
ACCTTAACCTGCTAAATAGCCCCGCTCGCTCCGGCGGGCGGCAGGCTTCTTAGAGGGACTATCGGCTCAAGCCGATGGAA
GTTTGAGGCAATAACAGGTCTGTGA
>Otu2254
TTTGTCTGGTTAATTCCGTTAACGAACGAGACCTTAACCTGCTAAATAGTTTTGTGTAACCTTGGTTACACAGGCAACTT
CTTAGAGGGACTTTGTGTGTCTAACGCAAGGAAGTTTGAGGCAATAACAGGTCTGTGA
>Otu2255
TTTGTCTGGTTAATTCCGATAACGAACGAGACTCTAGCCTGCTAACTAGGCGTACTTTCGACATCTCAAAGGTCCGCCGG
TCCGGCTCTCGAGTCGTGGCCGCGCGCGATTTTTACTGTCGGCGTACAATCAATTCTTCTTAGAGGGACAGGCGGCTTCA
AGCCGCACGAGAATGAGCAATAACAGGTCTGTGA
>Otu2256
TTTGTCTGGTTAATTCCGATAACGAACGAGACCTTAACCTGCTAACTAGCAACGCCAGTCCTTGCGACTGGTGGTCTGCT
TCTTAGAGGGACTGTCGATGTCTAATCGACGGAAGTTTGAGGCAATAACAGGTCTGTGA
>Otu2257
TTTGTCTGGTTAATTCCGTTAACGAACGAGACCTCGACCTGCTAAATAGTTCGGCAAATCTTCGGATTTGCACTGGACTT
CTTAGAGGGACTATCGGTGGCTAGCCGATGGAAGTTCGAGGCAATAACAGGTCTGTGA
>Otu2258
TTTGTCTGGTTAATTCCGATAACGAACGAGACCTTACCCGGCTAAGTAGGCGGGCGGACGAGAGTCGGCGGCGCGTTCTT
AGAGGGACAGGCCACGGGTAGTGGCAGGAGGTGCGAGGCAATAACAGGTCTGTGA
>Otu2259
TTTGTCTGGTTAATTCCGATAACGAACGAGACCTTAACCTGCTAAATAGCCAGGCCGGCTGCGGCTAGCCTCTGGCTTCT
TAGAGGGACTGTCGGCGTCTAGCCGACGGAAGTTTGAGGCAATAACAGGTCTGTGA
>Otu2260
TTTGTCTGGTTAATTCCGTTAACGAACGAGACCTCAGCCTGCTAAATAGTTACGAGAACCTTCTACTCGGGTGAAGCTAG
TAACAGTGGTGGTGGCTTCGGCTACTGCCTCTTTGCTAGTGGATCCTTGATGAGTTCGCGGATACACTTCTTAGAGGGAC
TATTCGAATCTAGCGAATGGAAGTTTGAGGCAATAACAGGTCTGTGA
>Otu2261
TTTGTCTGGTTAATTCCGAGCTCGGATCCAGTACCCTTCACAATAACAGGTCTGTGA
>Otu2262
TTTGTCTGGTTAATTCCGTTAACGAACGAGACCTCAACCTACTAATTAGTCCAGCGAATCTTCGGCTTCGTCTGAACTTC
TTAGAGGGACTATTGGTGTGTCAAGCCAATGGAGGTTTGAGGCAATAACAGGTCTGTGA
>Otu2263
TTTGTCTGCTTAATTGCGATAACGAACGAGACCTTGACCTGCTAAATAGCCAGCCTGACTTTTGTTGGGCGCCGGCTTCT
TAGAGGGACTATCGGCTCAAGCCGATGGAAGTTTGAGGCAATAACAGGTCTGTGA
>Otu2264
TTTGTCTGGTTAATTCCGATAACGAACGAGACCTTAACCTGCTAACTAGTGACTATCAAGTTTGGTTCCAATCAAAGGTA
AGAGGGGTTATTGTTTCTTTTAGAGGCAGTGATCACTTTTACCTTGGTTCCAAAAGGCTTGGTATTTTTGTCACTTCTTA
GAGGGACTATTGACGTCTAGTCAATGGAAGTTTGAGGCAATAACAGGTCTGTGA
>Otu2265
TTTGTCTGGTTAATTCCGATAACGAACGAGACCTCAGCCTGCTAACTAGTCAGACGAACCGTCTGTACGGGTGAAGGGCG
AGCACGGCTCGGAGCTTGCCTCGGCAGGCTCTCCTGCTCGCTTGGATCCTTGATGTGTTCGTTGCCGTACTTCTTAGAGG
GACTACTGGTATCTAATCAGTGGAAGTTTGAGGCAATAACAGGTCTGTGA
>Otu2266
TTTGTCTGGTTAATTGCAATAATAGGTCTGTGA
>Otu2267
TTTGTCTGGTTAATTCCGATAACGAACGAGACTCTAGCCTACTAAATAGACGTATTTCCGTCATTCCAAAGGTCGGGCCT
CGGTCCGATTTTTACTGGCGGCGTACGAAACTCTCTTCTTAGAGGGAAAGGTGGCTCCTAGCCGCACGAGATTGAGCAAT
AACAGGTCTGTGA
>Otu2268
TTTGTCTGGTTAATTCCGTTAACGAACGAGACCTTAGCCTACTAACTAGTCGATCCAATCTCAAGTTGGTTCCGACTTCT
TAGAGGGACTTTGTGACTAAACACAAGGAAGTTTGAGGCAATAACAGGTCTGTGA
>Otu2269
TTTGTCTGGTTAATTCCGTTAACGAACGAGACCTCGACCTGCTAAATAGATCGGCGAATCCCTTGTGGATTCGTGCGTGT
CTTCTTAGAGGGACTATCGGTGCGTAGCCGATGGAAGTTCGAGGCAATAACAGGTCTGTGA
>Otu2270
TTTGTCTGGTTAATTCCGTTAACGAACGAGACCTTAACCTGCTAACTAGTTACACGAACCTTTGGTTGGTGGCTAACTTC
TTAGAGGGACTATCGGTGGTAAATCGATGGAAGTTTGAGGCAATAACAGGTCTGTGA
>Otu2271
TTTGTCTGGTTAATTCCGATAACGATCGAGATTCTAGCCTACTAAATAGACGCCCCGGTCCTACACGCCGGGCGGTCTTC
TTAGAGGGACAAGCGGCGTTTAGCCGCACGAGACGGAGCAATAACAGGTCTGTGA
>Otu2272
TTTGTCTGGTTAATTCCGTTAACGAACGAGACCTCAGCCTGCTAACTAGTCACATGAATGGCTCCGCCATTCATGGCTGT
ACTTCTTAGAGGGACTACCATGGTCGCACATGGTGGAAGTTTGAGGCAATAACAGGTCTGTGA
>Otu2273
TTTGTCTGGTTAATTCCGATAACGAACGAGACCTTAACCTGCTAAATAGACTGACGAACCTTTGGTTGGTTTAGTCTTCT
TAGAGGGACTATCTGTGTTTAACAGATGGAAGTTTGAGGCAATAACAGGTCTGTGA
>Otu2274
TTTGTCTGGTTAATTGCGGAGCAATAACAGGTCTGTGA
>Otu2275
TTTGTCTGGTTAATTCCGATAACGAACGAGACCTTAACCTGCTAAATAGTCACGTCAACTTTGGTTGGCGGTTTTCAATG
ACTTCTTAGAGGGACTACGAATGTTACAATTCGTGGAAGTTTGAGGCAATAACAGGTCTGTGA
>Otu2276
TTTGTCTGCTCATTTGCGGACCGGCTAGCCACGTGGGCGGCAATAACAGGTCTGTGA
>Otu2277
TTTGTCTGGTTAATTCCGATAACGAACGAGACTCTAGCCTGCTAACTAGTGTAGCTCTTGTGATAGGGTTTACACTTCTT
AGAGGGACAAGTGGCGTTTAGCCACACGAAATTGAGCAATAACAGGTCTGTGA
>Otu2278
TTTGTCTGCTTCGTCGGCAATAACAGGTCTGTGA
>Otu2279
TTTGTCTGGTTAATTCCGTTAACGAACGAGACCTTAACCTGCTAAATAGCCACACTTGCCCTAGGCAGGTGGCCGGCTTC
TTAGAGGGACTATTTGTGTTTAATGAATGGAAGTTTGAGGCAATAACAGGTCTGTGA
>Otu2280
TTTGTCTGGTTAATTCCGTTAACGAACGAGACCTCAGCCTGCTAAATAGTAGTGTTGACATGTCTAAATGGGTGAAGTGG
TGGAGTTCGGGGTATGGTTCTTCGGAACTGTATTCTGCTCTGCTATGGATCCTTGATTTGTCAACATCAATTTTTTACTT
CTTAGAGGGACTATTAGTGTTTAATTTTTTTTTAGCTAATGGAAGTTTGAGGCAATAACAGGTCTGTGA
>Otu2281
TTTGTCTGGTTAATTCCGTTAACGAACGAGACCTCGACCTGCTAAATAGTTGAGCCAAAGGTTCGCCTTTGGTTTCAACT
TCTTAGAGGAACTGCTGCCGTTCTAGGCAGAGGAAGTACGAGGCAATAACAGGTCTGTGA
>Otu2282
TTTGTCTGGTTAATTCCGTTAACGAACGAGACCTTAACCTGCTAAATAGTCACGCTAACTTTTGTTGGTGTTTGACTTCT
TAGAGGGACTATGGACGTTTAGTTCATGGAAGTTTGAGGCAATAACAGGTCTGTGA
>Otu2283
TTTGTCTGGTTAATTCCGTTAACGAACGAGACCTCAGCCTGCTAACTAGCTACGCGGAGGTTCCCCTCCGTGGCTAGCTT
CTTAGAGGGACTATGGCCGTTTAGGCCAAGGAAGTTTGAGGCAATAACAGGTCTGTGA
>Otu2284
TTTGTCTGGTTAATTCCGATAACGAACGAGACCTTAACCTGCTAAATAGTGAGTATCATTTCTGGTCCCACCCCCCTCAC
TCCTCTTTCGGGAGGGGGGAGGGGGGAAGGCTATGAATTGGTATAAAAATTTTTTGAATCACTTCTTAGAGGGACTATTG
ACGTCTAGTCAATGGAAGTTTGAGGCAATAACAGGTCTGTGA
>Otu2285
TTTGTCTGGTTAATTCCGATAACGGACGAGACTTAAACTTGCTGAAATACAACGAGGACAACACCAGCGAACGGTGGGGA
GGCTTTGAACAATAACAGGTCTGTGA
>Otu2286
TTTGTCTGGTTAATTCCGATAACGAACGAGACTCTGGCCTGCTAAATAGTACGCTGGTATCCGTCCCTTCTGGGGCTTCC
GCCAGTGCCGACTTCTTAGAGGGATTCGCTGTCTTCAAACAGCACGAAATAGAGCAATAACAGGTCTGTGA
>Otu2287
TTTGTCTGGTTAATTCCGTTAACGAACGAGACCACGACCTGCTAAATAGTTCGACCTAGGGTTTACTCTAGGTACGTGAC
TTCTTAGAGGGACTATCGGTGTGTAGCCGATGGAAGTTCGTGGCAATAACAGGTCTGTGA
>Otu2288
TTTGTCTGGTTAATTGGGTGTTTGCAATAACAGGTCTGTGA
>Otu2289
TTTGTCTGGTTAATTCCGATAACGAACGAGACTCTCTCCTACTAAATAGTTTCATGATTTTCAAGTCATGTAGACTTCTT
AGAGGGATAAGCGGTGTTTAACCGCACGAGATTGAGCGATAACAGGTCTGTGA
>Otu2290
TTTGTCTGGTTAATTCCGATAACGAACGAGACCTTAACCTGCTAAATAGCTACGCTTTGCTTTTGCAAGGTGGACAGCTT
CTTAGAGGGACTGCTAATGTCTAATTAGCGGAAGTTTGAGGCAATAACAGGTCTGTGA
>Otu2291
TTTGTCTGGTTAATTCCGTTAACGAACGAGACCTCGGCCTGCTAAATAGTGCTCTGAATTCTTCGGGATTCAGCGGTGCT
TCTTAGAGGGACTATCGGTGACTAGCCGACGGAAGTTCGAGGCAATAACAGGTCTGTGA
>Otu2292
TTTGTCTGGTTAATTGCAATAACAGGTCTGTA
>Otu2293
TTTGTCTGGTTAATTGCGATAACGAACGAGATTTCCAGTCTTTGTTCTGCGGTGGCCTTCACTAGCGGCTTCGGCTGCTG
GCTGCGGGCTGTCGTAGACTAAGGCTACAGACAGCATTAAAGCTGTACGAGAGGGAGCAATAACAGGTCTGTGA
>Otu2294
TTTGTCTGGTTAATTCCGTTAACGAACGAGACCTCAGCCTGCTAAATAGTGATGCGAACGCTTAGTTCGTAGACTGCTTC
TTAGAGGGACTATGTGTGTTGAGCACGTGGAAGTTTGAGGCAATAACAGGTCTGTGA
>Otu2295
TTTGTCTGGTTAATTCCGTTAACGAACGAGACCGCTGCCTGCTAAATAGCTCGGTGAGTGATTTTCACTGACTTGAGCTT
CTTAGAGGGACGTGCATTTTTTTAGATGCAGGAAGATAGCGGCAATAACAGGTCTGTGA
>Otu2296
TTTGTCTGGTTAATTCCGTTAACGAACGAGACCTCGACCTGCTAAATAGTTCGACAAAGGATTTCTCCTTTGCTTGTGAC
TTCTTAGAGGGACTATCGGTGTGTAGCCGACGGAAGTTCGAGGCAATAACAGGTCTGTGA
>Otu2297
TTTGTCTGGTTAATTCCGATAACGAACGAGACTCTAGCCTGCTAAATAGTCGCATCCGGTATGTTCTGTGCTACCGGCGA
CCACAAATCTTCTTAGAGGGACAGGCGGCTTCTAGCCGCACGAGATTGAGCAATAACAGGTCTGTGA
>Otu2298
TTTGTAGATGTGTGCAATAACAGGTCTGTGA
>Otu2299
TTTGTCTGGTTAATTCCGTTAACGAACGAGACCTCGACCTGCTAAATAGTTCGACAAAGGATCTTCCTTTGATTGTGACT
TCTTAGAGGGACTATTGGTGTGTAGCCAACGGAAGTTCGAGGCAATAACAGGTCTGTGA
>Otu2300
TTTGTCTGGTTAATTCCGATAACGAACGAGACCTTATTCTGCTAATTAGCTGGGCCAACTTTTTAGTTGGTGGTATTTAG
CCTTCGGGTTAACCAGCTTCTTAGAGAGACTACTGAATACAATTCAGGGGAAGTTTTAGGCAATAACAGGTCTGTGA
>Otu2301
TTTGTCTGGTTAATTCCGATAACGAACGAGACTCTAGCCTGCTAAATAGACGGGCGATCCCATTGTGGGTCGATCCGATC
ATCGCTTCTTAGAGGGACAAGTGGCGTTCATAGCCACGCGAAATTGAGCAATAACAGGTCTGTGA
>Otu2302
TTTGTCTGGTTAATTCCGATAACGAACGAGACTCTGGCCTACTAAATAGACGTTGGATCCCTTTGTGGGTTCTTCGTAGC
TTCTTAGAGGGACGGGCAGCGTTTAGCTGCACGAGATTGAGCAATAACAGGTCTGTGA
>Otu2303
TTTGTCTGGTTAATTCCATCTGACGCTCAATAACAGGTCTGTGA
>Otu2304
TTTGTCTGGTTAATTCCGATAACGAACGAGACCTTACCCTGCTAAATAGCCAGGCTGGCTCTTAGTTGGCTGGTCGATTG
GCTTCTTAGAGGGACTGTCGGCGTCTAGCTGACGGAAGTTTGAGGCAATAACAGGTCTGTGA
>Otu2305
TTTGTCTGGTTAATTGCGATAACGAACGAGACCTCAACCTGCTAAATAGCCCGTATTTCTTTGGCAGTACGCCGGCTTCT
TAAAGGGACTATCGGCTCAAGCCGATGGAAGTTCGAGGCAATAACAGGTCTGTGA
>Otu2306
TTTGTCTGGTTAATTCCGATAACGAACGAGACCTTAACCTGCTAACTAATCTGAACCATATCATGGGGCATGATTTCTTA
GAGGGACTATGCAGCGTTGAGCGCATGGAAGTTTGAGGCAATAACAGGTCTGTGA
>Otu2307
TTTGTCTGGTTAATTCCGATAACGAACGAGACTCTAGCCTACTAAATAGCGAGCGGATCTATCCGATCTGCCGCGCTTCT
TAGAGGGACAAACGGCGCTTAGCCGTACGAAATTGAGCAATAACAGGTCTGTGA
>Otu2308
TTTGTCTGGTTAATTCCGATAACGAACGAGACCTCATCCTACCATTTACCATCTGGTATCATGGGACTAGTCACGCCATC
AACGTGGCTGTAAGAAGAGGCAATAACAGGTCTGTGA
>Otu2309
TTTGTCTGGTTAATTGCGATAACGAACGAGACCTTAACCTGCTAACTAGCCCAGATTGCTTCGGCAGCTTGCTGGCTTCT
TAGAGGGACTATCGGCTCAAGCCGATGGAAGTTTGAGGCAATAACAGGTCTGTGA
>Otu2310
TTTGTCTGGTTAATTCCGATAACGAACGAGACCTTAACCTGCTAAATAGACATGCCGGCTTTGGCTGGCAGCTGTCTTCT
TAGAGGGACTTTTGGCGTTTAGCCAAAGGAAGTTTGAGGCAATAACAGGTCTGTGA
>Otu2311
TTTGTCTGGTTAATTCCGTTAACGAACGAGACCTTAACCTGCTAAATATGCCGCGCTAACCCGTCCATCAAAACCCATGC
GTGGCTCACGCGGTCCGCTGCAGGACAGTGCCGCCTCGCGGTGGTGCTGTTCTGCCGGCAGGGCCCGGGCTCGTGTGGGC
GGTAGGGTTCGGCGTCCGTGCTTCTTAGAGGGACTGCTGCGCGCCTAGCCAGCGGAAGTTTGAGGCAATAACAGGTCTGT
GA
>Otu2312
TTTGTCTGGTTAATTCCGTTAACGAACGAGACCTCGACCTACTAAATAGTCTGGTCTATCTTCGGATAGGCACGGCACTT
CTTAGAGGGACTATCGGTGTTTAGCCGAAGGAAGTTCGAGGCAATAACAGGTCTGTGA
>Otu2313
TTTGTCTGGTTAATTCCGATAACGAACGAGACTCTAGCCTACTAAATAGTGCACGGATCTGAGTTCGATGCACTTCTTAG
AGGGACAAGGGGTATCTAGCCCCACGAGATTGAGCAATAACAGGTCTGTGA
>Otu2314
TTTGTCTGGTTAATTCCGATAACGAACGAGACCTTAACCTGCTAAATAGTCCGGCCGGCTTTTGCTGGTCGCAGACTTCT
TAGAGGGACTGTTAGCGTCTAGTCGACGGAAGTTTGAGGTAATAACAGGTCTGTGA
>Otu2315
TTTGTCTGGTTAATTCCGTTAACGAACGAGACCTCGACCTACTAAATAGTCAGTCGTACTCTTTGGGTAAGGCGGACTTC
TTAGAGGGACTATCGGTTGTTAGCCGATGGAAGTTCGAGGCAATAACAGGTCTGTGA
>Otu2316
TTTGTCTGGTTAATTCCGTTAACGAACGAGACTTTGACCTGCTAACTAGACATTGTAGCGTATAGCTGTAGCTGTTCTTC
TTAGAGGGACTTTGTGTGTTTAATGCAAGGAAGTCCAAAGCAATAACAGGTCTGTGA
>Otu2317
TTTGTCTGGTTAATTGCGATAACGGTACGTTATTGATAGGGTCTACCCACTATTTTTACAGGGTGCTAACTTTTTTTTCA
CAGAACGAGACCTTAACCTGCTAAATAGCCCTGCTCACTTTGGTGGGCAGCAGGCTTCTTAGAGGGACTATCGGCTCAAG
CCGATGGAAGTTTGAGGCAATAACAGGTCTGTGA
>Otu2318
TTTGTCTGGTTAATTCCGTTAACGAACGAGACCTCGACCTGCTAAATAGTTCGGCGAAGGCTTCGGTCTTTGTACGTGAC
TTCTTAGAGGGACTATCGGTGCTTTAGCCGAAGGAAGTTCGAGGCAATAACAGGTCTGTGA
>Otu2319
TTTGTCTGGTTAATTCCGTTAACGAACGAGACCTGGGCTCCTAACGGGGCCCGGTACTTTGCCGGCGCCCCTCTTAGGAG
GACTAGCTGCGTCAAGCAGCAGGAAGTCCAGGCAATAACAGGTCTGTGA
>Otu2320
TTTGTCTGGTTAATTCCGTTAACGAACGAGACCTTAACCTGCTAACTAGTCGCCTGTCAACTCTTGCTTGGCCGACTTCT
TAGAGGGACTTGCCACGCTTAGTGGCAGGAAGTTTGAGGCAATAACAGGTCTGTGA
>Otu2321
TTTGTCTGGTTAATTCCGTTAACGAACGAGACCTTAACCTGCTAAATAGTTGCACGAAACTTATGTTTCGTGATTAACTT
CTTAGAGGGACTTTGCGAGTCTATCGCAAGGAAGTTTGAGGCAATAACAGGTCTGTGA
>Otu2322
TTTGTCTGGTTAATTGCGTGGGCAGATGTGCAATAACAGGTCTGTGA
>Otu2323
TTTGTCTGGTTAATTGCTTGGCAGAAGAGGCTAACAGGTCTGTGA
>Otu2324
TTTGTCTGGTTAATTCCGTTAACGAACGAGACCTTAACCTGCTAAATAGTTAGGCTAACCTTGGTTGGCCGTCAACTTCT
TAGAGGGACTATTGACGTTTAGTCAATGGAAGTTTGAGGCAATAACAGGTCTGTGA
>Otu2325
TTTGTCTGGTTAATTCCGTTAACGAACGAGACCTTAACCTACTAAATAGTCATGCAAACCCTTCTAAACAAACCACTGGG
GTAGCTTCTTGGTCATCCTACGGGGTGGCTGAAGGTTGCTTTGGTGGCGGATGGGTTTGTAGAAGTACTTCTTAGAGGGA
CTATTCGTATCTAGCGAATGGAAGTTTGAGGCAATAACAGGTCTGTGA
>Otu2326
TTTGTCTGGTTAATTCCGATAACGAACGAGACCTTAACCTGCTAACTAGTGACTACCAGGTTTGGTTCCAATCAAAGGTA
GAAGGATTGGATGACATTCCTTTCGGGGGGTGTTGTTTAGTTCTTTTATCTTGGTTCCAAAAGACTTGGTATTCTTGTCA
CTTCTTAGAGGGACTATTGACGTCTAGTCAATGGAAGTTTGAGGCAATAACAGGTCTGTGA
>Otu2327
TTTGTCTGGTTAATTCCGATAACGAACGAGACTCTAGCCTGCTAAATAGCTCGCCGATCTCTCTCGGGAGGTCGACGCTA
GCTTCTTAGAGGGACAAGTGGCGCTTTCAACAAGCCACACGAAATTGAGCAATAACAGGTCTGTGA
>Otu2328
TTTGTCTGGTTAATTCCGATAACGCACGAGACCCCAGCCGATAGTTTACGGGTTTGTCGTCCCTCCGGGGACGCCAAACG
AGTCACCGTGCTTGCTCTCGCAAGTGCGATGGCTCTACCGAACACAACCTATCGGGATCGCACGCGTACACTAGCGTGAT
GAAAGGTGGGGCTATAACAGGTCTGTGA
>Otu2329
TTTGTCTGGTTAATTCCGATAACGAACGAGACTCTAGCCTGCTAACTAGGCGTATTTTCGACATCTTAAAGGTCCGCCGG
TCCAGCTTTCGGGTTGTGATCGTGCGCGATTTTTACTGTCGGCGTACAATTAATTCTTCTTAGAGGGACAGGCGGCTTCT
AGCCGCACGAGATTGAGCAATAACAGGTCTGTGA
>Otu2330
TTTGTCTGGTTAATTCCGATAACGAACGAGACCCGAGGTGCTAACTAGCCGCGGCCATTTTGCGATGGCTCTGCGGCTTC
TTAGTGCGACAACCTGCTTCTAGCAGGGGGACGCGTCGGGCAATAACAGGTCTGTGA
>Otu2331
TTTGTCTGGTTAATTCCGATAACGAACGAGACTCAAATATATTAAATAGATGCTTTCAGGATTATGGTGTTGAAGCTTGC
ATAGCCTTCGTTCATGAATACAGTAAAATGTACGAGTGTTTGAATGTGTTTATGTAAGTGGAGCCGTACCTGTTTGTTTG
TCCCATTATAAGGACACTAGCTTCTTAAATGGACAAATTGCGTCTAGCAATAATGAGATTGAGCAATAACAGGTCTGTGA
>Otu2332
TTTGTCTGGTTAATTCCGATAACGAACGAGACCTTAACCTGCTAAATAGTGACGCGAATTTTTGGATTTGCGGGTTTACT
TCTTAGAGGGACTGCGGGCGTTTAGCTCGCGGAAGTTTGAGGCAATAACAGGTCTGTGA
>Otu2333
TTTGTCTGGTTAATTCCGTTAACGAACGAGACGTCAGCCTGCTAAATAGTCAGTCGTAGAGGAATCTACGTATTCTGACT
TCTTAGAGGGACTATCGGTGGTTAGCCGATGGAAGCTTGACGCAATAACAGGTCTGTGA
>Otu2334
TTTGTCTGGTTAATTGTGTATAATAACAGGTCTGTGA
>Otu2335
TTTGTCTGGTTAATTCCGTTAACGAACGAGACCTCCGCCTGCTAATTAGTGCCGCTAATGCTTGCATTGGCGTGTATTCT
TCTTAGAGGGACTTTTGGTGACTAACCAAAGGAAGTTGGAGGCAATAACAGGTCTGTGA
>Otu2336
TTTGTCTGGTTAATTGCGATAACGAACGAGACCTTAACCTACTAAATAGCCCGATCAGCTTTTGCTGGTTGCTGGCTTCT
TAGAGGGACTATCGGCTCAAGCCGATGGAAGTTTGAGGCAATAACAGGTCTGTGA
>Otu2337
TTTGTCTGGTTAATTCCGTTAACGAACGAGACCTTAGCCTACTAACTAGTCGTTTCAATCTTTATTGATGCCGACTTCTT
AGAGGGACTTTGTGAGCAAACACAAGGAAGTTTGAGGCAATAACAGGTCTGTGA
>Otu2338
TTTGTCTGGTTAATTCCGTTAACGAACGAGACCTCAGCCTGCTAAATAGCTACGCTCAGGCAATCTGGGTGGCCAGCTTC
TTAGAGGGACTATCGGTGTCTAACCGATGGAAGTTTGAGGCAATAACAGGTCTGTGA
>Otu2339
TTTGTCTGGTTAATTCCGATAACGAACGAGACTCTAGCCTGCTAACTATGCTGGATCAGGCTTCGGTCTGGTCTTTCAGC
TTCTTAGAGGGACAAATGGCGCTTTTTCAAAGCCATACGAAATTGAGCAATAACAGGTCTGTGA
>Otu2340
TTTGTCTGGTTAATTCCGTTAACGAACGAGACCTCGTGGCGATGGTTGTGAGTCCATATCCTCGGATATCTGGTACTCAG
TCCCATCCCGACACTCGGTGGGGAGCCGAGGGAAGATCGAGGCAATAACAGGTCTGTGA
>Otu2341
TTTGTCTGGTTAATTCCGTTAACGAACGAGACCTCGTCTTGCTAAATAGCTTTTGCTACTCTTTGGGTATTGAGAGCTTC
TTAGAGGGACTATCGGATCGAAGCCGAAGGAAGTTCGAGGCAATAACAGGTCTGTGA
>Otu2342
TTTGTCTGGTTAATTCCGTTAACGAACGAGACCTTAACCTGCTAACTAGTCGCCGCGTGAACAACGTGGTTGACTTCTTA
GAGGGACTATGCGTTCAAGCGCATGGAAGTTTGAGGCAATAACAGGTCTGTGA
>Otu2343
TTTGTCTGGTTAATTCCGATAACGGACGAGACCTCGATCTACTAACTAGTGAACATAAACGTCTACCGGGTGAAGGCCTA
GTGCTGGGCGGCAGCTTGCTGTCGTTTACTCTGGGTTGGATCCTTGATGATTTGAGTAAACTTCTTAGAGAGACAATCAA
GGTTTACTTGAAGGAAGTGAGGCAATAACAGGTCTGTGA
>Otu2344
TTTGTCTGGTTAATTCCGATAACGAGCGAGACTCTAGCCTACTAAATAGTTGCGGGATTATTCATTGTCCCAGTAGCTTC
TTAGAGGGATTTTCGGTGTTTAGCCGCACGAGATTGAGCAATAACAGGTCTGTGA
>Otu2345
TTTGTCTGGTTAATTCCGATAACGAACGAGACCTCATCCTACTATTTACCTCTTTGGTATCATGGGACTAGTCACGCCAT
CAACGTGGCTGTAAGAAGAGGCAATAACAGGTCTGTGA
>Otu2346
TTTGTCTGGTTAATTGCCAATACAGGTCTGTGA
>Otu2347
TTTGTCTGGTTAATTCCGATAACGAACGAGACTCTAGCCTACTAAATAGAACATCAGCTTACATACGCTGATGGTATCAT
TAACTTCTTAGAGGGACAGGCGGCGTTTCAGCCGCACGAAACAGAGCAATAACAGGTCTGTGA
>Otu2348
TTTGTCTGGTTAATTCCGTTAACGAACGAGACTTTGACCTGCTAAATAGACATCATAGTGTAAAGCTATGACTGTTCTTC
TTAGAGGGACTTTGCGTGTTTAACGCAAGGAAGTTCAAAGCAATAACAGGTCTGTGA
>Otu2349
TTTGTCTGGTTAATTCCGATAACGAACGAGACCTTAACCTGCTAAATAGTGGCTGCCATGTTTGGTTCCAAACAAAAGGT
TCTTGAGTTTTTCTCTTCTTTCACGAGGGGAGGGAGGTTCGGGAGCCTTTGGTTCCAAAAGACTTGGTATTTTTGCCACT
TCTTAGAGGGACTATTGACGTCTAGTCAATGGAAGTTTGAGGCAATAACAGGTCTGTGA
>Otu2350
TTTGTCTGGTTAATTCCGATAACGAACGAGACCTTAACCTGCTAAATAGTCGACCCTGGTTTTACCAGGATCCTGACTTC
TTAGAGGGACTATCGGTGTTTAACCGATGGAAGTTTGAGGCAATAACAGGTCTGTGA
>Otu2351
TTTGTCTGGTTAATTGCGGGAGATGTGCAATAACAGGTCTGTGA
>Otu2352
TTTGTCTGGTTAATTGCGGACCTGTTATTGTCGTCGGCAGCGTCAGATGTGTATAACAGGTCTGTGA
>Otu2353
TTTGTCTGCTTTCGTCGGCAGCAATAACAGGTCTGTGA
>Otu2354
TTTGTCTGGTTAATTCCGTTAACGAACGAGACCTCAGCCTGCTAAGTAGGGGCGGCGGCAACCAGGGTCAAACCTGGTGC
CTGCCTGTCAACAAAAAACGGCTCAGGGGCAACTCTGAGTCGCCTTCTTAGAGGGACTATTTGTGTTTAACGAATGGAAG
TTTGAGGCAATAACAGGTCTGTGA
>Otu2355
TTTGTCTGGTTAATTCCGTTAACGAACGAGACCTTAACCTGCTAAATAGGGTCAGGAATTTTTTATTAATTCCTGAACCA
CTTCTTAGAGGGACTTTGCGTGATTAACGTAAGGAAGTTTGAGGCAATAACAGGTCTGTGA
>Otu2356
TTTGTCTGGTTAATTCCGTTAACGAACGAGACTTTGACCTGCTAAATAGACACTATAGCTTTTGCTATAGCTGTGCTTCT
TAGAGGGACTTTGCATGTCGAATGCAAGGAAGTTCAAAGCAATAACAGGTCTGTGA
>Otu2357
TTTGTCTGGTTAATTCCGTTAACGAACGAGACCTTGACCTGCTAAATAGTCGCACGAATCTTTTGATTCGTGATAGACTT
CTTAGAGGGACTTTGCGTGTCTAACGCAAGGAAGTTTGAGGCAATAACAGGTCTGTGA
>Otu2358
TTTGTCTGGTTAATTCCGATAACGAACGAGACCTTAACCTGCTAAATAGTCCCATGAACTTTGGTTCATGGCTGACTTCT
TAGAGGGACTATCGACGTTTAGTCGATGGAAGTTTGAGGCAATAACAGGTCTGTGA
>Otu2359
TTTGTCTGGTTAATTCCGATAACGAACGAGACCTTAACCTGCTAAATAGTAGGGCTAACTATTTTAGTTGGCAATTTTTG
GTCTACTTCTTAGAGGGACTATAGACGTTTAGTCTATGGAAGTTTGAGGCAATAACAGGTCTGTGA
>Otu2360
TTTGTCTGGTTAATTCCGTTAACGAACGAGACCTTTTGGGGTGGTTAGGGCCGCGAATCCGCGAGGATTGCGCCGGCGCT
TCCTACTCCGACTATCGGTGTATTTTAAGATTGAAACCGAGGGAAGGTAAAGGCAATAACAGGTCTGTGA
>Otu2361
TTTGTCTGGTTAATTCCGATAACGAACGAGACTCTAGCCTACTAAATAGTCGTCAAATTTCGAGTTTGACGTACTTCTTA
GAGGGACAAGGGGTATATAGCCCCACGAAATTGAGCAATAACAGGTCTGTGA
>Otu2362
TTTGTCTGGTTAATTCCGTTAACGAACGAGATCTTAATTAGATTTTCGGAGGGTGTGTTTAGGCACATCTCATTACTCCG
TATTCTAAGACTATTTGTGATTCATATATTTAATAACCTAACAAATTGAAGATTGAGGCAATAACAGGTCTGTGA
>Otu2363
TTTGTCTGGTTAATTGCGATAACGAACGAGACCCTTACCTGCTAAATAGTCGCCTCGGCCACGGCCGGGCATAGTTTTGG
ACTAGCGACTTCTTAGAGGGACCGGAGGCTGCAAGCTTCAGGAGGCCGGGGGCAATAACAGGTCTGTGA
>Otu2364
TTTGTCTGGTTAATTCCGATAACGAACGAGACTCTGGCCTATTAAATAGACGATGTATTAAAAAGTATATCGTACTTCTT
AGAGGGACAAGCGGCGTCTAGCCGCATGAAATAGAGCAATAACAGGTCTGTGA
>Otu2365
TTTGTCTGGTTAATTCCGTTAACGAACGAGACCTCAACCTACTAAATAGTGTGGCCAAATACCAGTATAGGTGAAGGGTA
TGGAGTCGGGTGGGCTTCGGTTTGCTTGCTCTGTATTTGGATCCTTGGTACTTTGGCAAGTTATCTTCTTAGAGGGACTA
TTTGTCGTTTAGCGAATGGAAGAGTGAGGCAATAACAGGTCTGTGA
>Otu2366
TTTGTCTGGTTAATTCCGTTAACGAACGAGACCTCGACCTGCTAACTAGTACTTTCAAATGCTTCTGTGTTTGGTATGTG
ACTTCTTAGAGGGACTATCGGTGTGTAGCCGATGGAAGTTCGAGGCAATAACAGGTCTGTGA
>Otu2367
TTTGTCTGGTTAATTCCGTTAACGAACGAGACTTTGACCTGCTAAATAGGCACTATAGTTTTATACTATGGCTGTGCTTC
TTAGAGGGACTTTGCGTGTCTAACGCAAGGAAGTTCAAAGCAATAACAGGTCTGTGA
>Otu2368
TTTGTCTGGTTAATTCCGTTAACGAACGAGACCTCGACCTACTAAATAGTTCTGGAAATCCTCGGATTTCATGTGTAACT
TCTTAGAGGGACTATTGGTGTGTAGCCGATGGAAGTTCGAGGCAATAACAGGTCTGTGA
>Otu2369
TTTGTCTGGTTAATTCCGATAACGAACGAGACTCTAGCCTGCTAACTAGTGATCCTCTCTTGTTGGAGGTTCCACTTCTT
AGAGGGACAAGTGGCTTTTAGCCACGCGAAAGTGAGCAATAACAGGTCTGTGA
>Otu2370
TTTGTCTGGTTAATTCCGATAACGAACGAGACCTTGACCTACTAACTAGTGGGTGATATTGAAAGATAACATTGGGACTT
CTTAGAGGGACTGACCATGTTTAATGGTCGGAAGTGCGAGGCAATAACAGGTCTGTGA
>Otu2371
TTTGTCTGGTTAATTGCGATAACGGTGAGTTTGATCCGTCAAATGTTTTATCTTTGGTTCCCCTTACTAACTTGATCCCC
TAGAACGAGACCTTAACTTGCTAAATAGCCCCACCCGCTTTGGCGGGCGGCAGGCTTCTTAGAGGGACTATCGGCTCAAG
CCGATGGAAGTTTGAGGCAATAACAGGTCTGTGA
>Otu2372
TTTGTCTGGTTAATTCCGATAACGAACGAGACCTTGACCTGCTAATTAGTTGCGATCAGTAACCCACATGTTGGGATGTG
CTGGTTTGTAGCTTCTTAGAGGGACTAGTCGTTTCTAAGCGACAGGAAGTTCGAGGCAATAACAGGTCTGTGA
>Otu2373
TTTGTCTGGTTAATTCCGTTAACGAACGAGACCTCGACCTGCTAAATAGCTCGGCGAAAGCGTCAGCTTTTGTACGTGGC
TTCTTAGAGGGACTATCGGTGCTTTAGCCGAAGGAAGTTCGAGGCAATAACAGGTCTGTGA
>Otu2374
TTTGTCTGGTTAATTCCGATCACGAACGAGACCTTTTCCTGCTAAATAGCCAGGCTGGCTTTGGCTGGTCGTCGGCTTCT
TAGAGGGACTGTCAGCATCTAGCTGATGGAAGTTTGAGGCAATAACAGGTCTGTGA
>Otu2375
TTTGTCTGCTTAATTGCGATAACGAACGAGACCTTAACCTGCTAAATAGCCAGGCGAACTTTTGTTCGTCGCCGGCTTCT
TAGAGGGACTATCGGCTCAAGCCGATGGAAGTTTGAGGCAATAACAGGTCTGTGA
>Otu2376
TTTGTCGTCGGCAGCGTCAGGTCTGTGA
>Otu2377
TTTGTCTGGTTAATTCCGTTAACGAACGAGACCTTAACCTGCTAACTAGTGCTTCGATTCCTAATCGAGGGCACTTCTTA
GAGGGACTATGTGATGTAATCACATGGAAGTTTGAGGCAATAACAGGTCTGTGA
>Otu2378
TTTGTCTGGTTAATTCCGATAACGAACGAGACCTTAACCTGCTAAATAGTGAGTATCATTTCTGGTTCCAATTATTTCCT
TTTTCTTTTTTCTTTTCTTTCGGGGAGAGAGAGGAGGGAGAGGAAAGGAGCTTTGAATTGGTATTAAAATTTATCACTTC
TTAGAGGGACTATTGACATCTAGTCAATGGAAGTTTGAGGCAATAACAGGTCTGTGA
>Otu2379
TTTGTCTGGTTAATTCCGATAACGAGCGAGATCTTAGCCTGCTAAATAGTTATGACTCTTTTGAGTCGTATACTTCTTAG
AGGAACAAGGCATTCAAGTGCCTGGAAGTGAAAGGCAATAACAGGTCTGTGA
>Otu2380
TTTGTCTGGTTAATTCCGTTAACGAACGAGACCTCGACCTGCTAAATAGTTCAACGAATGTCTACATTCGTATGACGCTT
CTTAGAGGGACTATCGTCCGTGTAGGCGATGGAAGTTCGAGGCAATAACAGGTCTGTGA
>Otu2381
TTTGTCTGGTTAATTCCGATAACGAACGAGACCTTAACCTGCTAAATAGCAACTTGGAGGACTCTCCGAGAAAGCTTCTT
AGAGGGACTGTGTGGTAAAACCTCAAGGAAGTTTAAGGCAATAACAGGTCTGTGA
>Otu2382
TTTGTCTGGTTAATTCCGATAACGAACGAGACCTCTACCTGCTAACTAGTGGAGTCTACTGCTCGGTAGACGGCGACTTC
TTAGAGGGACTGGCTGTGGTTAGCAGTCGGAAGTTGGAGGCAATAACAGGTCTGTGA
>Otu2383
TTTGTCTGGTTAATTCCTCGTCGGCAGCGTCAGGTCTGTGA
>Otu2384
TTTGTCTGGTTAATTCCGTTAACGAACGAGACTTTGACCTGCTAAATAGCCACTATTGCCTCGGCTATAGCTGTGCTTCT
TAGAGGGACTTTGCGTGTCTAACGCAAGGAAGTTCAAAGCAATAACAGGTCTGTGA
>Otu2385
TTTGTCTGGTTAATTCCGTTAACGAACGAGACCTTAGCCTGCTAAATAGTTGCGCCAACCTTTGGTTGGTGGTTCAGCTT
CTTAGAGGGACAATGGGCGATCAGCTCATGGAAGTTTGAGGCAATAACAGGTCTGTGA
>Otu2386
TTTGTCTGGTTAATTCCGTTAACGAACGAGACCTCGTCCTGCTAAATAGACTACCGAATCCTTTGGGTTTGTGTAGAGCT
TCTTAGAGGGACTATCAGCTGTTTAAAGCTGATGGAAGTTCGAGGCAATAACAGGTCTGTGA
>Otu2387
TTTGTCTGGTTAATTGCGATAACGAACGAGACCTTAACCTGCTAAATAGCCAGGCCAGCCTTGGCTGGTCGCGGGCTTCT
TAGAGGGACTATAGGCTCAAGCCTATGGAAGTTTGAGGCAATAACAGGTCTGTGA
>Otu2388
TTTGTCTGGTTAATTGCGATAACGAACGAGACCTTAACCTGCTAAATAGACCGGCCCGCTTTTGCGGGTTGCTGTCTTCT
TAGAGGGACTATCGGATTTCAAGACGATGGAAGTTTGAGGCAATAACAGGTCTGTGA
>Otu2389
TTTGTCTGGTTAATTCCGTTAACGAACGAGACCTCGACCTGCTAAATAGTGTGCGCTCCTCCGGGAGTGTCATGCTTCTT
AGAGGGACTGTCGGATTCTAGCCGAAGGAAGTTCGAGGCAATAACAGGTCTGTGA
>Otu2390
TTTGTCTGGTTAATTCCGATAACGAACGAGACCTTAACCTGCTAATTAATCCGTTTCATCACATGAGACACGATTTCTTA
GAGGGACTATGTGTACAAGCACATGGAAGTTTGAGGCAATAACAGGTCTGTGA
>Otu2391
TTTGTCTGGTTAATTCCGATAACGAACGAGACCTCCGCCTGCTAAATAGTGCGCCCTATCCTTGATAGGCGCGCGCTTCT
TAGAGGGACAATGGATGTTTAGTCCATGGAAGTTGGAGGCAATAACAGGTCTGTGA
>Otu2392
TTTGTCTGGTTAATTCCGTTAACGAACGAGACCTCAGCCTGCTAACTAGTCACGCGAAGGTTTTTCCATCAAAAGCATTG
GGGATTGGGGGGGTTTAGAGGCACGGGTTTCCCCCGGTCTTTAGGTCCTTTTGGTTCTCAGTGTGGAGAGCTTCGCGGCA
GTACTTCTTAGAGGGACTATTGGTGTCTAGCCAATGGAAGTTTGAGGCAATAACAGGTCTGTGA
>Otu2393
TTTGTCTGGTTAATTGCGATAACGAACGAGACCTTAACCTACTAAATAGTGATGCTAGCATTTGCTGGTTTTTCACTTCT
TAGAGGGACTATCGATTTCAAGTCGATGGAAGTTTGAGGCAATAACAGGTCTGTGA
>Otu2394
TTTGTCTGGTTAATTCCGATAACGAACGAGACTCAAATATATTAAATAGATGCTTTCAGGATTATAATGTTGAAACTTAT
ATATCGTGCATTTATGATGTAACAGTAAAATGTTAATAGTATTTGTATCGTATATGTTAGTGGAGTTGTACCTGTTGGTT
TGTCCCATTATAAAGGACACTAGCTTCTTAAATGGACAAATTGCGTCTAGCAATAATGAGATTGAGCAATAACAGGTCTG
TGA
>Otu2395
TTTGTCTGGTTAATTCCGATAACGAACGAGACCTTGGCTGGGATGAGTATGGCAAGCTAGGAGCAATTCTGGCTAGTCAG
TCTGCCAGGACGATCAGTGACTAACTGATGGAAGTGCGAGGCAATAACAGGTCTGTGA
>Otu2396
TTTGTCTGGTTAATTCCGTTAACGAACGAGACCTGGACTCCTAATGGGGCCCGGCAACCTGTCGGTGCCTCTCTTAGGAG
GACGGGCTGTGTCAAACAGCAGGAAGTCCAGGCAATAACAGGTCTGTGA
>Otu2397
TTTGTCTGGTTAATTCCGGTAACGAACGAGACTCTAGCCTGCTAAATAGGCGTCGTCATTTCGGTGTGCATGACTTCGGT
GATGCAACTCACTGGCGACGTATTAAAATTCTTCTTAGAGGGACCGGCGGTTTCGAGCCGCACGAGATTGAGCAATAACA
GGTCTGTGA
>Otu2398
TTTGTCTGGTTAATTCCGTTAACGAACGAGACCTCAGCCTACTAACTAGATACACGAATCTTTGGATTGGTGTACGCTTC
TTAGAGGGACTATCGGTGTTTAGCCGATGGAAGTATGAGGCAATAACAGGTCTGTGA
>Otu2399
TTTGTCTGGTTAATTCCGATAGCGAACGAGACTCTAGCCTACTAAATAGTTCGCCGATCGCATTCTGTCGGCGTAACTTC
TTAGATGGACAAGTGGCGTTTAGTCACACGAGATTGAACAATAACAGGTCTGTGA
>Otu2400
TTTGTCTGGTTAATTCCGATAACGAACGAGACTCTAGCCTGCTAAATAGGTGCGCCGGGTTCCTTGGACTTTGTGATGGG
GGGTGGTGCTTTGCGGTGCCATGCCTCTCGCTGACGACTTGGACTTCCCTGTCTGCGCTGAAAAGTGAACTTCTTAGAGG
GACTGGCGGCGTTGCAGCCGCACGAAACAGAGCAATAACAGGTCTGTGA
>Otu2401
TTTGTCTGGTTAATTCCGATAACGAACGAGACCTTAACCTGCTAAATAGTGAGTATCATTTCAGGTCGCTCTTTCGGGGG
AGGCTATGAATTGGTATAAAATTTTAATCACTTCTTAGAGGGACTATTGACGTCTAGTCAATGGAAGTTTGAGGCAATAA
CAGGTCTGTGA
>Otu2402
TTTGTCTGGTTAATTCCGTTAACGAACGAGACCTTAACCTGCTAAATAGTGACGTGAATCTCGATTCACGGGCCACTTCT
TAGAGGGACTTTTGATGACTAATCAAAGGAAGTTTGAGGCAATAACAGGTCTGTGA
>Otu2403
TTTGTCTGGTTAATTCCGATAACGAACGAGACTCTAGCCTACTAAATAGACCAACGGTTAATTCTCACCGTTGGGGCTTC
TTAGAGGGACAGGCGGTGACTCAACCGCACGAAACAGAGCAATAACAGGTCTGTGA
>Otu2404
TTTGTCTGGTTAATTGCGATAACGAACGAGACCTTAACCTGCTAAATAGCCCGTATTGCTTTGGCAGTACGCTGGCTTCT
TAGAGGGACTATCCGCTCAAGCGGATGGAAGTTTGAGGCAATAACAGGTCTTGA
>Otu2405
TTTGTCTGGTTAATTCCGTTAACGAACGAGACTTTGACCTGCTAAATAGCAACTATAGTCTTTGACTGCAGATACGCTTC
TTAGAGGGACTTTGCGTGGTTAACGCAAGGAAGTTCAAAGCAATAACAGGTCTGTGA
>Otu2406
TTTGTCTGGTTAATTCCGTTAACGAACGAGACCTCGACCTGCTAAATACTAGAGTTAAGGGTTCGCCCTTGATTTCTGGT
TCTTAGAGGAACTGCTGCCGTTCTAGGCAGAGGAAGTACGAGGCAATAACAGGTCTGTGA
>Otu2407
TTTGTCTGGTTAATTCCGTTAACGAACGAGACCTCGACCTGCTAAATAGTTGGCAGTACCTCCGTATTACCAACTTCTTA
GAGGGACTATCGGTTTCTAGCCGATGGAAGTTCGAGGCAATAACAGGTCTGTGA
>Otu2408
TTTGTCTGGTTAATTCCGTTAACGAACGAGACCTCAGCCTGCTAATTAGTTCAACCAATCTGTATTGGTGCGACTTCTTA
GAGGGACTATCGGTTTTTCAGCCGAGGGAAGTTTGAGGCAATAACAGGTCTGTGA
>Otu2409
TTTGTTGGTTAATTGCGATAACGAACGAGACCTCGGCCCTTAAATAGCCCGGTCCGCGTTTGCGGGCCGCTGGCTTCTTA
GGGGGACTATCGGCTCAAGCCGATGGAAGTACGTGGCAATAACAGGTCTGTGA
>Otu2410
TTTGTCTGGTTAATTCCGTGCGGAGATGTGTATAACAGGTCTGTGA
>Otu2411
TTTGTCTGGTTAATTGCGATAACGAACGAGACCTTAACCTGCTAAATAGCCCAGTTGGCTGAGGCTGGCTGCTGGCTTCT
TAGAGGGACATTTGGCACAAGCCAAAGGAAGTTTGAGGCAATAACAGGTCTGTGA
>Otu2412
TTTGTCTGGTTAATTCCGGTAACGAACGAGACCTTAACCTGCTAACTAGATACTATTACCTTCGGTATTAGATATTTTCT
TAGAGGGACAGTGCGTGATTAACGCAAGGAAGCATGAGGCAATAACAGGTCTGTGA
>Otu2413
TTTGTCCTCGGCAGCGTCAGGTCTGTGA
>Otu2414
TTTGTCTGGTTAATTCCGTTAACGAACGAGACCTCAGCCTGCTAACTAGTTGAGCAAACTTTATAGTTTGCGACAACTTC
TTAGAGGGACAATCGGTTCTGAGCCGAAGGAAGTTTGAGGCAATAACAGGTCTGTGA
>Otu2415
TTTGTCTGGTTAATTCCGTTAACGAACGAGACCTTAACCTGCTAACTAGTCGCCCTGTGAACAACAGGATGTACTTCTTA
GAGGGACTATTGAGCAAGAAGCCAATGGAAGTTTAAGGCAATAACAGGTCTGTGA
>Otu2416
TTTGTCTGGTTAATTCCGTTAACGAACGAGACCTTAACCTGCTAAATAGTTGTTCCAAAGATTTTTGGAATTAACTTCTT
AGAGGGACTTTGTGTGCAAGCACAAGGAAGTTTGAGGCAATAACAGGTCTGTGA
>Otu2417
TTTGTCTGGTTAATTCCGTTAACGAACGAGACCTCAGCCTGCTAAATAGTTACGTGAACCTTCTACTCTGGTGAAGCAGG
TAGCGGGGGTGGTGGCTTCGGCTATTGCCTCCCTGCTTGTGGATCCTTGATGAGTTCATGGATACACTTCTTAGAGGGAC
TATTCGAATCTAGCGAATGGAAGTTTGAGGCAATAACAGGTCTGTGA
>Otu2418
TTTGTCTGGTTAATTCCGTTAACGAACGAGACCTTGACCTACTAAATAGGGTCAGAAATTTAAAAATTTATTAAAACAAA
TTTTATTAATTTCTGAACCACTTCTTAGAGGGACTTTGCGTGATTAACGCAAGGAAGTTTGAGGCAATAACAGGTCTGTG
A
>Otu2419
TTTGTCTGGTTAATTGCTTGGCAGAAGAGCAGATCCAATAACAGGTCTGTGA
>Otu2420
TTTGTCTGGTTAATTGCGATAACGAACGAGACCTTAACCTGCTAAATAGCCCGTCTTGCCCCGGCAGGACGCTGGCTTCT
TAGAGGGACTATCGGCTCAAGCCGATGGAAGTTTGAGGCAATAACAGGTCTGTGA
>Otu2421
TTTGTCTGGTTAATTCCGTTAACGAACGAGACCTCGACCTGCTAAATAGTTCGGCGAAGGCGTCAGCCTTCGTACGTGAC
TTCTTAGAGGGACATTCGGTGGTTAGCCGAAGGAAGTTCGAGGCAATAACAGGTCTGTGA
>Otu2422
TTTGTCTGGTTAATTCCGATAACGAACGAGACCTCAGCTGTCAGCTGGAGGAGAGGAGGATGAATATCCTCTTCTGCGTT
CCCTGAGAGGACAGACCACGTATAGAGGTAGGAAGTATGAGGCAATAACAGGTCTGTGA
>Otu2423
TTTGTCTGGTTAATTCCGTTAACGAACGAGACCTCGACCTGCTAAATAGCTTGCCATACCCTTTGGGTATGCGCACGCTT
CTTAGAGGGACTATCGGTTGTTAGCCGATGGAAGTTCGAGGCAATAACAGGTCTGTGA
>Otu2424
TTTGTCTGGTTAATTCCGTTAACGAACGAGACCTCGACCTACTAAATAGTAAGACGGTGGATTCATCCACTGTACGTACT
TCTTAGAGGGACTGTCGGTTGGGAGCCGAAGGAAGTTCGAGGCAATAACAGGTCTGTGA
>Otu2425
TTTGTCTGGTTAATTCCGATAACGATCGAGATTCTATCCAGCTAAATAGACCCACGATCCTTGGTATCGTGAGCGGGTCT
TCTTAGAGGGACCGGCGGCATTTAGCCGCATGAAAGAGAGCAATAACAGGTCTGTGA
>Otu2426
TTTGTCTGGTTAATTCTGATAATGAATGAGACCTTAACCTGCTAAATAGCCTGGCTGGCTCTTGCTGGTCACTGGCTTCT
TAGAGGGACTGTCAGCATCTAGCTGACAGAAGTTTGAGGCAATAACAGGTCTGTGA
>Otu2427
TTTGTCTGGTTAATTCCGATAACGAACGAGACCTTAACCTGCTAAATAGGCGTATTAATCATCTAAACGGGTGAAAGTGG
TGCTTGCTTGCTTGAAAGGGTTGGAAACTATCAACGGATCCTTGATGTTTTGGTATTTTACTTCTTAGAGGGACAATCAG
TGTTTAACTGATGGAAGTTTGAGGCAATAACAGGTCTGTGA
>Otu2428
TTTGTCTGGTTAATTCCGTTAACGAACGAGACCTCAACCTGCTAAATAGGACCGGTATTCTTTCGGGAATGCCTGGCGCC
TTCTTAGAGGGACTATCGGTGTGTAACCGATGGAAGTTTGAGGCAATAACAGGTCTGTGA
>Otu2429
TTTGTCTGGTTAATTCCGATAACGAACGAGACTCTGGCCTACTAAATAGACGATGCGTTCGCTTGTCGCGCATCTTGTTC
TTCTTAGAGGGACAGTCGGCTCTCAGCCGTACGAGATAGAGCAATAACAGGTCTGTGA
>Otu2430
TTTGTCTGGTTAATTCCGATAACGAACGAGACCTCCGCCTGCTAAATAGCGGCGCCTGGCGTGCCAGGCGGCCGCTTCTT
AGAGGGACGATGGGTGTTTAGCTCATGGAAGTTGGAGGCAATAACAGGTCTGTGA
>Otu2431
TTTGTCTGGTTAATTCCGTTAACGAACGAGACCTTAGCCTACTAACTAGTCGATCCAATCTCCGATTGGTTCCGACTTCT
TAGAGGGACTTTGTGGCTTAAACGCAAGGAAGTTTGAGGCAATAACAGGTCTGTGA
>Otu2432
TTTGTCTGGTTAATTCCGATAATGAACGAGACCTTAACCTGCTAAATAGCCAGGCTGGCTTTGGCTGGTCATGGGCTTCT
TAGAGGGACTGTCGGCATCTAGCTGATGGAAGTTTGAGGCAATAACAGGTCTGTGA
>Otu2433
TTTGTCTGGTTAATTCCGTTAACGAACGAGACCTTAACCTGCTAACTGGGTCCCTTCCACTCCGGGGGGGAGCCCTCTTA
GAGGGACTCTGCGGTTCTGAAACGCAGGGAAGTTTGAGGCAATAACAGGTCTGTGA
>Otu2434
TTTGTCTGGTTAATTGCGATAACGAACGAGACCTCGACCTGCTAAATAGTTCGACAAAGGATTCTTCCTTTGGTTACGTG
ACTTCTTAGAGGGACTATCGGTGTGTAGCCGACGGAAGTTCGAGGCAATAACAGGTCTGTGA
>Otu2435
TTTGTCTGGTTAATTCCGTTAACGAACGAGACCTTAACCTGCTAACTAGTGTTCTGATATCCAAATTAGGAAGCACTTCT
TAGAGGGACTATGTGATGTAATCACATGGAAGTTTGAGGCAATAACAGGTCTGTGA
>Otu2436
TTTGTCTGGTTAATTCCGAGCCCACGAACGCAATAACAGGTCTGTGA
>Otu2437
TTTGTCTGGTTAATTGCGATAACGAACGAGACCTCGGCCCTTAAATAGCCCGGTCCGCGTTTGCGGGCCGCTGGCTTCTT
AGGGGGACTATCGGCTCAAGCCGATGGAAGTACGTGGCAATAACAGGTCTGGA
>Otu2438
TTTGTCTGGTTAATTCCTCTCGGCAGCGTCAGATGTGTATAACAGGTCTGTGA
>Otu2439
TTTGTCTGGTTAATTCCGATAACGAACGAGACCTTAACCTGCTAACTAGTTACACGAACTTTTTATCGTTCGTGGCTGAC
TTCTTAGAGGGACTATCGGTGTTGCAACCGATGGAAGTTTGAGGCAATAACAGGTCTGTGA
>Otu2440
TTTGTCTGGTTAATTCCGATAACGAACGAGACCTCAGCCTGCTAACTAGTGGGTTCAACCTTCTGCATGGGTGAATCTTT
AGATGGGTAGGGTCTTTGTATCTTACTTAACTAAAGTGGATCCTTGACGAGTTGGATCTTTTATTTTTTTACTTCTTAGA
GGGACTATTCGCGTCTAGCGAGTGGAAGTTTGAGGCAATAACAGGTCTGTGA
>Otu2441
TTTGTCTGGTTAATTGCGATAACGAACGAGACCTTAACCTGCTAAATAGCCCGGCTGGCTCTGGCCGGTCGCTGGCTTCT
TAGAGGGACTATCGGCTCAAGCCGATGGAAGTTTGAGGCAAAAACAGGTCTGTGA
>Otu2442
TTTGTCTGGTTAATTGCGATAACGAACGAGACCTTAACCTGCTAACTAGCCCCAATTGCTTTGGCAGTTGGCTGGCTTCT
TAGAGGGACTATCGGCTCAAGCCGATGGAAGTTTGAGGCAATAACAGGTCTGTGA
>Otu2443
TTTGTCTGGTTAATTCCGATAACGAACGAGACGTTGATCTGCTAACTAGCTAGTTAAGTTTCGACTTAGCTTAGCTTCTT
AGAGAGACTGCTGTAGTTTATACAGTGGAAGTTCAATGCAATAACAGGTCTGTGA
>Otu2444
TTTGTCTGGTTAATTCAGATAGCAAACGAGACTGTAGCCTGCTAAATAGTCGCATCCGGTATCCTTTGTGCTACTGGCAA
CTCTTAATCTTGTTAGAGGGACAGGCGGCTTCTAGCCACACGAGATTGAGCAATAACAGGTCTGTGA
>Otu2445
TTTGTCTGAAATAACAGGTCTGTGA
>Otu2446
TTTGTCTGGTTAATTGCGATAACGGTGAGTTTTAGAATTCTATTCGTCTGATTTTATTCATTTACTAACATGATCCCTTA
GAACGAGACCTTAACCTGCTAAATAGCCCCTCTCACTTTGGTGGGTGGCAGGCTTCTTAGAGGGACTATCGGCTCAAGCC
GATGGAAGTTTGAGGCAATAACAGGTCTGTGA
>Otu2447
TTTGTCTGGTTAATTCCGATAACGAACGAGACCTTAACCTGCTAAATAGCCAGGCTGTCTTTTGATGGTCGCCGGCTTCT
TAGAGGGACTGTCTGCATCTAGCAGACGGAAGTTTGAGGCAATAACAGGTCTGTGA
>Otu2448
TTTGTCTGGTTAATTCCGTTAACGAACGAGACCTTAACCTATTAAATAGTCATGTGAACCCAGGTCTTTCATTCTTCTTT
CCTTCGGGGGAGGAGAAAATCATTATTATCAGTGCCTCTGGTATTGGTGGTAGTGATGAGGATCTGATAGTGTTCATAGA
GGCTTCTTAGAGGGACTCTTTGCATATTTAGCAAATGGAAGTTTGAGGCAATAACAGGTCTGTGA
>Otu2449
TTTGTCTGGTTAATTCCGTTAACGAACGAGACCTCAAGAGAGTGTTTTGTGCTTCCTTAATTAAAGGAATGTCTATACGC
TCTCGACTATCGGTTCTTAAGCCGAAGGAAGGTTGAGGCAATAACAGGTCTGTGA
>Otu2450
TTTGTCTGGTTAATTCCGTTAACGAACGAGACCTTAACCTGCTAACTAGTGGTGCGTGGGATGAATAGTTCCATGCACAT
ATTTACTTCTTAGAGGGACTTGCCACGTTTAGTGGCAGTAAGTTTGAGGCAATAACAGGTCTGTGA
>Otu2451
TTTGTCTGGTTAATTCCGTTAACGAACGAGACCTCAGCCTGCTAACTAGCTATACGGAGATATCCCTCCACAGCTAGCTT
CTTAGAGGGACTCTGGCCACTTAGGCCACGAAAGTTTGAGGCAATAACAGGTCTGTGA
>Otu2452
TTTGTCTGGTTAATTCCGTTAACGAACGAGACCTCAGCCTGCTAAATAGTCTTACTAATCATTGATTGGTGTAGGCTTCT
TAGAGGGACTATTGGTGATTAGCCAGTGGAAGTGTGAGGCAATAACAGGTCTGTGA
>Otu2453
TTTGTCTGGTTAATTCCGATAACGAACGAGACCTTAACCTGCTAAATAAACTGTCCCATCTCATGGGATCTGTTTTCTTA
GAGGGACTATGCGTATTAAGCGCATGGAAGTTTGAGGCAATAACAGGTCTGTGA
>Otu2454
TTTGTCTGGTTAATTCCGTTAACGAACGAGACCTCGACCTGCTAAATAGTGACCGGAAGGCTTCTGCAAAAACGTCGCCG
GCAACTCCGAAGGCACTTCGGTGTCGGCGGGGCGGTCGGTGGCGTGGATGCCTCCCGGGCAAAACACACACTTCTTAGAG
GGACTATCTGTATTAAAGCAGATGGAAGTTTGAGGCAATAACAGGTCTGTGA
>Otu2455
TTTGTCTGGTTAATTCCTCGTCGGCAGCGTCAGATGCAATAACAGGTCTGTGA
>Otu2456
TTTGTCTGGTTAATTGCGATAACGAACGAGACCTTAACCTGCTAAATAGCCCGGCTCGCTTTTGCGAGCTGCTGGCTTCT
TAGAGGGACTATCGAAGTACCAAGTCGGTGGAAGTTTGAGGCAATAACAGGTCTGTGA
>Otu2457
TTTGTCTGGTTAATTCCGTTAACGAACGAGACCTCGACCTGCTAAATAGATCAGCGAATCCCCGGATTCGATGATACTTC
TTAGAGGGACTATCGGTGTGTAGCCGATGGAAGTTCGAGGCAATAACAGGTCTGTGA
>Otu2458
TTTGTCTGGTTAATTCCGTTAACGAACGAGACCGCTACTTACTAAATAGTTCTGTCAGTGATTTTCACTGGCTCGAACTT
CTTAGAAGGACGTGCATTCTATTAGATGCAGGAGGATAGCGGCAATAACAGGTCTGTGA
>Otu2459
TTTGTCTGGTTAATTGCGATAACGGTAAGTTGACAACCCAGAGCCTATTTTTCCTTGACCCTCTTTACTAACAGCTATTT
TAGAACGAGACCTTATCTTGCTAAATAGCCCTACCCACTTTGGTGGGCAGCAGGCTTCTTAGAGGGACTATCGGCTCAAG
CCGATGGAAGTTTGAGGCAATAACAGGTCTGTGA
>Otu2460
TTTGTCTGGTTAATTCCGTTAACGAACGAGACCTTAGCCTACTAACTAGTCGCGTCAATCTAGATTGACTTTGACTTCTT
AGAGGGACTTTGCGGGTTAAACGCAAGGAAGTTTGAGGCAATAACAGGTCTGTGA
>Otu2461
TTTGTCTGGTTAATTCCGTTAACGAACGAGACCTTAACCTACTAAATAGTTACGTCATTTCCGAATGACGGCGAACTTCT
TAGAGGGACTATCGACATCAAATCGATGGAAGTTTGAGGCAATAACAGGTCTGTGA
>Otu2462
TTTGTCTGGTGCAATAACAGGTCTGTGA
>Otu2463
TTTGTCTGGTTAATTCCGTTAGCGAACGAGACTTTGCCCTACTACTTAGCAATTACAGATCCATTTGGATCTGTGATTTT
GCTTCTTAGAGGGACTTTGCGTGTTTAACGCGAGGAAGTTCAAGGCAATAACAGGTCTGTGA
>Otu2464
TTTGTCTGGTTAATTCCGATAACGAACGAGACCTTAACCTGCTAACTAGTTCGTTCCTGTATAAGGGGCGTAACTTCTTA
GAGGGACTATGCGCTTTAATCGCATGGAAGTTTGAGGCAATAACAGGTCTGTGA
>Otu2465
TTTGTCTGGTTAATTCCGTTAACGAACGAGACCTCAGCCTGCTAAATAGTTACGCGAACCTTCTGCTCGGGTGAAGCGGT
CCACCGGGCGGCGCGTGCACGCATGCGTCGCCCCTGGGCCGCGGATCCTTGATGAGTTCGCGGGTACACTTCTTAGAGGG
ACTATTCATGTTTAGTGAATGGAAGTTTGAGGCAATAACAGGTCTGTGA
>Otu2466
TTTGTCTGGTTAATTGCGATAACGAACGAGACCTTTTCCTGCTAAATAGTCAGGCCAGCTCCGGCTGGTCGCTGGCTTCT
TAGAGGGACTATCAGTTTCAAGCTGATGGAAGTAGGAGGCAATAACAGGTCTGTGA
>Otu2467
TTTGTCTGGTTAATTCCGTTAACGAACGAGACCTCAGCCTGCTAAATAGTTACGCGAACCTTCTGCTCGGGTGAAACCGT
CCATTCGGCGCGGGGGGCTCGCTCCCCACGCCCCTGGGCGGCGGATCCTTGATGAGTTCGCGGGTACACTTCTTAGAGGG
ACTATTCATGTTTAGTGAATGGAAGTTTGAGGCAATAACAGGTCTGTGA
>Otu2468
TTTGTCTGGTTAATTCCGATAACGAACGAGACCTTGGCCTGCTAAATAGACCGGTCGATCTTCTGATTGTCATTTTAGGT
CTTCTTAGAGGGACTATGGGCGTTTAGCCTATGGAAGCACGAGTCAAAAACAGGTCTGTGA
>Otu2469
TTTGTCTGGTTAATTCCGATAACGAACGAGACCTTGACCTGCTAACTAGTAGACAGAACTCGCTGGTTCTGGAGCGCTAC
TTCTTAGAGGGACAGACTACGTTTAGTAGTTGGAGGTTTGAGGCAATAACAGGTCTGTGA
>Otu2470
TTTGTCTGGTTAATTCCGATAACGAACGAGACCTTAACCTGCTAACTAGTGACTACCATGTTTGGTTCCAATCAAAGGTA
GGGAGGTTGTGGCAGTGCTTCCTTTGGGGGTGCTGTTTCAGCTTTTCTACCTTGGTTCCAAAAGACTTGGTATCTCTTTT
GTCACTTCTTAGAGGGACTATTGACGTCTAGTCAATGGAAGTTTGAGGCAATAACAGGTCTGTGA
>Otu2471
TTTGTCTGGTTAATTCCGATAACGAACGAGACTCCGGCCTGCTAACTAGGCGGCGACTCTGTGCTTGTTGCGGCGTTTGC
CGGTGCTTCTTAGAGGGACGGGCGGTGGCTATTAAGCCGCACGAAGTCGGAGCAATAACAGGTCTGTGA
>Otu2472
TTTGTCTGGTTAATTCCGATAACGAACGAGACCTCCGCCTGCTAAATAGTGCCACTTGGCGTGTCCAGGTGCGTGCTTCT
TAGAGGGACGATGGGTGTTTAGCTCATGGAAGTTGGAGGCAATAACAGGTCTGTGA
>Otu2473
TTTGTCTGGTTAATTCCGATAACGAACGAGACCTTAACCTGCTAAATAGTAACGTTCACTTTGGTGGACGTCGACTTCTT
AGAGGGACTATAGACATCTAGTCTATGGAAGTTTGAGGCAATAACAGGTCTGTGA
>Otu2474
TTTGTCTGGTTAATTGCGATAACGAACGAGACCTTAACCTGCTAAATAGTAAGGGACCCTCTCGGGTTTTTCTTGCTTCT
TAGAGGGACTATCGAATCAAAGTCGATGGAAGTTTGAGGCAATAACAGGTCTGTGA
>Otu2475
TTTGTCTGGTTAATTGCGATAACGAACGAGACCTTAACCTGCTAAATAGACCGGTCGACTTTGGTTGACCGCTGTCTTCT
TAGAGGGACTTTCAACGTTTAGTTGAAGGAAGTTTGAGGCAATAACAGGTCTGTGA
>Otu2476
TTTGTCTGGTTAATTGCGATAACGAACGAGACCTTAACCTGCTAACTAGTTCACGGAACGCAAGTTTCGGGGAACTTCTT
AGAGGGACTATCTGTGACTAACAGATGGAAGTTTGAGGCAATAACAGGTCTGTGA
>Otu2477
TCACAGACCTGTTATTGCCTCAAACTTCCATCAATTAAACATTGATAGTCTCTCTAAGAAGCCAAAAAGACACGACCAAA
GTCATGCTGGCTATTTAGCAGAGTAAGGTCTCGTTCGTTATCGGAATTAACCAGACAAA
>Otu2478
TTTGTCTGGTTAATTGCGTCGTCGGCATAACAGGTCTGTGA
>Otu2479
TTTGTCTGGTTAATTCCGTTAACGAACGAGACCTCGACCTGCTAAATAGTTGGGGTTACTTTCGTAGCTTCTAACTTCTT
AGAGGGACTATCGGTTTCTAACCGATGGAAGTTCGAGGCAATAACAGGTCTGTGA
>Otu2480
TTTGTCTGGTTAATTCCGTTAACGAACGAGACCTTAACCTGCTAACTAGTCAGGCGAACCAACGGTTCGTCGCCGACTTC
TTAGAGGGACTATTCGTGTTCAACGAATGGAAGTTTGAGGCAATAACAGGTCTGTGA
>Otu2481
TTTGTCTGGTTAATTCCGTTAACGAGCGAGACCTGTGTTCCTAACGTCAGGCAGCATATTGCTGTTTTTGTCACTTAGGA
AGACGTGCTGCATTAAACAGCAGGAAGCTCAGGCAATAACAGGTCTGTGA
>Otu2482
TTTGTCTGGTTAATTCCGATAACGAACGAGACCTTAACCTGCTAAATAGGCCCGGTCGGCGTTTTTGGCGACCGCTGGCT
TCTTAGAGGGACTATCGGCGTCTAGTCGATGGAAGTTTGAGGCAATAACAGGTCTGTGA
>Otu2483
TTTGTCTGGTTAATTCCGATAACGAACGAGACCTTAACCTGCTAAATAGGGGCGCTCACTGCGGTGGGCGGCTCCTTCTT
AGAGGGACTGACTACGATTAGTGGTCGGAAGTTTGAGGCAATAACAGGTCTGTGA
>Otu2484
TTTGTCTGGTTAATTCCGTTAACGAACGAGACCTCAGCCTGCTAAATAGTCACGCGAACGCTCAGTTCGTGGACGACTTC
TTAGAGGGACAACGTGCGCGAGCACGTGGAAGTGTGAGGCAATAACAGGTCTGTGA
>Otu2485
TTTGTCTGGTTAATTCCGTTAACGAACGAGACCTCCGCGTGCTAAATAGTCCTGCTTACAATTCTTGTAGGTGAGGACTT
CTTAGAGGGACTTTTGGCGACTAGCTAAAGGAAGTTGGAGGCAATAACAGGTCTGTGA
>Otu2486
TTTGTCTGGTTAATTGCGATAACGAACGAGACTCTATCCTACTAACTAGTTGCCCGGGTTCTCGTGGAAGCGGGGCTCAT
TGAGCGTGCCTCTGGTGCGCTTCGCCCGCCTCGCCGACCGAGACTACCCCGCGGTCGACTCAAACTTCTTAGAGGGACTG
GCGGCGTTTCAGCCGCACGAAACAGAGCAATAACAGGTCTGTGA
>Otu2487
TTTGTCTGGTTAATTGCGATAACGAACGAGACCTTGACCTGCTAAATAGCCGTCTTGACCTTGGTCGATTCAGGCTTCTT
AGAGGGACTTTTGGCTCAAGCCAATGGAAGTACGAGGCAATAACAGGTCTGTGA
>Otu2488
TTTGTCTGGTTAATTCCGTTAACGAACGAGACCGACCTGCTAAATAGTTCCCCTCAGTTCAACTGGAGGGACACTTCTGA
GAGGAACTATCGGTTTGTAGCCGATGTAAGTTCGAGGCAATAACAGGTCTGTGA
>Otu2489
TTTGTCTGGTTAATTCCGTTAACGAACGAGACCTTAACCTGCTAACTAGTGCTCCGATTTCTAATCGGAGGCACTTCTTA
GAGGGACTATGTGTGGTAATCACATGGAAGTTTGAGGCAATAACAGGTCTGTGA
>Otu2490
TTTGTCTGGTTAATTCCGATAACGAACGAGACTCTAGCCTACTAAATAGATCGTCGGCTTACTTACGCTGACGAGGCTTC
TTAGAGGGACAGGCGGTGATTTAACCGCACGAAACAGAGCAATAACAGGTCTGTGA
>Otu2491
TTTGTCTGGTTAATTCCGTTAACGAACGAGACCTTAACCTGCTAAATAGTTACGTCATTTTCGAATGACGGCGAACTTCT
TAGAGGGACTATCGGATTTAAACCGATGGAAGTTTGAGGCAATAACAGGTCTGTGA
>Otu2492
TTTGTCTGGTTAATTCCGTTAACGAACGAGACCTCAACCTGCTAAATAGTTTGGTGAATGTTTCGACATTCATTTACGAC
TTCTTAGAGGGACTATCGGTGATTTAGCCGATGGAAGTTTGAGGCAATAACAGGTCTGTGA
>Otu2493
TTTGTCTGGTTAATTCCGTTAACGAACGAGACCTCGACCTGCTAACTAGTTCGTTATACATTTCGGTGTATAATCTGTAA
CTTCTTAGAGGGACTATCGGTGTTTAGCCGATGGAAGTTCGAGGCAATAACAGGTCTGTGA
>Otu2494
TTTGTCTGGTTAATTCCGTTAACGAACGAGACCTCGGCCTACTAAATAGTACGCCAGTTATGGTAACATAGGGCGAGACT
TCTTAGAGGGACACGTCGGGTTTACCGGCGGGAAGTTCGAGGCAATAACAGGTCTGTGA
>Otu2495
TTTGTCTGGTTAATTCCGTTAACGAACGAGACCTAACCTGCTAAATAGTGAGGTCAACCTCGGTTGGTCGCCAACTTCTT
AGAGGGATTATTGACGCCTGGTCAATGGAAGTTTGAGGCAATAACAGGTCTGTGA
>Otu2496
TTTGTCTGGTTAATTCCGATAACGAACGAGACTCTAGCCTATTAAATAGAGCGCAGACTACCTCGAGCGCGTCTGCGAGA
TGCTTCTTAGAGGGACAGGCGGCGATTCAGCCGCACGAAACAGAGCAATAACAGGTCTGTGA
>Otu2497
TTTGTCTGGTTAATTCCGATAACGAACGAGACTCTAGCCTACTAAATAGACGTTCCTTCTCCATGAGGGACGCGCTTCTT
AGAGGGACAAGCGGCGTCTAGTCGCACGAGATTGAGCAATAACAGGTCTGTGA
>Otu2498
TTTGTCTGGTTAATTGCGATAACGGTGAGTTTGACGCCCTAATTTTAAATGGCTTTTTAGGCGCTCTTACTAACGTGATT
CACAGAACGAGACCTTAACCTGCTAAATAGCCACGCTCGCTTTGGCGGGCGGCAGGCTTCTTAGAGGGACTATCGGCTCA
AGCCGATGGAAGTTTGAGGCAATAACAGGTCTGTGA
>Otu2499
TTTGTCTGGTTAATTCCGATAACGAACGAGACTCTAGCCTACTAAATAGACTGTTCAGCTTTATAGCCGGAATCACCGGG
CATGTGCGTCACACTCCTCACGGGGTGTGGTGTTGCATGTTCGGCTCTGGTGACGTTGACAGTGCTTCTTAGAGGGACAG
GCGGCGGTTCAGCCGCACGAAACAGAGCAATAACAGGTCTGTGA
>Otu2500
TTTGTCTGGTTAATTGCGATAACGAACGAGACCTTAACCTGCTAAATAGCCAGGCCGACTTTGGTTGGTCGCCGACTTCT
TAGAGGGACTGTCAGTGTCTAACTGACGGAAGTTTGAGGCAATAACAGGTCTGTGA
>Otu2501
TTTGTCTGGTTAATTCCGTTAACGAACGAGACCTTAACCTGCTAAATAGTCACGAGAATATCTATTCTCGGTAGACTTCT
TAGAGGGACTTTGTGTGAAAACACAAGGAAGTTTGAGGCAATAACAGGTCTGTGA
>Otu2502
TTTGTCTGGTTAATTCCGTTAACGAACGAGACCCCCGCCTGCTAAATAGTCATATTAATGCTTAGCATTGATGTTGGCTT
CTTAGAGGGACTTTCGGTGACTAACCGAAGGAAGTTGGGGGCAATAACAGGTCTGTGA
>Otu2503
TTTGTCTGGTTAATTGCGATAACGAACGAGACCTTAACCTGCTAAATAGCTAGGCGAACTTTGGTTCGTCGCAGGCTTCT
TAGAGGGACTATCGGCTCAAGCCGATGGAAGTTTGAGGCAATAACAGGTCTGTGA
>Otu2504
TTTGTCTGGTTAATTCCGTTAACGAACGAGACCTCGGCCTGCTAAATAGCTACGCCAACCCTTCTACTCAAAACCTGATG
ACGGAGCGTTGGGTTTCTCCCTTTCCCTTCGGGGCAACTCGGGGGGAAAAGGGTTGGAGCCCCCTCCTCGTCAGGCGGTC
GGGTTGGCGGCCACGCTTCTTAGAGGGACTGCCGGCGCTATTACAACCAGCCGACGGAGGCTCGAGGCAATAACAGGTCT
GTGA
>Otu2505
TTTGTCTGGTTAATTCCGATAACGAACGAGACTCTGTCCTGCTAACTAGTGGAGTTGTTAGTGCTGCAACTTGCACTTCT
TAGAGGGACAAGTGGCGGATAGCCACGCGAAATGGAGCAATAACAGGTCTGTGA
>Otu2506
TTTGTCTGGTTAATTCCGATAACGAACGAGACCTTAACCTGCTAACTAGTTTTACTCATTATATGGGTTTTAACTTCTTA
GAGGGACTATGTGACAAAAAGCACATGGAAGTTTGAGGCAATAACAGGTCTGTGA
>Otu2507
TTTGTCTGGTTAATTCCGTTAACGAACGAGACCTCGACCTGCTAACTAGTTGACTCCACTATTCGTAGTGGACGCTGGCT
TCTTAGAGGGACTATCGGTGTGTAGCCGATGGAAGTTCGAGGCAATAACAGGTCTGTGA
>Otu2508
TTTGTCTGCTTAATTGCGTTAACGAACGAGACCTTCCCCTGCTAAATAGCCAGGCTCGCTTTGGCGGGTCGCGGGCTTCT
TAGAGGGACAGTCGGCTCAAGCCGATGGAAGTTGGAGGCAATAACAGGTCTGTGA
>Otu2509
TTTGTCTGGTTAATTCCGATAACGAGCGAGACCTTTGTGTGTGTGGTCGGGGGTGTGTGGTGGAAATCATCCTCACACGA
TCCGCTCACCAGACTGACTGCGTTTAGCAGTCGGAAGCGAAAGGCAATAACAGGTCTGTGA
>Otu2510
TTTGTCTGGTTAATTCCGATAACGAACGAGACCTCAGTCACATGTTCCTCGTACGTGTAATGTACACGTATAGTATGCAT
GTGAGACTAGTATAGTTGTATATACTGGAAGATGGAGGCAATAACAGGTCTGTGA
>Otu2511
TTTGTCTGGTTAATTCCGTTAACGAACGAGACCTCGCCCTGTTAAATAGCATTTGTGATGTTACGGTCTCACACTATAAG
GCTTCTTAGAGGGACTATTGGTGCTTTAGCCGATGGAAGTTCGAGGCAATAACAGGTCTGTGA
>Otu2512
TTTGTCTGGTTAATTGCGATAACGGTGAGTTTGATCCATCAAGCATTTTATCTTTAGTTCTCTTTACTAACTTGACCCCC
TAGAACGAGACCTTAACTTGCTAAATAGCCCCACCCGCTTTGGCGGGCGGCAGGCTTCTTAGAGGGACTATCGGCTCAAG
CCGATGGAAGTTTGAGGCAATAACAGGTCTGTGA
>Otu2513
TTTGTCTGGTTAATTCCGATAACGAACGAGACTCTAGCCTGCTAAATAGCTCGCCGATCGGTCCGTAACTGGCCGGTTCG
TGGCGCTAGCTTCTTAGAGGGACAAGTGGCGCTTTCAATTAGCCACACGAAATTGAGCAATAACAGGTCTGTGA
>Otu2514
TTTGTCTGGTTAATTCCGATAACGAACGAGACCTTAACCTGCTAAATAGTGAGTATCATTTCTGGTTGTCTTTTCGGGGG
CGGCCAAGAATTGGTATACCCTTTTATCACTTCTTAGAGGGACTATTGACGTCTAGTCAATGGAAGTTTGAGGCAATAAC
AGGTCTGTGA
>Otu2515
TTTGTCTGGTTAATTCCGTTAACGAACGAGACCTTAGCCTGCTAACTAGTCGATTCAATGAGAATTGAAACCGACTTCTT
AGAGGGACTTTGTGTTCCAAGCACAAGGAAGTTTGAGGCAATAACAGGTCTGTGA
>Otu2516
TTTGTCTGGTTAATTGCGATAACGAACGAGACCTTAACCTGCTAAATAGTTACACGAAGTTCGCTTCGTCTGTAACTTCT
TAGAGGGACAATGCAAGTCAATTGTATGGAAGTTTGAGGCAATAACAGGTCTGTGA
>Otu2517
TTTGTCTGGTTAATTGCGATAACGGACGAGACTCTTGCCGGGTAGTTATGTGGACAGGAGTTCTGGGCAGCCTCTGGCCT
GTGGCTACGCAGTCCGCCCACTCCTCATACCCCTACCGGAACAGACGGTATCGAAGCCGTACGAGAAAGAGCAATAACAG
GTCTGTGA
>Otu2518
TTTGTCTGGTTAATTCCGATAACGAACGAGACCTTAATCTGCTAAATAGTTGCATTCACTTTGGTGGATGGTTTTTTTCA
ACTTCTTAGAGAGACTGTGTACGTTTAGTACACGGAAGTTTGAGGCAATAACAGGTCTGTGA
>Otu2519
TTTGTCTGGTTAATTCCGTTAACGAACGAGACCTTAACCTGCTAAATAGGCGCGTGAGCGTGAGCTCATAGTGCGTTCTT
AGAGGGACAAACCATGTTTAATGGTTGGAAGTTTGAGGCAATAACAGGTCTGTGA
>Otu2520
TTTGTCTGCTTAATTGCGATAACGAACGAGACCTTCATCGTTAAATAGCCCGGCTCGCTTTGGCGGGTTCGCTGGCTTCT
TAGCGAGACTTTTGGCTTAAGCCAAAGGAAGTTGGAGGCAATAACAGGTCTGTGA
>Otu2521
TTTGTCTGGTTAATTGCGATAACGAACGAGACCTTAACCTGCTAAATAGCCCGTTCTGCCCCGGCAGAACGCCGGCTTCT
TAGAGGGACTTTCGGCTCAAGCCGAAGGAAGTTTGAGGCAATAACAGGTCTGTGA
>Otu2522
TTTGTCTGGTTAATTCCGATAACGAACGAGACCTTAATCTGCTAACTAGGCAGGCCCACTTTTTTGTGGGATTGAAGCAA
ACTGCTTTGCTGGCTTCTTAGAGAGACTATCGGCTTCAAGTCGATGGAAGTTTGAGGCAATAACAGGTCTGTGA
>Otu2523
TTTGTCTGGTTAATTCCGATAACGAACGAGACCTTAACCTGCTAAATAGTAACAAGCGACATTTCAGGGAGGATGATACG
GGTTATATTTCCAATATGATACCGGTCGTCCTCTCGTCCTTGGGCTACTTCTTAGAGGAACTGCCGGTGTTGCAACCGGA
GGAAGTTTGAGGCAATAACAGGTCTGTGA
>Otu2524
TTTGTCTGGTTAATTCCGATAACGAACGAGACCTTAACCTGCTAAATAGGAACAAGCGACACTTTAGGGCGGAATGATAC
GGGCGGTTAGCTGGCGTTGCTTCGGCGATGTTCAGGTTTCGGTACCGGTCGTCCGTTCGTCCTTGGCCTACTTCTTAGAG
GGACTGCCGGTGTTGCAACCGGAGGAGGTTTGAGGCAATAACAGGTCTGTGA
>Otu2525
TTTGTCTGGTTAATTGCTTGGCAGAAGAGCAGATCAACAGGTCTGTGA
>Otu2526
TTTGTCTGGTTAATTCCGTTAACGAACGAGACCTCGGGGGGATAGTTATATAGGGGGTCCATTTTGGACCTACTCTGTAA
ACCTATCCCGACACTTGGTGGGGAGCCAAGGGAAGATCGAGGCAATAACAGGTCTGTGA
>Otu2527
TTTGTCTGGTTAATTGCGTACTTTTTTCAATAAAGGTCTGTGA
>Otu2528
TTTGTCTGGTTAATTCCGTTAACGAACGAGACCTCGGCCTTTAACTAGTCCCTCTGTCCACCACGGATGGAGGTCACTTC
TTAGAGGGACAAACGGTGTGCCATACCGACGGAAGTTCGCGGCAATAACAGGTCTGTGA
>Otu2529
TTTGTCTGGTTAATTGCCATAACGAACGAGACTCGGTGTTTGAACCGCACGAAACAGAGCAATAACAGGTCTGTGA
>Otu2530
TTTGTCTGGTTAATTCCGATAACGAACGAGACTCTGACCTGCTAAATAGTATGCTGGTATCCGTACCTTCGTGGTGCTTC
CGCCAGTACCGACTTCTTAGAGGGATTCGCTGTCTTCAAACAGCACGAAATAGAGCAATAACAGGTCTGTGA
>Otu2531
TTTGTCTGGTTAATTGCGATAACGAACGAGACCTCGGCCCTTAAATAGCCCAGTCCGCTTGTGCGGGCTGCTGGCTTCTT
AGGGGGACTATTGGCTCAAGCCGATGGAAGTGCGCGGCAATAACAGGTCTGTGA
>Otu2532
TTTGTCTGGTTAATTCCGTTAACGAACGAGACCTCGACCTGCTAAATAGTCACGCGAGGCCTTCGGGTCTTGTAGTGGGC
TTCTTAGAGGGACTATCGGTTCCTAGCCGATGGAAGTTCGAGGCAATAACAGGTCTGTGA
>Otu2533
TTTGTCTGGTTAATTGCAATACAGGTCTGTGA
>Otu2534
TTTGTCTGGTTAATTCCGATAACGAACGAGACCTCAGCCTGCTAAATAGTGCACGTTCGGCTCTGCCGAGCGGATTGAGA
CGCTTCTTAGAGGGACTATCGGTGTGTAGCCGATGGAAGATTGAGGCAATAACAGGTCTGTGA
>Otu2535
TTTGTCTGGTTAATTCCGTTAACGAACGAGACCTTTACCTGCTAAATAGCAGTTTGAAGTTAACGCTTTGAATGTGCTTC
TTAGAGGGACTTTGTATGACTAATACAAGGAAGTTGGAGGCAATAACAGGTCTGTGA
>Otu2536
TTTGTCTGGTTAATTCCGATAACGAACGAGACTCTAGCCTACTAAATAGACCTCGTCCTTTTCGACGGACGAGGCGCTTC
TTAGAGGGACAGGCGGCGTCGCAGCCGCATGAGAAAGAGCAATAACAGGTCTGTGA
>Otu2537
TTTGTCTGGTTAATTCCGATAACGAACGAGACTCTAGCCTACTAAATAGTGTACTCTTCTTTCGAGAGATGCACTTCTTA
GAGGGACAAGGGGTATCTAGCCCCACGAGATTGAGCAATAACAGGTCTGTGA
>Otu2538
TTTGTCTGGTTAATTCCGATAACGAACGAGACCTTAACCTGCTAACTAGTCACGCGAACCTTCGGGTTCGTGGCAGACTT
CTTAGAGGGACTATCGATGTTTAATCGATGGAAGTTTGAGGCAATAACAGGTCTGTGA
>Otu2539
TTTGTCTGGTTAATTCCGTTAACGAACGAGACCTCGACCTGCTAAATAGTTCGACAAAGGATTCTTCCTTTGGTTACGTG
ACTTCTTAGAGGGACTATCGGTGATTTAGCCGATGGAAGTTCGAGGCAATAACAGGTCTGTGA
>Otu2540
TTTGTCTGGTTAATTCCGATAACGAACGAGACCGCTTCTTGTTAAATAGTAGTCATAAACTTCTAAATAGGTGAAGGAGA
TTGGCTTGGCTAGCTGGGGCAACTCAGTCTAGTTGACTGGTCTTTGGATCCTTGATGATTTGTGATTATCAACTTCTTAA
AGGGACTGTCGGTGATTAACCGAAGGAAGTGCGGCAATAACAGGTCTGTGA
>Otu2541
TTTGTCTGGTTAATTCCGATAACGAACGAGACTCTAGCCTGCTAAATAGTTCACCGATTGCCTTCTGTCGGTGTTAACTT
CTTAGAGGGACAAGTGGCGTATAGTTACACGAGATTGAGCAATAACAGGTCTGTGA
>Otu2542
TTTGTCTGGTTAATTCCGTTAACGAACGAGACCTCAACCTGCTAAATAGGTCCACGAATTCCTCGGGATTCGTGTGGCCT
TCTTAGAGGGACTATCGGTGATTTAGCCGACGGAAGTTTGAGGCAATAACAGGTCTGTGA
>Otu2543
TTTGTCTGGTTAATTCCGATAACGAACGAGACCTCCGCCTGCTAAATAGCTCGGCTTGGCAAGCCAGGTCCGAGCTTCTT
AGAGGGACTATGGGTGTTTAGCTCATGGAAGTTGGAGGCAATAACAGGTCTGTGA
>Otu2544
TTTGTCTGGTTAATTCCGTTAACGAACGAGACCTTAACCTGCTAACTAGTCTCACCAACCTTGGTTGGTGGCCGACTTCT
TAGAGGGACTATGGATGCTTAATCCATGGAAGTTTGAGGCAATAACAGGTCTGTGA
>Otu2545
TTTGTCTTCGTCGGCAGCGTCTGTGA
>Otu2546
TTTGTCTGGTTAATTCCGTTAACGAACGAGACCTCGACCTGCTAAATAGTATGGCGAATTCTCCGGGATTCGTTTATGAC
TTCTTAGAGGGACTATTGGTGCTTTAGCCGATGGAAGTTCGAGGCAATAACAGGTCTGTGA
>Otu2547
TTTGTCTGGTTAATTCCGTTAACGAACGAGACCTCAGCCTGCTAACTAGTCACAGGAATCGTCTAAATGGGTGAAGTAAA
AACCGGATTAGTCTACGGATTAATTCGTCTTTTATGGATCCTTGATGTTATTCTCTGGCAGTACTTCTTAGAGGGACTAT
TCGTATCTAGCGAATGGAAGCTTGAGGCAATAACAGGTCTGTGA
>Otu2548
TTTGTCTGGTTAATTCCGATAACGAACGAGACCTCAGCTTGTTAAATAGTGTGGGTAAGCTTCTATATGGGTGAAGCAGT
GGTCATCCTCGTCGCTGGGGCCTTCTGGGTCTTGGTCGGCGGGGGTACCGCTGTGGATCCTTGAATGCTTGTTCATATCT
TCTTAAAGGGACACTTGGCGTTTAGCCAGGGGAAGTGAGGCAATAACAGGTCTGTGA
>Otu2549
TTTGTCTGGTTAATTCCGATAACGAACGAGACTCTGACCTGCTAAATAGTACGTTGGTATTGGAACTCTGCAATATGGGT
TTTTCTTGCTGACGCTGACTTCTTAGAGGGATTCGCAGTATTCAAACTGCACGAGATAGAGCAATAACAGGTCTGTGA
>Otu2550
TTTGTCTGGTTAATTCCGTTAACAAATGAGACCTTAGCCTGCTAACTAGCTACGCAGAGGATCACCTTTGCGGCCAACTT
CTTAGAGGGACTATGACCTTTTAGGCCAAGGAGTTTGAGGCAATAACAGGTCTGTGA
>Otu2551
TTTGTCTGGTTAATTCCGTTAACGAACGAGACCTCAACCTGCTAAATAGGACCCTCTATTCTTCGGGATAGAGCGGCGCC
TTCTTAGAGGGACTATCGGTGTGTAACCGATGGAAGTTTGAGGCAATAACAGGTCTGTGA
>Otu2552
TTTGTCTGGTTAATTCCGATAACGAACGAGACTCTAGCCTATTAAATAGACGCGATATTTATTTGTGTTCCCGTCTTCTT
AGAGGGACAGGCAGCTTCTAGCTGCACGAGATTGAGCAATAACAGGTCTGTGA
>Otu2553
TTTGTCTGGTTAATTCCGATAACGAACGAGACCTTAACCTGTCTAAATAGTTATGCCAATCTTTTATTGGTAGACAACTT
CTTAGAGGGACTATTGGCGATTAGCCAATGGAAGTTTGAGGCAATAACAGGTCTGTGA
>Otu2554
TTTGTCTGCTTATACACATCTGAACAGGTCTGTGA
>Otu2555
TTTGTCTGGTTAATTCCGTTAACGAACGAGACCTTAACCTGCTAACTAGCTACTGCAATTCTTGTTGATTGCATTTGTAG
TCTTCTTAGAGGGACTTGCCACGTTTAGTGGCAGGAAGTTTGAGGCAATAACAGGTCTGTGA
>Otu2556
TTTGTCTGGTTAATTCCGATAACGAACGAGACCTCCGCCTACTTAGTAGATACAGTATTCTTCCGAATGCTGGCTTATCT
TCTTAGAGGGACCCTCGGAAAAAATCCGGAGGAAGCTGGAGGCAATAACAGGTCTGTGA
>Otu2557
TTTGTCTGGTTAATTCCGATAACGAACGAGACCTTAACCTACTTAATAGTTACACGAACCAGTGTTCGTGGTCAACTTCT
TAGAGGGACTGTGGATGTTTAATCCATGGAAGTTTGAGGCAATAACAGGTCTGTGA
>Otu2558
TTTGTCTGGTTAATTCCGTTAACGAACGAGACTTTGACCTGCTAACTAGACACCATAGTTCTGGCTATGGCTGTGCTTCT
TAGAGGGACTTTGCGTGTTTAACGCAAGGAAGTTCAAAGCAATAACAGGTCTGTGA
>Otu2559
TTTGTCTGAATAACAGGTCTGTGA
>Otu2560
TTTGTCTGGTTAATTCCGTTCGGCAGCGTCAGATGTGTATAACAGGTCTGTGA
>Otu2561
TTTGTCTGCTTAATTCCGATAACGAACGAGACCTTAACCTGCTAAATAGTCAGATTGGCTTTGGCTGATCGTGTTGACTT
CTTAGAGGGACTGTCAGTGTCTAACTGACGGAAGTTTGAGGCAATAACAGGTCTGTGA
>Otu2562
TTTGTCTGGTTAATTCCGTTAACGAACGAGACCTCGACCTGCTAAATAGTAGTCCTCATATTTCGATATGAGCGTACAAC
TTCTTAGAGGGACTATCGGTGTGTAGCCGACGGAAGTTCGAGGCAATAACAGGTCTGTGA
>Otu2563
TTTGTCTGGTTAATTCCGTTAACGAACGAGACCCCCGCCTGCTAAATAGTCACGTGAATGCGTAGCATTGACGCTGACTT
CTTAGAGGGACTTTCGGTGACTAATCGAAGGAAGTTGGGGGCAATAACAGGTCTGTGA
>Otu2564
TTTGTCTGGTTAATTCCGAGCAATAACAGGTCTGTGA
>Otu2565
TTTGTCTGGTTAATTCCGTTAACGAACGAGACCTTAACCTGCTAACTAGACGCGCCGAGTTGCTTCGGTGCCTGTCTTCT
TAGAGGGACTTGCCATGTGCAATGGCAGGAAGTATGAGGCAATAACAGGTCTGTGA
>Otu2566
TTTGTCTGGTTAATTCCGTTAACGAACGAGACCTCGACCTACTAAATAGTTCATTGAATTCTCCGGGATTCAGCTGGACT
TCTTAGAGGGACTATCGGTGTGTAGCCGATGGAAGTTCGAGGCAATAACAGGTCTGTGA
>Otu2567
TTTGTCTGGTTAATTCCGTTAACGAACGAGACTTTGACCTGCTAAATAGACACTACAGTCTTATGACTGTAGCTGTGCTT
CTTAGAGGGACTTTGTGGGCTTACCACAAGGAGGTTCAAAGCAATAACAGGTCTGTGA
>Otu2568
TTTGTCTGGTTAATTCCGATAACGAACGAGACTCTAGCCTGCTAAATAGTTCGCCGATTGCCATCAGTCGGTGTTAACTT
CTTAGAGGGACAAGTGGCGTTTAGCCACACGAGATTGAGCAATAACAGGTCTGTGA
>Otu2569
TTTGTCTGGTTAATTGCGATAACGAACGAGACCTCGGCTTGCTAAATAGTAGCGTTAATCTTCTGTATGGGTGAAGCTGT
GAGGCAGGGTTCCTTGTGGGAAACCACGAGGGATCCCTTTGCAGTGGATCCTTGAAGCATTGATGGGTGTGCTTCTTAGA
GGGACAACTTATGTAAAATGAGGGGAAGATAGAGGCAATAACAGGTCTGTGA
>Otu2570
TTTGTCTGGTTAATTGCGATAACGAACGAGACCTTAACCTGCTAAATAGCCCGGCTGACTTCAGTCGGCCGCTGGCTTCT
TAGAGGGACTATCGGCTCAAGCCGATGGAAGTTTGAGGCAATAACAGGTCTGTGA
>Otu2571
TTTGTCTGGTTAATTCCGATAACGAACGAGACCTTAACCTACTAACTAGACCACTGTGTTATTACATGGTGGAGCTTCTT
AGAGGGACTGTGTGGTAAAACCTCAAGGAAGTTTAAGGCAATAACAGGTCTGTGA
>Otu2572
TTTGTCTGGTTAATTCCGTTAACGAACGAGACCTCGACCTGCTAACTAGGTCACGGAATTCTAAATTCCGTTGAGCTTCT
TAGAGGGACTATCGGTGTTTAGCCGAAGGAAGTTCGAGGCAATAACAGGTCTGTGA
>Otu2573
TTTGTCTGGTTAATTCCGATAACGAGCGAGACTCTAGCCTACTAACTAGTCCGCATGTTCGCTTGTTGCATGCTCGGGAC
TTCTTAGAGGGATTTTCGGCGTTTCAGCCGCACGAAACTGAGCAATAACAGGTCTGTGA
>Otu2574
TTTGTCTGGTTAATTCCGTTAACGAACGAGACCTCGACCTGCTAAAAAGTTGATCGAACTCTTCGGGGTTTGCGTGAACT
TCTTAGAGGGACTTTTAGTGAATAGCTAAAGGAAGTTCGAGGCAATAACAGGTCTGTGA
>Otu2575
TTTGTCTGGTTAATTCCGATAACGAACGAGACCTTAACCTGCTAAATAGTGGCACGCATTGCTTTATGGCATTGTGTGAT
TCTACTTCTTAGAGGGACTATTGGCGTCTAGCCGATGGAAGTTTGAGGCAATAACAGGTCTGTGA
>Otu2576
TTTGTCTGGTTAATTCCGTTAACGAACGAGACCTCGACCTGCTAACCTAGTAGACCTAACTCCTCTGGGGTTAAGGCTGT
GGCTCATGGCAACATGGGTCACTCTATCTACTTCTTAGAGGGACTATCGGTGTGTAGCCGATGGAAGTTCGAGGCAATAA
CAGGTCTGTGA
>Otu2577
TTTGTCTGGTTAATTCCGATAACGAACGAGACCTTAACCTGCTAAATAGCTAGGCTGCTTCTTAAGCGGTCGTCAGCTTC
TTAGAGGGACTGTTGCGCGATTAGCCAACGGAAGTTTGAGGCAATAACAGGTCTGTGA
>Otu2578
TTTGTCTGGTTAATTCCGATAACGAACGAGACCTTATTCTGCTAAATAGCCTTGGAAACTTTGGTTTTCGGCTTTAGGCT
TCTTAGAGAGACTATCAATGTTTAATTGATGGAAGTTTGAGGCAATAACAGGTCTGTGA
>Otu2579
TTTGTCTGGTTAATTCCGTTAACGAACGAGACCTCGACCTACTAAATAGTTCGCTGTACCTTCGGGTATGGTCGTGACTT
CTTAGAGGGACTGTCGGTTTGTAGCCGAAGGAAGATCGAGGCAATAACAGGTCTGTGA
>Otu2580
TTTGTCTGCTTAATTGCGATAACAGGTCTGTGA
>Otu2581
TTTGTCTGGTTAATTCCGTTAACGAACGAGACTCTAGCCTACTAAATAGACGTTCCGATCGATTCTCGTCGGACGTTCTC
TTCTTAGAGGGACAAGCGGTGTACAGCCGCACGAAACGGAGCAATAACAGGTCTGTGA
>Otu2582
TTTGTCTGGTTAATTGCGATAACGAACGAGACCTTGACGTGTTAAATAGGCGTGCTCTCTCGGGAGGGACGCGTCTTCTT
AAACGGACTAGTGATTCAAATCACTGGAAGTACGAGGCAATAACAGGTCTGTGA
>Otu2583
TTTGTCTGGTTAATTCCGATAACGAACGAGACCTTAACCTGCTAAATAGGAACAAGCGACACATTAGGGCGGATTAGTAC
GGATTGCTGTGCGCGTTGCTTCGGCGGCGCGTTCGGCGACACCGGCTGTCCGTTCGTCCTTGGCCTACTTCTTAGAGGGA
CTGCCGGTGTTGCAACCGGAGGAAGTTTGAGGCAATAACAGGTCTGTGA
>Otu2584
TTTGTCTGGTTAATTCCGTTAACGAACGAGACCTCGACCTGCTAAATAGTTGGGTAAATTCTCCGGGATTTATACTGACT
TCTTAGAGGGACTATCGGTGTGTAGCCGATGGAAGTTCGAGGCAATAACAGGTCTGTGA
>Otu2585
TTTGTCTGGTTAATTCCGTTAACGAACGAGACCTCGGCCTACTAAATAGTTCCCGCCAGTCTAACTGGAGGGATACTTCT
TAGGGGGACTATCGGTGTGTAGCCGATGGAAGTTCGAGGCAATAACAGGTCTGTGA
>Otu2586
TTTGTCTGGTTAATTCCGTTAACGAACGAGACTTTGACCTGCTAAATAGACACTGCAGTCTAGAGCTCTGGTTGTGCTTC
TTAGAGGGACTTTGCGTGTTTAATGCAAGGAAGTTCAAAGCAATAACAGGTCTGTGA
>Otu2587
TTTGTCTGGTTAATTCCGTTAACGAACGAGACCTCGGCCTACTAAATAGTCTGACTCACTCTTCGGGGTGTGGTTAGGAC
TTCTTAGAGGGACTATCGGTGGGTAGCCGATGGAAGTTCGAGGCAATAACAGGTCTGTGA
>Otu2588
TTTGTCTGGTTAATTCCGTTAACGAACGAGACCTCAGCCTGCTAAATAGCCGCGCGGACCTTCTGACCGGTGAAGCCCTC
GCCGGAGGGGGCGGCCTCGGCCGTCAACTCCTCGGGGGTGGATCCTTGAACGGTCCGCGAGAGCGCTTCTTAGAGGGACT
ATTCGAACCTAGCGAACGGAAGTTTGAGGCAATAACAGGTCTGTGA
>Otu2589
TTTGTCTGGTTAATTCCGATAACGAACGAGACCTTAACCTGCTAAATAGTCGCGCAAATACTTATTTGCGACGACTTCTT
AGAGGGACTGACTACGTTTAGTAGTCGGAAGTTTGAGGCAATAACAGGTCTGTGA
>Otu2590
TTTGTCTGGTTAATTCCGATAACGAACGAGACCTCAGCCTGCTAAATAGTTACGCGATTCTTCACTGAATCGTGGTCACA
CTTCTTAGAGGGACTATCGGTGACTAACCGATGGAAGTTTGAGGCAATAACAGGTCTGTGA
>Otu2591
TTTGTCTGGTTAATTCCGTTAACGAACGAGACCTTAACATACTAACTAGTACGCCGTCTCAAACGGATGTTACTTCTTAG
ATGGACAATGTGTTGTAAACACATGGAAGTTTAAGGCAATAACAGGTCTGTGA
>Otu2592
TTTGTCTGGTTAATTCCGTTAACGAACGAGACCTTAACCTGCTAACTAGTTGCCCTTTGTACCCAAGGGGTGAACTTCTT
AGAGGGACTTTATGTTCAAGCATAAGGAAGTTTGAGGCAATAACAGGTCTGTGA
>Otu2593
TTTGTCTGGTTAATTCCGTTAACGAACGAGACGACCGTCTGCTAAATAGTCCACTTCAGGCCTCGGCCTGAGGATGTTTG
ACTTCTTAGAGAGACTATCGGTGTGTAGCCGATGGAAGTTGGTCGCAATAACAGGTCTGTGA
>Otu2594
TTTGTCTGGTTAATTCCGATAACGAACGAGACTCTAGCCTGCTAACTAGTTGCGCCGTGTTCATTCGCGGCTGTAGACTT
CTTAGAGGGACAGATGGCGTTTAGCCATACGAAATTGAGCAATAACAGGTCTGTGA
>Otu2595
TTTGTCTGGTTAATTCCGATAACGAACGAGACTCTGGCCTACTAAATAGCCGGCGTATCTAGAAAAAGTAAGCCGAGCTT
CTTAGAGGGACAACCGGCGTCTAGCCGCGTGAAATAGAGCAATAACAGGTCTGTGA
>Otu2596
TTTGTCTGGTTAATTGCGATAACGGTACGTTAAAAAAAATTCTCTCCCTTTTTTTTTTGTTCCCTTTTACTAACATTAAT
GTCTAGAACGAGACCTTAACCTGCTAAATAGCCCTGCTCGCTTTGGCGGGCAGCAGGCTTCTTAGAGGGACTATCGGCTC
AAGCCGATGGAAGTTTGAGGCAATAACAGGTCTGTGA
>Otu2597
TTTGTCTGGTTAATTCCATATGATATTTTTTAATATTAGCAATAACAGGTCTGTGA
>Otu2598
TTTGTCTGGTTAATTCCGATAACGAGCGAGACCGAGTCCGGAGGTTGGCGACGTTCCCCTCATTTCTTTCACAATATTTG
AGGGACTCGCGCTCCTCAGGGACAGGCATCCACATTAGGATGTGGAGGCACTCGGCAATAACAGGTCTGTGA
>Otu2599
TTTGTCTGGTTAATTGCGATAACGGTATGTTAACGATTTCCCCTTCTTTTTTGTTCCTTTACTAACATTGTTTCGCAGAA
CGAGACCTTAACCTGCTAAATAGCCCCTCTCGCTTTGGCGGGTGGCAGGCTTCTTAGAGGGACTATCGGCTCAAGCCGAT
GGAAGTTTGAGGCAATAACAGGTCTGTGA
>Otu2600
TTTGTCTGGTTAATTCCGTTAACGAACGAGACCTCAGCCTACTAAATAGTTGCGCGTAGTCTTTTGATTACGCGTCCAAC
TTCTTAGAGGGACTGTTGGCGTTATAGCCAAAGGAAGTTTGAGGCAATAACAGGTCTGTGA
>Otu2601
TTTGTCTGGTTAATTCCGTTAACGAACGAGACCTCGACCTGCTAACTAGTTCAATTGACTCTATGGGTCAATTGCTGACT
TCTTAGAGGGACTATCGGTGTGTAGCCGATGGAAGTTCGAGGCAATAACAGGTCTGTGA
>Otu2602
TTTGTCTGGTTAATTGCGATAACGAACGAGACCTTCATCGTTAAATAGCCCGGTTCGCTTTGGCGTACCGCTGGCTTCTT
AGCGAGACTTTTGGCTTAAGCCAAAGGAAGTTGGAGGCAATAACAGGTCTGTGA
>Otu2603
TTTGTCTGGTTAATTCCGTTAACGAACGAGACCTCGACCTGCTAAATAGTTCAACGAATGCCTGCATTCGTATGATGCTT
CTTAGAGGGACTATCGCTCGTGTAGGCGATGGAAGTTCGAGGCAATAACAGGTCTGTGA
>Otu2604
TTTGTCTGGTTAATTGCGATAACGAACGAGACCTTAACCTGCTAAATAGTTACGTTAACTTTGGTTGACGGCTAACTTCT
TAGAGGGACTATGGATGTTTAATCCATGGAAGTTTGAGGCAATAACAGGTCTGTGA
>Otu2605
TTTGTCTGGTTAATTCCGTTAACGAACGAGACCTTAACCTGCTAAATAGTAACCGAAAGACTTCTAAAAAAACACATTGG
TGGCTAGGGTGAAGTTTCGATGGAGCCTGACCCATCAGTGTGTGGATGACTTCCGGGAATACTTCTTAGAGGGACTATTT
GTATTAAAGCAAATGGAAGTTTGAGGCAATAACAGGTCTGTGA
>Otu2606
TTTGTCTGGTTAATTCCGTTAACGAACGAGACCTCAGCCTGCTAAATAGTCTAGCTAACTTCTCAGTTGGCAAAGACTTC
TTAGAGGGACCATCGGTTTTGAGCCGGAGGAAGTTTGAGGCAATAACAGGTCTGTGA
>Otu2607
TTTGTCTGGTTAATTCCGTCGTGGCAGCGTCAGGTCTGTGA
>Otu2608
TTTGTCTGGTTAATTCCGTTAACGAACGAGACCTTAACCTGCTAACTAGATGCAGCAATCATCAACTGATTGCCCTTGCT
ATCTTCTTAGAGGGACTTGCCACGTTTAGTGGCAGGAAGTTTGAGGCAATAACAGGTCTGTGA
>Otu2609
TTTGTCTGGTTAATTCCGTTAACGAACGAGACCTTAACCTGCTAAATAGTTCAGCTAATCTTCATTGGCTGTTAACTTCT
TAGAGGGACTATTGACGCGTAGTCAATGGAAGTTTGAGGCAATAACAGGTCTGTGA
>Otu2610
TTTGTCTGGTTAATTCCGATAACGAACGAGACTCTAGCCTACTAAATAGAACACTAGCTTACATACGCTAGTGGTATCAT
ACACTTCTTAGAGGGACAGGCGGCGTTTCAGCCGCACGAAACAGAGCAATAACAGGTCTGTGA
>Otu2611
TTTGTCTGGTTAATTGCGATAACGGTACGTTTTTAAGCACTGAAAAATTGTTTGGACCTTTTACTAATATATTTCACAGA
ACGAGACCTTAACCTGCTAAATAGCCCTGCTCGCTTTGGCGGGCGGCAGGCTTCTTAGAGGGACTATCGGCTCAAGCCGA
TGGAAGTTTGAGGCAATAACAGGTCTGTGA
>Otu2612
TTTGTCTGGTTAATTCCGATAACGAACGAGACTCTAGCCTGCTAAATAGCTCGCTGATGGGGGCAACTCCGTCGGCGCCA
GCTTCTTAGAGGGACAAGTGGCGTTCCTAGCCACGCGAAATTGAGCAATAACAGGTCTGTGA
>Otu2613
TTTGTCTGGTTAATTGCGATAACGGACGAGACTCTTGCCGGGTAGTTATATGATCAGGAGTTTTGGGCAGCCCCTGGCCT
CGGCCACGCTGTCTACTCACTCCTCATACCCCTACCGGAACAGACGGTATCGAAGCCGTACGAGAAAGAGCAATAACAGG
TCTGTGA
>Otu2614
TTTGTCTGGTTAATTCCGTTAACGAACGAGACTTTGACCTGCTAAATAGACACTAGTGTTTCGACACTAGCTGTGCTTCT
TAGAGGGACTTTGTGCGTTTAGCACAAGGAAGTTCAAAGCAATAACAGGTCTGTGA
>Otu2615
TTTGTCTGGTTAATTCCGTTAACGAACGAGACCTCGACCTGCTAAATAGCTTTTGTTACTCTTTGGGTAATGGGAGCTTC
TTAGAGGGACTACCGGTTGTTAGCCGATGGAAGTTCGAGGCAATAACAGGTCTGTGA
>Otu2616
TTTGTCTGGTTAATTCCGTTAACGAACGAGACCTTAACCTGCTAACTAGTGTTCGAATCTCAAATTCGAAGCACTTCTTA
GAGGGACTATGTGATGTAATCACATGGAAGTTTGAGGCAATAACAGGTCTGTGA
>Otu2617
TTTGTCTGGTTAATTCCGTTAACGAACGAGACCTTAACCTGCTAAATAGTACCGTTAACTTTTGTTGACGTGTTTCACTT
CTTAGAGGGACTATTGATGTTTAATCAATGGAAGTTTGAGGCAATAACAGGTCTGTGA
>Otu2618
TTTGTCTGCTTAATTGCGATAACGAACGAGACCTTAACCTGCTAAATAGTCGGGCCAGCTTCGGCTGGTCATTGGCTTCT
TAGAGGGACTATCGGCTTCAAGCCGATGGAAGTTTGAGGCAATAACAGGTCTGTGA
>Otu2619
TTTGTCTGGTTAATTCCGTTAACGAACGAGACCTCGACCTGCTAAATAGTGGATCAAACTCTTCGGGGTTTGCGTTTACT
TCTTAGAGGGACTTTTGGTGAGTAGCCAAAGGAAGTTCGAGGCAATAACAGGTCTGTGA
>Otu2620
TTTGTCTGGTTAATTGCGATAACGAACGAGACCTTGACTTGCTAAATAGCCCCATTCACTTTGGTGGATGACTGGCTTCT
TAGAAGGACCCTTGGCTCAAGCCAATGGAAGTACGAGGCAATAACAGGTCTGTGA
>Otu2621
TTTGTCTGGTTAATTCCGTTAACGAACGAGACCTCGACCTGCTAAATAGTTTACTCAACTCTTTGGGTTGTTGTACGCTT
CTTAGAGGGACTATCGGTTTGTAGCCGATGGAAGTTCGAGGCAATAACAGGTCTGTGA
>Otu2622
TTTGTCTGGTTAATTCCGTTCATGAACGAGACCTCAACCGGGTACAAGGTTACATGTAACCTCGGTTACATGGGCAACTT
CTTCGAGGATTTTGCATGTCTAACGCAAGGAAGTTTGAGGCAATAACAGGTCTGTGA
>Otu2623
TTTGTCTGGTTAATTCCGATAACGAACGAGACTCTAGCCTACTAAATAGTGTACCGATCGTTTGCAGTCGGATGCACTTC
TTAGAGGGACAAGGGGTATCTAGCCCCACGAGATTGAGCAATAACAGGTCTGTGA
>Otu2624
TTTGTCTGGTTAATTGAGATGTGCAATAACAGGTCTGTGA
>Otu2625
TTTGTCTGGTTAATTGCGATAACGAACGAGACTCTAGCCTGCTAAATAGTTCGCCGATTGCATTCTGTCGGCGTAACTTC
TTAGAGGGACAAGTGGCGTTTAGCTACACGAGATTGAGCAATAACAGGTCTGTGA
>Otu2626
TTTGTCTGGTTAATTCCGATAACGAACGAGACCTTAACCTGCTAAATAGTGGCTGTCATGTTTGGTTCCAGTCAAAGGGC
CCTCGTTAAGCTCTCTTCCCTTTGCTTTTTTACGGAGTGGAGGGAGGGGGGTGTGGGGGTTCTTGGTTCCAAAAGACTTG
GCATTTTTGCCACTTCTTAGAGGGACTATTGACGTCTAGTCAATGGAAGTTTGAGGCAATAACAGGTCTGTGA
>Otu2627
TTTGTCTGGTTAATTCCGTTAACGAACGAGACCTTGACCTGCTAACTAGTCCCAGTAAGCTTCGCTTGCTGGCCGACTTC
TTAGAGGGACAATCTGTATTCAAGCAGATGGAAGTTTGAGGCAATAACAGGTCTGTGA
>Otu2628
TTTGTCTGGTTAATTGCGATAACGAACGAGACCTTAACCTGCTAGCTAGCCCGCATTGCTTTGGCAGTACGCCGGCTTCC
TAGAGGGACTATCGGTTTAAACCGGTGGAAGTTTGAGGCAATAACAGGTCTGTGA
>Otu2629
TTTGTCTGGTTAATTGCGATAACGAACGAGACCTTAACCTGCTAAATAGCCCGGTTAGCTTTGGCTGGCCGCCGGCTTCT
TAGAGGGACTATCGGCTCAAGCCGATGGAAGTGCGCGGCAATAACAGGTCTGTGA
>Otu2630
TTTGTCTGGTTAATTCCGATAACGAACGAGACCTTAACCTGCTAAATAGCCGGATCGGCTTTTGCTGATCTCTGGCTTCT
TAGAGGGACTGTCTGTGTCTAACAGACGGAAGTTTGAGGCAATAACAGGTCTGTGA
>Otu2631
TTTGTCTGGTTAATTCCGTTAACGAACGAGACCTTAACCTGCTAAAGATTTTTGGATAGTTGCGGCGACTCTTGCTCGCC
CAACTTCTTAGAGGGACTTGCCACGTTTAGTGGCAGGAAGTTTGAGGCAATAACAGGTCTGTGA
>Otu2632
TTTGTCTGGTTAATTGGGTGGCAATAACAGGTCTGTGA
>Otu2633
TTTGTCTGCTTATACACATCTGAATAACAGGTCTGTGA
>Otu2634
TTTGTCTGGTTAATTCCGATAACGAGCGAGATCTTGGTTGTTAAGTAGGACTAGTATAGAGATATGTATAGTTCTTCTTA
GCAAGACAGTCGGTGTGTAACCGATGGAAGCGAGGCAATAACAGGTCTGTGA
>Otu2635
TTTGTCTGGTTAATTCCGATAACGAACGAGATGCCATCCTACTAAATAGGCTCCGGAATCTCTAAAGGATTCCGGAGGAC
TTCTTAGAGGGACGAGCGGCGTCTAGCCGCGCGAGACGGAGCAATAACAGGTCTGTGA
>Otu2636
TTTGTCTGGTTAATTCCGTTAACGAACGAGACCTCCGCGTGCTAACTAGTTCCGCTTACAATTTTTTGTAGGTTTTTGGG
ACTTCTTAGAGGGACTTTTGGGTAATCAAACCAAAGGAAGTTGGAGGCAATAACAGGTCTGTGA
>Otu2637
TTTGTCTGGTTAATTCCGATAACGAACGAGACTCTGGCCTACTAACTAGACGTCAGGTCCCTTGTGGGCCTGTCGCAGCT
TCTTAGAGGGACGGGCAGCGTATAGCTGCACGAGAATGAGCAATAACAGGTCTGTGA
>Otu2638
TTTGTCTGGTTAATTCCGTTAACGAACGAGACCTTAGCCTACTAACTAGTACGTTCAACCTAGTTGTTCTGTACTTCTTA
GAGGGACTTTGTGCTTTAACACAAGGAAGTTTGAGGCAATAACAGGTCTGTGA
>Otu2639
TTTGTCTGGTTAATTCCGATAACGAACGAGACCTTAACCTGCTAAATAGTCACACTAACCTTGCGTTGGTGGCCGACTTC
TTAGAGGGACTATTGACGTTTAGTCAATGGAAGTTTGAGGCAATAACAGGTCTGTGA
>Otu2640
TTTGTCTGGTTAATTCCGATAACGAACGAGACTCTAGCCTATTAAATAGTTCGGGCAGCCCTCGTGTCTGCCCGACTTGA
CTTCTTAGAGGGATAAGCGGCGGCTCAGCCGCATGAAAGAGAGCAATAACAGGTCTGTGA
>Otu2641
TTTGTCTGGTTAATTCCGTTAACGAACGAGACCTTAGCCTACTAACTAGTCGAGCCAATCTCGCATTGGCCGCGACTTCT
TAGAGGGACTTTGTGGGTTAAACACAAGGAAGTTTGAGGCAATAACAGGTCTGTGA
>Otu2642
TTTGTCTGGTTAATTCCGAGCCCAGAGACAATAACAGGTCTGTGA
>Otu2643
TTTGTCTGGTTAATTCCGTTAACGAACGAGACCTTAACCTGCTAAATATGTCACCGGTAGACTTCTACCAAAACAGGCGG
GCGTTTAGGGTGAAGTTTCGATGGAGCCCGACGCGTTCGTCTGTGGATGACTACCGGGATGTACTTCTTAGAGGGACTAT
CTGTATCAAAGCAGATGGAAGTTTGAGGCAATAACAGGTCTGTGA
>Otu2644
TTTGTCTGGTTAATTCCGTTAACGAACGAGACCTCAGCCTACTTTTGTAGTTGCCTGCATTCCGATGCAGCGTGGCTTCT
TAGAGGGACAATGGGTTTTGTAGCCCATGGAAGTTTGAGGCAATAACAGGTCTGTGA
>Otu2645
TTTGTCTGGTTAATTCCGTTAACGAACGAGACCTCAGCCTACTAAATAGCTGGCGCTATGCCTTGTGCCTAGCGACTAGT
CTTCTTAGAGGGACATTTGGTGTGTAGCCAAAGGAAGTTTGAGGCAATAACAGGTCTGTGA
>Otu2646
TTTGTCTGGTTAATTCCGTTAACGAACGAGACCTTAACCTGCTAAATAGTTACGTGATCCTCGGATCATGGACAACTTCT
TAGAGGGACTATTGGTGATTAACCAATGGAGGTTTGAGGCAATAACAGGTCTGTGA
>Otu2647
TTTGTCTGGTTAATTCCGATAACGAACGAGACTCTAGCCTACTAAATAGACCGACGCGTGCTTCGGGCCGCGGCGGCGCT
TCTTAGAGGGACGGGCGGCGTTGCAGCCGCATGAGAAAGAGCAATAACAGGTCTGTGA
>Otu2648
TTTGTCTGGTTAATTCCGTTAACGAACGAGACCTTAACCTGCTAAATAGCTACACGAATTCTCTTGCAATTCGTGGCCAG
CTTCTTAGAGGGACTATTGACGGATAGTCAATGGAAGTTTGAGGCAATAACAGGTCTGTGA
>Otu2649
TTTGTCTGGTTAATTCCGATAACGAACGAGACTCTAACCTACTAAATAGTCTGCAGATCGTCTAGTCTGCAGTACTTCTT
AGAGGGACAGACGGCGTCTAGCCGCACGAGATTGAGCAATAACAGGTCTGTGA
>Otu2650
TTTGTCTGGTTAATTCCGTTAACGAACGAGACCTTAGCCTACTAACTAGTGATTTCAGTCTTTACTGACTTCGACTTCTT
AGAGGGACTTTGTGGTTTCAAACACAAGGAAGTTTGAGGCAATAACAGGTCTGTGA
>Otu2651
TTTGTCTGGTTAATTCCGTTAACGAACGAGACCTTAACCTGCTAACTAGTCGCTTGTAAATGATTACGGGTTGACTTCTT
AGAGGGACTATATGTGCAAGCATATGGAAGTTTGAGGCAATAACAGGTCTGTGA
>Otu2652
TTTGTCTGGTTAATTCCGTTAACGAACGAGACCTCAGCCTGCTAAATAGTCATGCGAACTCTTCCGCCCCAAAGAGGATA
CGGCCCGCGGCGGGGGTCCCGGAAGGGGGGAGGGGTCAAACCCTCTTCTCTCCCGGGGTTCCAACCCCCGTCGTCGTTTC
GGTCGCCCTCTGGTGGAGTTCGTAGCGGCACTTCTTAGAGGGACTATGCAATCCCAGTGCGTGGAAGTTTGAGGCAATAA
CAGGTCTGTGA
>Otu2653
TTTGTCTGGTTAATTCCGTTAACGAACGAGACCTTAACCTGCTAAATAGTTACATGTAACCTCGGTTACATGGGTTACTT
CTTAGAGGGACTTTGCGTGTCTAACGCAAGGAAGTTTGAGGCAATAACAGGTCTGTGA
>Otu2654
TTTGTCTGGTTAATTCCGATAACGAACGAGACCTTAACCTGCTAACTAGTGGCGAGTACGCGAGTACTTGAGACTTCTTA
GAGGGACTGACTACGTTTAGTAGTCGGAAGTTTGAGGCAATAACAGGTCTGTGA
>Otu2655
TTTGTCTGGTTAATTTCGTCGACAGGTCTGTGA
>Otu2656
TTTGTCTGGTTAATTCCGATAACGAACGAGACCTTAACCTGCTAAATAGTCAGGCTGGCTTTTGCCGGTCGCCGACTTCT
TAGAGGGACTGTCTGCGTCTAGCAGACGGAAGTTTGAGGCAATAACAGGTCTGTGA
>Otu2657
TTTGTCTGGTTAATTCCGTTAACGAACGAGACTTTGACCTACTAACTAGGCACTAGAGTTTCGGCCCTAGCTGTCTTCTT
AGAGGGACTTTGCGTGTTTAACGCAAGGAAGTTCAAAGCAATAACAGGTCTGTGA
>Otu2658
TTTGTCTGGTTAATTCCGTTAACGAACGAGACCTTTGCGTTCCAATTTAGCGTCTTAATTTCGATTAGGACTTGCTATTT
GAGGGACTAGCGATTATTCGTCGACGGAAGTTAGAGGCAATAACAGGTCTGTGA
>Otu2659
TTTGTCTGGTTAATTCCGATAACGAACGAGACTCTGGCCTACTAACTAGACGTTGGGTCCCTTGTGGGCCTGTCGCAGCT
TTTTAGATGGACGGGCAGCGTATAGCTCCACGAGAATGAGCAATAACAGGTCTGTGA
>Otu2660
TTTGTCTGGTTAATTCCGATAACGAACGAGACCTCCGCCTGCTAACTAGGGGCCCGTTGGCTCGCCCAACGCGCTGGCGC
CCTTCTTAGAGGGACTCTGGGTGTTCAGCCCGGGGAAGTTGGAGGCAATAACAGGTCTGTGA
>Otu2661
TTTGTCTGGTTAATTGCGATAACGAACGAGACCTTAACCTGCTAACTAGTTACCTTTATGGAAATAGGGGTCTAACTTCT
TAGAGGGACTTTATGTGCAAGCATAAGGAAGTTTGAGGCAATAACAGGTCTGTGA
>Otu2662
TTTGTCTGGTTAATTCCGATAACGAACGAGACCTTTACCTGCTAAATAGCCCGGCCGGCTCTGGCTGGCCGCTGGCTTCT
TAGAGGGACTATCGGCGTCTAGCCGATGGAAGTTTGAGGCAATAACAGGTCTGTGA
>Otu2663
TTTGTCTGGTTAATTGCGATAACGAACGAGACCTTAACCTCTAAATAGTGCTGTTAGCATTTTGCTGGCGAGTGCTTCTT
AGGGGGACTATTGACTTGAAGTCGATGGAAGTTTGAGGCAATAACAGGTCTGTGA
>Otu2664
TTTGTCTGGTTAATTGCGATAACGAACGAGACCTTAACCTGCTAACTAGCCCGCTCCGCTTTGGCGGTGCGCTGGCTTCT
TAGAGGGACTATCGGCTCAAGCCGATGGAAGTTTGAGGCAATAACAGGTCTGTGA
>Otu2665
TTTGTCTGGTTAATTCCGTTAACGAACGAGACCTTAACCTGCTAACTAGTTGCTACGTGCTAAACGAAGTTAACTTCTTA
GAGGGACTATGCGTTCAAGCGCATGGAAGTTTGAGGCAATAACAGGTCTGTGA
>Otu2666
TTTGTCTGGTTAATTCCGAGATGTGAATAACAGGTCTGTGA
>Otu2667
TTTGTCTGGTTAATTCCGATAACGAACGAGACCTTCCCGTGCTAAATAGCCCGTCTGGCCACGGCCGGACGCCGGCTTCT
TAGACGGACTATCAGCGTCTAGCTGATGGAAGTTGGAGGCAATAACAGGTCTGTGA
>Otu2668
TTTGTCTGGTTAATTCCGTTAACGAACGAGACCTCGACCTGCTAATTAGTTTCGCTCATACTTCGGTGTGCTGTCGGGAC
TTCTTAGAGGGACTATCGGTGTGTAGCCGATGGAAGTTCGAGGCAATAACAGGTCTGTGA
>Otu2669
TTTGTCTGGTTAATTCCGATAACGAACGAGACCTTAACCTGCTAAATAGTTACGCGAACTCAGCCACCGTCTCTCGGGGC
GGTGGTGGTTCTGCGGCCAACTTCTTAGAGGGACTGTCGGTGTTTAACCGACGGAAGTTTGAGGCAATAACAGGTCTGTG
A
>Otu2670
TTTGTCTGGTTAATTCCGATAACGAACGAGACTCTAGCCTACTAAATAGTTGCTGTTTCTATCGATCAGCATACTTCTTA
GAGGGACAAGGGGTATATAGCCCCACGAGATTGAGCAATAACAGGTCTGTGA
>Otu2671
TTTGTCTGGTTAATTCCGTTAACGAACGAGACCTCAGCCTGCTAAATAGTCAGGCATAGAATTTTTTCTACGCTTTCTGA
CTTCTTAGAGGGACTTTCGGTGGTTAGCCGAAGGAAGTTTGAGGCAATAACAGGTCTGTGA
>Otu2672
TTTGTCTGGTTAATTCCGATAACGAACGAGACCGCTTCTTGTTAAATAGTGATCATAAACTTCTAAACAGGTGAAGGGGA
TTGGCTTGATCAGCTGGGGCAACTCAGTCTGGTTGACTGGTTTCTGGATCCTTGATGATTTGTGGTTCATAACTTCTTAA
AGGGACTGTCGGTGATTAACCGAAGGAAGTGCGGCAATAACAGGTCTGTGA
>Otu2673
TTTGTCTGGTTAATTCCGATAACGAACGAGACCTTAACCTGCTAACTAGAATTGATCATTCTTCGGAATGGTTCAAGTCT
TCTTAGAGGGACTATCTGTGTTTAACAGATGGAAGTTTGAGGCAATAACAGGTCTGTGA
>Otu2674
TTTGTCTGGTTAATTCCGATAACGAACGAGACCTTAACCTGCTAAATAGCTACATTATGTCTTACATGATGGTCAGCTTC
TTAGAGGGACTGCCAGTGTCTAACTGGCGGAAGTTTGAGGCAATAACAGGTCTGTGA
>Otu2675
TTTGTCTGGTTAATTCCGAAAACGAACAAGACTCTAGCCTACTAAATAGTTCGCCGATCGCATTCTGTCGGCGTAACTTC
TTAGAGGGACAAGTGGCGATTAGTCACACGAGATTGAGCAATAACAGGTCTGTGA
>Otu2676
TTTGTCTGTCGTCGGCAGCGTCTGTGA
>Otu2677
TTTGTCTGGTTAATTGCGATAACGGTAAGTTTAACTTTGAATTGTCCATTTTGTGTCTTTACTAACAACCCCCCTTAGAA
CGAGACCTTAACCTGCTAAATAGCCCTGCTCACTTTGGTGGGCAGCAGGCTTCTTAGAGGGACTATCGGCTCAAGCCGAT
GGAAGTTTGAGGCAATAACAGGTCTGTGA
>Otu2678
TTTGTCTGGTTAATTCCGTTAACGAACGAGACCTTAACCTGCTAAATAGTCCTGGTCGATCTCGGTCGGCCAGCCTGACT
TCTTAGAGGGACTATTCGATTTTGTGCGAATGGAAGCTTGAGGCAATAACAGGTCTGTGA
>Otu2679
TTTGTCTGGTTAATTCCGATAACGAACGAGACTCTAGCCTGCTAAATAGTACACCGATCTTTTGTCGGTGCGTACTTCTT
AGAGGGACAAGTAGTGGTTAACTACACGAAATTGAGCAATAACAGGTCTGTGA
>Otu2680
TTTGTCTGGTTAATTCCGTCAGATGTGCAATAACAGGTCTGTGA
>Otu2681
TTTGTCTGGTTAATTCCGATAACGAACGAGACCTTAACCTGCTAAATAGTCCCAGGAACAATTGTTCCTGGCCGACTTCT
TAGAGGGACTATCGGCGTTTAGTCGATGGAAGTTTGAGGCAATAACAGGTCTGTGA
>Otu2682
TTTGTCTGGTTAATTGCGATAACGAACGAGACCTTAACCTGCTAAATAGCCAGGCCCGCTTTTGCGGGTCGCAGGCTTCT
TAGAGGGACTTTTGGCTTAAGCCGAAGGAAGTTTGAGGCAATAACAGGTCTGTGA
>Otu2683
TTTGTCTGGTTAATTCCGATAACGAACGAGACTCTAGCCTACTAAATAGAGACTGAATTTTTAGTTCAGTATACTTCTTA
GAGGGACAAGGGGTATATAGCCCCACGAGATTGAGCAATAACAGGTCTGTGA
>Otu2684
TTTGTCTGGTTAATTCCGTTAACGAACGAGACCTCGACCTGCTAAATAGTCTGCTGAACTCTTTGGGTTTGCGCAGTACT
TCTTAGAGGGACTATCGGTTCTAAGCCGGTGGAAGTTCGAGGCAATAACAGGTCTGTGA
>Otu2685
TTTGTCTGGTTAATTCCGATAACGGACGAGACCGTATGGAATAGTTGGAAGGGCTCATCTTCTGATGGGTGGTATGAGAC
ATTTTGTCTCCCTTCCGCCTATTTCGACTACTGAATTCAATTCAGGGGAAGTATGGCAATAACAGGTCTGTGA
>Otu2686
TTTGTCTGGTTAATTGCGATAACGGTAAGTTGACAATCCAGAGCCTATTTTTCCTGACCCCCTTTACTAACAGTTACTCT
TAGAACGAGACCTTGTCCTGCTAAATAGCCCTGCTCACTTTGGTGGGCAGCAGGCTTCTTAGAGGGACTATCGGCTCAAG
CCGATGGAAGTTTGAGGCAATAACAGGTCTGTGA
>Otu2687
TTTGTCTGGTTAATTGCCGTAGATGTGTATAACAGGTCTGTGA
>Otu2688
TTTGTCTGGTTAATTCCGATAACGAACGAGACCTTAACCTGCTAAATAGTCCCACGAACTCTTCTTCGTGGCTGACTTCT
TAGAGGGACTATCGACGTTTAGTCGATGGAAGTTTGAGGCAATAACAGGTCTGTGA
>Otu2689
TTTGTCTGGTTAATTCCGTTAACGAACGAGACCTGGGCTCCTAACGGGGGCAGGCAGCCTGCCTGTGCCCCTCTTAGGAG
GACGGGCTGTGTCAAACAGCAGGAAGTCCAGGCAATAACAGGTCTGTGA
>Otu2690
TTTGTCTGGTTAATTCCGATAACGAACGAGACCACAACTTACTAAATAGGGTACAGAAACTTCTACCGGGTGAAGGTTGA
GAGTGGGGTGGTAGCTCTGCTATTGCTCTCTCTTGATTGGATCCTTGATGCTTTCTGCTATTCTTCTTAGAAGGACTATT
GGGTATTACTCAATGGAAGTGTGGCAATAACAGGTCTGTGA
>Otu2691
TTTGTCTGGTTAATTCCGATAACGAACGAGACCTTGACCTGCTAAATAGCCGGGCCGGCTTTCCGCGGGCCCCTGGCTTC
TTAGAGGGACTATCGGCAGCCAGTCGATGGAAGTTTGAGGCAATAACAGGTCTGTGA
>Otu2692
TTTGTCTGGTTAATTGCGACCTGTTAAGACCTGTTTCGTCGGCAATAACAGGTCTGTGA
>Otu2693
TTTGTCTGGTTAATTCCGTTAACGAACGAGACCTCGACCTGCTAAATAGTTCGACGAAGACTTCGGTCTTCGGTTTACCC
CTGCGGTATTTACGTGACTTCTTAGAGGGACTATCGGTGTGTAGCCGATGGAAGTTCGAGGCAATAACAGGTCTGTGA
>Otu2694
TTTGTCTGGTTAATTGCGATAACGGACGAGACTCTTGCCGGGTAGTTATGTGAGCAGGGGTTTTGGGCAGCCCCTGGCCT
GACGGCCAAGCTGCCTGCTCACCCCTCATAACCCTACCGGAACAGGCGGTATCGAAGCCGTACGAGAAAGAGCAATAACA
GGTCTGTGA
>Otu2695
[truncated: 2,101,468 more chars]
