# Supplementary material for: High-throughput metabarcoding reveals the effect of physicochemical soil properties on soil and litter biodiversity and community turnover across Amazonia
Source: PeerJ. 2018 Sep 25;6:e5661. doi: 10.7717/peerj.5661 (PMC6161700; doi:10.7717/peerj.5661)
Supplement: Supplemental Information 10 [file peerj-06-5661-s010.fa]

>Otu1
CCAGCAGCCGCGGTAATACGTAGGTGGCAAGCGTTATCCGGAATTATTGGGCGTAAAGCGCGCGTAGGCGGTTTTTTAAG
TCTGATGTGAAAGCCCACGGCTCAACCGTGGAGGGTCATTGGAAACTGGAAAACTTGAGTGCAGAAGAGGAAAGTGGAAT
TCCATGTGTAGCGGTGAAATGCGCAGAGATATGGAGGAACACCAGTGGCGAAGGCGACTTTCTGGTCTGTAACTGACGCT
GATGTGCGAAAGCGTGGGGATCAAACAGGATTAGATACCCCAGTAGTC
>Otu2
CCTACGGGAGGCAGCAGTGGGGAATATTGGACAATGGGCGCAAGCCTGATCCAGCCATGCCGCGTGAGTGATGAAGGCCC
TAGGGTTGTAAAGCTCTTTTGTGCGGGAAGATAATGACGGTACCGCAAGAATAAGCCCCGGCTAACTTCGTGCCAGCAGC
CGCGGTAATACGAAGGGGGCTAGCGTTGCTCGGAATCACTGGGCGTAAAGGGTGCGTAGGCGGGTCTTTAAGTCAGGGGT
GAAATCCTGGAGCTCAACTCCAGAACTGCCTTTGATACTGAAGATCTTGAGTTCGGGAGAGGTGAGTGGAACTGCGAGTG
TAGAGGTGAAATTCGTAGATATTCGCAAGAACACCAGTGGCGAAGGCGGCTCACTGGCCCGATACTGACGCTGAGGCACG
AAAGCGTGGGGAGCAAACAGGATTAGATACCCCAGTAGTC
>Otu3
CCTACGGGAGGCAGCAGTGGGGAATATTGCGCAATGGGCGAAAGCCTGACGCAGCGACGCCGCGTGGGGGATGAAGGCCT
TCGGGTTGTAAACCCCTTTCAGCAGGGACGAAGCGAAAGTGACGGTACCTGCAGAAGAAGCGCCGGCTAACTACGTGCCA
GCAGCCGCGGTAACACGTAGGGCGCAAGCGTTGTCCGGAATTATTGGGCGTAAAGAGCTCGTAGGCGGTCTGTTGCGTCC
GCTGTGAAAACTCGGGGCTTAACCCCGAGCCTGCAGTGGATACGGGCAGACTAGAGGTAGGTAGGGGAGAATGGAATTCC
CGGTGTAGCGGTGAAATGCGCAGATATCGGGAGGAACACCGGTGGCGAAGGCGGTTCTCTGGGCCTTACCTGACGCTGAG
GAGCGAAAGCGTGGGGAGCGAACAGGATTAGATACCCCAGTAGTC
>Otu4
CCTACGGGAGGCAGCAGTGGGGAATTTTGGACAATGGGCGCAAGCCTGATCCAGCAATGCCGCGTGTGTGAAGAAGGCCT
TCGGGTTGTAAAGCACTTTTGTCCGGAAAGAAATCCTTTTCGTTAATACCGGAGGGGGATGACGGTACCGGAAGAATAAG
CACCGGCTAACTACGTGCCAGCAGCCGCGGTAATACGTAGGGTGCAAGCGTTAATCGGAATTACTGGGCGTAAAGCGTGC
GCAGGCGGTTCGCTAAGACAGATGTGAAATCCCCGGGCTTAACCTGGGAACTGCATTTGTGACTGGCGGGCTAGAGTATG
GCAGAGGGGGGTAGAATTCCACGTGTAGCAGTGAAATGCGTAGAGATGTGGAGGAATACCGATGGCGAAGGCAGCCCCCT
GGGCCAATACTGACGCTCATGCACGAAAGCGTGGGGAGCAAACAGGATTAGATACCCCAGTAGTC
>Otu5
CCTACGGGAGGCAGCAGTGGGGAATTTTGCGCAATGGGGGAAACCCTGACGCAGCAACGCCGCGTGGAGGATGAAGCCCC
TTGGGGTGTAAACTCCTTTCGATCGGGACGATTATGACGGTACCGGATGAAGAAGCACCGGCTAACTCTGTGCCAGCAGC
CGCGGTAATACAGAGGGTGCAAGCGTTGTTCGGAATTATTGGGCGTAAAGGGTGCGTAGGCGGTGCGGTAAGTCTTCTGT
GAAACCTCCGGGCTTAACTCGGAGCCTGCAGGGGAAACTGCCGTGCTGGAGTATGGGAGAGGTGAGTGGAATTCCCGGTG
TAGCGGTGAAATGCGTAGATATCGGGAGGAACACCTGTGGCGAAAGCGGCTCACTGGACCATTACTGACGCTGATGCACG
AAAGCTAGGGGAGCAAACAGGATTAGATACCCCAGTAGTC
>Otu6
CCTACGGGAGGCAGCAGTGGGGAATATTGGACAATGGGCGCAAGCCTGATCCAGCCATGCCGCGTGGATGATGAAGGCCC
TAGGGTTGTAAAGTCCTTTCGGCGGGGAAGATAATGACGGTACCCGCAGAAGAAGCCCCGGCTAACTTCGTGCCAGCAGC
CGCGGTAATACGAAGGGGGCTAGCGTTGCTCGGAATCACTGGGCGTAAAGCGCACGTAGGCGGCTTTTTAAGTCAGGGGT
GAAATCCTGGAGCTCAACTCCAGAACTGCCTTTGATACTGAGAAGCTTGAGTCCGGGAGAGGTGAGTGGAACTGCGAGTG
TAGAGGTGAAATTCGTAGATATTCGCAAGAACACCAGTGGCGAAGGCGGCTCACTGGCCCGGTACTGACGCTGAGGTGCG
AAAGCGTGGGGAGCAAACAGGATTAGATACCCCAGTAGTC
>Otu7
CCTACGGGAGGCAGCAGTGGGGAATTTTGGACAATGGGCGAAAGCCTGATCCAGCAATGCCGCGTGTGTGAAGAAGGCCT
TCGGGTTGTAAAGCACTTTTGTCCGGAAAGAAATCCTTGATCCTAATATGGTCGGGGGATGACGGTACCGGAAGAATAAG
CACCGGCTAACTACGTGCCAGCAGCCGCGGTAATACGTAGGGTGCAAGCGTTAATCGGAATTACTGGGCGTAAAGCGTGC
GCAGGCGGTGATGTAAGACCGATGTGAAATCCCCGGGCTCAACCTGGGAACTGCATTGGTGACTGCATCGCTTGAGTATG
GCAGAGGGGGGTAGAATTCCACGTGTAGCAGTGAAATGCGTAGAGATGTGGAGGAATACCGATGGCGAAGGCAGCCCCCT
GGGTCAATACTGACGCTCATGCACGAAAGCGTGGGGAGCAAACAGGATTAGATACCCCAGTAGTC
>Otu8
CCAGCAGCCGCGGTGATACGTAGGGTGCGAGCGTTGTCCGGATTTATTGGGCGTAAAGGGCTCGTAGGTGGTTGATCGCG
TCGGAAGTGTAATCTTGGGGCTTAACCCTGAGCGTGCTTTCGATACGGGTTGACTTGAGGAAGGTAGGGGAGAATGGAAT
TCCTGGTGGAGCGGTGGAATGCGCAGATATCAGGAGGAACACCAGTGGCGAAGGCGGTTCTCTGGGCCTTTCCTGACGCT
GAGGAGCGAAAGCGTGGGGAGCGAACAGGCTTAGATACCCCAGTAGTC
>Otu9
CCTACGGGAGGCAGCAGTGGGGAATCTTGCACAATGGGGGAAACCCTGATGCAGCGACGCCGCGTGAGCGATGAAGCCCT
TCGGGGTGTAAAGCTCTTTCGGCAGGGAAGATGATGACGGTACCTGCAGAAGCAGCTGCGGCTAACTACGTGCCAGCAGC
CGCGGTAATACGTAGGCAGCAAGCGTTGTTCGGAGTTACTGGGCGTAAAGGGTGTGTAGGCGGTTTGGTAAGTCTGGTGT
GAAATCTCCCGGCTCAACTGGGAGGGTGCGCCGGAAACTGCCGGACTCGAGTGCGGGAGAGGAGAGTGGAATTCCTGGTG
TAGCGGTGAAATGCGTAGATATCAGGAGGAACACCGGTGGTGTAGACGGCTCTCTGGACCGTAACTGACGCTGAAACACG
AAAGCGTGGGTAGCAAACAGGATTAGATACCCCAGTAGTC
>Otu10
CCTACGGGAGGCAGCAGTAGGGAATCTTCGGCAATGGACGGAAGTCTGACCGAGCAACGCCGCGTGAGTGAAGAAGGTTT
TCGGATCGTAAAGCTCTGTTGTTAGAGAAGAACGTTGGTAGGAGTGGAAAATCTACCAAGTGACGGTAACTAACCAGAAA
GGGACGGCTAACTACGTGCCAGCAGCCGCGGTAATACGTAGGTCCCGAGCGTTGTCCGGATTTATTGGGCGTAAAGCGAG
CGCAGGCGGTTCTTTAAGTCTGAAGTTAAAGGCAGTGGCTTAACCATTGTACGCTTTGGAAACTGGAGGACTTGAGTGCA
GAAGGGGAGAGTGGAATTCCATGTGTAGCGGTGAAATGCGTAGATATATGGAGGAACACCGGTGGCGAAAGCGGCTCTCT
GGTCTGTAACTGACGCTGAGGCTCGAAAGCGTGGGGAGCAAACAGGATTAGATACCCCAGTAGTC
>Otu11
CCTACGGGAGGCAGCAGTGGGGAATTTTGGACAATGGGCGAAAGCCTGATCCAGCAATGCCGCGTGTGTGAAGAAGGCCT
TCGGGTTGTAAAGCACTTTTGTCCGGAAAGAAATCCTGGTGGCTAATATCCGCCGGGGATGACGGTACCGGAAGAATAAG
CACCGGCTAACTACGTGCCAGCAGCCGCGGTAATACGTAGGGTGCGAGCGTTAATCGGAATTACTGGGCGTAAAGCGTGC
GCAGGCGGTGATGTAAGACCGATGTGAAATCCCCGGGCTTAACCTGGGAACTGCATTGGTGACTGCATCGCTGGAGTATG
GCAGAGGGGGGTAGAATTCCACGTGTAGCAGTGAAATGCGTAGAGATGTGGAGGAATACCGATGGCGAAGGCAGCCCCCT
GGGCCAATACTGACGCTCATGCACGAAAGCGTGGGGAGCAAACAGGATTAGATACCCTTGTAGTC
>Otu12
CCTACGGGAGGCAGCAGTGGGGAATATTGCACAATGGGCGAAAGCCTGATGCAGCGACGCCGCGTGAGGGATGACGGCCT
TCGGGTTGTAAACCTCTTTCAGCAGGGAAGAAGCGCAAGTGACGGTACCTGCAGAAGAAGCACCGGCTAACTACGTGCCA
GCAGCCGCGGTAATACGTAGGGTGCGAGCGTTGTCCGGAATTATTGGGCGTAAAGAGCTCGTAGGCGGCCTGTCGCGTCG
GATGTGAAAGCCCGGGGCTTAACCCCGGGTCTGCATTCGATACGGGCAGGCTAGAGTGTGGTAGGGGAGATCGGAATTCC
TGGTGTAGCGGTGAAATGCGCAGATATCAGGAGGAACACCGGTGGCGAAGGCGGATCTCTGGGCCATTACTGACGCTGAG
GAGCGAAAGCGTGGGGAGCGAACAGGATTAGATACCCCAGTAGTC
>Otu13
CCTACGGGAGGCAGCAGTAGGGAATCTTCCGCAATGGACGAAAGTCTGACGGAGCAACGCCGCGTGAGTGATGAAGGTTT
TCGGATCGTAAAACTCTGTTGTTAGGGAAGAACAAGTACCGTTCGAATAGGGCGGTACCTTGACGGTACCTAACCAGAAA
GCCACGGCTAACTACGTGCCAGCAGCCGCGGTAATACGTAGGTGGCAAGCGTTGTCCGGAATTATTGGGCGTAAAGCGCG
CGCAGGCGGTTTCTTAAGTCTGATGTGAAAGCCCACGGCTCAACCGTGGAGGGTCATTGGAAACTGGGAGACTTGAGTGC
AGAAGAGGAGAGTGGAATTCCACGTGTAGCGGTGAAATGCGTAGATATGTGGAGGAACACCAGTGGCGAAGGCGACTCTC
TGGTCTGTAACTGACGCTGAGGCGCGAAAGCGTGGGGAGCGAACAGGATTAGATACCCCAGTAGTC
>Otu14
CCTACGGGAGGCAGCAGTGGGGAATTTTGCGCAATGGGGGAAACCCTGACGCAGCAACGCCGCGTGGAGGATGAAGCCCT
TTGGGGCGTAAACTCCTTTCGACTCGGACGATAATGACGGTACGAGTGGAAGAAGCACCGGCTAACTCTGTGCCAGCAGC
CGCGGTAATACAGAGGGTGCGAGCGTTGTTCGGAATTATTGGGCGTAAAGGGCGCGTAGGCGGTGCGGTAAGTCACCTGT
GAAATCTCCTGGCTTAACTGGGAGTCTGCAGGCGAAACTACCGTGCTGGAGTGTGGGAGAGGTGCGTGGAATTCCCGGTG
TAGCGGTGAAATGCGTAGATATCGGGAGGAACACCTGTGGCGAAAGCGGCGCACTGGACCATAACTGACGCTGAGGCGCG
AAAGCTAGGGGAGCAAACAGGATTAGATACCCCAGTAGTC
>Otu15
CCTACGGGAGGCAGCAGTGGGGAATATTGCACAATGGGCGAAAGCCTGATGCAGCGACGCCGCGTGAGGGATGACGGCCT
TCGGGTTGTAAACCTCTTTCAGCAGGGAAGAAGCGAAAGTGACGGTACCTGCAGAAGAAGCGCCGGCTAACTACGTGCCA
GCAGCCGCGGTAATACGTAGGGCGCAAGCGTTGTCCGGAATTATTGGGCGTAAAGAGCTCGTAGGCGGCTTGTCACGTCG
ATTGTGAAAGCCCGAGGCTTAACCTCGGGTCTGCAGTCGATACGGGCTAGCTAGAGTGTGGTAGGGGAGATCGGAATTCC
TGGTGTAGCGGTGAAATGCGCAGATATCAGGAGGAACACCGGTGGCGAAGGCGGATCTCTGGGCCATTACTGACGCTGAG
GAGCGAAAGCGTGGGGAGCGAACAGGATTAGATACCCTAGTAGTC
>Otu16
CCTACGGGAGGCAGCAGTGGGGAATTTTGCGCAATGGGGGAAACCCTGACGCAGCAACGCCGCGTGGAGGATGAAGCCCT
TTGGGGCGTAAACTCCTTTCGACCAAGACGATAATGACGGTACTGGTGGAAGAAGCACCGGCTAACTCTGTGCCAGCAGC
CGCGGTAATACAGAGGGTGCAAGCGTTGTTCGGAATTATTGGGCGTAAAGGGCGCGTAGGCGGTGCCACAAGTCACTTGT
GAAATCTCCGGGCTTAACTCGGAGTCTGCAGGCGAAACTGTGGTGCTGGAGTGTGGGAGAGGTGCGTGGAATTCCCGGTG
TAGCGGTGAAATGCGTAGATATCGGGAGGAACACCTGTGGCGAAAGCGGCGCACTGGACCATAACTGACGCTGAGGCGCG
AAAGCTAGGGGAGCAAACAGGATTAGATACCCCAGTAGTC
>Otu17
CCTACGGGAGGCAGCAGTGGGGAATTTTGCGCAATGGGGGAAACCCTGACGCAGCAACGCCGCGTGGAGGATGAAGTCCT
TCGGGACGTAAACTCCTTTCGATCGGGACGATTATGACGGTACCGGAAGAAGAAGCCCCGGCTAACTTCGTGCCAGCAGC
CGCGGTAATACGAGGGGGGCGAGCGTTGTTCGGAATTATTGGGCGTAAAGGGTGCGTAGGCGGTTTGGTAAGTCTGATGT
GAAATCTATGGGCTCAACTCATAGTCTGCATCGGAAACTGCCGGGCTTGAGTATGGGAGAGGTGAGTGGAATTCCTGGTG
TAGCGGTGAAATGCGTAGATATCAGGAGGAACACCTGTGGCGAAAGCGGCTCACTGGACCATAACTGACGCTGATGCACG
AAAGCTAGGGGAGCAAACAGGATTAGATACCCCAGTAGTC
>Otu18
CCTACGGGTGGCAGCAGTCGAGAATTTTTCTCAATGGGGGAAACCCTGAAGGAGCGACGCCGCGTGGAGGATGAAGGCTT
TCGGGTTGTAAACTCCTGTCATCTGGGAACAAAACTCGCAAGAGCTTGATAGTACCAGAAGAGGAAGAGACGGCTAACTC
TGTGCCAGCAGCCGCGGTAATACAGAGGTCTCAAGCGTTGTTCGGATTCATTGGGCGTAAAGGGCGCGTAGGCGGTGGGG
TAAGTCTGGTGTGAAATCTCGGAGCTCAACTTCGAAATTGCACTGGATACTGCTCTGCTAGAGGGCTGGAGAGGAGATCG
GAATTCACGGTGTAGCAGTGAAATGCGTAGATATCGTGAGGAAGACCAGTGGCGAAGGCGGATCTCTGGACAGCTCCTGA
CGCTGAGGCGCGAAGGCTAGGGGAGCAAACGGGATTAGATACCCCAGTAGTC
>Otu19
CCTACGGGAGGCAGCAGTGGGGAATCTTGCACAATGGGGGAAACCCTGATGCAGCGACGCCGCGTGAGCGATGAAGCCCT
TCGGGGTGTAAAGCTCTTTCGGCAGGGAAGATTATGACGGTACCTGCAGAAGCAGCTGCGGCTAACTACGTGCCAGCAGC
CGCGGTAATACGTAGGCAGCAAGCGTTGTTCGGAGTTACTGGGCGTAAAGGGTGTGTAGGCGGTTGCTTAAGTTTGGTGT
GAAATCTCCCGGCTCAACTGGGAGGGTGCGCCGAATACTGAGTGACTCGAGTGCGGGAGAGGAAAGTGGAATTCCTGGTG
TAGCGGTGAAATGCGTAGATATCAGGAGGAACACCGGTGGTGTAGACGGCTTTCTGGACCGTAACTGACGCTGAGACACG
AAAGCGTGGGTAGCAAACAGGATTAGATACCCTAGTAGTC
>Otu20
CCTACGGGAGGCAGCAGTGGGGAATCTTGCGCAATGGGCGAAAGCCTGACGCAGCCATGCCGCGTGGATGATGAAGGTCT
TAGGATTGTAAAATCCTTTCACCGGGGACGATAATGACGGTACCCGGAGAAGAAGCCCCGGCTAACTTCGTGCCAGCAGC
CGCGGTAATACGAAGGGGGCTAGCGTTGCTCGGAATTACTGGGCGTAAAGGGCGCGTAGGCGGACAGTTAAGTCGGGGGT
GAAAGCCCGGGGCTCAACCTCGGAATTGCCTTCGATACTGGCTGTCTTGAGTGCGGGAGAGGTGTGTGGAACTCCGAGTG
TAGAGGTGAAATTCGTAGATATTCGGAAGAACACCAGTGGCGAAGGCGACACACTGGCCCGTTACTGACGCTGAGGCGCG
AAAGCGTGGGGAGCAAACAGGATTAGATACCCCAGTAGTC
>Otu21
CCTACGGGAGGCAGCAGTGGGGAATATTGGACAATGGGCGCAAGCCTGATCCAGCCATGCCGCGTGAGTGATGACGGCCT
TAGGGTTGTAAAGCTCTTTCGCCAGGGACGATAATGACGGTACCTGGATAAGAAGCCCCGGCTAACTTCGTGCCAGCAGC
CGCGGTAATACGAAGGGGGCTAGCGTTGTTCGGAATTACTGGGCGTAAAGCGCGTGTAGGCGGGTCTTTAAGTCAGGGGT
GAAATGCCAAGGCTCAACCTTGGAACTGCCTTTGATACTGGAGATCTTGAGTCCGGGAGAGGTGAGTGGAACTGCGAGTG
TAGAGGTGAAATTCGTAGATATTCGCAAGAACACCAGTGGCGAAGGCGGCTCACTGGCCCGGAACTGACGCTGAGACGCG
AAAGCGTGGGGAGCAAACAGGATTAGATACCCCAGTAGTC
>Otu22
CCTACGGGAGGCAGCAGTAGGGAATCTTCCGCAATGGACGAAAGTCTGACGGAGCAACGCCGCGTGAGTGATGAAGGCTT
TCGGGTCGTAAAACTCTGTTGTTAGGGAAGAACAAGTGCTAGTTGAATAAGCTGGCACCTTGACGGTACCTAACCAGAAA
GCCACGGCTAACTACGTGCCAGCAGCCGCGGTAATACGTAGGTGGCAAGCGTTATCCGGAATTATTGGGCGTAAAGCGCG
CGCAGGTGGTTTCTTAAGTCTGATGTGAAAGCCCACGGCTCAACCGTGGAGGGTCATTGGAAACTGGGAGACTTGAGTGC
AGAAGAGGAAAGTGGAATTCCATGTGTAGCGGTGAAATGCGTAGAGATATGGAGGAACACCAGTGGCGAAGGCGACTTTC
TGGTCTGTAACTGACACTGAGGCGCGAAAGCGTGGGGAGCAAACAGGATTAGATACCCCAGTAGTC
>Otu23
CCTACGGGAGGCAGCAGTGGGGAATATTGCACAATGGGCGCAAGCCTGATGCAGCCATGCCGCGTGTGTGAAGAAGGCCT
TAGGGTTGTAAAGCACTTTCAGCGAGGAGGAAGGGTTCAGTGTTAATAGCACTGTGCATTGACGTTACTCGCAGAAGAAG
CACCGGCTAACTCCGTGCCAGCAGCCGCGGTAATACGGAGGGTGCAAGCGTTAATCGGAATTACTGGGCGTAAAGCGCAC
GCAGGCGGTTTGTTAAGTCAGATGTGAAATCCCCGAGCTTAACTTGGGAACTGCATTTGAAACTGGCAAGCTAGAGTCTT
GTAGAGGGGGGTAGAATTCCAGGTGTAGCGGTGAAATGCGTAGAGATCTGGAGGAATACCGGTGGCGAAGGCGGCCCCCT
GGACAAAGACTGACGCTCAGGTGCGAAAGCGTGGGGAGCAAACAGGATTAGATACCCCAGTAGTC
>Otu24
CCTACGGGAGGCAGCAGTGGGGAATATTGCGCAATGGACGAAAGTCTGACGCAGCAACGCCGCGTGAGGGATGACGGCCT
TCGGGTTGTAAACCTCTTTCAGCAGGGACGAAGCGAGAGTGACGGTACCTGCAGAAGAAGGACCGGCCAACTACGTGCCA
GCAGCCGCGGTAATACGTAGGGTCCGAGCGTTGTCCGGAATTATTGGGCGTAAAGGGCTCGTAGGCGGTTCGTCACGTCG
GGAGTGAAAACTCGGGGCTTAACCCCGAGCCTGCTTCCGATACGGGCAGACTAGAGGTAGGCAGGGGAGAGCGGAACTCC
TGGTGTAGCGGTGGAATGCGCAGATATCAGGAAGAACACCGGTGGCGAAGGCGGCTCTCTGGGCCTTACCTGACGCTGAG
GAGCGAAAGCGTGGGTAGCGAACAGGATTAGATACCCCAGTAGTC
>Otu25
CCTACGGGAGGCAGCAGTGGGGAATTTTGCGCAATGGGGGAAACCCTGACGCAGCAACGCCGCGTGGAGGATGAAATCCC
TTGGGATGTAAACTCCTTTCGATCGGGACGATTATGACGGTACCGGAAGAAGAAGCCCCGGCTAACTTCGTGCCAGCAGC
CGCGGTAATACGAGGGGGGCGAGCGTTGTTCGGAATTATTGGGCGTAAAGGGTGCGTAGGCGGTTTGATAAGTCTGATGT
GAAATCTATGGGCTCAACCCATAGTCTGCATTAGAAACTGTCGGGCTTGAGTATGGGAGAGGTGAGTGGAATTTCCGGTG
TAGCGGTGAAATGCGTAGATATCGGAAGGAACACCTGTGGCGAAAGCGGCTCACTGGACCATTACTGACGCTGATGCACG
AAAGCTAGGGGAGCAAACAGGATTAGATACCCTTGTAGTC
>Otu26
CCTACGGGGGGCAGCAGTGAGGAATTTTCGTCAATGGGGGAAACCCTGAACGAGCAACGCCGCGTGCAGGAAGACGGCCT
TCGGGTTGTAAACTGCTTTTCTCTGGGACGAGAACGGACGGTACCAGAGGAATCAGCCTCGGCTAACTACGTGCCAGCAG
CCGCGGTAATACGTAGGAGGCGAGCGTTGTCCGGAGTTACTGGGCGTAAAGCGCATGCAGGCGGTCAGCTCAGTCTGTGA
TGACAGTTCCCGGCTCAACTGGGAAAGTGTTACGGATACTGGTTGACTTGAGGGCTTCAGAGGGATGTGGAACTCCGGGT
GGAGTGGTGAAATGCGTAGATATCCGGAAGAACACCAAAGGCGAAGGCAGCATCCTGGGAAGTACCTGACGCTCAGATGC
GAAAGCCAGGGGAGCGAACGGGATTAGATACCCTTGTAGTC
>Otu27
CCTACGGGAGGCAGCAGTGGGGAATTTTGCGCAATGGGGGAAACCCTGACGCAGCAACGCCGCGTGGAGGATGAAGCCCC
TTGGGGTGTAAACTCCTTTCGATCGGGACGATTATGACGGTACCGGATGAAGAAGCACCGGCTAACTCTGTGCCAGCAGC
CGCGGTAATACAGAGGGTGCAAGCGTTGTTCGGAATTATTGGGCGTAAAGGGCGCGTAGGCGGTGCGGTAAGTCTATTGT
GAAATCTCCGGGCTCAACTCGGAGCTTGCAACGGAAACTGCCGTGCTCGAGTGTGGGAGAGGTGAGTGGAATTCCCGGTG
TAGCGGTGAAATGCGTAGATATCGGGAGGAACACCTGTGGCGAAAGCGGCTCACTGGACCACAACTGACGCTGATGCGCG
AAAGCTAGGGGAGCAAACAGGATTAGATACCCTAGTAGTC
>Otu28
CCTACGGGAGGCAGCAGTGGGGAATATTGCACAATGGGCGCAAGCCTGATGCAGCGACGCCGCGTGGGGGATGACGGCCT
TCGGGTTGTAAACCTCTTTCACCATCGACGAAGGTCCGGGTTTTCTCGGATTGACGGTAGGTGGAGAAGAAGCACCGGCC
AACTACGTGCCAGCAGCCGCGGTAATACGTAGGGTGCGAGCGTTGTCCGGAATTACTGGGCGTAAAGAGCTCGTAGGTGG
TTTGTCGCGTTGTTCGTGAAATCTCACGGCTTAACTGTGAGCGTGCGGGCGATACGGGCAGACTGGAGTACTGCAGGGGA
GACTGGAATTCCTGGTGTAGCGGTGGAATGCGCAGATATCAGGAGGAACACCGGTGGCGAAGGCGGGTCTCTGGGCAGTA
ACTGACGCTGAGGAGCGAAAGCGTGGGGAGCGAACAGGATTAGATACCCCAGTAGTC
>Otu29
CCTACGGGTGGCAGCAGTCGAGAATTTTTCTCAATGGGGGAAACCCTGAAGGAGCGACGCCGCGTGGAGGATGAATGCTT
TCGGGTTGTAAACTCCTGTCATTTGGGAACAAAGCCTTACGTTAACTGCGTGGAGGTTTGATAGTACCAGAAGAGGAAGA
GACGGCTAACTCTGTGCCAGCAGCCGCGGTAATACAGAGGTCTCAAGCGTTGTTCGGATTCATTGGGCGTAAAGGGCGCG
TAGGCTGCGGGGTAAGTCGGGTGTGAAATCTCAGAGCTCAACTCTGAAACTGCACTCGATACTGCTCTGCTAGAGGACTG
GAGAGGAGATTGGAATTCACGGTGTAGCAGTGAAATGCGTAGATATCGTGAGGAAGACCAGTGGCGAAGGCGGATCTCTG
GACAGTTCCTGACGCTGAGGCGCGAAGGCCAGGGGAGCAAACGGGATTAGATACCCCAGTAGTC
>Otu30
CCTACGGGAGGCAGCAGTGGGGAATCTTGCGCAATGGGCGAAAGCCTGACGCAGCGACGCCGCGTGGGGGATGAAGCTTT
TCGGAGTGTAAACCCCTTTCGACTGGGACGAATGCCCGCAAGGGAGTGACGGTACCAGTAGAAGAAGCCCCGGCTAACTA
CGTGCCAGCAGCCGCGGTAAGACGTAGGGGGCCAGCGTTGTTCGGAATTACTGGGTGTAAAGGGTTCGTAGGCGGTGTGG
CAAGTCGGGAGTGAAATCTCTGGGCTCAACTCAGAGGCTGCTTCCGAAACTGCTGTGCTTGAGTGTGGGAGAGGCGCGTG
GAATTGCAGGTGTAGCGGTGAAATGCGTAGATATCTGCAGGAACACCCGTGGCGAAAGCGGCGCGCTGGACCACAACTGA
CGCTGAGGAACGAAAGCTAGGGGAGCAAACAGGATTAGATACCCCAGTAGTC
>Otu31
CCTACGGGAGGCTGCAGTGGGGAATTTTGGACAATGGGCGCAAGCCTGATCCAGCCATGCCGCGTGTCTGAAGAAGGCCT
TCGGGTTGTAAAGGACTTTTGTCAGGGAAGAAAAGGGCGGGGTTAATACCCCTGTCTGATGACGGTACCTGAAGAATAAG
CACCGGCTAACTACGTGCCAGCAGCCGCGGTAATACGTAGGGTGCGAGCGTTAATCGGAATTACTGGGCGTAAAGCGGGC
GCAGACGGTTACTTAAGCAGGATGTGAAATCCCCGGGCTCAACCTGGGAACTGCGTTCTGAACTGGGTGACTAGAGTGTG
TCAGAGGGAGGTAGAATTCCACGTGTAGCAGTGAAATGCGTAGAGATGTGGAGGAATACCGATGGCGAAGGCAGCCTCCT
GGGATAACACTGACGTTCATGCCCGAAAGCGTGGGTAGCAAACAGGATTAGATACCCCAGTAGTC
>Otu32
CCTACGGGAGGCAGCAGTGGGGAATCTTGCACAATGGAGGCAACTCTGATGCAGCGACGCCGCGTGAGCGATGAAGCCCT
TCGGGGTGTAAAGCTCTTTCGGCAGGGACGATAATGACGGTACCTGAAGAAGAAGCTGCGGCTAACTACGTGCCAGCAGC
CGCGGTAATACGTAGGCAGCGAGCGTTGTTCGGAATTACTGGGCGTAAAGAGTGTGTAGGCGGTGCTCTAAGTTCGGTGT
GAAATCTCCTGGCTTAACTGGGAGGGTGCGCCGGAAACTGGAGTGCTCGAGCGTGGGAGAGGAAAGCGGAATTCCTGGTG
TAGCGGTGAAATGCGTAGATATCAGGAGGAACACCTGCGGTGTAGACGGCTTTCTGGACCATTGCTGACGCTGAGACACG
AAAGCGTGGGTAGCAAACAGGATTAGATACCCTAGTAGTC
>Otu33
CCTACGGGGGGCAGCAGTGAGGAATTTTCGTCAATGGGGGAAACCCTGAACGAGCAACGCCGCGTGCAGGAAGAAGGTTT
TCGGATCGTAAACTGCTTTTCTCTGGGACGAGCAAGGGACGGTACCAGAGGAATCAGCCTCGGCTAACTACGTGCCAGCA
GCCGCGGTAATACGTAGGAGGCAAGCGTTGTCCGGATTTATTGGGCGTAAAGCGCACGCAGGCGGTGAGGTCAGTCTGGG
GTGACAGTGTCCAGCTTAACTGGATAAGTGCTCTGGAGACGGCCTGACTTGAGGGCTTCAGAGGGATGTGGAATTCCAGG
TGGAGTGGTGAAATGCGTAGAGATCTGGAAGAACACCAAAGGCGAAGGCAACATCCTGGGAAGCAACTGACGCTCGGGTG
CGAAAGCTAGGGGAGCGAACGGGATTAGATACCCCAGTAGTC
>Otu34
CCTACGGGAGGCAGCAGTGGGGAATTTTGGACAATGGGGGCAACCCTGATCCAGCAATGCCGCGTGTGTGAAGAAGGCCT
TCGGGTTGTAAAGCACTTTTGTCCGGAAAGAAAACTTCGCTCCTAATACGGGTGGAGGATGACGGTACCGGAAGAATAAG
CACCGGCTAACTACGTGCCAGCAGCCGCGGTAATACGTAGGGTGCGAGCGTTAATCGGAATTACTGGGCGTAAAGCGTGC
GCAGGCGGTTCGCTAAGACCGATGTGAAATCCCCGGGCTTAACCTGGGAACTGCATTGGTGACTGGCGGGCTAGAGTATG
GCAGAGGGGGGTAGAATTCCACGTGTAGCAGTGAAATGCGTAGAGATGTGGAGGAATACCGATGGCGAAGGCAGCCCCCT
GGGCCAATACTGACGCTCATGCACGAAAGCGTGGGGAGCAAACAGGATTAGATACCCCAGTAGTC
>Otu35
CCTACGGGAGGCAGCAGTGGGGAATTTTGCGCAATGGGGGAAACCCTGACGCAGCAACGCCGCGTGGAGGATGAAATATC
TTGGTATGTAAACTCCTTTCGATGGGGAAGATTATGACGGTACCCATAGAAGAAGCCCCGGCTAACTTCGTGCCAGCAGC
CGCGGTAATACGAGGGGGGCAAGCGTTGTTCGGATTTATTGGGCGTAAAGGGTGCGTAGGCGGTTTGATAAGTCTGGTGT
GAAATCTATGGGCTCAACCCATAGTCTGCACTAGAAACTGTCGGGCTTGAGTATGGGAGAGGTGAGTGGAATTTCCGGTG
TAGCGGTGAAATGCGTAGATATCGGAAGGAACACCTGTGGCGAAAGCGGCTCACTGGACCATAACTGACGCTGATGCACG
AAAGCTAGGGGAGCAAACAGGATTAGATACCCTAGTAGTC
>Otu36
CCTACGGGAGGCAGCAGTAGGGAATATTGGACAATGGGCGCAAGCCTGATCCAGCAATGCCGCGTGAGTGATGAAGGCCT
TCGGGTTGTAAAGCTCTTTCGCCCGCGACGATGATGACGGTAGCGGGAGAAGAAGCCCCGGCTAACTTCGTGCCAGCAGC
CGCGGTAATACGAAGGGGGCGAGCGTTGTTCGGATTTACTGGGCGTAAAGGGCGCGTAGGCGGCCCCTCAAGTCAGGCGT
GAAAGCCCCGGGCTCAACCTGGGAATGGCGCTTGGGACTGAGGGGCTGGAGTTCGGGAGAGGAGCGTGGAATTCCCAGTG
TAGAGGTGAAATTCGTAGATATTGGGAAGAACACCGGTGGCGAAGGCGGCGCTCTGGACCGAGACTGACGCTGAGGCGCG
AAAGCGTGGGGAGCAAACAGGATTAGATACCCCAGTAGTC
>Otu37
CCTACGGGAGGCAGCAGTGGGGAATATTGGACAATGGGCGCAAGCCTGATCCAGCCATGCCGCGTGGGTGATGAAGGCCC
TAGGGTTGTAAAGCCCTTTCGGCGGGGAAGATAATGACGGTACCCGCAGAAGAAGCCCCGGCTAACTTCGTGCCAGCAGC
CGCGGTAATACGAAGGGGGCTAGCGTTGCTCGGAATCACTGGGCGTAAAGCGCACGTAGGCGGATCGTTAAGTCGGGGGT
GAAATCCTGGAGCTCAACTCCAGAACTGCCTTCGATACTGGCGATCTTGGAGTCCGGGAGAGGTGAGTGGAACTCCGAGT
GTAGAGGTGAAATTCGTAGATATTCGGAAGAACACCAGTGGCGAAGGCGGCTCACTGGCCCGGTACTGACGCTGAGGTGC
GAAAGCGTGGGGAGCAAACAGGATTAGATACCCTAGTAGTC
>Otu38
CCTACGGGAGGCAGCAGTGGGGAATATTGGACAATGGGCGCAAGCCTGATCCAGCCATGCCGCGTGAGTGAAGAAGGCCT
TAGGGTTGTAAAGCTCTTTTGGCGGGGACGATAATGACGGTACCCGCAGAATAAGCCCCGGCTAACTTCGTGCCAGCAGC
CGCGGTAATACGAAGGGGGCTAGCGTTGTTCGGAATCACTGGGCGTAAAGCGCACGCAGGCGGATTGATAAGTCAGGGGT
GAAATCCCGGGGCTCAACCTCGGAATTGCCTTTGATACTGTCTGTCTTGAGTTCGGGAGAGGTTGGCGGAATTCCTAGTG
TAGAGGTGAAATTCGTAGATATTAGGAAGAACACCAGTGGCGAAGGCGGCCAACTGGCCCGAAACTGACGCTCATGTGCG
AAAGCGTGGGGAGCAAACAGGATTAGATACCCCAGTAGTC
>Otu39
CCTACGGGAGGCAGCAGTGGGGAATCTTGCACAATGGAGGAAACTCTGATGCAGCGACGCCGCGTGAGCGATGAAGCCCT
TCGGGGTGTAAAGCTCTTTCGACGGGAACGATAATGACGGTACCCGGAGAAGAAGCTGCGGCTAACTACGTGCCAGCAGC
CGCGGTAATACGTAGGCAGCAAGCGTTGTTCGGAATTACTGGGCGTAAAGAGTGTGTAGGCGGTTCTCTATGTTCGGTGT
GAAATCTCCCGGCTTAACTGGGAGGGTGCGCCGAAAACTGGAGGGCTTGAGTATGGGAGAGGAAAGCGGAATTCCTGGTG
TAGCGGTGAAATGCGTAGATATCAGGAGGAACACCTGCGGTGTAGACGGCTTTCTGGACCATCACTGACGCTGAGACACG
AAAGCGTGGGTAGCAAACAGGATTAGATACCCCAGTAGTC
>Otu40
CCTACGGGAGGCAGCAGTAGGGAATCTTCCGCAATGGACGAAAGTCTGACGGAGCAACGCCGCGTGAGTGATGAAGGCCT
TCGGGTCGTAAAACTCTGTTGTTAGGGAAGAACAAGTATCGGAGTAACTGCCGGTACCTTGACGGTACCTAACCAGAAAG
CCACGGCTAACTACGTGCCAGCAGCCGCGGTAATACGTAGGTGGCAAGCGTTGTCCGGAATTATTGGGCGTAAAGCGCGC
GCAGGCGGTCCTTTAAGTCTGATGTGAAAGCCCACGGCTCAACCGTGGAGGGTCATTGGAAACTGGGGGACTTGAGTGCA
GAAGAGGAAAGCGGAATTCCACGTGTAGCGGTGAAATGCGTAGAGATGTGGAGGAACACCAGTGGCGAAGGCGGCTTTCT
GGTCTGTAACTGACGCTGAGGCGCGAAAGCGTGGGGAGCAAACAGGATTAGATACCCCAGTAGTC
>Otu41
CCTACGGGAGGCAGCAGTGGGGAATTTTGCGCAATGGGGGAAACCCTGACGCAGCAACGCCGCGTGGAGGATGAAGCCCT
TTGGGGTGTAAACTCCTTTCGACCGGGACGATACTGACGGTACCGGTGGAAGAAGCACCGGCTAACTCTGTGCCAGCAGC
CGCGGTAATACAGAGGGTGCGAGCGTTGTTCGGAATTATTGGGCGTAAAGGGCGCGTAGGCGGTGCGGTAAGTCACCTGT
GAAAACTCTGGGCTTAACTCAGAGCCTGCAGGCGAAACTGCCGTGCTCGAGGGTGGGAGAGGTGCGTGGAATTCCCGGTG
TAGCGGTGAAATGCGTAGATATCGGGAGGAACACCTGTGGCGAAAGCGGCGCACTGGACCACTTCTGACGCTGAGGCGCG
AAAGCTAGGGGAGCAAACAGGATTAGATACCCCAGTAGTC
>Otu42
CCTACGGGAGGCAGCAGTGGGGAATTTTGCGCAATGGGGGAAACCCTGACGCAGCAACGCCGCGTGGAGGATGAAGTCCC
TTGGGACGTAAACTCCTTTCGACCGGGACGATAATGACGGTACCGGTGGAAGAAGCACCGGCTAACTCTGTGCCAGCAGC
CGCGGTAATACAGAGGGTGCGAGCGTTGTTCGGAATTATTGGGCGTAAAGGGCGCGTAGGCGGTGCGGTAAGTCACCTGT
GAAATCTCCCGGCTCAACTGGGAGCCTGCAGGCGAAACTGCCGTGCTGGAGTGTGGGAGAGGTGCGTGGAATTCCCGGTG
TAGCGGTGAAATGCGTAGATATCGGGAGGAACACCTGTGGCGAAAGCGGCGCACTGGACCACAACTGACGCTGAGGCGCG
AAAGCTAGGGGAGCAAACAGGATTAGATACCCTTGTAGTC
>Otu43
CCTACGGGAGGCAGCAGTGGGGAATCTTGCACAATGGGCGAAAGCCTGATGCAGCGACGCCGCGTGGGGGATGAAGCTTT
TCGGAGTGTAAACCCCTTTCGCCTGGGACGAATGCCCGCAAGGGAGTGACGGTACCAGGATAAGAAGCCCCGGCTAACTA
CGTGCCAGCAGCCGCGGTAAGACGTAGGGGGCCAGCGTTGTTCGGAATTACTGGGTGTAAAGGGTTCGTAGGCGGTGTGG
CAAGTCGGGAGTGAAATCTCTAGGCTCAACCTAGAGGCTGCTTCCGAAACTGCTGTGCTTGAGTGTGAGAGAGGCTCGTG
GAATTGCAGGTGTAGCGGTGAAATGCGTAGATATCTGCAGGAACACCCGTGGCGAAAGCGGCGAGCTGGATCACTACTGA
CGCTGAGGAACGAAAGCTAGGGGAGCAAACAGGATTAGATACCCTAGTAGTC
>Otu44
CCTACGGGAGGCTGCAGTGAGGAATATTGGTCAATGGGCGAGAGCCTGAACCAGCCAAGTAGCGTGCAGGAAGACGGCCC
TATGGGTTGTAAACTGCTTTTGTATGGGGATAAAGTCAGTCACGTGTGATTGTTTGCAGGTACCATACGAATAAGGACCG
GCTAATTCCGTGCCAGCAGCCGCGGTAATACGGAAGGTCCGGGCGTTATCCGGATTTATTGGGTTTAAAGGGAGCGTAGG
CTGGAGATTAAGTGTGTTGTGAAATGTAGACGCTCAACGTCTGACTTGCAGCGCATACTGGTTTCCTTGAGTACGCACAA
CGTTGGCGGAATTCGTCGTGTAGCGGTGAAATGCTTAGATATGACGAAGAACTCCGATTGCGAAGGCAGCTGACGGGAGC
GCAACTGACGCTGAAGCTCGAAGGTGCGGGTATCGAACAGGATTAGATACCCTTGTAGTC
>Otu45
CCTACGGGAGGCAGCAGTGGGGAATATTGGACAATGGGCGCAAGCCTGATCCAGCAATGCCGCGTGAGTGATGAAGGCCT
TCGGGTTGTAAAGCTCTTTCGCCCGCGACGATGATGACGGTAGCGGGAGAAGAAGCCCCGGCTAACTTCGTGCCAGCAGC
CGCGGTAATACGAAGGGGGCGAGCGTTGTTCGGAATCACTGGGCGTAAAGGGCGCGTAGGCGGCTCTGTTTGTCGCGTGT
GAAAGCCCCGGGCTCAACCTGGGAGGTGCGCGCGAGACGGCGGGGCTGGAGTTCGGGAGAGGAGCGTGGAATTCCCAGTG
TAGAGGTGAAATTCGTAGATATTGGGAAGAACACCGGTGGCGAAGGCGGCGCTCTGGACCGAGACTGACGCTGAGGCGCG
AAAGCGTGGGGAGCAAACAGGATTAGATACCCTTGTAGTC
>Otu46
CCTACGGGAGGCAGCAGTGGGGAATCTTGCGCAATGGGCGAAAGCCTGACGCAGCAACGCCGCGTGGGGGATGAAGCTTC
TCGGAGTGTAAACCCCTTTCGACCCGGACGAAAGCCCGCAAGGGTTTGACGGTACGGGTATAAGAAGCCCCGGCTAACTA
CGTGCCAGCAGCCGCGGTAAAACGTAGGGGGCCAGCGTTGCTCGGAATTACTGGGCGTAAAGGGTCCGTAGGCGGTGTGA
CAAGTCGGTAGTGAAATCTCTGGGCTTAACTCAGAGGCTGCTGCCGAAACTGTTGTGCTAGAGTGCGAGAGAGGCGAGTG
GAATTGCGGGTGTAGCGGTGAAATGCGTAGATATCCGCAGGAACATCCGAGGCGAAAGCGGCTCGCTGGATCGCAACTGA
CGCTGAGGGACGAAAGCTAGGGGAGCAAACAGGATTAGATACCCCAGTAGTC
>Otu47
CCTACGGGAGGCAGCAGTTGGGAATCTTGGACAATGGGGGAAACCCTGATCCAGCCATGCCGCGTGAGTGATGAAGGCCT
TCGGGTTGTAAAACTCTTTCGCGCACGACGATAATGACGGTAGTGCGAGAAGAAGCTCCGGCTAACTTCGTGCCAGCAGC
CGCGGTAATACGAAGGGGGCTAGCGTTGTTCGGAATTACTGGGCGTAAAGCGCGCGCAGGCGGCTATCCAAGTCAGTGGT
GAAAGCCCGGAGCTCAACTCCGGAACTGCCATTGAAACTGTTTAGCTTGAGTATGAGAGAGGTGAGTGGAATTCCCAGTG
TAGAGGTGAAATTCGTAGATATTGGGAAGAACACCGGTGGCGAAGGCGGCTCACTGGCTCATTACTGACGCTCAGGCGCG
ACAGCGTGGGGATCAAACAGGATTAGATACCCCAGTAGTC
>Otu48
CCTACGGGTGGCAGCAGTGGGGAATATTGCGCAATGGGCGAAAGCCTGACGCAGCGACGCCGCGTGGGGGATGAAGGCCT
TCGGGTTGTAAACCCCTTTCAGCAGGGACGAAGCGAAAGTGACGGTACCTGCAGAAGAAGCGCCGGCTAACTACGTGCCA
GCAGCCGCGGTAACACGTAGGGCGCAAGCGTTGTCCGGAATTATTGGGCGTAAAGAGCTCGTAGGCGGTCTGCCACGTCC
GCTGTGAAAACCTAGGGCTTAACCCTGGGCTTGCAGTAGATACGGGCAGACTAGAGGTAGGTAGGGGAGAATGGAATTCC
CGGTGTAGCGGTGAAATGCGCAGATATCGGGAGGAACACCGGTGGCGAAGGCGGTTCTCTGGGCCTTACCTGACGCTGAG
GAGCGAAAGCGTGGGGAGCAAACAGGATTAGATACCCTTGTAGTC
>Otu49
CCTACGGGAGGCAGCAGTGGGGAATATTGGACAATGGGCGCAAGCCTGATCCAGCCATGCCGCGTGAGTGACGAAGGCCT
TAGGGTTGTAAAGCTCTTTTGGCGGGGAAGATAATGACGGTACCCGCAGAATAAGCTCCGGCTAACTTCGTGCCAGCAGC
CGCGGTAATACGAAGGGAGCTAGCGTTGTTCGGAATCACTGGGCGTAAAGCGCACGTAGGCGGATGTGTCAGTCAGGGGT
GAAATCCCGGAGCTCAACTTCGGAACTGCCTTTGATACAGCACGTCTTGAGTCCGGAAGAGGTGGGTGGAATTCCTAGTG
TAGAGGTGAAATTCGTAGATATTAGGAAGAACACCGGTGGCGAAGGCGGCCCACTGGTCCGGTACTGACGCTGAGGTGCG
AAAGCGTGGGGAGCAAACAGGATTAGATACCCCAGTAGTC
>Otu50
CCTACGGGAGGCAGCAGTAAGGAATATTGGTCAATGGACGCAAGTCTGAACCAGCCATGCCGCGTGGAGGATGAAGGCCC
TCTGGGTTGTAAACTTCTTTTATTTGGGACGAAACACTTTCTTTCTAGAGAGCTTGACGGTACCAGATGAATAAGCACCG
GCTAACTCCGTGCCAGCAGCCGCGGTAATACGGAGGGTGCAAGCGTTATCCGGATTCACTGGGTTTAAAGGGTGCGTAGG
CGGACTTGTAAGTCCGTGGTGAAATCTCCGAGCTTAACTCGGAAACTGCCATGGATACTATAGGTCTTGAATGTTGTGGA
GGTTAGCGGAATAGTTCATGTAGCGGTGAAATGCTTAGATATGACCTAGAACACCGATTGCGAAGGCAGCTGGCTACACA
ACGATTGACGCTGAGGCACGAAAGCGTGGGGATCAAACAGGATTAGATACCCTAGTAGTC
>Otu51
CCTACGGGAGGCAGCAGTGGGGAATCTTGCGCAATGGGCGAAAGCCTGACGCAGCGACGCCGCGTGAGGGATGACGGCCT
TCGGGTTGTAAACCTCTTTCAGCCCTGACGAAGCGAAAGTGACGGTAGGGGCAGAAGAAGCACCGGCCAACTACGTGCCA
GCAGCCGCGGTAATACGTAGGGTGCAAGCGTTGTCCGGAATTATTGGGCGTAAAGAGCTCGTAGGCGGTCTGTCGCGTCG
GCTGTGAAAACTCGGGGCTCAACTCCGAGCTTGCAGTCGATACGGGCAGGCTAGAGTTCGGCAGGGGAGACTGGAATTCC
TGGTGTAGCGGTGAAATGCGCAGATATCAGGAGGAACACCGGTGGCGAAGGCGGGTCTCTGGGCCGATACTGACGCTGAG
GAGCGAAAGCGTGGGGAGCGAACAGGATTAGATACCCCAGTAGTC
>Otu52
CCTACGGGAGGCAGCAGTGGGGAATTTTGGACAATGGGCGCAAGCCTGATCCAGCAATGCCGCGTGAGTGAAGAAGGCCT
TCGGGTTGTAAAGCTCTTTTGTCAGGGAAGAAACGGCTCTGGTTAATACCTGGGGCTAATGACGGTACCTGAAGAATAAG
CACCGGCTAACTACGTGCCAGCAGCCGCGGTAATACGTAGGGTGCAAGCGTTAATCGGAATTACTGGGCGTAAAGCGTGC
GCAGGCGGTTTTGTAAGTCTGACGTGAAATCCCCGGGCTTAACCTGGGAATTGCGTTGGAGACTGCAAGGCTGGAGTCTG
GCAGAGGGGGGTAGAATTCCACGTGTAGCAGTGAAATGCGTAGAGATGTGGAGGAACACCGATGGCGAAGGCAGCCCCCT
GGGTCAAGACTGACGCTCATGCACGAAAGCGTGGGGAGCAAACAGGATTAGATACCCTAGTAGTC
>Otu53
CCTACGGGAGGCAGCAGTGGGGAATCTTGCACAATGGGCGAAAGCCTGATGCAGCGACGCCGCGTGGGGGATGAAGCTTC
TCGGAGTGTAAACCCCTTTCGACCCGGACGAATGCCCCGCAAGGGGACTGACGGTACGGGTATAAGAAGCCCCGGCTAAC
TACGTGCCAGCAGCCGCGGTAAGACGTAGGGGGCCAGCGTTGCTCGGAATTACTGGGTGTAAAGGGTTCGTAGGCGGTGT
GGCAAGTCGGGAGTGAAATCTCTAGGCTCAACCTAGAGTCTGCTTCCGAAACTGCTGTGCTTGAGTGTGGGAGAGGCGCG
TGGAATTGCAGGTGTAGCGGTGAAATGCGTAGATATCTGCAGGAACACCCGTGGCGAAAGCGGCGCGCTGGACCACTACT
GACGCTGAGGAACGAAAGCTAGGGGAGCAAACAGGATTAGATACCCCAGTAGTC
>Otu54
CCAGCAGCCGCGGTAATACGGAGGGGGCTAGCGTTGTTCGGAATTACTGGGCGTAAAGCGCACGTAGGCGGCTTTGTAAG
TCAGAGGTGAAAGCCTGGAGCTCAACTCCAGAACTGCCTTTGAGACTGCATCGCTTGAATCCAGGAGAGGTCAGTGGAAT
TCCGAGTGTAGAGGTGAAATTCGTAGATATTCGGAAGAACACCAGTGGCGAAGGCGGCTGACTGGACTGGTATTGACGCT
GAGGTGCGAAAGCGTGGGGAGCAAACAGGATTAGATACCCCAGTAGTC
>Otu55
CCTACGGGAGGCTGCAGTGGGGAATCTTCCGCAATGGACGAAAGTCTGACGGAGCAACGCCGCGTGAGTGATGACGGCCT
TCGGGTTGTAAAGCTCTGTTAATCGGGACGAAAGGCCTTCTTGCGAATAGTTAGAAGGATTGACGGTACCGGAATAGAAA
GCCACGGCTAACTACGTGCCAGCAGCCGCGGTAATACGTAGGTGGCAAGCGTTGTCCGGAATTATTGGGCGTAAAGCGCG
CGCAGGCGGATTGGTCAGTCTGTCTTAAAAGTTCGGGGCTTAACCCCGTGATGGGATGGAAACTGCCAATCTAGAGTATC
GGAGAGGAAAGTGGAATTCCTAGTGTAGCGGTGAAATGCGTAGATATTAGGAAGAACACCAGTGGCGAAGGCGACTTTCT
GGACGAAAACTGACGCTGAGGCGCGAAAGCCAGGGGAGCGAACGGGATTAGATACCCTTGTAGTC
>Otu56
CCTACGGGAGGCTGCAGTAGGGAATCTTCGGCAATGGACGGAAGTCTGACCGAGCAACGCCGCGTGAGTGAAGAAGGTTT
TCGGATCGTAAAGCTCTGTTGTAAGAGAAGAACGAGTGTGAGAGTGGAAAGTTCACACTGTGACGGTATCTTACCAGAAA
GGGACGGCTAACTACGTGCCAGCAGCCGCGGTAATACGTAGGTCCCGAGCGTTGTCCGGATTTATTGGGCGTAAAGCGAG
CGCAGGCGGTTAGATAAGTCTGAAGTTAAAGGCTGTGGCTTAACCATAGTACGCTTTGGAAACTGTTTAACTTGAGTGCA
AGAGGGGAGAGTGGAATTCCATGTGTAGCGGTGAAATGCGTAGATATATGGAGGAACACCGGTGGCGAAAGCGGCTCTCT
GGCTTGTAACTGACGCTGAGGCTCGAAAGCGTGGGGAGCAAACAGGATTAGATACCCCAGTAGTC
>Otu57
CCTACGGGAGGCAGCAGTGGGGAATATTGGACAATGGGCGCAAGCCTGATCCAGCAATGCCGCGTGGGTGAAGAAGGTCT
TCGGATTGTAAAGCCCTTTCGGCGGGGACGATGATGACGGTACCCGCAGAAGAAGCCCCGGCTAACTTCGTGCCAGCAGC
CGCGGTAATACGAAGGGGGCTAGCGTTGCTCGGAATGACTGGGCGTAAAGGGCGCGTAGGCGGATCGGATAGTCAGGCGT
GAAATTCCTGGGCTCAACCTGGGGGCTGCGCTTGATACGTCTGGTCTGGAGTGGGGAAGAGGGTCGTGGAATTCCCAGTG
TAGAGGTGAAATTCGTAGATATTGGGAAGAACACCGGTGGCGAAGGCGGCGACCTGGTCCTTGACTGACGCTGAGGCGCG
AAAGCGTGGGGAGCAAACAGGATTAGATACCCCAGTAGTC
>Otu58
CCTACGGGAGGCAGCAGTAGGGAATCTTGGACAATGGGGGAAACCCTGATCCAGCCATGCCGCGTGAGTGATGAAGGCCT
TCGGGTTGTAAAACTCTTTCGGCGGGGACGATAATGACGGTACCCGCAGAAGAAGCTCCGGCTAACTTCGTGCCAGCAGC
CGCGGTAATACGAAGGGGGCTAGCGTTGTTCGGAATTACTGGGCGTAAAGCGCGCGCAGGCGGCCTTTCAAGTCAGGGGT
GAAAGCCCGGAGCTCAACTCCGGAATTGCCTTTGAAACTGTCAGGCTCGAGTACGGGAGAGGTGAGTGGAATTCCCAGTG
TAGAGGTGAAATTCGTAGATATTGGGAAGAACACCGGTGGCGAAGGCGGCTCACTGGCCCGTTTCTGACGCTCAGGCGCG
ACAGCGTGGGGATCAAACAGGATTAGATACCCCAGTAGTC
>Otu59
CCTACGGGAGGCAGCAGTGGGGAATCTTGCGCAATGGGCGAAAGCCTGACGCAGCAACGCCGCGTGGAGGACGAAGGCTT
TCTGAGTTGTAAACTCCTTTCAGCAGGGACGATAGTGACGGTACCTGCAGAAGAAGCACCGGCCAACTACGTGCCAGCAG
CCGCGGTGATACGTAGGGTGCAAGCGTTGTCCGGATTTATTGGGCGTAAAGAGCTCGTAGGCGGTTTGATAAGTCGGGTG
TGAAACCTCCAGGCTCAACCTGGAGCCGCCACTCGATACTGTCATGACTAGAATTCGGTAGGGGACCACGGAATTCCTGG
TGTAGCGGTGAAATGCGCAGATATCAGGAGGAACACCAGCAGCGAAGGCGGTGGTCTGGGCCGACATTGACGCTGAGGAG
CGAAAGCGTGGGGAGCGAACAGGATTAGATACCCCAGTAGTC
>Otu60
CCTACGGGAGGCAGCAGTGGGGAATATTGGACAATGGGCGCAAGCCTGATCCAGCCATGCCGCGTGAGTGATGAAGGCCT
TAGGGTTGTAAAGCTCTTTTATCCGGGACGATAATGACGGTACCGGAGGAATAAGCCCCGGCTAACTTCGTGCCAGCAGC
CGCGGTAATACGAAGGGGGCTAGCGTTGCTCGGAATCACTGGGCGTAAAGGGCGCGTAGGCGGCGTTTTAAGTCGGGGGT
GAAAGCCTGTGGCTCAACCACAGAATGGCCTTCGATACTGGGACGCTTGAGTATGGTAGAGGTTGGTGGAACTGCGAGTG
TAGAGGTGAAATTCGTAGATATTCGCAAGAACACCGGTGGCGAAGGCGGCCAACTGGACCATTACTGACGCTGAGGCGCG
AAAGCGTGGGGAGCAAACAGGATTAGATACCCCAGTAGTC
>Otu61
CCTACGGGAGGCAGCAGTAAGGAATATTGGTCAATGGACGGAAGTCTGAACCAGCCATGCCGCGTGCAGGAAGACGGCCC
TATGGGTTGTAAACTGCTTTTGCAGGGGAATAAACCTTCGTATGTATACGAAGCTGAATGTACTCTGAGAATAAGGATCG
GCTAACTCCGTGCCAGCAGCCGCGGTAATACGGAGGATCCGAGCGTTATCCGGATTTATTGGGTTTAAAGGGTGCGTAGG
TGGCTTTTTAAGTCAGGGGTGAAAGACGGTAGCTTAACTATCGCAGTGCCTTTGATACTGAAGAGCTTGAATACACTAGA
GGTAGGCGGAATGTGACAAGTAGCGGTGAAATGCATAGATATGTCACAGAACACCAATTGCGAAGGCAGCTTACTATGGT
GCAATTGACACTGAGGCACGAAAGCGTGGGGATCAAACAGGATTAGATACCCTTGTAGTC
>Otu62
CCTACGGGAGGCTGCAGTGGGGAATTTTGGACAATGGGCGAAAGCCTGATCCAGCAATGCCGCGTGTGTGATGAAGGCCT
TCGGGTTGTAAAGCACTTTTGGCGGGAACGAAAAGGACCGTGCCAATACCATGGTCTGATGACGGTACCCGCAGAATAAG
CACCGGCTAACTACGTGCCAGCAGCCGCGGTAATACGTAGGGTGCAAGCGTTAATCGGAATTACTGGGCGTAAAGAGTGC
GCAGGCGGTTTTGCAAGACCGATGTGAAATCCCCGGGCTTAACCTGGGAACTGCATTGGTGACTGCAAGGCTAGAGTGTG
TCAGAGGGAGGTGGAATTCCGCATGTAGCAGTGAAATGCGTAGATATGCGGAGGAACACCGATGGCGAAGGCAGCCTCCT
GGGATAACACTGACGCTCATGCACGAAAGCGTGGGGAGCAAACAGGATTAGATACCCCAGTAGTC
>Otu63
CCTACGGGAGGCAGCAGTGGGGAATATTGGACAATGGGCGAAAGCCTGATCCAGCAATGCCGCGTGGGTGAAGAAGGTCT
TCGGATTGTAAAGCCCTTTCGGCGGGGACGATGATGACGGTACCCGCAGAAGAAGCCCCGGCTAACTTCGTGCCAGCAGC
CGCGGTAATACGAAGGGGGCTAGCGTTGCTCGGATTGACTGGGCGTAAAGGGCGCGTAGGCGGTTCGTACAGTCAGACGT
GAAATTCCTGGGCTCAACCTGGGGGCTGCGTTTGATACGTGCGGGCTTGAGTTCGGAAGAGGGTCGTGGAATTCCCAGTG
TAGAGGTGAAATTCGTAGATATTGGGAAGAACACCGGTGGCGAAGGCGGCGACCTGGTCCGATACTGACGCTGAGGCGCG
AAAGCGTGGGGAGCAAACAGGATTAGATACCCCAGTAGTC
>Otu64
CCTACGGGAGGCAGCAGTGGGGAATTTTGCGCAATGGGGGAAACCCTGACGCAGCAACGCCGCGTGGAGGATGAAGTATC
TTGGTACGTAAACTCCTTTCGATGGGGAAGATAATGACGGTACCCATAGAAGAAGCCCCGGCTAACTTCGTGCCAGCAGC
CGCGGTAATACGAGGGGGGCAAGCGTTGTTCGGATTTATTGGGCGTAAAGGGTGCGTAGGCGGTTTGGCAAGTCTTATGT
GAAATCTTCGGGCTCAACCCGAAGTCTGCATAAGAAACTGCCGGGCTTGAGTATGGGAGAGGTGAGTGGAATTTCCGGTG
TAGCGGTGAAATGCGTAGATATCGGAAGGAACACCTGTGGCGAAAGCGGCTCACTGGACCATAACTGACGCTGAGGCACG
AAAGCTAGGGGAGCAAACAGGATTAGATACCCTAGTAGTC
>Otu65
CCTACGGGAGGCAGCAGTGGGGAATATTGGACAATGGGGGAAACCCTGATCCAGCGACGCCGCGTGTGTGAAGAAGGCCT
GCGGGTTGTAAAGCACTTTTAGTGGGGATGAAAAGCTCAGGGCTAACACCTCTGGGTCTTGACCTAACCCACAGAAAAAG
CACCGGCTAACTCTGTGCCAGCAGCCGCGGTAATACAGAGGGTGCAAGCGTTAATCGGAATTACTGGGCGTAAAGCGTAC
GTAGACGGTTGGATAAGTCAGATGTGAAAGCCCCGGGCTCAACCTGGGAATTGCATTTGAGACTGTTCAGCTAGGGTGCG
GAAGAGGGAAGCGGAATTTCCGGTGTAGCGGTGAAATGCGTAGATATCGGAAGGAACACCAGTGGCGAAAGCGGCTTCCT
GGTCCAGCACCGACGTTCAGGTACGAAAGCATGGGGAGCAAACAGGATTAGATACCCTAGTAGTC
>Otu66
CCTACGGGAGGCAGCAGTGGGGAATATTGCACAATGGGCGGAAGCCTGATGCAGCAACGCCGCGTGCGGGATGACGGCCT
TCGGGTTGTAAACCGCTTTCGCCTGTGACGAAGCGTGAGTGACGGTAATGGGTAAAGAAGCACCGGCTAACTACGTGCCA
GCAGCCGCGGTGATACGTAGGGTGCGAGCGTTGTCCGGATTTATTGGGCGTAAAGGGCTCGTAGGTGGTTGATCGCGTCG
GAAGTGTAATCTTGGGGCTTAACCCTGAGCGTGCTTTCGATACGGGTTGACTTGAGGAAGGTAGGGGAGAATGGAATTCC
TGGTGGAGCGGTGGAATGCGCAGATATCAGGAGGAACACCAGTGGCGAAGGCGGTTCTCTGGGCCTTTCCTGACGCTGAG
GAGCGAAAGCGTGGGGAGCGAACAGGCTTAGATACCCCAGTAGTC
>Otu67
CCTACGGGAGGCAGCAGTGGGGAATATTGCACAATGGGCGCAAGCCTGATGCAGCGACGCCGCGTGGGGGATGACGGCCT
TCGGGTTGTAAACCTCTTTCAGCAGGGACGAAGCGCAAGTGACGGTACCTGCAGAAGAAGCACCGGCCAACTACGTGCCA
GCAGCCGCGGTAATACGTAGGGTGCGAGCGTTGTCCGGAATTACTGGGCGTAAAGAGCTCGTAGGTGGTTTGTCGCGTTG
TTCGTGAAAACCGGGGGCTTAACCCTCGGCGTGCGGGCGATACGGGCAGACTGGAGTACTGCAGGGGAGACTGGAATTCC
TGGTGTAGCGGTGGAATGCGCAGATATCAGGAGGAACACCGGTGGCGAAGGCGGGTCTCTGGGCAGTAACTGACGCTGAG
GAGCGAAAGCGTGGGGAGCGAACAGGATTAGATACCCTTGTAGTC
>Otu68
CCTACGGGAGGCAGCAGTGGGGAATATTGGACAATGGGGGCAACCCTGATCCAGCAATGCCGCGTGAGTGATGAAGGCCT
TAGGGTTGTAAAGCTCTTTCGGCGGGGACGATGATGACGGTACCCGCAGAAGAAGCCCCGGCTAACTTCGTGCCAGCAGC
CGCGGTAATACGAAGGGGGCGAGCGTTGTTCGGAATTACTGGGCGTAAAGGGCGCGCAGGCGGCCCCAGAAGTCAGATGT
GAAAGCCCCGGGCTCAACCTGGGAATAGCATTTGATACTCTGAGGCTGGAGTGCGGGAGAGGAGAGTGGAATTCCCAGTG
TAGAGGTGAAATTCGTAGATATTGGGAAGAACACCGGTGGCGAAGGCGGCTCTCTGGACCGTAACTGACGCTGAGGCGCG
AAAGCGTGGGGAGCAAACAGGATTAGATACCCCAGTAGTC
>Otu69
CCTACGGGAGGCAGCAGTGGGGAATATTGCACAATGGGCGCAAGCCTGATGCAGCGACGCCGCGTGGGGGATGACGGCCT
TCGGGTTGTAAACCTCTTTCACCATCGACGAAGCTGCCCTTGTGGGTGGTGACGGTAGGTGGAGAAGAAGCACCGGCCAA
CTACGTGCCAGCAGCCGCGGTAATACGTAGGGTGCGAGCGTTGTCCGGAATTACTGGGCGTAAAGAGCTCGTAGGTGGTT
TGTCGCGTTGTTCGTGAAATTCCATGGCTTAACTGTGGGCGTGCGGGCGATACGGGCAGACTGGAGTACTGCAGGGGAGA
CTGGAATTCCTGGTGTAGCGGTGGAATGCGCAGATATCAGGAGGAACACCGGTGGCGAAGGCGGGTCTCTGGGCAGTAAC
TGACGCTGAGGAGCGAAAGCGTGGGGAGCGAACAGGATTAGATACCCCAGTAGTC
>Otu70
CCTACGGGAGGCAGCAGTGGGGAATCTTGCACAATGGACGAAAGTCTGATGCAGCAACGCCGCGTGGGGGATGAAGCTTT
TCGGAGTGTAAACCCCTTTCGACCCGGAAGAAAGCCCGCAAGGGTTTGACGGTACGGGTATAAGAAGCCCCGGCTAACTA
CGTGCCAGCAGCCGCGGTAAAACGTAGGGGGCCAGCGTTGCTCGGAATTACTGGGCGTAAAGGGTCCGTAGGCGGTGTGG
CAAGTCGGTAGTGAAATCTCTGGGCTTAACCCAGAGGCTGCTGCCGAAACTGCCGTGCTAGAGTGTGAGAGAGGCGAGTG
GAATTACGGGTGTAGCGGTGAAATGCGTAGATATCCGTAGGAACATCCGAGGCGAAGGCGGCTCGCTGGATCACAACTGA
CGCTGAGGGACGAAAGCTAGGGGAGCAAACAGGATTAGATACCCCAGTAGTC
>Otu71
CCTACGGGAGGCAGCAGTGGGGAATATTGGACAATGGGGGAAACCCTGATCCAGCGACGCCGCGTGTGTGAAGAAGGCCT
GCGGGTTGTAAAGCACTTTTAGTGGGGATGAAAAGCTCAGGGCTAACACCTCTGGGTCTTGACCTAACCCAAAGAAAAAG
CACCGGCTAACTCTGTGCCAGCAGCCGCGGTAATACAGAGGGTGCGAGCGTTAATCGGAATTACTGGGCGTAAAGCGTGC
GTAGACGGTTATGTAAGTCGGGTGTGAAAGCCCCGGGCTCAACCTGGGAATTGCATTCGAGACTGCATAGCTAGGGTGCG
GAAGAGGGAAGCGGAATTTCCGGTGTAGCGGTGAAATGCGTAGATATCGGAAGGAACACCAGTGGCGAAAGCGGCTTCCT
GGTCCAGCACCGACGTTCAGGCACGAAAGCGTGGGGAGCAAACAGGATTAGATACCCTAGTAGTC
>Otu72
CCTACGGGAGGCAGCAGTGGGGAATTTTGCGCAATGGGGGAAACCCTGACGCAGCAACGCCGCGTGGAGGATGAAGTCCC
TTGGGATGTAAACTCCTTTCGATCGGGACGATTATGACGGTACCGGAAGAAGAAGCACCGGCTAACTCTGTGCCAGCAGC
CGCGGTAATACAGAGGGTGCAAGCGTTGTTCGGAATTATTGGGCGTAAAGGGCGTGTAGGCGGTGCGGTAAGTTTGTGGT
GAAATCTCCGGGCTCAACTCGGAAATTGCCGCGAAGACTGCCGTGCTTGAGTATGGGAGAGGTGAGTGGAATTCCCGGTG
TAGCGGTGAAATGCGTAGATATCGGGAGGAACACCTGCGGCGAAAGCGGCTCACTGGACCATAACTGACGCTGAGACGCG
AAAGCTAGGGGAGCAAACAGGATTAGATACCCGAGTAGTC
>Otu73
CCTACGGGAGGCAGCAGTGGGGAATCTTGCACAATGGGGGAAACCCTGATGCAGCGACGCCGCGTGAGCGATGAAGCCCT
TCGGGGTGTAAAGCTCTTTCGGCAGGGAAGATTATGACGGTACCTGCAGAAGCAGCTGCGGCTAACTACGTGCCAGCAGC
CGCGGTAATACGTAGGCAGCAAGCGTTGTTCGGAGTTACTGGGCGTAAAGGGTGCGTAGGCGGCCCTGTAAGTATGGTGT
GAAATCTCCCGGCTTAACTGGGAGGGTGCGCTATAGACTGCGGGGCTCGAGTGTGGGAGAGGAAAGTGGAATTCCTGGTG
TAGCGGTGAAATGCGTAGATATCAGGAGGAACACCGGTGGTGTAAACGGCTTTCTGGACCATAACTGACGCTGAGGCACG
AAAGCGTGGGTAGCAAACAGGATTAGATACCCCAGTAGTC
>Otu74
CCTACGGGGGGCAGCAGTGAGGAATTTTCGTCAATGGGGGAAACCCTGAACGAGCAACGCCGCGTGCAGGACGACGCTTT
TCGGAGTGTAAACTGCTTTTCTCGGGGAAGAGAACGGACGGTACCCGAGGAAGAAGCCTCGGCTAACTACGTGCCAGCAG
CCGCGGTAATACGTAGGAGGCAAGCGTTGTCCGGAGTTACTGGGCGTAAAGCGCACGCAGGCGGTGCACCAAGTCTGGAG
TGACAGCGCTCGGCTTAACCGAGCAGGGGCTTTGGAAACTGGTGGACTTGAGGGCTTCAGAGGAATGCGGAACTCCGGGT
GGAGTGGTGAAATGCGTAGATATCCGGAAGAACACCAAAGGCGAAGGCAGCATTCTGGGAAGTACCTGACGCTCAGGTGC
GAAAGCCAGGGGAGCGAACGGGATTAGATACCCCAGTAGTC
>Otu75
CCTACGGGAGGCAGCAGTGGGGAATCTTGGACAATGGGGGAAACCCTGATCCAGCCATGCCGCGTGAGTGATGAAGGCCC
TAGGGTTGTAAAACTCTTTCGGCGGGGACGATAATGACGGTACCCGCAGAAGAAGCTCCGGCTAACTTCGTGCCAGCAGC
CGCGGTAATACGAAGGGGGCTAGCGTTGTTCGGAATTACTGGGCGTAAAGCGCGCGCAGGCGGTCCTTCAAGTCAGAGGT
GAAAGCCCAGAGCTCAACTCTGGAATGGCCTTTGAGACTAGAGGACTTGGGTACGGGAGAGGTGAGTGGAATTCCGAGTG
TAGAGGTGAAATTCGTAGATATTCGGAAGAACACCAGTGGCGAAGGCGGCTCACTGGCCCGTTACCGACGCTCAGGCGCG
ACAGCGTGGGGAGCAAACAGGATTAGATACCCCAGTAGTC
>Otu76
CCTACGGGAGGCAGCAGTGGGGAATTTTGCGCAATGGGGGAAACCCTGACGCAGCAACGCCGCGTGGAGGATGAAATCCC
CTGGGATGTAAACTCCTTTCGATCGGGAAGATAATGACGGTACCGAGAGAAGAAGCCCCGGCTAACTTCGTGCCAGCAGC
CGCGGTAATACGAGGGGGGCAAGCGTTGTTCGGAATTATTGGGCGTAAAGGGTGCGTAGGCGGTTTGATAAGTTTGGTGT
GAAATCTCTGGGCTCAACCCAGAGTCTGCACCGAAAACTGTCGGGCTTGAGTATGGGAGAGGTGAGTGGAATTTCCGGTG
TAGCGGTGAAATGCGTAGATATCGGAAGGAACATCTGTGGCGAAAGCGGCTCACTGGACCATTACTGACGCTGATGCACG
AAAGCTAGGGGAGCAAACAGGATTAGATACCCCAGTAGTC
>Otu77
CCTACGGGAGGCAGCAGTGGGGAATATTGCACAATGGGCGAAAGCCTGATGCAGCGACGCCGCGTGAGGGATGACGGCCT
TCGGGTTGTAAACCTCTTTCAGCAGGGACCAAGCGTGAGTGAGTGTACCTGCAGAAGAAGCACCGGCTAACTACGTGCCA
GCAGCCGCGGTAATACGTAGGGTGCGAGCGTTGTCCGGATTTATTGGGCGTAAAGGGCTCGTAGGCGGCCTGTCGCGTCG
GGAGTGAAAGCCCACTGCTTAACGGTGGGTCTGCTTTCGGTACGGGCGGGCTAGAGTATGGCAGGGGAGACTGGAATTCC
TGGTGTAGCGGTGGAATGCGCAGATATCAGGAGGAACACCGGTGGCGAAGGCGGGTCTCTGGGCCATTACTGACGCTGAG
GAGCGAAAGCGTGGGGAGCGAACAGGATTAGATACCCCAGTAGTC
>Otu78
CCTACGGGGGGCAGCAGTGAGGAATTTTCCGCAATGGTCGCAAGACTGACGGAGCAACGCCGCGTGCAGGAGGACGCTTT
TCGGAGTGTAAACTGCTTTTCTGTGGGACGAGTTTGGACGGTACCACAGGAAGAAGCCCCGGCTAACTACGTGCCAGCAG
CCGCGGTAATACGTAGGGGGCGAGCGTTGTCCGGAGTTACTGGGCGTAAAGGGCACGCAGGCGGTGCTGCGCGTTTCGCG
TGACAGCGGGTGGCTTAACTGCCCGAGGGTGCGAAAGACGGCAGGACTCGAGGACCAGAGAGGGACACGGAATTCCGGGT
GGAGTGGTGAAATGCGTAGAGATCCGGAGGAACACCGAAGGCGAAGGCAGTGTCCTGGGTGGTACCTGACGCTGAGGTGC
GAAAGCCAGGGGAGCGAACGGGATTAGATACCCCAGTAGTC
>Otu79
CCTACGGGAGGCAGCAGTGAGGAATTTTCCGCAATGGGCGAAAGCCTGACGGAGCGACGCCGCGTGCACGAGGAAGGTCT
TCGGATCGTAAAGTGCTGTCGAGGGGGACGATTATGACGGTACCCCTGGAGGAAGCCCCGGCTAACTACGTGCCAGCAGC
CGCGGTAAGACGTAGGGGGCAAGCGTTGTTCGGAATTACTGGGCGTAAAGCGTGCGTAGGCGGATTCGTAAGTCGAGGTT
GAAATATCCGGGCTCAACTCGGGGCACGGCCTTGATACTGCGGATCTCGAGGCGAGTAGAGGGTAGTGGAATTCCCGGTG
TAGCGGTGAAATGCGTAGATATCGGGAGGAACACCAGTGGCGAAGGCGGCTACCTGGGCTCGTTCTGACGCTGAGGCACG
AAAGCTGGGGGAGCAAACGGGATTAGATACCCTTGTAGTC
>Otu80
CCTACGGGAGGCAGCAGTAGGGAATTTTCCACAATGGGCGAAAGCCTGATGGAGCAACGCCGCGTGCAGGATGAATGCCT
TCGGGTTGTAAACTGCTTTTATCTGTGACGAATATGACGGTAGCAGATGAATAAGGATCGGCTAACTCCGTGCCAGCAGC
CGCGGTCATACGGAGGATCCGAGCGTTATCCGGAATTACTGGGCGTAAAGAGTTGCGTAGGTGGCATTGTGTGTCGGTAG
TGAAAGCGTGTGGCTCAACCATATATACATTATCGAAACTGCAAAGCTAGAGGACGAGAGAGGTTATTGGAATTCCCAGT
GTAGGAGTGAAATCCGTAGATATTGGGAGGAACACCGATGGCGTAGGCAGATAACTGGCTCGTTCCTGACACTAAGGCAC
GAAAGCGTGGGGAGCAAACGGGATTAGATACCCCAGTAGTC
>Otu81
CCTACGGGAGGCAGCAGTGGGGAATATTGCACAATGGGCGCAAGCCTGATGCAGCGACGCCGCGTGAGGGATGACGGCCT
TCGGGTTGTAAACCTCTTTCAGTAGGGAAGAAGCGTAAGTGACGGTACCTGCAGAAGAAGCGCCGGCTAACTACGTGCCA
GCAGCCGCGGTAATACGTAGGGCGCAAGCGTTATCCGGAATTATTGGGCGTAAAGAGCTCGTAGGCGGTTTGTCGCGTCT
GCCGTGAAAGTCCGGGGCTCAACTCCGGATCTGCGGTGGGTACGGGCAGACTAGAGTGATGTAGGGGAGACTGGAATTCC
TGGTGTAGCGGTGAAATGCGCAGATATCAGGAGGAACACCGATGGCGAAGGCAGGTCTCTGGGCATTAACTGACGCTGAG
GAGCGAAAGCATGGGGAGCGAACAGGATTAGATACCCCAGTAGTC
>Otu82
CCTACGGGAGGCAGCAGTAGGGAATCTTCCGCAATGGACGAAAGTCTGACGGAGCAACGCCGCGTGAGCGATGAAGGCCT
TCGGGTCGTAAAGCTCTGTTGTTAGGGAAGAACAAGTGCTAGTTAAATAAGCTGGCACCTTGACGGTACCTAACCAGAAA
GCCACGGCTAACTACGTGCCAGCAGCCGCGGTAATACGTAGGTGGCAAGCGTTGTCCGGAATTATTGGGCGTAAAGCGCG
CGCAGGCGGTTTCTTAAGTCTGATGTGAAAGCCCCCGGCTCAACCGGGGAGGGTCATTGGAAACTGGGAAACTTGAGTGC
AGAAGAGGAAAGTGGAATTCCAAGTGTAGCGGTGAAATGCGTAGAGATTTGGAGGAACACCAGTGGCGAAGGCGACTTTC
TGGTCTGTAACTGACGCTGAGGCGCGAAAGCGTGGGGAGCAAACAGGATTAGATACCCTTGTAGTC
>Otu83
CCTACGGGGGGCTGCAGTAACGAATCTTCCACAATGCACGAAAGTGTGATGGAGCGACGCCGCGTGTAGGACGAAGTCCT
TCGGGATGTAAACTACTGTCAGGGGAAAGAAAGTTCTGATCTACCCCAGAGGAAGAGGCGGCTAACTCTGTGCCAGCAGC
CGCGGTAATACAGAGGCCTCGAGCGTTAGGCGGAATCACTGGGCTTAAAGCGTGTGTAGGTGGATGCCTAAGTACCTTGT
GAAATCCCACGGCTTAACCGTGGAACTGCTTGGTATACTGGGTGTCTTGAGCCACTCAGGGGCTACCGGAACAAATGGTG
GAGCGGTGAAATGCGTAGATATCATTTGGAACGCCAATGGTGAAAACAGGTAGCTGGGGGTGTGCTGACACTGAGACACG
AAAGCCAGGGGAGCGAACGGGATTAGATACCCTAGTAGTC
>Otu84
CCTACGGGAGGCAGCAGTGGGGAATATTGGACAATGGGCGAAAGCCTGATCCAGCAATGCCGCGTGAGTGATGAAGGCCT
TAGGGTTGTAAAGCTCTTTTACCCGGGATGATAATGACAGTACCGGGAGAATAAGCCCCGGCTAACTCCGTGCCAGCAGC
CGCGGTAATACGGAGGGGGCTAGCGTTGTTCGGAATTACTGGGCGTAAAGCGCACGTAGGCGGCTTTGTAAGTTAGAGGT
GAAAGCCCGGGGCTCAACTCCGGAATTGCCTTTAAGACTGCATCGCTAGAATTGTGGAGAGGTAAGTGGAATTCCGAGTG
TAGAGGTGAAATTCGTAGATATTCGGAAGAACACCAGTGGCGAAGGCGACTTACTGGACACATATTGACGCTGAGGTGCG
AAAGCGTGGGGAGCAAACAGGATTAGATACCCTTGTAGTC
>Otu85
CCTACGGGAGGCAGCAGTGGGGAATCTTGCACAATGGGGGAAACCCTGATGCAGCGACGCCGCGTGAGCGATGAAGCCCT
TCGGGGTGTAAAGCTCTTTCGACGGGAACGATGATGACGGTACCCGAAGAAGAAGCTGCGGCTAACTACGTGCCAGCAGC
CGCGGTAATACGTAGGCAGCAAGCGTTGTTCGGAATTACTGGGCGTAAAGAGTGTGTAGGCGGTGCTCTAAGTTCGGTGT
GAAATCTCCCGGCTCAACTGGGAGGGTGCGCCGGAAACTGGAGTGCTCGAGGTTGGGAGAGGAAAGCGGAATTCCCGGTG
TAGCGGTGAAATGCGTAGATATCGGGAGGAACACCTGTGGTGTAGACAGCTTTCTGGACCATCCCTGACGCTGAGACACG
AAAGCGTGGGTAGCAAACAGGATTAGATACCCCAGTAGTC
>Otu86
CCTACGGGAGGCAGCAGTGGGGAATTTTGCGCAATGGGGGAAACCCTGACGCAGCAACGCCGCGTGGAGGATGAAGTCCC
TTGGGACGTAAACTCCTTTCGACCGGGACGATGATGACGGTACCGGATGAAGAAGCCCCGGCTAACTTCGTGCCAGCAGC
CGCGGTAATACGAGGGGGGCGAGCGTTGTTCGGAATTATTGGGCGTAAAGGGTGCGTAGGCGGTTCCGCAAGTCCTGTGT
GAAATCTTCGGGCTCAACTCGAAGTCTGCACGGGAAACTGCGGGGCTTGAGTGTGGGAGAGGTGAGTGGAATTCCCGGTG
TAGCGGTGAAATGCGTAGATATCGGGAGGAACACCTGTGGCGAAAGCGGCTCACTGGACCATAACTGACGCTGATGCACG
AAAGCTGGGGGAGCAAACAGGATTAGATACCCCAGTAGTC
>Otu87
CCTACGGGAGGCAGCAGTGGGGAATCTTGCGCAATGGGCGAAAGCCTGACGCAGCAACGCCGCGTGAGGGATGAAGGCCT
TCGGGTTGTAAACCTCTTTCGAGCAGGGACGATAGTGACGGTACCTGCAGAAGAAGCTCCGGCCAACTACGTGCCAGCAG
CCGCGGTGATACGTAGGGAGCGAGCGTTGTCCGGATTCATTGGGCGTAAAGAGCTCGTAGGCGGCTCAGTAAGTCAGGTG
TGAAATCCTCAGGCTCAACCTGGGGTCGCCATCTGATACTGCTGTGGCTAGAGCCCGGTAGGGGCGCACGGAATTCCTGG
TGTAGCGGTGAAATGCGCAGATATCAGGAGGAACACCGGTGGCGAAGGCGGTGCGCTGGGCCGGAGCTGACGCTGAGGAG
CGAAAGCGTGGGGAGCGAACAGGATTAGATACCCCAGTAGTC
>Otu88
CCTACGGGAGGCAGCAGTGGGGAATATTGCGCAATGGGCGGAAGCCTGACGCAGCGACGCCGCGTGGGGGATGAAGGCCT
TCGGGTTGTAAACCTCTTTCAGCAGGGGCGAAGCGAGAGTGACGGTACCTGCAGAAGAAGCGCCGGCTAACTACGTGCCA
GCAGCCGCGGTAATACGTAGGGCGCAAGCGTTGTCCGGAATTATTGGGCGTAAAGAGCTCGTAGGCGGCCTGTCGCGTCT
GCTGTGAAATCCCGGGGCTTAACCCCGGGCGTGCAGTGGATACGGGCTGGCTGGAGGCAGGCAGGGGAGAATGGAATTCC
CGGTGTAGCGGTGAAATGCGCAGATATCGGGAGGAACACCGGTGGCGAAGGCGGTTCTCTGGGCCTGTTCTGACGCTGAG
GAGCGAAAGCGTGGGGAGCGAACAGGATTAGATACCCGAGTAGTC
>Otu89
CCTACGGGAGGCAGCAGTGGGGAATCTTGCACAATGGGCGAAAGCCTGATGCAGCGACGCCGCGTGGGGGATGAAGCATT
TCGGTGTGTAAACCCCTTTCGATCCGGACGAATGCCCGCAAGGGAGTGACGGTACGGATATAAGAAGCCCCGGCTAACTA
CGTGCCAGCAGCCGCGGTAAGACGTAGGGGGCCAGCGTTGTTCGGAATTACTGGGTGTAAAGGGTTCGTAGGCGGTGCGG
CAAGTCGGGAGTGAAATCTTTGGGCTTAACCCAGAGGCTGCTTCCGAAACTGCTGTGCTCGAGTGTGGGAGAGGCGCGTG
GAATTGCAGGTGTAGCGGTGAAATGCGTAGATATCTGCAGGAACACCCGTGGCGAAAGCGGCGCGCTGGACCACTACTGA
CGCTGAGGAACGAAAGCTAGGGGAGCAAACAGGATTAGATACCCCAGTAGTC
>Otu90
CCTACGGGAGGCTGCAGTGGGGAATTTTCCGCAATGGGCGAAAGCCTGACGGAGCAATGCCGCGTGGAGGTAGAAGGCCT
ACGGGTCGTGAACTTCTTTTCCCGGAGAAGAAGCAATGACGGTATCTGGGGAATAAGCATCGGCTAACTCTGTGCCAGCA
GCCGCGGTAATACAGAGGATGCAAGCGTTATCCGGAATGATTGGGCGTAAAGCGTCTGTAGGTGGCTTTTTAAGTCCGCC
GTCAAATCCCAGGGCTCAACCCTGGACAGGCGGTGGAAACTACCAAGCTGGAGTACGGTAGGGGCAGAGGGAATTTCCGG
TGGAGCGGTGAAATGCGTAGAGATCGGAAAGAACACCAACGGCGAAAGCACTCTGCTGGGCCGACACTGACACTGAGAGA
CGAAAGCTAGGGGAGCAAATGGGATTAGATACCCTAGTAGTC
>Otu91
CCTACGGGAGGCAGCAGTAGGGAATATTGGACAATGGGCGAAAGCCTGATCCAGCAATGCCGCGTGAGTGAGGAAGGCCT
TAGGGTTGTAAAGCTCTTTCGGCGGGGACGATGATGACGGTACCCGCAGAAGAAGCCCCGGCTAACTTCGTGCCAGCAGC
CGCGGTAATACGAAGGGGGCAAGCGTTGTTCGGAATTACTGGGCGTAAAGGGCGCGTAGGCGGCCATCTTTGTCAGGTGT
GAAAGCCCTGGGCTCAACCTGGGAATTGCACTTGGGACGGGGTGGCTTGAGTTCGGGAGAGGAGAGTGGAATTCCCAGTG
TAGAGGTGAAATTCGTAGATATTGGGAAGAACACCGGTGGCGAAGGCGGCTCTCTGGACCGATACTGACGCTGAGGCGCG
AAAGCGTGGGGAGCAAACAGGATTAGATACCCCTGTAGTC
>Otu92
CCTACGGGAGGCAGCAGTGGGGAATTTTGCGCAATGGGGGAAACCCTGACGCAGCAACGCCGCGTGGAGGATGAAGTCCC
TTGGGACGTAAACTCCTTTCGACCGGGACGAATAATGACGGTACCGGTGGAAGAAGCCCCGGCTAACTTCGTGCCAGCAG
CCGCGGTAATACGAGGGGGGCGAGCGTTGTTCGGAATTATTGGGCGTAAAGGGCGCGTAGGCGGCGCGGTAAGTCTTCTG
TGAAACCTCTGGGCTCAACTCAGAGCCTGCAGGGGAAACTGCCGTGCTGGAGTGTGGGAGAGGCGAGTGGAATTCCCGGT
GTAGCGGTGAAATGCGTAGATATCGGGAGGAACACCAGTGGCGAAGGCGGCTCGCTGGACCACAACTGACGCTGAGGCGC
GAAAGCTAGGGTAGCAAACAGGATTAGATACCCCAGTAGTC
>Otu93
CCTACGGGAGGCTGCAGTAGGGAATCTTCGGCAATGGGGGCAACCCTGACCGAGCAACGCCGCGTGAGTGAAGAAGGTTT
TCGGATCGTAAAGCTCTGTTGTAAGTCAAGAACGAGTGTGAGAGTGGAAAGTTCACACTGTGACGGTAGCTTACCAGAAA
GGGACGGCTAACTACGTGCCAGCAGCCGCGGTAATACGTAGGTCCCGAGCGTTGTCCGGATTTATTGGGCGTAAAGCGAG
CGCAGGCGGTTTGATAAGTCTGAAGTTAAAGGCTGTGGCTCAACCATAGTTCGCTTTGGAAACTGTCAAACTTGAGTGCA
GAAGGGGAGAGTGGAATTCCATGTGTAGCGGTGAAATGCGTAGATATATGGAGGAACACCGGTGGCGAAAGCGGCTCTCT
GGTCTGTAACTGACGCTGAGGCTCGAAAGCGTGGGGAGCGAACAGGATTAGATACCCTAGTAGTC
>Otu94
CCTACGGGAGGCAGCAGTAAGGAATATTGGTCAATGGAGGCAACTCTGAACCAGCCATGCCGCGTGCAGGAAGACAGCCC
TCTGGGTCGTAAACTGCTTTTATTCGGGAATAAACCACATTACGTGTAGTGTGCTGAATGTACCGAAGGAATAAGGATCG
GCTAACTCCGTGCCAGCAGCCGCGGTAATACGGAGGATCCAAGCGTTATCCGGATTTATTGGGTTTAAAGGGTGCGTAGG
CGGCTTTTTAAGTCAGGGGTGAAAGACGGTGGCTCAACCATCGCAGTGCCCTTGATACTGAAGAGCTTGAATGAATTAGA
GGTAGGCGGAATGTGACAAGTAGCGGTGAAATGCATAGATATGTCACAGAACACCGATTGCGAAGGCAGCTTACTATGAT
TTTATTGACGCTGAGGCACGAAAGCGTGGGGATCAAACAGGATTAGATACCCCAGTAGTC
>Otu95
CCTACGGGAGGCAGCAGTAGGGAATATTGGACAATGGGGGCAACCCTGATCCAGCCATGCCGCGTGAGTGATGAAGGCCT
TAGGGTTGTAAAGCTCTTTTGTGCGGGAAGATAATGACGGTACCGCAAGAATAAGCCCCGGCTAACTTCGTGCCAGCAGC
CGCGGTAATACGAAGGGGGCTAGCGTTGCTCGGAATCACTGGGCGTAAAGCGCACGTAGGCGGACTCTTAAGTCGGGGGT
GAAATCCTGGAGCTCAACTCCAGAACTGCCTTCGATACTGGGAGTCTTGAGTTCGGGAGAGGTGAGTGGAACTGCGAGTG
TAGAGGTGAAATTCGTAGATATTCGCAAGAACACCAGTGGCGAAGGCGGCTCACTGGCCCGATACTGACGCTGAGGTGCG
AAAGCGTGGGGAGCAAACAGGATTAGATACCCCAGTAGTC
>Otu96
CCTACGGGAGGCAGCAGTGGGGAATTTTGCGCAATGGGGGAAACCCTGACGCAGCAACGCCGCGTGGAGGATGAAGCCCC
TTGGGGCGTAAACTCCTTTCGATCGGGACGATAATGACGGTACCGAGAGAAGAAGCCCCGGCTAACTTCGTGCCAGCAGC
CGCGGTAATACGAGGGGGGCGAGCGTTGTTCGGAATTATTGGGCGTAAAGGGTGCGTAGGCGGTTCAGTAAGTCTTGTGT
GAAATCTTCGGGCTCAACTCGAAGTCTGCATGAGAAACTGCTGGGCTTGAGTGTGGGAGAGGTGAGTGGAATTCCCGGTG
TAGCGGTGAAATGCGTAGATATCGGGAGGAACACCTGTGGCGAAAGCGGCTCACTGGACCACAACTGACGCTGAGGCACG
AAAGCTAGGGGAGCAAACAGGATTAGATACCCCAGTAGTC
>Otu97
CCTACGGGAGGCTGCAGTGGGGAATATTGCACAATGGGCGCAAGCCTGATGCAGCGACGCCGCGTGAGGGATGACGGCCT
TCGGGTTGTAAACCTCTGTTAGCATCGAAGAAGCGAAAGTGACGGTAGGTGCAGAGAAAGCGCCGGCTAACTACGTGCCA
GCAGCCGCGGTAATACGTAGGGCGCGAGCGTTGTCCGGAATTATTGGGCGTAAAGAGCTTGTAGGCGGTTGGTCGCGTCT
GCTGTGAAAGGCTGGGGCTTAACCCTGGTTTTGCAGTGGGTACGGGCTAACTAGAGTGCAGTAGGGGAGACTGGAATTCC
TGGTGTAGCGGTGGAATGCGCAGATATCAGGAGGAACACCGATGGCGAAGGCAGGTCTCTGGGCTGTAACTGACGCTGAG
AAGCGAAAGCATGGGGAGCGAACAGGATTAGATACCCCAGTAGTC
>Otu98
CCTACGGGAGGCAGCAGTGGGGAATATTGCACAATGGGCGAAAGCCTGATGCAGCGACGCCGCGTGAGGGATGACGGCCT
TCGGGTTGTAAACCTCTTTCAGCAGGGACGAAGCGCAAGTGACTGTACCTGCAGAAGAAGCACCGGCTAACTACGTGCCA
GCAGCCGCGGTAATACGTAGGGTGCGAGCGTTGTCCGGAATTATTGGGCGTAAAGAGCTTGTAGGTGGCTCGTTGCGTCG
GGAGTGAAAACCCGCGGCTTAACCGCGGGCCTGCTTCCGATACGGGCGAGCTAGAGTTCGGCAGGGGAGACTGGAATTCC
TGGTGTAGCGGTGGAATGCGCAGATATCAGGAGGAACACCGGTGGCGAAGGCGGGTCTCTGGGCCGATACTGACACTGAG
AAGCGAAAGCGTGGGGAGCGAACAGGATTAGATACCCGAGTAGTC
>Otu99
CCTACGGGAGGCAGCAGTGGGGAATATTGGACAATGGGGGAAACCCTGATCCAGCGACGCCGCGTGTGTGAAGAAGGCCT
GCGGGTTGTAAAGCACTTTTAGTGGGGACAAAAAGCTACGGATTAATACTCTGTGGTCTTGATTTAACCCAAAGAAAAAG
CACCGGCTAACTCTGTGCCAGCAGCCGCGGTAATACAGAGGGTGCGAGCGTTAATCGGAATTACTGGGCGTAAAGCGCGC
GTAGACGGTTTTGTAAGTCAGATGTGAAATCCCTGGGCTCAACCTGGGAACTGCATTTGAGACTGCATGGCTAGAGTATC
GAAGAGGGAAGTGGAATTTCCGGTGTAGCGGTGAAATGCGTAGATATCGGAAGGAACACCAGTGGCGAAAGCGACTTCCT
GGTCGAATACTGACGTTCATGTGCGAAAGCGTGGGGAGCAAACAGGATTAGATACCCTTGTAGTC
>Otu100
CCTACGGGAGGCAGCAGTGGGGAATATTGCGCAATGGGCGAAAGCCTGACGCAGCGACGCCGCGTGCGGGATGAAGGCCT
TCGGGTTGTAAACCGCTTTCAGCAGGGACGAATCTGACGGTACCTGCAGAAGAAGCGCCGGCTAACTACGTGCCAGCAGC
CGCGGTAATACGTAGGGCGCAAGCGTTGTCCGGAATTATTGGGCGTAAAGAGCTCGTAGGCGGCCAGTTGCGTCCGCTGT
GAAATCCCGGGGCTCAACCCCGGGCGTGCAGTGGATACGGGCTGGCTAGAGGCAGGCAGGGGAGAACGGAATTCCTGGTG
TAGCGGTGAAATGCGCAGATATCAGGAGGAACACCGGTGGCGAAGGCGGTTCTCTGGGCCTGTTCTGACGCTGAGGAGCG
AAAGCGTGGGGAGCGAACAGGATTAGATACCCTAGTAGTC
>Otu101
CCTACGGGAGGCAGCAGTGGGGAATATTGGACAATGGGCGCAAGCCTGATCCAGCCATGCCGCGTGAGTGATGAAGGCCC
TAGGGTTGTAAAGCTCTTTCACCGGAGAAGATAATGACGGTATCCGGAGAAGAAGCCCCGGCTAACTTCGTGCCAGCAGC
CGCGGTAATACGAAGGGGGCTAGCGTTGTTCGGAATTACTGGGCGTAAAGCGCACGTAGGCGGATCGATCAGTCAGGGGT
GAAATCCCAGGGCTCAACCCTGGAACTGCCTTTGATACTGTCGATCTGGAGTATGGAAGAGGTGAGTGGAATTCCGAGTG
TAGAGGTGAAATTCGTAGATATTCGGAGGAACACCAGTGGCGAAGGCGGCTCACTGGTCCATTACTGACGCTGAGGTGCG
AAAGCGTGGGGAGCAAACAGGATTAGATACCCCAGTAGTC
>Otu102
CCTACGGGTGGCAGCAGTGGGGAATATTGGACAATGGGCGCAAGCCTGATCCAGCCATGCCGCGTGGGTGATGAAGGCCT
TAGGGTTGTAAAGCCCTTTCGGCGGGGAAGATAATGACGGTACCCGCAGAAGAAGCCCCGGCTAACTTCGTGCCAGCAGC
CGCGGTAATACGAAGGGGGCTAGCGTTGCTCGGAATCACTGGGCGTAAAGCGCACGTAGGCGGGTCCTTAAGTCAGGGGT
GAAATCCTGGAGCTCAACTCCAGAACTGCCTTTGATACTGAGGATCTCGAGTTCGGGAGAGGTGAGTGGAACTGCGAGTG
TAGAGGTGAAATTCGTAGATATTCGCAAGAACACCAGTGGCGAAGGCGGCTCACTGGCCCGATACTGACGCTGAGGTGCG
AAAGCGTGGGGAGCAAACAGGATTAGATACCCTTGTAGTC
>Otu103
CCTACGGGAGGCAGCAGTGGGGAATATTGGACAATGGGCGCAAGCCTGATCCAGCCATGCCGCGTGAGTGATGAAGGCCT
TAGGGTTGTAAAGCTCTTTCGCCCACGACGATAATGACGGTAGTGGGAGAAGAAGCCCCGGCTAACTTCGTGCCAGCAGC
CGCGGTAATACGAAGGGGGCTAGCGTTGTTCGGAATTACTGGGCGTAAAGCGCGTGTAGGCGGGTCCTTAAGTCAGGGGT
GAAATGCCGAGGCTCAACCTCGGAACTGCCTTTGATACTGGGGATCTTGAGTCCGGGAGAGGTGAGTGGAACTGCGAGTG
TAGAGGTGAAATTCGTAGATATTCGCAAGAACACCAGTGGCGAAGGCGGCTCACTGGCCCGGAACTGACGCTGAGACGCG
AAAGCGTGGGGAGCAAACAGGATTAGATACCCTTGTAGTC
>Otu104
CCTACGGGGGGCAGCAGTGGGGAATATTGGGCAATGGGCGACAGCCTGACCCAGTGAGAACACATGCATGACGAAGGCGC
GTAGTTTTCTGTAAAGTGCTTTCAGTGATAAGAATACTGCTTGTAGTCACAGTAAGAAGCACCGGCCAACTTCGTGCCAG
CAGCCGCGGTAAGACGAAGGGTGCGGGCGTTATTCGTTTTGATTGGGTGTAAAGGGTACGTAGGCAATCGTCGTGGATAG
TACCAAAATAGCAGAGTATTCCTATGCGCAGGTAATTTATCCGTAAACGAATAGTGTTAAAGAGAGGTTGGGTCAAATTT
CTGCGTAGAAGTAGAATATTAAGAGACAGGAATGAATGGTTGTAGGCGAAGGCTCCCTTCTATCTTTAACAGACGCTGAG
GTACGGAAGCTTAGGTAGCAAACAGGATTAGATACCCTAGTAGTC
>Otu105
CCTACGGGAGGCAGCAGTAGGGAATATTGGACAATGGGCGAAAGCCTGATCCAGCAATGCCGCGTGGATGAAGAAGGTCT
TCGGATTGTAAAGTCCTTTCGGCGGGGACGATGATGACGGTACCCGCAGAAGAAGCCCCGGCTAACTTCGTGCCAGCAGC
CGCGGTAATACGAAGGGGGCTAGCGTTGCTCGGAATGACTGGGCGTAAAGGGCGCGTAGGCGGTTTGGACAGTCAGGCGT
GAAATTCCCGGGCTTAACCTGGGGGCTGCGCTTGATACATCCAGGCTTGAGTGGGGAAGAGGGTCGTGGAATTCCCAGTG
TAGAGGTGAAATTCGTAGATATTGGGAAGAACACCGGTGGCGAAGGCGGCGACCTGGTCCTTTACTGACGCTGAGGCGCG
AAAGCGTGGGGAGCAAACAGGATTAGATACCCTAGTAGTC
>Otu106
CCTACGGGAGGCAGCAGTGGGGAATTTTGGACAATGGGGGCAACCCTGATCCAGCAATGCCGCGTGTGTGAAGAAGGCCT
TCGGGTTGTAAAGCACTTTTGTCCGGAAAGAAATCATCCTGTCGAATAAACGGGGTGGATGACGGTACCGGAAGAATAAG
CACCGGCTAACTACGTGCCAGCAGCCGCGGTAATACGTAGGGTGCGAGCGTTAATCGGAATTACTGGGCGTAAAGCGTGC
GCAGGCGGTGCTGTAAGACCGATGTGAAATCCCCGGGCTTAACCTGGGAACTGCATTGGTGACTGCAGCGCTGGAGTATG
GCAGAGGGGGGTGGAATTCCACGTGTAGCAGTGAAATGCGTAGAGATGTGGAGGAACACCGATGGCGAAGGCAGCCCCCT
GGGCCAATACTGACGCTCATGCACGAAAGCGTGGGGAGCAAACAGGATTAGATACCCTTGTAGTC
>Otu107
CCTACGGGAGGCAGCAGTAGGGAATCTTGCGCAATGGGCGAAAGCCTGACGCAGCCATGCCGCGTGAATGATGAAGGTCT
TAGGATTGTAAAATTCTTTCAGCGGGGACGATAATGACGGTACCCGCAGAAGAAGCCCCGGCTAACTTCGTGCCAGCAGC
CGCGGTAATACGAAGGGGGCTAGCGTTGCTCGGAATTACTGGGCGTAAAGGGCGCGTAGGCGGATGTTTAAGTCAGAGGT
GAAAGCCCAGGGCTCAACCTTGGAATTGCCTTTGATACTGGACATCTTGAGTACGGGAGAGGTGAGTGGAACTCCGAGTG
TAGAGGTGAAATTCGTAGATATTCGGAAGAACACCAGTGGCGAAGGCGACTCACTGGCCCGTTACTGACGCTGAGGCGCG
AAAGCGTGGGGAGCAAACAGGATTAGATACCCTAGTAGTC
>Otu108
CCTACGGGAGGCAGCAGTGGGGAATATTGGACAATGGGGGCAACCCTGATCCAGCAATGCCGCGTGGGTGATGAAGGCCT
TAGGGTTGTAAAGCCCTTTCGGCGGGGACGATGATGACGGTACCCGCAGAAGAAGCCCCGGCTAACTTCGTGCCAGCAGC
CGCGGTAATACGAAGGGGGCGAGCGTTGTTCGGAATTACTGGGCGTAAAGGGCGCGCAGGCGGCTCTTCAAGTCAGGCGT
GAAAGCCCCGGGCTTAACCTGGGAATTGCGCTTGGGACTGAAGAGCTAGAGTTCGGGAGAGGAGAGTGGAATTCCCAGTG
TAGAGGTGAAATTCGTAGATATTGGGAAGAACACCGGTGGCGAAGGCGGCTCTCTGGACCGATACTGACGCTGAGGCGCG
AAAGCGTGGGGAGCAAACAGGATTAGATACCCCAGTAGTC
>Otu109
CCTACGGGTGGCAGCAGTGGGGAATTTTGCGCAATGGGGGAAACCCTGACGCAGCAACGCCGCGTGGAGGATGAAGTCCC
TTGGGACGTAAACTCCTTTCGACCCGGACGATAATGACGGTACGGGTGGAAGAAGCACCGGCTAACTTCGTGCCAGCAGC
CGCGGTAATACGAGGGGTGCAAGCGTTGTTCGGAATTATTGGGCGTAAAGGGCGCGTAGGCGGCGCGGTAAGTCACCTGT
GAAATCTCCCGGCTCAACTGGGAGCCTGCAGGCGAAACTGCCGTGCTGGAGTATGGGAGAGGTGCGTGGAATTCCCGGTG
TAGCGGTGAAATGCGTAGATATCGGGAGGAACACCTGTGGCGAAAGCGGCGCACTGGACCATAACTGACGCTGAGGCGCG
AAAGCTAGGGGAGCAAACAGGATTAGATACCCCAGTAGTC
>Otu110
CCTACGGGAGGCAGCAGTGGGGAATTTTGCGCAATGGGGGAAACCCTGACGCAGCAACGCCGCGTGGAGGATGAAATCCC
TTGGGATGTAAACTCCTTTCGATCGGGACGATTATGACGGTACCGGAAGAAGAAGCCCCGGCTAACTTCGTGCCAGCAGC
CGCGGTAATACGAGGGGGGCAAGCGTTGTTCGGAATTATTGGGCGTAAAGGGTGCGTAGGCGGTTTGATAAGTCATCTGT
GAAATCTCTGGGCTCAACCCAGAGTCTGCAGGCGAAACTGTCGGGCTTGAGAGTGGGAGAGGTGAGTGGAATTTCCGGTG
TAGCGGTGAAATGCGTAGATATCGGAAGGAACACCTGTGGCGAAAGCGGCTCACTGGACCATTTCTGACGCTGATGCACG
AAAGCTAGGGGAGCAAACAGGATTAGATACCCCAGTAGTC
>Otu111
CCTACGGGTGGCAGCAGTCGAGAATTTTTGACAATGGGGGAAACCCTGATCGAGCGACGCCGCGTGGAGGATGAAGGTCT
TCGGATTGTAAACTCCTGTCATTGGGGAACAAGGTGCATACGTTAACTGCGTGTGCATTGATAGTACCCGAAGAGGAAGA
GACGGCTAACTCTGTGCCAGCAGCCGCGGTAATACAGAGGTCTCAAGCGTTGTTCGGATTCATTGGGCGTAAAGGGTGCG
TAGGCGGCGCGGTAAGTCGGGTGTGAAATCTCGGAGCTTAACTCCGAAACTGCATTCGATACTGCCGTGCTTGAGGACTG
GAGAGGAGACTGGAATTTACGGTGTAGCGGTGAAATGCGTAGATATCGTAAGGAAGACCAGTGGCGAAGGCGGGTCTCTG
GACAGTTCCTGACGCTGAGGCACGAAGGTCAGGGGAGCAAACGGGATTAGATACCCTAGTAGTC
>Otu112
CCTACGGGAGGCAGCAGTGGGGAATCTTGCGCAATGGGCGAAAGCCTGACGCAGCAACGCCGCGTGAGGGATGAAGGCCT
TCGGGTTGTAAACCTCTTTCGAGCAGGGACGATAATGACGGTACCTGCAGAAGAAGCTCCGGCCAACTACGTGCCAGCAG
CCGCGGTAATACGTAGGGAGCGAGCGTTGTCCGGATTCATTGGGCGTAAAGAGCTCGTAGGCGGCTTGATAAGTCGGATG
TGAAACCTCCAGGCTCAACCTGGAGTCGCCATCCGATACTGTCATGGCTAGAGTCCGGTAGGGGCCCACGGAACTCCTGG
TGTAGCGGTGAAATGCGCAGATATCAGGAAGAACACCGGTGGCGAAGGCGGTGGGCTGGGCCGGCACTGACGCTGAGGAG
CGAAAGCGTGGGGAGCGAACAGGATTAGATACCCCAGTAGTC
>Otu113
CCTACGGGGGGCTGCAGTAACGAATCTTCCGCAATGCACGAAAGTGTGACGGAGCGACGCCGCGTGTGGGACGAAGTCCT
TCGGGATGTAAACCACTGTCAGGGGTTAGAAAGTTCTGATCAACCCCAGAGGAAGGCACGGCTAACTCTGTGCCAGCAGC
CGCGGTAAGACAGAGGTGCCAAGCGTTAGGCGGAATCACTGGGCTTAAAGCGTGTGTAGGTGGACTGGTAAGTACCTTGT
GAAATCCCACGGCTTAACCGTGGAACTGCTTGGTATACTGCTGGTCTTGAGCAGCCTAGGGGCGAGCGGAACAAATGGTG
GAGCGGTGAAATGCGTAGATATCATTTGGAACGCCAATGGTGAAAACAGCTCGCTGGGGGCTCGCTGACACTGAGACACG
AAAGCCAGGGGAGCAAACGGGATTAGATACCCTAGTAGTC
>Otu114
CCTACGGGGGGCTGCAGTAACGAATCTTCCGCAATGCACGAAAGTGTGACGGAGCGACGCCGCGTGTGGGACGAAGCCCT
TCGGGGTGTAAACCACTGTCAGGGGATAGAAAGTTCTGATCATCCCCAGAGGAAGGCACGGCTAACTCTGTGCCAGCAGC
CGCGGTAAGACAGAGGTGCCAAGCGTTAGGCGGAATCACTGGGCTTAAAGCGTGTGTAGGCGGATGCCTAAGTACCTTGT
GAAATCCCACGGCTCAACCGTGGAACTGCTCGGTATACTGGGTGTCTTGAGCCAACTAGGGGCTACCGGAACAAATGGTG
GAGCGGTGAAATGCGTAGATATCATTTGGAACGCCAATGGTGAAAACAGGTAGCTGGGGTTGTGCTGACGCTGAGACACG
AAAGCTAGGGGAGCAAACGGGATTAGATACCCTAGTAGTC
>Otu115
CCTACGGGAGGCAGCAGTGGGGAATCTTGCGCAATGGGCGAAAGCCTGACGCAGCGACGCCGCGTGGGGGATGAAGCTTT
TCGGAGTGTAAACCCCTTTCGACCCGGACGAAACGCCCGCAAGGGCTTGACGGTACGGGTATAAGAAGCCCCGGCTAACT
ACGTGCCAGCAGCCGCGGTAAGACGTAGGGGGCCAGCGTTGCTCGGAATTACTGGGCGTAAAGGGTTCGTAGGCGGTGCG
GTAAGTCGGAAGTGAAATCTCTGGGCTTAACTCAGAGGCTGCTTTCGAAACTGCCGTGCTAGAGTGCGGGAGAGGCGAGT
GGAATTGCAGGTGTAGCGGTGAAATGCGTAGATATCTGCAGGAACACCCGTGGCGAAGGCGGCTCGCTGGACCGCAACTG
ACGCTGAGGAACGAAAGCTAGGGGAGCAAACAGGATTAGATACCCCAGTAGTC
>Otu116
CCTACGGGAGGCAGCAGTGGGGAATATTGCGCAATGGGCGAAAGCCTGACGCAGCGACGCCGCGTGAGGGATGACGGCCT
TCGGGTTGTAAACCTCTTTCAGCAGGGACGAAGCGCGAGTGACGGTACCTGCAGAAGAAGCACCGGCTAACTACGTGCCA
GCAGCCGCGGTAATACGTAGGGTGCGAGCGTTGTCCGGAATTATTGGGCGTAAAGAGCTCGTAGGCGGTTTGTCGCGTCG
ACTGTGAAAACCTACAGCTTAACTGTGGGCTTGCAGTCGATACGGGCAGACTTGAGTTCGGTAGGGGAGACTGGAATTCC
TGGTGTAGCGGTGAAATGCGCAGATATCAGGAGGAACACCGGTGGCGAAGGCGGGTCTCTGGGCCGATACTGACGCTGAG
GAGCGAAAGCGTGGGGAGCGAACAGGATTAGATACCCTAGTAGTC
>Otu117
CCTACGGGAGGCAGCAGTGAGGAATTTTCCGCAATGGGCGCAAGCCTGACGGAGCGACGCCGCGTGCACGAGGAAGGTCT
TCGGATCGTAAAGTGCTGTCGAGGGGGACGATTATGACGGTACCCCTGGAGGAAGCCCCGGCTAACTACGTGCCAGCAGC
CGCGGTAATACGTAGGGGGCAAGCGTTGTTCGGAATTACTGGGCGTAAAGGGTGCGTAGGCGGGTCTGTAAGTCGGGGTT
GAAATATCCGGGCTCAACTCGGGGCACGGCCTCGATACTGCAGATCTCGAGTCAAGAAGAGGGTAGTGGAATTCCCGGTG
TAGCGGTGAAATGCGTAGATATCGGGAGGAACACCAGTGGCGAAGGCGGCTACCTGGTCTTGTACTGACGCTGATGCACG
AAAGCTGGGGGAGCGAACGGGATTAGATACCCTTGTAGTC
>Otu118
CCTACGGGAGGCAGCAGTAGGGAATTTTGCGCAATGGGCGGAAGCCTGACGCAGCGACGCCGCGTGAGGGATGACGGCCT
TCGGGTTGTAAACCTCTTTCAGCCCTGACGAAGCGAGAGTGACGGTAGGGGTAGAAGAAGCACCGGCCAACTACGTGCCA
GCAGCCGCGGTAATACGTAGGGTGCGAGCGTTGTCCGGATTTATTGGGCGTAAAGAGCTCGTAGGCGGCCTGTCGCGTCG
ACGTGTGAAAACTCGGGGCTCAACCCTGAGCTTGCGGTTGATACGGGCAGGCTAGAGTTCGGTAGGGGAGACTGGAATTC
CTGGTGTAGCGGTGAAATGCGCAGATATCAGGAGGAACACCGGTGGCGAAGGCGGGTCTCTGGGCCGATACTGACGCTGA
GGAGCGAAAGCGTGGGGAGCGAACAGGATTAGATACCCTAGTAGTC
>Otu119
CCTACGGGTGGCAGCAGTCGAGAATTTTTCTCAATGGGCGAAAGCCTGAAGGAGCGACGCCGCGTGGGGGATGAATGGCT
TCGGCCCGTAAACCCCTGTCATTTGCGAACAAATTGTTTCACCTAACACGTGAAGCATTGATTGTAGCGGAAGAGGAAGG
GACGGCTAACTCTGTGCCAGCAGCCGCGGTAATACAGAGGTCCCAAGCGTTGTTCGGATTCACTGGGCGTAAAGGGTGCG
TAGGCGGCCAGGTAAGTTTGATGTGAAATCCCGCAGCTCAACTGCGGAACTGCATTGAATACTATTTGGCTCGAGGAATG
GAGGGGAGACTGGAATTCTCGGTGTAGCAGTGAAATGCGTAGATATCGAGAGGAACACCAGTGGCGAAGGCGAGTCTCTG
GACATTTCCTGACGCTCAGGCACGAAAGCCAGGGGAGCAAACGGGATTAGATACCCCAGTAGTC
>Otu120
CCTACGGGAGGCAGCAGTGGGGAATCTTGCACAATGGGCGGAAGCCTGATGCAGCGACGCCGCGTGAGGGAAGACGGCCT
TCGGGTTGTAAACCTCTTTCGACCGGGACGAAGCGAGAGTGACGGTACCGGTATAAGAAGCACCGGCTAACTACGTGCCA
GCAGCCGCGGTAATACGTAGGGTGCGAGCGTTGTCCGGAATTATTGGGCGTAAAGAGCTCGTAGGCGGTTTGTTGCGTCG
GCCGTGAAAACTTGGGGCTTAACCCCGAGCCTGCGGTCGATACGGGCAGACTTGAGTTCGGCAGGGGAGACTGGAATTCC
TGGTGTAGCGGTGAAATGCGCAGATATCAGGAGGAACACCGGTGGCGAAGGCGGGTCTCTGGGCCGATACTGACGCTGAG
GAGCGAAAGCGTGGGGAGCGAACAGGATTAGATACCCCAGTAGTC
>Otu121
CCTACGGGAGGCAGCAGTGGGGAATCTTGCACAATGGGGGAAACCCTGATGCAGCGACGCCGCGTGAGCGATGAAGCCCT
TCGGGGTGTAAAGCTCTTTCGGCAGGGAAGAATGATGACGGTACCTGCAGAAGCAGCTGCGGCTAACTACGTGCCAGCAG
CCGCGGTAATACGTAGGCAGCGAGCGTTGTTCGGAGTTACTGGGCGTAAAGGGTGTGTAGGCGGTTCTCCAAGTTTGGTG
TGAAATCTCCCGGCTCAACCGGGAGGGTGCGCCGAAAACTGGAGGGCTAGAGTGCGGGAGGGGAGAGTGGAATTCCTGGT
GTAGCGGTGAAATGCGTAGATATCAGGAGGAACACCGGTGGTGTAGACGGCTCTCTGGACCGTAACTGACGCTGAGACAC
GAAAGCGTGGGTAGCAAACAGGATTAGATACCCCAGTAGTC
>Otu122
CCTACGGGAGGCAGCAGTGGGGAATCTTGCGCAATGGGCGAAAGCCTGACGCAGCCATGCCGCGTGAATGATGAAGGTCT
TAGGATTGTAAAATTCTTTCACCGGGGAAGATAATGACGGTACCCGGAGAAGAAGCCCCGGCTAACTTCGTGCCAGCAGC
CGCGGTAATACGAAGGGGGCTAGCGTTGCTCGGAATTACTGGGCGTAAAGGGCGCGTAGGCGGACAGTTTAGTCAGAGGT
GAAAGCCCAGGGCTCAACCTTGGAATTGCCTTTGATACTGGCTGTCTTGAGTTCGGGAGAGGTGAGTGGAATGCCGAGTG
TAGAGGTGAAATTCGTAGATATTCGGCGGAACACCAGTGGCGAAGGCGACTCACTGGCCCGATACTGACGCTGAGGCGCG
AAAGCGTGGGGAGCAAACAGGATTAGATACCCCAGTAGTC
>Otu123
CCTACGGGAGGCAGCAGTGGGGAATATTGGACAATGGGGGAAACCCTGATCCAGCAATGCCGCGTGGGTGATGAAGGCCT
TCGGGTTGTAAAGCCCTTTTGGCGGGGACGATGATGACGGTACCCGCAGAAGAAGCCCCGGCTAACTTCGTGCCAGCAGC
CGCGGTAATACGAAGGGGGCTAGCGTTGTTCGGAATTACTGGGCGTAAAGGGCGCGTAGGCGGCCTCGTCCGTCCGGCGT
GAAATGCCTGGGCTCAACCTAGGAATTGCGCTCGATACAGCGAGGCTAGAGTGTGGGAGAGGTTGGTGGAATTCCCAGTG
TAGAGGTGAAATTCGTAGATATTGGGAAGAACACCGGTGGCGAAGGCGGCCAACTGGACCACAACTGACGCTGAGGCGCG
AAAGCGTGGGGAGCAAACAGGATTAGATACCCTTGTAGTC
>Otu124
CCTACGGGAGGCAGCAGTGGGGAATTTTGGACAATGGGCGCAAGCCTGATCCAGCAATGCCGCGTGTGTGAAGAAGGCCT
TCGGGTTGTAAAGCACTTTTGTCCGGAAAGAAAACCTCTGCCCTAATATGGCGGGGGGATGACGGTACCGGAAGAATAAG
CACCGGCTAACTACGTGCCAGCAGCCGCGGTAATACGTAGGGTGCGAGCGTTAATCGGAATTACTGGGCGTAAAGCGTGC
GCAGGCGGTTCGCTAAGACCGATGTGAAATCCCCGGGCTTAACCTGGGAACTGCATTGGTGACTGGCGGGCTAGAGTGTG
GCAGAGGGGGGTAGAATTCCACGTGTAGCAGTGAAATGCGTAGAGATGTGGAGGAATACCGATGGCGAAGGCAGCCCCCT
GGGCCAACACTGACGCTCATGCACGAAAGCGTGGGGAGCAAACAGGATTAGATACCCTTGTAGTC
>Otu125
CCTACGGGAGGCAGCAGTGGGGAATATTGGACAATGGGGGCAACCCTGATCCAGCAATGCCGCGTGAGTGATGAAGGCCT
TCGGGTTGTAAAGCTCTTTCGGCGGGGAAGATGATGACGGTACCCGCAGAAGAAGCCCCGGCTAACTTCGTGCCAGCAGC
CGCGGTAATACGAAGGGGGCTAGCGTTGTTCGGAATTACTGGGCGTAAAGGGCGCGTAGGCTGTGCTGTAAGTCAGGCGT
GAAATCCCCGGGCTCAACCTGGGAATTGCGTTTGATACTGCGGCGCTTGAATGCAGGAGAGGATGGCGGAATTCCCAGTG
TAGAGGTGAAATTCGTAGATATTGGGAAGAACACCGGTGGCGAAGGCGGCCATCTGGCCTGTGATTGACGCTGAGGCGCG
AAAGCGTGGGGAGCAAACAGGATTAGATACCCCAGTAGTC
>Otu126
CCTACGGGTGGCAGCAGTAGGGAATATTGGACAATGGGCGAAAGCCTGATCCAGCCATGCCGCGTGAGTGATGAAGGCCT
TAGGGTTGTAAAGCTCTTTCGTCAGGGACGATAATGACGGTACCTGAAGAAGAAGCCCCGGCTAACTTCGTGCCAGCAGC
CGCGGTAATACGAAGGGGGCTAGCGTTGTTCGGAATCACTGGGCGTAAAGCGCATGTAGGCGGGTCTTTAAGTCAGGGGT
GAAATGCCAAGGCTCAACCTTGGAACTGCCTTTGATACTGGAGACCTTGAGTCCGGGAGAGGTGAGTGGAACTGCGAGTG
TAGAGGTGAAATTCGTAGATATTCGCAAGAACACCAGTGGCGAAGGCGGCTCACTGGCCCGGTACTGACGCTGAGATGCG
AAAGCGTGGGGAGCAAACAGGATTAGATACCCTTGTAGTC
>Otu127
CCTACGGGAGGCAGCAGTGAGGAATTTTCCGCAATGGGCGAAAGCCTGACGGAGCGACGCCGCGTGTGGGAAGAAGGCCT
TCGGGTCGTAAACCACTGTCGAAGGGGACGATATTGACGGTACCCTTGGAGGAAGCCCCGGCTAACTACGTGCCAGCAGC
CGCGGTAAGACGTAGGGGGCAAGCGTTGTCCGGAATTATTGGGCGTAAAGCGCTCGTAGGTGGATCGGCAAGTCCGCAAG
CAAAGACCCGGGCTCAACTCGGGAATCCGTGTGGATACTGCCGACCTTGAGGTAGTCAGAGGATGATGGAATTCCCGGTG
TAGCGGTGAAATGCGTAGATATCGGGAGGAACACCAGTGGCGAAGGCGATCATCTGGGGCTAACCTGACACTGAGGAGCG
AAAGCTAGGGGAGCAAACGGGATTAGATACCCCAGTAGTC
>Otu128
CCTACGGGAGGCTGCAGTGGGGAATTTTGGACAATGGGGGCAACCCTGATCCAGCCATGCCGCGTGTCTGAAGAAGGCCT
TCGGGTTGTAAAGGACTTTTGTCCGGGAAGAAAAGCGCGATGTTAATACCATTGCGTGCTGACGGTACCGGAAGAATAAG
CACCGGCTAACTACGTGCCAGCAGCCGCGGTAATACGTAGGGTGCGAGCGTTAATCGGAATTACTGGGCGTAAAGCGGGC
GCAGACGGTTACTTAAGCAGGATGTGAAATCCCCGGGCTCAACCTGGGAATTGCGTTCTGAACTGGGTGGCTAGAGTGTG
TCAGAGGGGGGTAGAATTCCACGTGTAGCAGTGAAATGCGTAGAGATGTGGAGGAATACCGATGGCGAAGGCAGCCCCCT
GGGATGGCACTGACGTTCATGCCCGAAAGCGTGGGTAGCAAACAGGATTAGATACCCCAGTAGTC
>Otu129
CCTACGGGAGGCAGCAGTGGGGAATCTTGCGCAATGGGCGAAAGCCTGACGCAGCGACGCCGCGTGAGGGATGACGGCCT
TCGGGTTGTAAACCTCTTTCGACAGGGACGAAGCGAGAGTGACGGTACCTGTAGAAGAAGCACCGGCTAACTACGTGCCA
GCAGCCGCGGTAATACGTAGGGTGCGAGCGTTGTCCGGAATTATTGGGCGTAAAGAGCTCGTAGGCGGTTTGTCGCGTCG
ATCGTGAAAACCCATCGCTTAACGGTGGGCGTGCGGTCGATACGGGCAGACTTGAGTTCGGTAGGGGAGACTGGAATTCC
TGGTGTAGCGGTGAAATGCGCAGATATCAGGAGGAACACCGGTGGCGAAGGCGGGTCTCTGGGCCGATACTGACGCTGAG
GAGCGAAAGCGTGGGGAGCGAACAGGATTAGATACCCGAGTAGTC
>Otu130
CCTACGGGAGGCAGCAGTGGGGAATCTTGCACAATGGGGGAAACCCTGATGCAGCGACGCCGCGTGAGCGATGAAGCCCT
TCGGGGTGTAAAGCTCTTTCGGCAGGGAAGATGATGACGGTACCTGCAGAAGCAGCTGCGGCTAACTACGTGCCAGCAGC
CGCGGTAATACGTAGGCAGCAAGCGTTGTTCGGAGTTACTGGGCGTAAAGGGTGTGTAGGTGGCGCGCTAAGTTCCGTGT
GAAATCTCCCGGCTCAACTGGGAGGGTGCGCGGAAAACTGGCGGGCTAGAGTACGGGATGGGAGAGTAGAATTCCTGGTG
TAGCGGTGAAATGCGTAGATATCAGGAGGAATACCGGTGGTGTAGACGGCTCTCTGGACCGTAACTGACACTGAAACACG
AAAGCGTGGGTAGCAAACAGGATTAGATACCCCAGTAGTC
>Otu131
CCTACGGGAGGCAGCAGTGGGGAATATTGCACAATGGGCGGAAGCCTGATGCAGCGACGCCGCGTGAGGGATGACGGCCT
TCGGGTTGTAAACCTCTTTCAGCAGGGACGAAGCGTAAGTGACGGTACCTGCAGAAGAAGCACCGGCTAACTACGTGCCA
GCAGCCGCGGTAATACGTAGGGTGCGAGCGTTGTCCGGAATTACTGGGCGTAAAGAGCTCGTAGGCGGTTTGTCACGTCG
TCTGTGAAATCCTAGGGCTTAACCCTGGACGTGCAGGCGATACGGGCTGACTTGAGTACTACAGGGGAGACTGGAATTTC
TGGTGTAGCGGTGGAATGCACAGATATCAGGAAGAACACCGATGGCGAAGGCAGGTCTCTGGGTAGTAACTGACGCTGAG
GAGCGAAAGCATGGGTAGCGAACAGGATTAGATACCCTTGTAGTC
>Otu132
CCAGCAGCCGCGGTAATACGGAGGGTGCGAGCGTTAATCGGAATAACTGGGCGTAAAGGGCACGCAGGCGGTGACTTAAG
TGAGGTGTGAAAGCCCCGGGCTTAACCTGGGAATTGCATTTCATACTGGGTCGCTAGAGTACTTTAGGGAGGGGTAGAAT
TCCACGTGTAGCGGTGAAATGCGTAGAGATGTGGAGGAATACCGAAGGCGAAGGCAGCCCCTTGGGAATGTACTGACGCT
CATGTGCGAAAGCGTGGGGAGCAAACAGGATTAGATACCCTTGTAGTC
>Otu133
CCTACGGGAGGCAGCAGTGGGGAATCTTGCGCAATGCGCGAAAGCGTGACGCAGCAACGCCGCGTGGGGGAAGAAGGCCT
TCGGGTTGTAAACCCCTTTCAGTTGGGACGAAGCTCCGCCGGTGAATAGCCGGCTGGAGTGACGGTACCTTCAGAAGAAG
CCCCGGCTAACTACGTGCCAGCAGCCGCGGTAATACGTAGGGGGCAAGCGTTGTCCGGAATCATTGGGCGTAAAGAGCGT
GTAGGCGGCTCGGTAAGTCCGCTCTGAAAGCCCGGGGCTCAACCCCGGGAGGCGGGCGGATACTGTCGGGCTAGAGTCCG
GAAGAGGCGAGTGGAATTCCTGGTGTAGCGGTGAAATGCGCAGATATCAGGAGGAACACCAATGGCGAAGGCAGCTCGCT
GGGACGGTACTGACGCTGAGACGCGAAAGCGTGGGGAGCAAACAGGATTAGATACCCCAGTAGTC
>Otu134
CCAGCAGCCGCGGTAATACAGAGGGTGCGAGCGTTAATCGGAATTACTGGGCGTAAAGCGAGTGTAGGTGGCTCATTAAG
TCACATGTGAAATCCCCGGGCTTAACCTGGGAACTGCATGTGATACTGGTGGTGCTAGAATATGTGAGAGGGAAGTAGAA
TTCCAGGTGTAGCGGTGAAATGCGTAGAGATCTGGAGGAATACCGATGGCGAAGGCAGCTTCCTGGCATAATATTGACAC
TGAGATTCGAAAGCGTGGGTAGCAAACAGGATTAGATACCCTAGTAGTC
>Otu135
CCTACGGGAGGCAGCAGTGGGGAATTTTGGACAATGGGGGCAACCCTGATCCAGCAATGCCGCGTGTGTGAAGAAGGCCT
TCGGGTTGTAAAGCACTTTTGTCCGGAAAGAAAACTTGCGCCCTAATATGGTGCGAGGATGACGGTACCGGAAGAATAAG
CACCGGCTAACTACGTGCCAGCAGCCGCGGTAATACGTAGGGTGCGAGCGTTAATCGGAATTACTGGGCGTAAAGCGTGC
GCAGGCGGTCTGTTAAGACCGATGTGAAATCCCCGGGCTTAACCTGGGAACTGCATTGGTGACTGGCAGGCTTTGAGTGT
GGCAGAGGGAGGTAGAATTCCACGTGTAGCAGTGAAATGCGTAGAGATGTGGAGGAATACCGATGGCGAAGGCAGCCTCC
TGGGCCAACACTGACGCTCATGCACGAAAGCGTGGGGAGCAAACAGGATTAGATACCCCAGTAGTC
>Otu136
CCTACGGGAGGCAGCAGTGGGGAATATTGGACAATGGGCGCAAGCCTGATCCAGCCATGCCGCGTGGATGATGAAGGCCT
TAGGGTTGTAAAGTCCTTTTAACGGGGAAGATAATGACGGTACCCGTAGAATAAGCCCCGGCTAACTTCGTGCCAGCAGC
CGCGGTAATACGAAGGGGGCTAGCGTTGCTCGGAATTACTGGGCGTAAAGCGCACGTAGGCGGCTCTTTAAGTCGGGGGT
GAAATCCTGGAGCTCAACTCCAGAACTGCCTTCGATACTGGAGAGCTCGAGTCCGGGAGAGGTGAGTGGAACTGCGAGTG
TAGAGGTGAAATTCGTAGATATTCGCAAGAACACCAGTGGCGAAGGCGGCTCACTGGCCCGGTACTGACGCTGAGGTGCG
AAAGCGTGGGGAGCAAACAGGATTAGATACCCCGGTAGTC
>Otu137
CCTACGGGAGGCAGCAGTGGGGAATATTGGACAATGGGCGAAAGCCTGATCCAGCAATGCCGCGTGAGTGATGAAGGCCT
TAGGGTTGTAAAGCTCTTTTACCCGGGATGATAATGACAGTACCGGGAGAATAAGCTCCGGCTAACTCCGTGCCAGCAGC
CGCGGTAATACGGAGGGAGCTAGCGTTGTTCGGAATTACTGGGCGTAAAGCGCACGTAGGCGGCTTTGTAAGTCAGAGGT
GAAAGCCTGGAGCTCAACTCCAGAACTGCCTTTGAGACTGCATCGCTTGAATCCAGGAGAGGTGAGTGGAATTCCGAGTG
TAGAGGTGAAATTCGTAGATATTCGGAAGAACACCAGTGGCGAAGGCGGCTCACTGGACTGGTATTGACGCTGAGGTGCG
AAAGCGTGGGGAGCAAACAGGATTAGATACCCCAGTAGTC
>Otu138
CCTACGGGGGGCAGCAGTGAGGAATTTTCGTCAATGGGGGCAACCCTGAACGAGCAACGCCGCGTGCAGGAAGACGGTCT
TCGGATTGTAAACTGCTTTTCTCTGGGACGAGAAGGGACGGTACCAGAGGAATCAGCCTCGGCTAACTACGTGCCAGCAG
CCGCGGTAATACGTAGGAGGCAAGCGTTGTCCGGAGTTACTGGGCGTAAAGCGCACGCAGGCGGTCTTGTCAGTCTGGGG
TGACAGTTCCCGGCTTAACTGGGGAAGTGCTCTGGAAACTGCAAGACTTGAGAGCTTCAGAGGGATGTGGAATTCCAGGT
GGAGTGGTGAAATGCGTAGAGATCTGGAAGAACACCAAAGGCGAAGGCAGCATCCTGGGAAGTATCTGACGCTCGGGTGC
GAAAGCCAGGGGAGCGAACGGGATTAGATACCCCAGTAGTC
>Otu139
CCTACGGGGGGCAGCAGTGAGGAATTTTCGTCAATGGGGGCAACCCTGAACGAGCAACGCCGCGTGCAGGATGACGGTCT
TCGGATTGTAAACTGCTTTTCTCTGGGACGAGAAGGGACGGTACCAGAGGAATCAGCCTCGGCTAACTACGTGCCAGCAG
CCGCGGTAATACGTAGGAGGCAAGCGTTGTCCGGAGTTACTGGGCGTAAAGCGCACGCAGGCGGTCCTGCCAGTCTGGGG
TGACAGTTTCCGGCTCAACCGGAAAAGTGCTCTGGAAACTGCAGGACTTGAGGGCTTCAGAGGGATGTGGAATTCCAGGT
GGAGTGGTGAAATGCGTAGAGATCTGGAAGAACACCAAAGGCGAAGGCAGCATCCTGGGAAGTTCCTGACGCTCGGGTGC
GAAAGCCAGGGGAGCGAACGGGATTAGATACCCTTGTAGTC
>Otu140
CCTACGGGGGGCAGCAGTGAGGAATTTTCCGCAATGGGCGCAAGCCTGACGGAGCAACGCCGCGTGCAGGAGGAAGCTTT
TCGGAGTGTAAACTGCTTTTCTGTGGGACGAGATACGGACGGTACCACAGGAAGAAGCCCCGGCTAACTACGTGCCAGCA
GCCGCGGTAATACGTAGGGGGCGAGCGTTGTCCGGAGTTACTGGGCGTAAAGGGCACGCAGGCGGTGCTGCGCGTTTCGC
GTGACAGCGGGTGGCTTAACTACCCGAGGGTGCGAAAGACGGCAGGGCTAGAGGGCCAGAGAGGGACACGGAATTCCGGG
TGGAGTGGTGAAATGCGTAGAGATCCGGAGGAACACCGAAGGCGAAGGCAGTGTCCTGGCTGGTGACTGACGCTGAGGTG
CGAAAGCCAGGGGAGCGAACGGGATTAGATACCCGAGTAGTC
>Otu141
CCTACGGGAGGCAGCAGTGGGGAATATTGCGCAATGGGCGGAAGCCTGACGCAGCGACGCCGCGTGCGGGATGAAGGCCT
TCGGGTTGTAAACCGCTTTCACCAGGGACGAAGGGAGACTGACGGTACCTGGGGAAGAAGCGCCGGCTAACTACGTGCCA
GCAGCCGCGGTAATACGTAGGGCGCGAGCGTTGTCCGGAATTATTGGGCGTAAAGAGCTCGTAGGCGGCCGGTTGCGTCT
GCTGTGAAATCCCGGGGCTTAACCCCGGGCGTGCAGTGGATACGGGCCGGCTGGAGGCAGGCAGGGGAGAATGGAATTCC
CGGTGTAGCGGTGAAATGCGCAGATATCGGGAGGAACACCGGTGGCGAAGGCGGTTCTCTGGGCCTGTACTGACGCTGAG
GAGCGAAAGCGTGGGGAGCGAACAGGATTAGATACCCCAGTAGTC
>Otu142
CCTACGGGAGGCAGCAGTGGGGAATATTGCACAATGGGCGAAAGCCTGATGCAGCAACGCCGCGTGAGGGATGACGGCCT
TCGGGTTGTAAACCTCTTTTAGTAGGGAAGAAGCGAAAGTGACGGTACCTGCAGAAAAAGCACCGGCTAACTACGTGCCA
GCAGCCGCGGTAATACGTAGGGTGCAAGCGTTGTCCGGAATTATTGGGCGTAAAGAGCTCGTAGGCGGTTTGTCGCGTCT
GCTGTGAAATCCCGAGGCTCAACCTCGGGCTTGCAGTGGGTACGGGCAGACTAGAGTGCGGTAGGGGAGATTGGAATTCC
TGGTGTAGCGGTGGAATGCGCAGATATCAGGAGGAACACCGATGGCGAAGGCAGATCTCTGGGCCGTAACTGACGCTGAG
GAGCGAAAGCGTGGGGAGCGAACAGGATTAGATACCCCAGTAGTC
>Otu143
CCTACGGGAGGCAGCAGTGAGGAATATTGGACAATGGGTGAGAGCCTGATCCAGCCATCCCGCGTGAAGGACGACGGCCC
TATGGGTTGTAAACTTCTTTTGTATAGGAATAAACCTTTCCACGTGTGGAAAGTTGAAGGTACTATACGAATAAGCACCG
GCTAACTCCGTGCCAGCAGCCGCGGTAATACGGAGGGTGCAAGCGTTATCCGGATTTATTGGGTTTAAAGGGTCCGTAGG
CGGACTCGTAAGTCAGTGGTGAAATCTCATAGCTTAACTATGAAACTGCCATTGATACTGCGGGTCTTGAGTAAAGTAGA
AGTGGCTGGAATAAGTAGTGTAGCGGTGAAATGCATAGATATTACTTAGAACACCAATTGCGAAGGCAGGTCACTATGTT
TTAACTGACGCTGATGGACGAAAGCGTGGGGAGCGAACAGGATTAGATACCCTTGTAGTC
>Otu144
CCTACGGGAGGCAGCAGTGGGGAATATTGGACAATGGGCGAAAGCCTGATCCAGCAATGCCGCGTGAGTGATGAAGGCCT
TAGGGTTGTAAAGCTCTTTTACCCGGGAAGATAATGACTGTACCGGGAGAATAAGCCCCGGCTAACTCCGTGCCAGCAGC
CGCGGTAATACGGAGGGGGCTAGCGTTGTTCGGAATTACTGGGCGTAAAGCGCACGTAGGCGGCTTTGTAAGTTAGAGGT
GAAAGCCCGGGGCTCAACCCCGGAATTGCCTTTAAGACTGCAGAGCTAGCAGGTGAGAGAGGTAAGTGGAATTCCGAGTG
TAGAGGTGAAATTCGTAGATATTCGGAAGAACACCAGTGGCGAAGGCGGCTTACTGGCTCATACTGGACGCTGAGGTGCG
AAAGCGTGGGGAGCAAACAGGATTAGATACCCGAGTAGTC
>Otu145
CCTACGGGAGGCAGCAGTGGGGAATATTGCACAATGGGCGCAAGCCTGATGCAGCGACGCCGCGTGAGGGATGAAGGCCT
TCGGGTTGTAAACCTCTTTCAGCAGGGAAGAAGCGCAAGTGACGGTACCTGCAGAAGAAGCGCCGGCTAACTACGTGCCA
GCAGCCGCGGTAATACGTAGGGCGCGAGCATTGTCCGGAATTATTGGGCGTAAAGAGCTCGTAGGCGGCTTGTCACGTCG
GGTGTGAAAGCCCGGGGCTTAACCCCGGGTCTGCATTCGATACGGGCAGGCTTGAGTTCGGTAGGGGAGATCGGAATTCC
TGGTGTAGCGGTGAAATGCGCAGATATCAGGAGGAACACCGGTGGCGAAGGCGGATCTCTGGGCCGATACTGACGCTGAG
GAGCGAAAGCGTGGGGAGCGAACAGGATTAGATACCCTTGTAGTC
>Otu146
CCTACGGGAGGCTGCAGTCGAGAATCTTCGGCAATGGGCGCAAGCCTGACCGAGCGACGCCGCGTGGAGGACGAAGGCCT
TCGGGTTGTAAACTCCTGTCGAGGGGGAGGAAGGGGCAACCTTGACCGATCCCTGGAGGAAGCACGGGCTAAGTTCGTGC
CAGCAGCCGCGGTAAGACGAACCGTGCGAACGTTATTCGGAATCACTGGGCTTAAAGCGCGTGTAGGCGGATGGGAACGT
CGGTCTTTGAAAGCCCCCGGCTCAACCGGGGAAGCGGAGCCGAAACGACCGATCTGGAGGGACGTAGGGGGACCTGGAAC
TTCCGGTGGAGCGGTGAAATGCGTTGAGATCGGAAGGAACGCCCGTGGCGAAAGCGAGGTCCTGGACGTCTGCTGACGCT
GAGACGCGAAAGCTAGGGGAGCAAACGGGATTAGATACCCCAGTAGTC
>Otu147
CCTACGGGAGGCTGCAGTGGGGAATATTGCACAATGGGCGCAAGCCTGATGCAGCGACGCCGCGTGAGGGATGACGGCCT
TCGGGTTGTAAACCTCTGTTAGCAGGGAAGAAGAGAAATTGACGGTACCTGCAGAGAAAGCGCCGGCTAACTACGTGCCA
GCAGCCGCGGTAATACGTAGGGCGCGAGCGTTGTCCGGAATTATTGGGCGTAAAGAGCTTGTAGGCGGTTTGTCGCGTCT
GCTGTGAAAGGCCGGGGCTTAACCCCGTGTATTGCAGTGGGTACGGGCAGACTAGAGTGCAGTAGGGGAGACTGGAACTC
CTGGTGTAGCGGTGGAATGCGCAGATATCAGGAAGAACACCGATGGCGAAGGCAGGTCTCTGGGCTGTAACTGACGCTGA
GAAGCGAAAGCATGGGGAGCGAACAGGATTAGATACCCGAGTAGTC
>Otu148
CCTACGGGAGGCAGCAGTGGGGAATCTTGCACAATGGAGGAAACTCTGATGCAGCGACGCCGCGTGAGCGATGAAGCCCT
TCGGGGTGTAAAGCTCTTTCGGCAGGGACGATTATGACGGTACCTGAAGAAGAAGCTGCGGCTAACTACGTGCCAGCAGC
CGCGGTAATACGTAGGCAGCAAGCGTTGTTCGGAATTACTGGGCGTAAAGAGTGTGTAGGCGGTTTGCTAAGTTTGGTGT
GAAATCTCCCGGCTTAACTGGGAGGGTGCGCCGAAAACTGGCAGGCTTGAGTGCCGGAGAGGATAGCGGAATTCCCGGTG
TAGCGGTGAAATGCGTAGATATCGGGAGGAACACCTGCGGTGTAGACGGCTATCTGGACGGCCACTGACGCTGAGACACG
AAAGCGTGGGTAGCAAACAGGATTAGATACCCTAGTAGTC
>Otu149
CCTACGGGAGGCAGCAGTGGGGAATTTTGCGCAATGGGGGAAACCCTGACGCAGCAACGCCGCGTGGAGGATGAAGCCCT
TTGGGGCGTAAACTCCTTTCGACCGGGACGATAATGACGGTACCGGTGGAAGAAGCACCGGCTAACTCTGTGCCAGCAGC
CGCGGTAATACAGAGGGTGCGAGCGTTGTTCGGAATTATTGGGCGTAAAGGGCGCGTAGGCGGTCGGGTAAGTCACCTGT
GAAATCCCCAGGCTTAACTTGGGGCTTGCAGGCGAAACTACCTGGCTGGAGGGTGGGAGAGGTGCGTGGAATTCCCGGTG
TAGCGGTGAAATGCGTAGATATCGGGAGGAACACCTGTGGCGAAAGCGGCGCACTGGACCACTTCTGACGCTGAGGCGCG
AAAGCTAGGGGAGCAAACAGGATTAGATACCCCAGTAGTC
>Otu150
CCTACGGGAGGCAGCAGTAGGGAATCTTCCGCAATGGGCGCAAGCCTGACGGAGCAACGCCGCGTGAGTGATGAAGGCCT
TCGGGTTGTAAAACTCTGTCTTCTGTGAAGAACAAGCCTGTGAGTGGAAAGCTCAGGCCTTGACGGTAACAGAGGAGGAA
GCCCCGGCTAACTACGTGCCAGCAGCCGCGGTAATACGTAGGGGGCAAGCGTTGTCCGGAATCACTGGGCGTAAAGCGCG
CGCAGGCGGTTTCTCACGTCCGGGGTGAAAGCCCAGAGCTCAACTCTGGGACTGCCTTGGATACGGGGAAACTTGAGGAT
CGGAGAGGCAAGGGGAATTCCACGTGTAGCGGTGAAATGCGTAGAGATGTGGAGGAACACCTGTGGCGAAGGCGCCTTGC
TGGCCGATTTCTGACGCTGAGGCGCGAAAGCGTGGGGAGCAAACAGGATTAGATACCCCAGTAGTC
>Otu151
CCTACGGGAGGCAGCAGTGGGGAATCTTGCACAATGGGGGCAACCCTGATGCAGCGACGCCGCGTGAGCGATGAAGCCCT
TCGGGGTGTAAAGCTCTTTCGACCGGAACGATAATGACGGTACCGGGAGAAGAAGCTGCGGCTAACTACGTGCCAGCAGC
CGCGGTAATACGTAGGCAGCAAGCGTTGTTCGGAGTTACTGGGCGTAAAGAGTGCGTAGGCGGTGGCCTAAGTTCGGTGT
GAAATCTCCCGGCTTAACTGGGAGGGTGCGCCGGAAACTGGGCTGCTGGAGTGTGGGAAAGGCAAGCGGAATTCCTGGTG
TAGCGGTGAAATGCGTAGATATCAGGAGGAACACCGGCGGTGTAGACGGCTTGCTAGACCATAACTGACGCTGAGGCACG
AAAGCGTGGGTAGCAAACAGGATTAGATACCCCAGTAGTC
>Otu152
CCTACGGGAGGCAGCAGTTGGGAATCTTGGACAATGGAGGAAACTCTGATCCAGCCATGCCGCGTGAGTGATGAAGGCCT
TCGGGTTGTAAAACTCTTTCGACGGGGACGATAATGACGGTACCCGTAGAAGAAGCTCCGGCTAACTTCGTGCCAGCAGC
CGCGGTAATACGAAGGGGGCTAGCGTTGTTCGGAATTACTGGGCGTAAAGCGCGCGCAGGCGGCCGTTCAAGTCAGGGGT
GAAAGCCCGGAGCTCAACTCCGGAATTGCCTTTGAAACTGATCGGCTTGAGTACGGAAGAGGTGAGTGGAATTCCCAGTG
TAGAGGTGAAATTCGTAGATATTGGGAAGAACACCGGTGGCGAAGGCGGCTCACTGGTCCGTTACTGACGCTCAGGCGCG
ACAGCGTGGGGATCAAACAGGATTAGATACCCTTGTAGTC
>Otu153
CCTACGGGAGGCAGCAGTGGGGAATCTTGCACAATGGGCGAAAGCCTGATGCAGCAACGCCGCGTGGGGGATGAAGCTTC
TCGGAGTGTAAACCCCTTTCGACCCGGAAGAATGCCCGCAAGGGCTTGACGGTACGGGTATAAGAAGCCCCGGCTAACTA
CGTGCCAGCAGCCGCGGTAATACGTAGGGGGCCAGCGTTGCTCGGAATTACTGGGCGTAAAGGGTCCGTAGGCGGTGTGG
CAAGTCGGGAGTGAAATCTCTGGGCTTAACCCAGAGGCTGCTTCCGAAACTGCTGTGCTAGAGTGTGAGAGAGGCGAGTG
GAATTGCGGGTGTAGCGGTGAAATGCGTAGATATCCGCAGGAACATCCGAGGCGAAAGCGGCTCGCTGGATCACAACTGA
CGCTGAGGGACGAAAGCTAGGGGAGCAAACAGGATTAGATACCCTGGTAGTC
>Otu154
CCTACGGGAGGCAGCAGTGGGGAATATTGGACAATGGGCGCAAGCCTGATCCAGCAATGCCGCGTGTGTGAAGAAGGCCT
TCGGGTTGTAAAGCACTTTTATCAGGAGCGAAATACTACCGGCTAATATCCGGTGGGGCTGACGGTACCTGAGGAATAAG
CACCGGCTAACTTCGTGCCAGCAGCCGCGGTAATACGAAGGGTGCAAGCGTTAATCGGAATTACTGGGCGTAAAGCGTGC
GTAGGCGGTGACTTAAGTCTGTTGTGAAATCCCCGGGCTCAACCTGGGAATGGCAATGGATACTGGGTCGCTAGAGTGTG
ATAGAGGATGGTGGAATTCCCGGTGTAGCGGTGAAATGCGTAGAGATCGGGAGGAACATCAGTGGCGAAGGCGGCCATCT
GGATCAACACTGACGCTGAGGCACGAAAGCGTGGGGAGCAAACAGGATTAGATACCCCAGTAGTC
>Otu155
CCTACGGGAGGCAGCAGTTGGGAATCTTGGACAATGGGGGAAACCCTGATCCAGCCATGCCGCGTGAGTGATGAAGGCCT
TCGGGTTGTAAAGCTCTTTTACCCGGGAAGATAATGACTGTACCGGGAGAATAAGCTCCGGCTAACTTCGTGCCAGCAGC
CGCGGTAATACGAAGGGGGCTAGCGTTGTTCGGAATTACTGGGCGTAAAGCGCGCGCAGGCGGTTTCTCAAGTCAGTGGT
GAAAGCCCGGAGCTCAACTCCGGAACTGCCATTGAAACTGTGAAACTTGAGGACGAGAGAGGTGAGTGGAATTCCCAGTG
TAGAGGTGAAATTCGTAGATATTGGGAAGAACACCGGTGGCGAAGGCGGCTCACTGGCTCGTTTCTGACGCTCAGGCGCG
ACAGCGTGGGGATCAAACAGGATTAGATACCCGAGTAGTC
>Otu156
CCTACGGGAGGCAGCAGTGGGGAATATTGGACAATGGGCGCAAGCCTGATCCAGCAATGCCGCGTGAGTGATGAAGGCCT
TCGGGTTGTAAAGCTCTTTCGCCCGCGACGATGATGACGGTAGCGGGAGAAGAAGCCCCGGCTAACTTCGTGCCAGCAGC
CGCGGTAATACGAAGGGGGCGAGCGTTGTTCGGATTTACTGGGCGTAAAGGGCGCGTAGGCGGTAGGGCTAGTCGAGTGT
GAAAGCCCCGGGCTCAACCTGGGAATGGCGCTCGATACGGTCTTACTGGAGTTCGGGAGAGGAGCGTGGAATTCCCAGTG
TAGAGGTGAAATTCGTAGATATTGGGAAGAACACCGGTGGCGAAGGCGGCGCTCTGGACCGAGACTGACGCTGAGGCGCG
AAAGCGTGGGGAGCAAACAGGATTAGATACCCTAGTAGTC
>Otu157
CCTACGGGAGGCAGCAGTGGGGAATATTGGACAATGGGCGAAAGCCTGATCCAGCCATGCCGCGTGTGTGAAGAAGGTCT
TCGGATTGTAAAGCACTTTAAGTTGGGAGGAAGGGCAGTCAGCGAATACCTTGCTGCCTTGACGTTACCGACAGAATAAG
CACCGGCTAACTCTGTGCCAGCAGCCGCGGTAATACAGAGGGTGCAAGCGTTAATCGGAATTACTGGGCGTAAAGCGCGC
GTAGGTGGTTTGTTAAGTTGAATGTGAAATCCCCGGGCTCAACCTGGGAACTGCATCCAAAACTGGCAAGCTAGAGTAGG
GCAGAGGGTGGTGGAATTTCCTGTGTAGCGGTGAAATGCGTAGATATAGGAAGGAACACCAGTGGCGAAGGCGACCACCT
GGGCTCATACTGACACTGAGGTGCGAAAGCGTGGGGAGCAAACAGGATTAGATACCCCAGTAGTC
>Otu158
CCTACGGGAGGCAGCAGTGGGGAATTTTCCGCAATGGGCGAAAGCCTGACGGAGCAATACCGCGTGAGGGAGGAAGGCTC
TTGGGTTGTAAACCTCTTTTCTCAGGGAAGAAAAAAATGACGGTACTTGAGGAATCAGCATCGGCTAACTCCGTGCCAGC
AGCCGCGGTAATACGGAGGATGCAAGCGTTATCCGGAATGATTGGGCGTAAAGCGTTCGCAGGTGGCATTGAAAGTCTGC
TGTCAAAGAATCTGGCTTAACCAGATAAAGGCAGTGGAAACTACAAAGCTAGAGTGCGGTAGGGGCAGAGGGAATTCCTG
GTGTAGCGGTGAAATGCGTAGAGTTCAGGAAGAACACCGGTGGCGAAAGCGCTCTGCTAGACCGCAACTGACACTGAGGG
ACGAAAGCTAGGGGAGCGAATGGGATTAGATACCCTGGTAGTC
>Otu159
CCTACGGGGGGCAGCAGTGGGGAATCTTGCGCAATGGGCGAAAGCCTGACGCAGCGACGCCGCGTGGGGGATGAAGCTTC
TCGGAGTGTAAACCCCTTTCGACCGGGACGAATGCCCGCAAGGGAGTGACGGTACCGGTAGAAGAAGCCCCGGCTAACTA
CGTGCCAGCAGCCGCGGTAAGACGTAGGGGGCCAGCGTTGTTCGGAATTACTGGGTGTAAAGGGTTCGTAGGCGGTGTGG
CAAGTCGGGAGTGAAATTTCTGGGCTTAACTCAGAAGCTGCTTCCGAAACTGCTGTGCTAGAGTGCGGGAGAGGCGCGTG
GAATTGCAGGTGTAGCGGTGAAATGCGTAGATATCTGCAGGAACACCCGTGGCGAAAGCGGCGCGCTGGACCGTTACTGA
CGCTGAGGAACGAAAGCTAGGGGAGCAAACAGGATTAGATACCCTTGTAGTC
>Otu160
CCTACGGGAGGCAGCAGTTGGGAATCTTGGACAATGGAGGAAACTCTGATCCAGCCATGCCGCGTGAGTGATGAAGGCCT
TAGGGTTGTAAAACTCTTTCGGCGGGGACGATAATGACGGTACCCGCAGAAGAAGCTCCGGCTAACTTCGTGCCAGCAGC
CGCGGTAATACGAAGGGGGCTAGCGTTGTTCGGAATTACTGGGCGTAAAGCGCGCGCAGGCGGCCATTCAAGTCAGGGGT
GAAAGCCCGAGGCTCAACCTCGGAATTGCCTTTGAAACTGTTTGGCTTGAGTACGGGAGAGGTGAGTGGAATTCCCAGTG
TAGAGGTGAAATTCGTAGATATTGGGAAGAACACCGGTGGCGAAGGCGGCTCACTGGCCCGTTTCTGACGCTCATGCGCG
ATAGCGTGGGGATCAAACAGGATTAGATACCCTAGTAGTC
>Otu161
CCTACGGGAGGCAGCAGTGGGGAATTTTGCGCAATGGGGGAAACCCTGACGCAGCAACGCCGCGTGGAGGATGAAATCCC
TTGGGATGTAAACTCCTTTCGATCGGGACGATTATGACGGTACCGGAAGAAGAAGCCCCGGCTAACTTCGTGCCAGCAGC
CGCGGTAATACGAGGGGGGCAAGCGTTGTTCGGAATTATTGGGCGTAAAGGGAGCGTAGGCGGTTTTGTAAGTCGTGTGT
GAAATCTTCGGGCTCAACCCGAAGTCTGCACACGAAACTGCAGGGCTTGAGTATGGGAGAGGTGAGTGGAATTCCTGGTG
TAGCGGTGAAATGCGTAGATATCAGGAGGAACACCTGTGGCGAAAGCGGCTCACTGGACCATTACTGACGCTGAGGCTCG
AAAGCTAGGGGAGCAAACAGGATTAGATACCCTAGTAGTC
>Otu162
CCTACGGGAGGCAGCAGTGGGGAATTTTGCGCAATGGGGGAAACCCTGACGCAGCAACGCCGCGTGGAGGATGAAGGTCT
TTGGATTGTAAACTCCTTTCGATCGGGACGATTATGACGGTACCGGAAGAAGAAGCACCGGCTAACTCTGTGCCAGCAGC
CGCGGTAATACAGAGGGTGCAAGCGTTGTTCGGAATTATTGGGCGTAAAGGGCGCGTAGGCGGTGCGGTAAGTCTCTAGT
GAAATCTCCGGGCTCAACTCGGAGCCTGCTAGGGAAACTGCCGTGCTTGAGTGTGGGAGAGGTGAGTGGAATTCCCGGTG
TAGCGGTGAAATGCGTAGATATCGGGAGGAACACCTGTGGCGAAAGCGGCTCACTGGACCACAACTGACGCTGAGGCGCG
AAAGCTAGGGGAGCAAACAGGATTAGATACCCCTGTAGTC
>Otu163
CCTACGGGAGGCAGCAGTAGGGAATATTGGACAATGGGGGCAACCCTGATCCAGCAATGCCGCGTGAGTGATGAAGGCCT
TAGGGTTGTAAAGCTCTTTCGCGCGCGACGATGATGACGGTAGCGCGAGAAGAAGCCCCGGCTAACTTCGTGCCAGCAGC
CGCGGTAATACGAAGGGGGCGAGCGTTGTTCGGAATTACTGGGCGTAAAGGGCGCGCAGGCGGCCTTACAAGTCAGGCGT
GAAAGCCCCGGGCTTAACCTGGGAATTGCGCTTGGGACTGTTTGGCTTGAGTACGGGAGAGGAGAGTGGAATTCCCAGTG
TAGAGGTGAAATTCGTAGATATTGGGAAGAACACCGGTGGCGAAGGCGGCTCTCTGGACCGTAACTGACGCTGAGGCGCG
AAAGCGTGGGGAGCAAACAGGATTAGATACCCTTGTAGTC
>Otu164
CCTACGGGAGGCAGCAGTGAGGAATATTGGACAATGGGCGCAAGCCTGATCCAGCCATGCCGCGTGCAGGATGACGGTCC
TATGGATTGTAAACTGCTTTTGTACAGGAAGAAACACTGGTTCGTGAACCAGCTTGACGGTACTGTAAGAATAAGGATCG
GCTAACTCCGTGCCAGCAGCCGCGGTAATACGGAGGATCCAAGCGTTATCCGGAATCATTGGGTTTAAAGGGTCCGTAGG
CGGTTTAGTAAGTCAGTGGTGAAAGCCCATCGCTCAACGGTGGAACGGCCATTGATACTGCTAGACTTGAATTATTAGGA
AGTAACTAGAATATGTAGTGTAGCGGTGAAATGCTTAGAGATTACATGGAATACCAATTGCGAAGGCAGGTTACTACTAA
TATATTGACGCTGATGGACGAAAGCGTGGGTAGCGAACAGGATTAGATACCCCAGTAGTC
>Otu165
CCTACGGGAGGCAGCAGTGGGGAATATTGCACAATGGGGGAAACCCTGATGCAGCGACGCCGCGTGCGGGATGAAGGCCT
TCGGGTTGTAAACCGCTTTCAGCAGGGACGAAGCGAGAGTGACGGTACCTGCAGAAGAAGCGCCGGCTAACTACGTGCCA
GCAGCCGCGGTAATACGTAGGGCGCAAGCGTTGTCCGGAATTATTGGGCGTAAAGAGCTCGTAGGCGGCTTATCACGTCT
GCTGTGAAATCCCAGGGCTTAACCCTGGGCCTGCAGTGGATACGGGTTGGCTAGAGGCAGGCAGGGGAGAACGGAATTCC
CGGTGTAGCGGTGAAATGCGCAGATATCGGGAGGAACACCGGTGGCGAAGGCGGTTCTCTGGGCCTGTTCTGACGCTGAG
GAGCGAAAGCGTGGGGAGCGAACAGGATTAGATACCCCAGTAGTC
>Otu166
CCTACGGGAGGCAGCAGTGGGGAATATTGCACAATGGGCGCAAGCCTGATGCAGCGACGCCGCGTGGGGGATGACGGCCT
TCGGGTTGTAAACCTCTTTCACCATCGGCGAAGCCCATAGCTTTTGTTGTGGGTGACGGTAGGTGGAGAAGAAGCACCGG
CCAACTACGTGCCAGCAGCCGCGGTAATACGTAGGGTGCGAGCGTTGTCCGGAATTACTGGGCGTAAAGAGCTCGTAGGT
GGTTTGTCGCGTTGTCCGTGAAATTCCCTGGCTTAACTGGGGGCGTGCGGGCGATACGGGCAGACTGGAGTACTGCAGGG
GAGACTGGAATTCCTGGTGTAGCGGTGGAATGCGCAGATATCAGGAGGAACACCGGTGGCGAAGGCGGGTCTCTGGGCAG
TAACTGACGCTGAGGAGCGAAAGCGTGGGGAGCGAACAGGATTAGATACCCTAGTAGTC
>Otu167
CCTACGGGAGGCAGCAGTGGGGAATTTTGCGCAATGGGGGAAACCCTGACGCAGCAACGCCGCGTGGAGGATGAAGTCCT
TCGGGACGTAAACTCCTTTCGATCGGGACGATTATGACGGTACCGGAAGAAGAAGCCCCGGCTAACTTCGTGCCAGCAGC
CGCGGTAATACGAGGGGGGCGAGCGTTGTTCGGAATTATTGGGCGTAAAGGGTGCGTAGGCGGTTTGGTAAGTCTTGTGT
GAAATCTCTGGGCTCAACTCAGAGCTTGCACGAGAAACTGCCGGGCTTGAGTGTGGGAGAGGTGAGTGGAATTCCCGGTG
TAGCGGTGAAATGCGTAGATATCGGGAGGAACACCTGTGGCGAAAGCGGCTCACTGGACCATAACTGACGCTGATGCACG
AAAGCTAGGGGAGCAAACAGGATTAGATACCCTTGTAGTC
>Otu168
CCTACGGGAGGCAGCAGTAAGGAATATTGGTCAATGGAGGGAACTCTGAACCAGCCATGCCGCGTGCAGGAAGACGGCCC
TATGGGTTGTAAACTGCTTTTGTACCGGAATAAACCTGGATACGTGTATCCAGCTGAATGTACGGTAAGAATAAGGATCG
GCTAACTCCGTGCCAGCAGCCGCGGTAATACGGAGGATCCAAGCGTTATCCGGATTTATTGGGTTTAAAGGGTGCGTAGG
CGGCCTGTTAAGTCAGGGGTGAAAGGCGGTAGCTTAACTATCGGAGTGCCCTTGATACTGACGGGCTTGAATGCAGCTGA
GGTAGGCGGAATGTGACAAGTAGCGGTGAAATGCATAGATATGTCACAGAACACCGATTGCGAAGGCAGCTTACTAAAGT
GTGATTGACGCTGAGGCACGAAAGCGTGGGGATCAAACAGGATTAGATACCCCAGTAGTC
>Otu169
CCTACGGGAGGCTGCAGTGAGGAATCTTCCACAATGGGCGAAAGCCTGATGGAGCAACGCCGCGTGCAGGATGAAGGCCT
TCGGGTTGTAAACTGCTTTTATAAGTGAGGAATATGACGGTAACTTATGAATAAGGATCGGCTAACTACGTGCCAGCAGC
CGCGGTCATACGTAGGATCCGAGCGTTATCCGGAGTGACTGGGCGTAAAGAGTTGCGTAGGCGGTTTGTTAAGCGAATAG
TGAAACCTGGTGGCTCAACCATACAGACTATTATTCGAACTGGCAAACTCGAGAGTGGTAGAGGTCACTGGAATTTCTTG
TGTAGGAGTGAAATCCGTAGATATAAGAAGGAACACCGATGGCGTAGGCAGGTGACTAGACCATTTCTGACGCTAAGGCA
CGAAAGCGTGGGGAGCGAACCGGATTAGATACCCTTGTAGTC
>Otu170
CCTACGGGAGGCAGCAGTGGGGAATTTTCCGCAATGGGCGAAAGCCTGACGGAGCAATACCGCGTGAGGGAGGAAGGCTC
TTGGGTTGTAAACCTCTTTTCTCAAGGAAGAAGACTGACGGTACTTGAGGAATAAGCATCGGCTAACTCCGTGCCAGCAG
CCGCGGTAATACGGAGGATGCAAGCGTTATCCGGAATGATTGGGCGTAAAGCGTCCGCAGGTGGTATTTCAAGTCTGCTG
TCAAAGAGTTTGGCTTAACCAAATAAAGGCAGTGGAAACTGAAAAACTAGAGTGCGTTCGGGGTAGAGGGAATTCCTGGT
GTAGCGGTGAAATGCGTAGAGATCAGGAAGAACACCGGTGGCGAAAGCGCTCTACTAGGCCGCAACTGACACTGAGGGAC
GAAAGCTAGGGGAGCGAATGGGATTAGATACCCCAGTAGTC
>Otu171
CCTACGGGTGGCTGCAGTCGAGGATCTTCGGCAATGGGCGCAAGCCTGACCGAGCGACGCCGCGTGCGCGATGAAGGCCT
TCGGGTTGTAAAGCGCTGTCGAGGGGGAGGAAGCCGCAAGGTTGACCTATCCCTGGAGGAAGCACGGGCTAAGTTCGTGC
CAGCAGCCGCGGTAAGACGAACCGTGCGAACGTTGTTCGGAATCACTGGGCTTAAAGGGCGCGTAGGCGGGCCTCCCAGT
CCGGGGTGAAAGCTTTCGGCTTAACCGGAAAAGTGCCTTGGATACTGGAGGTCTGGAGGGAGGTAGGGGCAATCGGAACT
TCCGGTGGAGCGGTGAAATGCGTTGATATCGGAAGGAACGCCGGTGGCGAAAGCGGATTGCTGGACCTTTTCTGACGCTG
AGGCGCGAAAGCCAGGGGAGCGAACGGGATTAGATACCCCAGTAGTC
>Otu172
CCTACGGGTGGCAGCAGTGGGGAATATTGGACAATGGGCGCAAGCCTGATCCAGCCATGCCGCGTGAGTGATGAAGGCCT
TAGGGTTGTAAAGCTCTTTCACCGGAGAAGATAATGACGGTATCCGGAGAAGAAGCCCCGGCTAACTTCGTGCCAGCAGC
CGCGGTAATACGAAGGGGGCTAGCGTTGTTCGGAATTACTGGGCGTAAAGCGCACGTAGGCGGATATTTAAGTCAGGGGT
GAAATCCCAGAGCTCAACTCTGGAACTGCCTTTGATACTGGGTATCTTGAGTATGGAAGAGGTAAGTGGAATTCCGAGTG
TAGAGGTGAAATTCGTAGATATTCGGAGGAACACCAGTGGCGAAGGCGGCTTACTGGTCCATTACTGACGCTGAGGTGCG
AAAGCGTGGGGAGCAAACAGGATTAGATACCCTTGTAGTC
>Otu173
CCTACGGGAGGCAGCAGTGGGGAATCTTGCACAATGGGGGAAACCCTGATGCAGCGACGCCGCGTGAGCGATGAAGCCCT
TCGGGGTGTAAAGCTCTTTCGATGGGAACGATAATGACGGTACCCGGAGAAGAAGCTGCGGCTAACTACGTGCCAGCAGC
CGCGGTAATACGTAGGCAGCAAGCGTTGTTCGGAATTATTGGGCGTAAAGAGTGTGTAGGCGGTGCTCTAAGTCTGTCGT
GAAATCTCCCGGCTTAACTGGGAGGGTGCGGCGGAAACTGGAGTGCTCGAGGATGGGAGAGGAAAGCGGAATTCCCGGTG
TAGCGGTGAAATGCGTAGATATCGGGAGGAACACCCGTGGTGTAGACAGCTTTCTGGACCATTTCTGACGCTGAGACACG
AAAGCGTGGGTAGCAAACAGGATTAGATACCCTGGTAGTC
>Otu174
CCTACGGGTGGCAGCAGTCGAGAATTTTTCACAATGGGCGCAAGCCTGATGGAGCGACGCCGCGTGGGGGATGAATGGCT
TCGGCCCGTAAACCCCTGTCATTCGCGATCAAACGTTATTATTTAAAAGATGATGACCTGATAGTAGCGGAAGAGGAAGG
GACGGCTAACTCTGTGCCAGCAGCCGCGGTAATACAGAGGTCCCAAGCGTTGTTCGGATTCACTGGGCGTAAAGGGTGCG
TAGGTGGTGAGGTAAGTCGGATGTGAAATCTCGGAGCTCAACTCCGAAATGGCATTGGAAACTACCTTGCTCGAGGGTTG
GAGGGGGGACTGGAATACTTGGTGTAGCAGTGAAATGCGTAGATATCAAGTGGAACACCAGTGGCGAAGGCGAGTCCCTG
GACAACTCCTGACACTGAGGCACGAAAGCTAGGGGAGCAAACAGGATTAGATACCCTAGTAGTC
>Otu175
CCTACGGGAGGCAGCAGTGAGGAATTTTCCGCAATGGGCGAAAGCCTGACGGAGCGACGCCGCGTGTGGGAAGAAGGCCT
TCGGGTCGTAAACCACTGTCGAAGGGGACGATAATGACGGTACCCTTGGAGGAAGCCCCGGCTAACTACGTGCCAGCAGC
CGCGGTAAGACGTAGGGGGCAAGCGTTATTCGGAATCATTGGGCGTAAAGCGCTCGTAGGCGGATCAGGTAGTCGGTGAA
GAAAGACCTGGGCTCAACTCAGGGAACGGCACCGATACTCCTGGTCTTGAGGCAATCAGAGGGTGATGGAATTCCCGGTG
TAGCGGTGAAATGCGTAGATATCGGGAGGAACACCAGTGGCGAAGGCGATCACCTGGGGTTGTTCTGACGCTGAGGAGCG
AAAGCTAGGGGAGCAAACGGGATTAGATACCCGAGTAGTC
>Otu176
CCTACGGGAGGCAGCAGTGGGGAATATTGCACAATGGGCGAAAGCCTGATGCAGCGACGCCGCGTGAGGGATGACGGCCT
TCGGGTTGTAAACCTCTTTCAGCAGGGACGAAGCGAAAGTGACGGTACCTGCAGAAGAAGCACCGGCCAACTACGTGCCA
GCAGCCGCGGTAATACGTAGGGTGCAAGCGTTGTCCGGAATTATTGGGCGTAAAGAGCTCGTAGGCGGCTTGTCGCGTCG
GCTGTGAAAACCTGGGGCTCAACCCCGGGCCTGCAGCCGATACGGGCAAGCTAGAATTCGGTAGGGGAGACTGGAATTCC
TGGTGTAGCGGTGAAATGCGCAGATATCAGGAGGAACACCGGTGGCGAAGGCGGGTCTCTGGGCCGATATTGACGCTGAG
GAGCGAAAGCGTGGGGAGCGAACAGGATTAGATACCCTAGTAGTC
>Otu177
CCTACGGGTGGCACCAGACGCTGAGGCCCGAAAGCTAGGGGAGCAAACCGGATTAGATACCCCAGTAGTC
>Otu178
CCTACGGGAGGCAGCAGTGGGGAATATTGCACAATGGGCGGAAGCCTGATGCAGCGACGCCGCGTGAGGGATGACGGCCT
TCGGGTTGTAAACCTCTTTCGACAGGGACGAAGCGCAAGTGACGGTACCTGTAGAAGAAGCACCGGCCAACTACGTGCCA
GCAGCCGCGGTAATACGTAGGGTGCGAGCGTTGTCCGGAATTACTGGGCGTAAAGAGCTTGTAGGCGGTTCGTCGCGTCG
ATTGTGAAACCTTGCAGCTCAACTGCAAGCCTGCAGTCGATACGGGCGAACTAGAGTACTTCAGGGGAGACTGGAATTCC
TGGTGTAGCGGTGAAATGCGCAGATATCAGGAGGAACACCGGTGGCGAAGGCGGGTCTCTGGGAAGTAACTGACGCTGAG
AAGCGAAAGCGTGGGTAGCGAACAGGATTAGATACCCCAGTAGTC
>Otu179
CCTACGGGAGGCAGCAGTGGGGAATATTGCGCAATGGGCGAAAGCCTGACGCAGCGACGCCGCGTGCGGGATGAAGGCCT
TCGGGTTGTAAACCGCTTTCAGCAGGGACGAAGCGAAAGTGACGGTACCTGCAGAAGAAGCGCCGGCTAACTACGTGCCA
GCAGCCGCGGTAACACGTAGGGCGCAAGCGTTGTCCGGAATTATTGGGCGTAAAGAGCTCGTAGGTGGTCCGCCGCGTCC
GCTGTGAAAATCCAGGGCTTAACCCTGGACTTGCAGTAGATACGGGCGGACTAGAGGTAGGTAGGGGAGAATGGAATTCC
CGGTGTAGCGGTGAAATGCGCAGATATCGGGAGGAACACCGGTGGCGAAGGCGGTTCTCTGGGCCTTACCTGACACTGAG
GAGCGAAAGCGTGGGGAGCGAACAGGATTAGATACCCCAGTAGTC
>Otu180
CCTACGGGAGGCTGCAGTGAGGAATATTGGTCAATGGACGGAAGTCTGAACCAGCCAAGTAGCGTGCAGGATGACGGCCC
TATGGGTTGTAAACTGCTTTTGTATGGGGATAAAGTTAGGGACGTGTCCCTATTTGCAGGTACCATACGAATAAGGACCG
GCTAATTCCGTGCCAGCAGCCGCGGTAATACGGAAGGTCCAGGCGTTATCCGGATTTATTGGGTTTAAAGGGAGCGTAGG
CTGGAGATTAAGTGTGTTGTGAAATGTAGACGCTCAACGTCTGAATTGCAGCGCATACTGGTTTCCTTGAGTACGCACAA
CGTTGGCGGAATTCGTCGTGTAGCGGTGAAATGCTTAGATATGACGAAGAACTCCGATTGCGAAGGCAGCTGACGGGAGC
GCAACTGACGCTTAAGCTCGAAGGTGCGGGTATCAAACAGGATTAGATACCCCAGTAGTC
>Otu181
CCTACGGGAGGCAGCAGTAGGGAATCTTGCGCAATGGGCGAAAGCCTGACGCAGCCATGCCGCGTGAATGATGAAGGTCT
TAGGATTGTAAAATTCTTTCAGCGGGGAAGATAATGACGGTACCCGCAGAAGAAGCTCCGGCTAACTTCGTGCCAGCAGC
CGCGGTAATACGAAGGGGGCTAGCGTTGCTCGGAATTACTGGGCGTAAAGGGCGCGTAGGCGGGTGTTTAAGTCAGAGGT
CAAATCCCAGAGCTCAACTCTGGAACTGCCTTTGATACTGGACACCTAGAGTACGGGAGAGGTGTGTGGAACTCCGAGTG
TAGAGGTGAAATTCGTAGATATTCGGAAGAACACCAGTGGCGAAGGCGACACACTGGCCCGTTACTGACGCTGAGGCGCG
AAAGCGTGGGGAGCAAACAGGATTAGATACCCCAGTAGTC
>Otu182
CCTACGGGAGGCAGCAGTGGGGAATATTGGACAATGGGCGAAAGCCTGATCCAGCAATGCCGCGTGAGTGATGAAGGCCT
TAGGGTTGTAAAGCTCTTTTACCCGGGATGATAATGACAGTACCGGGAGAATAAGCTCCGGCTAACTCCGTGCCAGCAGC
CGCGGTAATACGGAGGGAGCTAGCGTTGTTCGGAATTACTGGGCGTAAAGCGCACGTAGGCGGTCAGCCAAGTCAGAGGT
GAAAGCCCGGAGCTCAACTTCGGAACTGCCTTTGAAACTATCTGACTAGAATCTTGGAGAGGCGGGTGGAATTCCGAGTG
TAGAGGTGAAATTCGTAGATATTCGGAAGAACACCAGTGGCGAAGGCGGCCCGCTGGACAAGTATTGACGCTGAGGTGCG
AAAGCGTGGGGAGCAAACAGGATTAGATACCCTAGTAGTC
>Otu183
CCTACGGGAGGCAGCAGTGGGGAATTTTGGACAATGGGCGAAAGCCTGATCCAGCAATGCCGCGTGTGTGAAGAAGGCCT
TCGGGTTGTAAAGCACTTTTGTCCGGAAAGAAATCCTCTGGGTTAATACCTCGGGGGGATGACGGTACCGGAAGAATAAG
CACCGGCTAACTACGTGCCAGCAGCCGCGGTAATACGTAGGGTGCGAGCGTTAATCGGAATTACTGGGCGTAAAGCGTGC
GCAGGCGGTTTTGTAAGACGGATGTGAAATCCCCGGGCTTAACCTGGGAACTGCATTCGTGACTGCAAGGCTAGAGTATG
GCAGAGGGGGGTAGAATTCCACGTGTAGCAGTGAAATGCGTAGAGATGTGGAGGAATACCGATGGCGAAGGCAGCCCCCT
GGGCCAATACTGACGCTCATGCACGAAAGCGTGGGGAGCAAACAGGATTAGATACCCGAGTAGTC
>Otu184
CCTACGGGGGGCTGCAGTAACGAATCTTCCGCAATGCACGAAAGTGTGACGGAGCGACGCCGCGTGTGGGACGAAGCCCT
TCGGGGTGTAAACCACTGTCAGGGGAAAGAAAGTTCTGATCTACCCCAGAGGAAGAGGCGGCTAACTCTGTGCCAGCAGC
CGCGGTAATACAGAGGCCTCGAGCGTTAGGCGGAATCACTGGGCTTAAAGCGTGTGTAGGCGGACTTCTAAGTACCTTGT
GAAATCCCACGGCTCACCCGTGGAACTGCTTGGTATACTGGTTGTCTTGAGCCTTCTAGGGGCGAGCGGAACAAATGGTG
GAGCGGTGAAATGCGTAGATATCATTTGGAACGCCAATGGTGAAAACAGCTCGCTGGGGAAGTGCTGACGCTGAGACACG
AAAGCCAGGGGAGCGAACGGGATTAGATACCCCAGTAGTC
>Otu185
CCTACGGGAGGCAGCAGTGGGGAATATTGGACAATGGGCGCAAGCCTGATCCAGCCATGCCGCGTGAGTGATGACGGCCT
TAGGGTTGTAAAGCTCTTTCGCCCACGACGATAATGACGGTAGTGGGAGAAGAAGCCCCGGCTAACTTCGTGCCAGCAGC
CGCGGTAATACGAAGGGGGCTAGCGTTGTTCGGATTAACTGGGCGTAAAGGGTGCGTAGGCGGGCTTTTAAGTCAGGGGT
GAAATCCCAAGGCTCAACCTTGGAACTGCCTTTGATACTGGAAGTCTTGAGTCCGGGAGAGGTGAGTGGAACTGCGAGTG
TAGAGGTGAAATTCGTAGATATTCGCAAGAACACCAGTGGCGAAGGCGGCTCACTGGCCCGGAACTGACGCTGAGGCACG
AAAGCGTGGGGAGCAAACAGGATTAGATACCCTTGTAGTC
>Otu186
CCTACGGGAGGCAGCAGTGGGGAATTTTGCGCAATGGGGGAAACCCTGACGCAGCAACGCCGCGTGGAGGATGAAGTCTC
TTGGGACGTAAACTCCTTTCGATCGGGACGATAATGACGGTACCGATAGAAGAAGCCCCGGCTAACTTCGTGCCAGCAGC
CGCGGTAATACGAGGGGGGCAAGCGTTGTTCGGAATTATTGGGCGTAAAGGGCGCGTAGGCGGTTTGGCAAGTTTCGTGT
GAAAACTTCGGGCTCAACTCGAAGCCTGCACGGAAAACTGCCGGGCTTGAGTATGGGAGAGGTGAGTGGAATTTCCGGTG
TAGCGGTGAAATGCGTAGATATCGGAAGGAACACCTGTGGCGAAAGCGGCTCACTGGACCATAACTGACGCTGAGGCGCG
AAAGCTAGGGGAGCAAACAGGATTAGATACCCTAGTAGTC
>Otu187
CCTACGGGAGGCAGCAGTGGGGAATATTGCGCAATGGGCGGAAGCCTGACGCAGCGACGCCGCGTGGGGGATGAAGGCCT
TCGGGTTGTAAACCCCTTTCGGCAGGGACGAAGGGTGACTGACGGTACCTGCAGAAGAAGCGCCGGCTAACTACGTGCCA
GCAGCCGCGGTAACACGTAGGGCGCAAGCGTTGTCCGGAATCATTGGGCGTAAAGAGCTCGTAGGCGGTTTGTCGCGTCT
GCTGTGAAAACTGGGGGCTTAACCCCCAGCTGGCAGTGGATACGGGCAGACTAGAGGTAGGTAGGGGAGAATGGAATTCC
CGGTGTAGCGGTGAAATGCGCAGATATCGGGAGGAACACCGGTGGCGAAGGCGGTTCTCTGGGCCTTACCTGACGCTGAG
GAGCGAAAGCGTGGGGAGCGAACAGGATTAGATACCCCAGTAGTC
>Otu188
CCAGCAGCCGCGGTAATACGTAGGTGGCGAGCGTTGTCCGGATTTATTGGGCGTAAAGGGAGTGTAGGCGGTCTTTTAAG
TCTGATGTGAAAGCCCACGGCTCAACCGTGGAGGGTCATTGGAAACTGGGAGACTTGAGTGCAGAAGAGGAGAGCGGAAT
TCCATGTGTAGCGGTGAAATGCGTAGATATATGGAGGAACACCAGTGGCGAAGGCGGCTCTCTGGTCTGTAACTGACGCT
GAGGCTCGAAAGCGTGGGGAGCAAACAGGATTAGATACCCCAGTAGTC
>Otu189
CCTACGGGAGGCAGCAGTAGGGAATATTGGACAATGGGCGCAAGCCTGATCCAGCCATGCCGCGTGAGTGATGAAGGCCT
TAGGGTTGTAAAGCTCTTTCGGCGGGGACGATGATGACGGTACCCGCAGAAGAAGCCCCGGCTAACTTCGTGCCAGCAGC
CGCGGTAATACGAAGGGGGCTAGCGTTGTTCGGAATTACTGGGCGTAAAGGGCGCGTAGGCGGTCTGTTGCGTTGGGTGT
GAAAGCCCCGGGCTCAACCTGGGATGTGCGCCCGATACGGACAGGCTCGAGACCGGGAGAGGAGAGTGGAATTCCCAGTG
TAGAGGTGAAATTCGTAGATATTGGGAAGAACACCGGTGGCGAAGGCGGCTCTCTGGCCCGGTTCTGACGCTGAGGCGCG
AAAGCGTGGGGAGCAAACAGGATTAGATACCCCAGTAGTC
>Otu190
CCTACGGGGGGCAGCAGTGAGGAATCTTCGTCAATGGGCGCAAGCCTGAACGAGCAACGCCGCGTGTGGGACGACGGCCT
TCGGGTTGTAAACCACTTTTCTTTGGAACGAGACAGGACGGTACCAGAGGAAGAAGTCTCGGCTAACTACGTGCCAGCAG
CCGCGGTAATACGTAGGAGACGAGCGTTGTCCGGAGTTACTGGGCGTAAAGGGTGCGCAGGCGGTTCGTTGCGTGGGTGG
TGAAATCTCCTGGCTCAACTGGGAGGGGGCCATCCAAACGGGCGGACTTGAGGCGTGGAGAGGGACGTGGAATTCCGGGT
GGAGCGGTGAAATGCGTAGAGATCCGGAGGAACACCGACGGCGAAGGCAGCGTCCTGGCCACGACCTGACGCTCAGGCAC
GAAAGCTGGGGGAGCAAACAGGATTAGATACCCCAGTAGTC
>Otu191
CCTACGGGAGGCAGCAGTGGGGAATATTGCACAATGGGCGCAAGCCTGATGCAGCGACGCCGCGTGAGGGATGACGGCCT
TCGGGTTGTAAACCTCTTTCGCCAGGGACGAAGCGCAAGTGACGGTACCTGGATAAGAAGCACCGGCTAACTACGTGCCA
GCAGCCGCGGTAATACGTAGGGTGCGAGCGTTGTCCGGATTTATTGGGCGTAAAGAGCTCGTAGGCGGTTTGTCGCGTCG
GCCGTGAAATCTCCACGCTTAACGTGGAGCGTGCGGTCGATACGGGCAGACTTGAGTTCGGTAGGGGAGACTGGAATTCC
TGGTGTAGCGGTGAAATGCGCAGATATCAGGAGGAACACCGGTGGCGAAGGCGGGTCTCTGGGCCGATACTGACGCTGAG
GAGCGAAAGCGTGGGGAGCGAACAGGATTAGATACCCTTGTAGTC
>Otu192
CCTACGGGTGGCAGCAGTCGAGAATTTTTCTCAATGGGGGAAACCCTGAAGGAGCGACGCCGCGTGGAGGATGAAGGCTT
TCGGGTTGTAAACTCCTGTCATTTGGGAACAATGCTATTCGGTTAACTGCCGAGTAGTTGATAGTACCAGAAGAGGAAGA
GACGGCTAACTCTGTGCCAGCAGCCGCGGTAATACAGAGGTCTCAAGCGTTGTTCGGATTCATTGGGCGTAAAGGGTGCG
TAGGTGGCGCGCTAAGTCAGGTGTGAAATTTCGGAGCTTAACTCCGAAACTGCATTTGATACTGGCGTGCTTGAGGACTG
GAGAGGAGACTGGAATTCACGGTGTAGCAGTGAAATGCGTAGATATCGTGAGGAAGACCAGTGGCGAAGGCGGGTCTCTG
GACAGTTCCTGACACTGAGGCACGAAGGCCAGGGGAGCAAACGGGATTAGATACCCTTGTAGTC
>Otu193
CCTACGGGAGGCAGCAGTGGGGAATATTGGACAATGGGCGAAAGCCTGATCCAGCCATGCCGCGTGAGTGATGAAGGCCC
TAGGGTTGTAAAGCTCTTTCGCCAGGGACGATAATGACGGTACCTGGATAAGAAGCCCCGGCTAACTTCGTGCCAGCAGC
CGCGGTAATACGAAGGGGGCTAGCGTTGTTCGGATTTACTGGGCGTAAAGCGCACGTAGGCGGATCTTTAAGTCAGGGGT
GAAATCCCGGGGCTCAACCTCGGAACTGCCTTTGATACTGGAGGTCTCGAGTCCGGGAGAGGTGAGTGGAACTGCGAGTG
TAGAGGTGAAATTCGTAGATATTCGCAAGAACACCAGTGGCGAAGGCGGCTCACTGGCCCGGTACTGACGCTGAGGTGCG
AAAGCGTGGGGAGCAAACAGGATTAGATACCCCAGTAGTC
>Otu194
CCTACGGGAGGCAGCAGTGGGGAATATTGCACAATGGGCGGAAGCCTGATGCAGCGACGCCGCGTGAGGGATGACGGCCT
TCGGGTTGTAAACCTCTTTCAGCAGGGACGAAGCGTAAGTGACGGTACCTGCAGAAGAAGCGCCGGCCAACTACGTGCCA
GCAGCCGCGGTAAGACGTAGGGCGCGAGCGTTGTCCGGATTTATTGGGCGTAAAGAGCTCGTAGGCGGCTTGTCGCGTCG
AATGTGAAAACCTGCAGCTCAACTGCAGGCTTGCATTCGATACGGGCAGGCTCGAGTTCGGTAGGGGAGACTGGAATTCC
TGGTGTAGCGGTGAAATGCGCAGATATCAGGAGGAACACCGGTGGCGAAGGCGGGTCTCTGGGCCGATACTGACGCTGAG
GAGCGAAAGCGTGGGGAGCGAACAGGATTAGATACCCCAGTAGTC
>Otu195
CCTACGGGGGGCTGCAGTGGGGAATCTTCCGCAATGGACGAAAGTCTGACGGAGCAACGCCGCGTGAGTGATGACGGCCT
TCGGGTTGTAAAGCTCTGTTAATCGGGACGAATGGTTCTTGTGCGAATAGTGCGAGGATTTGACGGTACCGGAATAGAAA
GCCACGGCTAACTACGTGCCAGCAGCCGCGGTAATACGTAGGTGGCAAGCGTTGTCCGGAATTATTGGGCGTAAAGCGCG
CGCAGGCGGATTGGTCAGTCTGTCTTAAAAGTTCGGGGCTTAACCCCGTGATGGGATGGAAACTGCCAATCTAGAGTATC
GGAGAGGAAAGTGGAATTCCTAGTGTAGCGGTGAAATGCGTAGATATTAGGAAGAACACCAGTGGCGAAGGCGACTTTCT
GGACGAAAACTGACGCTGAGGCGCGAAAGCCAGGGGAGCGAACGGGATTAGATACCCCAGTAGTC
>Otu196
CCTACGGGAGGCAGCAGTGGGGAATATTGGACAATGGGGGCAACCCTGATCCAGCAATGCCGCGTGAGTGATGAAGGCCT
TAGGGTTGTAAAGCTCTTTTGGCGGGGACGATGATGACGGTACCCGCAGAATAAGCCCCGGCTAACTTCGTGCCAGCAGC
CGCGGTAATACGAAGGGGGCGAGCGTTGTTCGGAATTACTGGGCGTAAAGGGCGCGTAGGCGGCCGATCAAGTCAGATGT
GAAAGTCCTGGGCTTAACCTGGGGACTGCATTTGATACTGATTGGCTTGAATGCAGGAGAGGATAGCGGAATTCCCAGTG
TAGAGGTGAAATTCGTAGATATTGGGAAGAACACCGGTGGCGAAGGCGGCTATCTGGACTGTGATTGACGCTGAGGCGCG
AAAGCGTGGGGAGCAAACAGGATTAGATACCCCAGTAGTC
>Otu197
CCTACGGGAGGCAGCAGTTGGGAATTTTGGGCAATGGGCGAAAGCCTGACCCAGCGACGCCGCGTGGGGGATGAAGGCCT
TCGGGTCGTAAACCCCTGTCAGGAGGGAAGAAGCCGAAAGGTGACGGTACCTCCAGAGGAAGCCCCGGCTAACTACGTGC
CAGCAGCCGCGGTAAGACGTAGGGGGCGAGCGTTGTCCGGAATTACTGGGCGTAAAGCGCGTGCAGGCGGCTTGGTAAGT
CCCGTGTGAAAGCCTACGGCTCAACTGTGGGAGGCCGCGGGAAACTGCCGGGCTTGAGGGCAGGAGAGGGAAGTAGAATT
CCCGGTGTAGCGGTGAAATGCGTAGATATCGGGAGGAATGCCAGTGGCGAAGGCGGCTTCCTGGCCTGTCCCTGACGCTG
AGACGCGAAAGCTGGGGGAGCAAACGGGATTAGATACCCTTGTAGTC
>Otu198
CCTACGGGAGGCAGCAGTGGGGAATATTGGACAATGGGCGCAAGCCTGATCCAGCAATGCCGCGTGAGTGATGAAGGCCT
TAGGGTTGTAAAGCTCTTTCGGCGGGGACGATGATGACGGTACCCGCAGAAGAAGCCCCGGCTAACTTCGTGCCAGCAGC
CGCGGTAATACGAAGGGGGCGAGCGTTGTTCGGATTTACTGGGCGTAAAGGGCGCGTAGGCGGCGGACCAAGTCGAGTGT
GAAAGCCCCGGGCTCAACCTGGGAGGTGCGCTCGAGACTGGTTTGCTGGAGTTCGGGAGAGGAGAGTGGAATTCCCAGTG
TAGAGGTGAAATTCGTAGATATTGGGAAGAACACCGGTGGCGAAGGCGGCTCTCTGGACCGAGACTGACGCTGAGGCGCG
AAAGCGTGGGGAGCAAACAGGATTAGATACCCTTGTAGTC
>Otu199
CCTACGGGAGGCAGCAGTGGGGAATATTGGACAATGGGCGGAAGCCTGATCCAGCAACGCCGCGTGAGGGATGACGGCCT
TCGGGTTGTAAACCTCTTTCAGTGCAGACGAAGCGCAAGTGACGGTATGCACAGAAGAAGGACCGGCCAACTACGTGCCA
GCAGCCGCGGTAATACGTAGGGTCCGAGCGTTGTCCGGAATTATTGGGCGTAAAGGGCTCGTAGGCGGTTTGTTGCGTCG
GGAGTGAAATCCTCCAGCTTAACTGGGGGCTTGCTTTCGATACGGGCAGACTTGAGGCATGCAGGGGAGAATGGAATTCC
TGGTGTAGCGGTGAAATGCGCAGATATCAGGAGGAACACCGGTGGCGAAGGCGGTTCTCTGGGCATGTTCTGACGCTGAG
GAGCGAAAGTGTGGGGAGCGAACAGGATTAGATACCCCAGTAGTC
>Otu200
CCTACGGGAGGCAGCAGTGGGGAATATTGGACAATGGGCGAAAGCCTGATCCAGCCATGCCGCGTGTGTGAAGAAGGTCT
TCGGATTGTAAAGCACTTTAAGTTGGGAGGAAGGGCAGTAAATTAATACTTTGCTGTTTTGACGTTACCGACAGAATAAG
CACCGGCTAACTCTGTGCCAGCAGCCGCGGTAATACAGAGGGTGCAAGCGTTAATCGGAATTACTGGGCGTAAAGCGCGC
GTAGGTGGTTCGTTAAGTTGGATGTGAAATCCCCGGGCTCAACCTGGGAACTGCATTCAAAACTGACGAGCTAGAGTATG
GTAGAGGGTGGTGGAATTTCCTGTGTAGCGGTGAAATGCGTAGATATAGGAAGGAACACCAGTGGCGAAGGCGACCACCT
GGACTGATACTGACACTGAGGTGCGAAAGCGTGGGGAGCAAACAGGATTAGATACCCTAGTAGTC
>Otu201
CCTACGGGAGGCAGCAGTGGGGAATATTGGACAATGGGCGCAAGCCTGATCCAGCCATACCGCGTGGGTGAAGAAGGCCT
TCGGGTTGTAAAGCCCTTTTGTTGGGAAAGAAATCCAGCTGGTTAATACCCGGTTGGGATGACGGTACCCAAAGAATAAG
CACCGGCTAACTTCGTGCCAGCAGCCGCGGTAATACGAAGGGTGCAAGCGTTACTCGGAATTACTGGGCGTAAAGCGTGC
GTAGGTGGTTATTTAAGTCCGTTGTGAAAGCCCTGGGCTCAACCTGGGAACTGCAGTGGATACTGGATGACTAGAATGTG
GTAGAGGGTAGCGGAATTCCTGGTGTAGCAGTGAAATGCGTAGAGATCAGGAGGAACATCCATGGCGAAGGCAGCTACCT
GGACCAACATTGACACTGAGGCACGAAAGCGTGGGGAGCAAACAGGATTAGATACCCTTGTAGTC
>Otu202
CCTACGGGAGGCAGCAGTGGGGAATATTGCGCAATGGGCGAAAGCCTGACGCAGCGACGCCGCGTGGGGGATGAAGGCCT
TCGGGTTGTAAACCCCTTTCAGCAGGGACGAAGCGAGAGTGACGGTACCTGCAGAAGAAGCGCCGGCTAACTACGTGCCA
GCAGCCGCGGTAACACGTAGGGCGCAAGCGTTGTCCGGAATTATTGGGCGTAAAGAGCTCGTAGGTGGTTTGTTACGTCT
GCTGTGAAAACCTAGGGCTTAACCCTGGGCTTGCAGTGGATACGGGCAGACTAGAGGTAGGTAGGGGAGAATGGAATTCC
TGGTGTAGCGGTGAAATGCGCAGATATCAGGAGGAACACCGGTGGCGAAGGCGGTTCTCTGGGCCTTACCTGACACTGAG
GAGCGAAAGCGTGGGGAGCGAACAGGATTAGATACCCGAGTAGTC
>Otu203
CCTACGGGAGGCAGCAGTGGGGAATCTTGCACAATGGGCGAAAGCCTGATGCAGCGACGCCGCGTGAGCGATGAAGCCCT
TCGGGGTGTAAAGCTCTTTCGGCAGGAACGATAATGACGGTACCTGAAGAAGAAGCTGCGGCTAACTACGTGCCAGCAGC
CGCGGTAATACGTAGGCAGCAAGCGTTGTTCGGAGTTACTGGGCGTAAAGAGTGTGTAGGCGGTGTTCTAAGTTCGGTGT
GAAATCTCCCGGCTCAACTGGGAGGGTGCGCCGAAAACTGGAATGCTCGAGTGTGGGAGAGGAAAGCGGAATTCCTGGTG
TAGCGGTGAAATGCGTAGATATCAGGAGGAACACCTGCGGTGTAGACGGCTTTCTGGACCATTACTGACGCTGAGACACG
AAAGCGTGGGTAGCAAACAGGATTAGATACCCTTGTAGTC
>Otu204
CCTACGGGAGGCAGCAGTGGGGAATCTTGCACAATGGGCGAAAGCCTGATGCAGCGACGCCGCGTGGGGGATGAAGCATC
TCGGTGTGTAAACCCCTTTCGACCCGGAAGAATGCCTCGCAAGAGGACGGACGGTACGGGTATAAGAAGCCCCGGCTAAC
TACGTGCCAGCAGCCGCGGTAAGACGTAGGGGGCCAGCGTTGTTCGGAATTACTGGGTGTAAAGGGTTCGTAGGCGGTGC
GGCAAGTTGGGAGTGAAATCTCTGGGCTCAACCCAGAGGCTGCTTCCAAAACTGCTGTGCTTGAGTGTGGGAGAGGCGCG
TGGAATTGCAGGTGTAGCGGTGAAATGCGTAGATATCTGCAGGAACACCCGTGGCGAAAGCGGCGCGCTGGACCACTACT
GACGCTGAGGAACGAAAGCTAGGGGAGCAAACAGGATTAGATACCCGAGTAGTC
>Otu205
CCTACGGGCGTTCCTAGCGTTGTTCGGAATTACTGTGCGTAAAGCGCATGTAGGCGGAACAGAAAGTTAGAAGTGAAATC
CCTGGGCTCAACCTAGGAATTGCTTTTAAAACTTCTGTTCTGGAATTCAGGAGAGGAAAATGGAATATCCAGTGTAGAGG
TGAAATTCGTAGATATTGGATGGAACACCAGTGGCGAAGGCGATTTTCTGGACTGATATTGACGCTGAGATGCTAAGGCA
TGTGTAGCAAACGGGATTAGATACCCTAGTAGTC
>Otu206
CCTACGGGAGGCAGCAGTGGGGAATTTTGGACAATGGACGCAAGTCTGATCCAGCCATGCCGCGTGCGGGAAGAAGGCCT
TCGGGTTGTAAACCGCTTTTGTCAGGGAAGAAAAGTCTGGAGCTAATATCTCCGGACGATGACGGTACCTGAAGAATAAG
CACCGGCTAACTACGTGCCAGCAGCCGCGGTAATACGTAGGGTGCAAGCGTTAATCGGAATTACTGGGCGTAAAGCGTGC
GCAGGCGGTTCTATAAGACAGATGTGAAATCCCCGGGCTCAACCTGGGAACTGCATTTGTGACTGTAGAGCTGGAGTACG
GCAGAGGGGGATGGAATTCCGCGTGTAGCAGTGAAATGCGTAGATATGCGGAGGAACACCGATGGCGAAGGCAATCCCCT
GGGCCTGTACTGACGCTCATGCACGAAAGCGTGGGGAGCAAACAGGATTAGATACCCTTGTAGTC
>Otu207
CCTACGGGAGGCAGCAGTGGGGAATATTGGACAATGGGCGCAAGCCTGATCCAGCCATGCCGCGTGAGTGATGAAGGCCT
TAGGGTTGTAAAGCTCTTTTGCCGGGGACGATAATGACGGTACCCGGAGAATAAGTCCCGGCTAACTTCGTGCCAGCAGC
CGCGGTAATACGAAGGGGACTAGCGTTGTTCGGAATCACTGGGCGTAAAGCGCACGTAGGCGGATTTGTAAGTCAGGGGT
GAAATCCCGGGGCTCAACCTCGGAACTGCCTTTGATACTGCGAGTCTTGAGTCCGATAGAGGTGGGTGGAATTCCTAGTG
TAGAGGTGAAATTCGTAGATATTAGGAAGAACACCGGTGGCGAAGGCGGCCCACTGGATCGGTACTGACGCTGAGGTGCG
AAAGCGTGGGGAGCAAACAGGATTAGATACCCTAGTAGTC
>Otu208
CCTACGGGAGGCAGCAGTGGGGAATTTTCCGCAATGGGCGCAAGCCTGACGGAGCAAGACCGCGTGAGGGAGGAAGGCCT
TTGGGTTGTAAACCTCTTTTGTCAGGGAAGAAGCAAGTGACGGTACCTGACGAATCAGCCTCGGCTAACTCCGTGCCAGC
AGCCGCGGTAATACGGAGGAGGCAAGCGTTATCCGGAATTATTGGGCGTAAAGCGTCCGTAGGTGGCCCTTCAAGTCTGC
TGTCAAAGACAGTGGCTCAACCGCTGAAAGGCAGTGGAAACTGAGGAGCTAGAGAGAGGTAGGGGTAGAGGGAATTCCCA
GTGTAGCGGTGAAATGCGTAGAGATTGGGAAGAACATCGGTGGCGAAAGCGCTCTACTGGACCTTATCTGACACTCAGGG
ACGAAAGCTAGGGGAGCGAATGGGATTAGATACCCCAGTAGTC
>Otu209
CCTACGGGAGGCAGCAGTGGGGAATTTTGCGCAATGGGGGAAACCCTGACGCAGCAACGCCGCGTGGAGGATGAAGTCCT
TTGGGATGTAAACTCCTTTCGATCGGGACGATAATGACGGTACCGGAAGAAGAAGCCCCGGCTAACTCTGTGCCAGCAGC
CGCGGTAATACAGAGGGGGCAAGCGTTGTTCGGAATTATTGGGCGTAAAGGGCGCGTAGGCGGTGCGGTAAGTCCGTAGT
GAAATCTCTGGGCTCAACTCAGAGTCTGCTGCGGAAACTGCCGTGCTTGAGTGTGGGAGAGGTATGTGGAATTCCCGGTG
TAGCGGTGAAATGCGTAGATATCGGGAGGAACACCTGTGGCGAAAGCGGCATACTGGACCACAACTGACGCTGAGGCGCG
AAAGCTAGGGGAGCAAACAGGATTAGATACCCTAGTAGTC
>Otu210
CCTACGGGAGGCAGCAGTGAGGAATTTTCCGCAATGGGGGCAACCCTGACGGAGCGACGCCGCGTGTGGGAAGAAGGCCT
TCGGGTCGTAAACCACTGTCGAAGGGGACGATATTGACGGTACCCTTGGAGGAAGCCCCGGCTAACTACGTGCCAGCAGC
CGCGGTAAGACGTAGGGGGCAAGCGTTGTCCGGAATTATTGGGCGTAAAGCGCTCGTAGGCGGATCTTTAAGTCTGTGAG
GAAAGACCTGGGCTCAACTCAGGAAACCGTGCGGATACTATTGATCTTGAGGCAATCAGAGGATGATGGAATTCCCGGTG
TAGCGGTGAAATGCGTAGATATCGGGAGGAACACCAGTGGCGAAGGCGATCATCTGGGGTTGTTCTGACGCTGATGAGCG
AAAGCCAGGGGAGCAAACGGGATTAGATACCCCAGTAGTC
>Otu211
CCTACGGGAGGCTGCAGTGAGGAATATTGGTCAATGGACGCAAGTCTGAACCAGCCAAGTAGCGTGCAGGATGACGGCCC
TATGGGTTGTAAACTGCTTTTATGTGGGAATAAAGTGGTGCACGTGTGCGCCATTGCATGTACCTCATGAATAAGGACCG
GCTAATTCCGTGCCAGCAGCCGCGGTAATACGGAAGGTCCGGGCGTTATCCGGATTTATTGGGTTTAAAGGGAGTGTAGG
CGGTCTGTTAAGCGTGTTGTGAAATTTAGGTGCTCAACATTTAACTTGCAGCGCGAACTGTCAGACTTGAGTACACGCAG
CGCAGGCGGAATTCATGGTGTAGCGGTGAAATGCTTAGATATCATGAGGAACTCCGATCGCGAAGGCAGCCTGCGGGAGT
GTTACTGACGCTTAAGCTCGAAGGTGCGGGTATCGAACAGGATTAGATACCCTAGTAGTC
>Otu212
CCTACGGGAGGCAGCAGTGGGGAATTTTGGACAATGGGGGCAACCCTGATCCAGCAATGCCGCGTGAGTGAAGAAGGCCC
TCGGGTTGTAAAGCTCTTTTGTCAGGGAAGAAAAGGGTGTGGCTAATATCCATGCCTCATGACGGTACCTGAAGAATAAG
CACCGGCTAACTACGTGCCAGCAGCCGCGGTAATACGTAGGGTGCAAGCGTTAATCGGAATTACTGGGCGTAAAGCGTGC
GCAGGCGGTTTTGTAAGACTGTCGTGAAATCCCCGGGCTTAACCTGGGAATGGCGATGGTGACTGCAAGGCTAGAGTTTG
GCAGAGGGGGGTAGAATTCCACGTGTAGCAGTGAAATGCGTAGATATGTGGAGGAACACCGATGGCGAAGGCAGCCCCCT
GGGTCAAAACTGACGCTCATGCACGAAAGCGTGGGGAGCAAACAGGATTAGATACCCTTGTAGTC
>Otu213
CCTACGGGAGGCAGCAGTGGGGAATATTGGACAATGGGGGAAACCCTGATCCAGCGACGCCGCGTGTGTGAAGAAGGCCT
GCGGGTTGTAAAGCACTTTTAGTGGGGATGAAAAGTGCAGAGCTAACACCTCTGCATCTTGACCTAACCCACAGAAAAAG
CACCGGCTAACTCTGTGCCAGCAGCCGCGGTAATACAGAGGGTGCGAGCGTTAATCGGAATTACTGGGCGTAAAGCGTGC
GTAGACGGTAATGTAAGTCAGATGTGAAAGCCCCGGGCTCAACCTGGGAATTGCATTTGAGACTGCATTGCTTGGGTGCG
GAAGAGGGAAGCGGAATTTCCGGTGTAGCGGTGAAATGCGTAGATATCGGAAGGAACACCAGTGGCGAAAGCGGCTTCCT
GGTCCGACACCGACGTTCAGGCACGAAAGCGTGGGGAGCAAACAGGATTAGATACCCCAGTAGTC
>Otu214
CCTACGGGAGGCAGCAGTGGGGAATCTTGCACAATGGAGGAAACTCTGATGCAGCGACGCCGCGTGAGCGAGGAAGCCCT
TCGGGGTGTAAAGCTCTTTCGGCGGGGACGATAATGACGGTACCCGCAGAAGAAGCTGCGGCTAACTACGTGCCAGCAGC
CGCGGTAATACGTAGGCAGCAAGCGTTGTTCGGAATTACTGGGCGTAAAGAGTGTGTAGGCGGCGGGCTAAGTTCGGTGT
GAAATCTCCCGGCTCAACCGGGAGGGTGCGCCGGAAACTGGCTGGCTCGAGCGTGGGAGAGGAAAGCGGAATTCCTGGTG
TAGCGGTGAAATGCGTAGAGATCAGGAGGAACACCAGCGGTGTAGACGGCTTTCTGGACCATGGCTGACGCTGAGACACG
AAAGCGTGGGGAGCAAACAGGATTAGATACCCCAGTAGTC
>Otu215
CCTACGGGAGGCAGCAGTGGGGAATCTTGCGCAATGGGCGAAAGCCTGACGCAGCCATGCCGCGTGAATGATGAAGGTCT
TAGGATTGTAAAATTCTTTCAGCAGGGACGATAATGACGGTACCTGCAGAAGAAGCCCCGGCTAACTTCGTGCCAGCAGC
CGCGGTAATACGAAGGGGGCTAGCGTTGCTCGGAATTACTGGGCGTAAAGGGCGCGTAGGCGGGTCGTTTAGTTAGAGGT
GAAAGCCCAGGGCTCAACCCTGGAATTGCCTTTAATACTGGCGGCCTTGAGTATGGCAGAGGTGTGTGGAACTCCGAGTG
TAGAGGTGAAATTCGTAGATATTCGGAAGAACACCAGTGGCGAAGGCGACACACTGGGCCATTACTGACGCTGAGGCGCG
AAAGCGTGGGGAGCAAACAGGATTAGATACCCCAGTAGTC
>Otu216
CCTACGGGAGGCAGCAGTGGGGAATCTTGCGCAATGCGCGAAAGCGTGACGCAGCAACGCCGCGTGGGGGAAGAAGGCCT
TCGGGTTGTAAACCCCTTTCAGTTGGGACGAAGCTTCGTCGGTTAATAGCCGGCTGGAGTGACGGTACCTTCAGAAGAAG
CCCCGGCTAACTACGTGCCAGCAGCCGCGGTAATACGTAGGGGGCTAGCGTTGTCCGGAATCATTGGGCGTAAAGAGCGT
GTAGGCGGCTTGGTAAGTCCGCTGTGAAAGTCCAGGGCTCAACCCTGGAATGCCAGTGGAAACTGTCAAGCTAGAGTCCG
GAAGAGGCGAGTGGAACTCCTGGTGTAGCGGTGAAATGCGCAGATATCAGGAAGAACACCAATGGCGAAGGCAGCTCGCT
GGGACGGTACTGACGCTGAGACGCGAAAGCGTGGGGAGCAAACAGGATTAGATACCCTGGTAGTC
>Otu217
CCTACGGGAGGCAGCAGTGGGGAATCTTGCGCAATGCGCGAAAGCGTGACGCAGCAACGCCGCGTGGGGGAAGACGGCCT
TCGGGTTGTAAACCCCTTTCAGGAGGGACGAAGGTTCGCCGGTGAATAGCCGTGCGGATTGACGGTACCTCCACAAGAAG
CTCCGGCTAACTACGTGCCAGCAGCCGCGGTAATACGTAGGGAGCAAGCGTTGTCCGGAATCATTGGGCGTAAAGCGCGC
GTAGGTGGCTTCGTAAGTCCGTTGTGAAAGTCAAAGGCTCAACCTTTGAATGCCGATGGATACTGCGGAGCTAGAGTACG
GAAGAGGCGAGTGGAATTCCTGGTGTAGCGGTGGAATGCGCAGATATCAGGAGGAACACCAATAGCGAAGGCAGCTCGCT
GGGACGTTACTGACACTAAGGCGCGAAAGCGTGGGGAGCGAACAGGATTAGATACCCCAGTAGTC
>Otu218
CCTACGGGAGGCAGCAGTAGGGAATATTGGACAATGGGGGCAACCCTGATCCAGCAATGCCGCGTGAGTGATGAAGGCCT
TCGGGTTGTAAAGCTCTTTCGGCGGGGACGATGATGACGGTACCCGCAGAAGAAGCCCCGGCTAACTTCGTGCCAGCAGC
CGCGGTAATACGAAGGGGGCGAGCGTTGTTCGGAATTACTGGGCGTAAAGGGCGCGCAGGCGGCTCTTGAAGTCAGGTGT
GAAAGCCCCGGGCTCAACCTGGGAGGTGCACTTGATACTCGAGGGCTGGAGTACGGGAGAGGAGAGTGGAATTCCCAGTG
TAGAGGTGAAATTCGTAGATATTGGGAAGAACACCGGTGGCGAAGGCGGCTCTCTGGACCGTAACTGACGCTGAGGCGCG
AAAGCGTGGGGAGCAAACAGGATTAGATACCCCAGTAGTC
>Otu219
CCTACGGGAGGCAGCAGTGAGGAATTTTCCGCAATGGGGGCAACCCTGACGGAGCGACGCCGCGTGTGGGAAGAAGGCCT
TCGGGTCGTAAACCACTGTCGAAGGGGACGATATTGACGGTACCCTTGGAGGAAGCCCCGGCTAACTACGTGCCAGCAGC
CGCGGTAAGACGTAGGGGGCAAGCGTTGTCCGGAATCATTGGGCGTAAAGCGCTCGTAGGCGGATCTTTAAGTCTGTGAA
GAAAGACCTGGGCTCAACTCAGGGAACGGCATGGATACTATTGATCTTGAGGTAGTTAGAGGATGATGGAATTCCCGGTG
TAGCGGTGAAATGCGTAGATATCGGGAGGAACACCAGTGGCGAAGGCGATCATCTGGGACTGACCTGACGCTGAGGAGCG
AAAGCCAGGGGAGCAAACGGGATTAGATACCCCAGTAGTC
>Otu220
CCTACGGGTGGCAGCAGTCGAGAATTTTTGACAATGGGGGAAACCCTGATCGAGCGACGCCGCGTGGAGGATGAAGGTCT
TCGGGTTGTAAACTCCTGTCATTTGGGAACAAGGCGTATTTATTAACTGTAAGTACGTTGATAGTACCAGAAGAGGAAGA
GACGGCTAACTCTGTGCCAGCAGCCGCGGTAATACAGAGGTCTCAAGCGTTGTTCGGATTCATTGGGCGTAAAGGGTGTG
TAGGTGGCGCGCTAAGTCGGGTGTGAAATTTCGGAGCTTAACTCCGAAACTGCATTCGATACTGGCGTGCTTGAGGACTG
GAGAGGAGACTGGAATTTACGGTGTAGCAGTGAAATGCGTAGATATCGTAAGGAAGACCAGTGGCGAAGGCGGGTCTCTG
GACAGTTCCTGACACTGAGACACGAAGGCCAGGGGAGCAAACGGGATTAGATACCCCAGTAGTC
>Otu221
CCTACGGGAGGCTGCAGTGAGGAATATTGGTCAATGGGCGCTAGCCTGAACCAGCCAAGTAGCGTGAAGGATGAAGGCTC
TATGGGTCGTAAACTTCTTTTATATAAGAATAAAGTGCAGTATGTATACTGTTTTGTATGTATTATATGAATAAGGATCG
GCTAACTCCGTGCCAGCAGCCGCGGTAATACGGAGGATCCGAGCGTTATCCGGATTTATTGGGTTTAAAGGGAGCGTAGG
TGGACTGGTAAGTCAGTTGTGAAAGTTTGCGGCTCAACCGTAAAATTGCAGTTGATACTGTCAGTCTTGAGTACAGTAGA
GGTGGGCGGAATTCGTGGTGTAGCGGTGAAATGCTTAGATATCACGAAGAACTCCGATTGCGAAGGCAGCTCACTGGACT
GCAACTGACACTGATGCTCGAAAGTGTGGGTATCAAACAGGATTAGATACCCTAGTAGTC
>Otu222
CCTACGGGAGGCAACTGACGCTGATACACGAAAGCGTGGGTAGCAAACAGGATTAGATACCCCAGTAGTC
>Otu223
CCTACGGGAGGCAGCAGTGGGGAATATTGCGCAATGGGCGGAAGCCTGACGCAGCGACGCCGCGTGGGGGATGACGGCCT
TCGGGTTGTAAACCTCTTTCAGCAGGGACGAAGCGCAAGTGACGGTACCTGCAGAAGAAGCTCCGGCTAACTACGTGCCA
GCAGCCGCGGTAAGACGTAGGGAGCGAGCGTTGTCCGGATTTATTGGGCGTAAAGAGCTCGTAGGTGGCTTGTCGCGTCG
GTTGTGAAAACCTGCAGCTTAACTGTGGGCTTGCTGCCGATACGGGCAGGCTAGAGGCAGGTAGGGGAGAGTGGAATTCC
TGGTGTAGCGGTGAAATGCGCAGATATCAGGAGGAACACCGGTGGCGAAGGCGGCTCTCTGGACCTGTACTGACGCTGAG
GAGCGAAAGCGTGGGGAGCGAACAGGATTAGATACCCTTGTAGTC
>Otu224
CCTACGGGAGGCAGCAGTGGGGAATTTTGCGCAATGGGCGAAAGCCTGACGCAGCAACGCCGCGTGTGTGATGAAGGTCT
TCGGATTGTAAAGCACTTTCGACCGGGACGAAAACCCGCTGGCCAATATCCAGCGGCTTGACGGTACCGGGAGAAGAAGC
ACCGGCTAACTCTGTGCCAGCAGCCGCGGTAATACAGAGGGTGCAAGCGTTGTTCGGAATTATTGGGCGTAAAGCGCGTG
TAGGCGGCTTTGCAAGTCGGGTGTGAAAGCCCTCAGCTCAACTGAGGAAGTGCGCCCGAAACTGCAGAGCTTGAGTACCG
GAGAGGATGGCGGAATTCCCCAAGTAGAGGTGAAATTCGTAGATATGGGGAGGAACACCGGTGGCGAAGGCGGCCATCTG
GACGGATACTGACGCTGAGACGCGAAAGCGTGGGGAGCAAACAGGATTAGATACCCTAGTAGTC
>Otu225
CCTACGGGAGGCTGCAGACGCTGAGGCCCGAAAGCTAGGGGAGCAAACCGGATTAGATACCCCAGTAGTC
>Otu226
CCTACGGGAGGCAGCAGTGGGGAATTTTCCGCAATGGGCGAAAGCCTGACGGAGCAAGACCGCGTGAGGGAAGAAGGCTC
TTGGGTCGTAAACCTCTTTTGTCAGGGAAGAACACAATGACGGTACCTGACGAATCAGCCTCGGCTAACTCCGTGCCAGC
AGCCGCGGTAATACGGAGGAGGCAAGCGTTATCCGGAATTATTGGGCGTAAAGCGTCCGTAGGTGGCGTGTCAAGTCTGC
GGTCAAAGACTGGGGCTTAACCCTGGAAAAGCCGTGGAAACTGACGAGCTAGAGTGCAGTAGGGGTAGAGGGAATTCCCG
GTGTAGCGGTGAAATGCGTAGAGCTCGGGAAGAACATCGGTGGCGAAAGCGCTCTACTAGACTGCAACTGACACTCAGGG
ACGAAAGCTAGGGGAGCAAATGGGATTAGATACCCTAGTAGTC
>Otu227
CCTACGGGAGGCAGCAGTGGGGAATATTGGACAATGGGGGCAACCCTGATCCAGCCATGCCGCGTGAGTGATGAAGGCCT
TCGGGTTGTAAAGCTCTTTTGGCGGGGACGATGATGACGGTACCCGCAGAATAAGCCCCGGCTAACTTCGTGCCAGCAGC
CGCGGTAAGACGAAGGGGGCTAGCGTTGTTCGGAATTACTGGGCGTAAAGCGCGTGTAGGCGGTTGCCAAAGTCGGGTGT
GAAAGCCTTGAGCTTAACTCAAGAAATGCACTCGATACTTGGTGACTAGAGGACCGGAGAGGATAGTGGAATTCCCAGTG
TAGTGGTGAAATACGTAGAGATTGGGAAGAACACCAGTGGCGAAGGCGGCTATCTGGACGGTTTCTGACGCTAAGACGCG
AAAGCGTGGGGAGCAAACAGGATTAGATACCCTAGTAGTC
>Otu228
CCTACGGGAGGCAGCAGTGGGGAATTTTGGACAATGGGCGAAAGCCTGATCCAGCAATGCCGCGTGAGTGAAGAAGGCCT
TCGGGTTGTAAAGCTCTTTTGTCAGGGAAGAAACGGTGAGAGCTAATATCTCTTGCTAATGACGGTACCTGAAGAATAAG
CACCGGCTAACTACGTGCCAGCAGCCGCGGTAATACGTAGGGTGCAAGCGTTAATCGGAATTACTGGGCGTAAAGCGTGC
GCAGGCGGTTTTGTAAGTCTGATGTGAAATCCCCGGGCTCAACCTGGGAATTGCATTGGAGACTGCAAGGCTAGAATCTG
GCAGAGGGGGGTAGAATTCCACGTGTAGCAGTGAAATGCGTAGATATGTGGAGGAACACCGATGGCGAAGGCAGCCCCCT
GGGTCAAGATTGACGCTCATGCACGAAAGCGTGGGGAGCAAACAGGATTAGATACCCTAGTAGTC
>Otu229
CCTACGGGAGGCAGCAGTGGGGAATATTGGACAATGGGCGAAAGCCTGATCCAGCAATGCCGCGTGAGTGATGAAGGCCT
TAGGGTTGTAAAGCTCTTTTACCAGGGATGATAATGACAGTACCTGGAGAATAAGCTCCGGCTAACTCCGTGCCAGCAGC
CGCGGTAATACGGAGGGAGCTAGCGTTGTTCGGAATTACTGGGCGTAAAGCGCGCGTAGGCGGTTACTCAAGTCAGAGGT
GAAAGCCCGGGGCTCAACCCCGGAACTGCCTTTGAAACTAGGTGACTAGAATCTTGGAGAGGTCAGTGGAATTCCGAGTG
TAGAGGTGAAATTCGTAGATATTCGGAAGAACACCAGTGGCGAAGGCGACTGACTGGACAAGTATTGACGCTGAGGTGCG
AAAGCGTGGGGAGCAAACAGGATTAGATACCCCAGTAGTC
>Otu230
CCTACGGGAGGCAGCAGTGGGGAATATTGCGCAATGGGCGGAAGCCTGACGCAGCGACGCCGCGTGGGGGATGACGGCCT
TCGGGTTGTAAACCTCTTTCAGCAGGGACGAAGCGTGAGTGACGGTACCTGCAGAAGAAGCACCGGCCAACTACGTGCCA
GCAGCCGCGGTAATACGTAGGGTGCAAGCGTTGTCCGGAATTATTGGGCGTAAAGAGCTCGTAGGCGGCTTGTCGCGTCG
GCTGTGAAATCCCATGGCTTAACTGTGGGTCTGCAGTCGATACGGGCATAGCTGGAGTCCGGCAGGGGAGACTGGAATTC
CTGGTGTAGCGGTGAAATGCGCAGATATCAGGAGGAACACCGGTGGCGAAGGCGGGTCTCTGGGCCGGTACTGACGCTGA
GGAGCGAAAGCGTGGGGAGCGAACAGGATTAGATACCCGAGTAGTC
>Otu231
CCTACGGGAGGCAGCAGTGGGGAATATTGGACAATGGGCGAAAGCCTGATCCAGCCATGCCGCGTGAGTGATGAAGGCCC
TAGGGTTGTAAAGCTCTTTTACCTGGGAAGATAATGACGGTACCAGGAGAATAAGCCCCGGCTAACTTCGTGCCAGCAGC
CGCGGTAATACGAAGGGGGCTAGCGTTGTTCGGAATCACTGGGCGTAAAGAGCACGTAGGCGGATCTTTAAGTCAGGGGT
GAAATCCCGAGGCTCAACCTCGGAACTGCCTTTGATACTGGGGATCTCGAGTCCGGGAGAGGTGAGTGGAACTGCGAGTG
TAGAGGTGAAATTCGTAGATATTCGCAAGAACACCAGTGGCGAAGGCGGCTCACTGGCCCGGAACTGACGCTGAGGTGCG
AAAGCGTGGGGAGCAAACAGGATTAGATACCCCAGTAGTC
>Otu232
CCTACGGGAGGCAGCAGTGGGGAATATTGGACAATGGGCGAAAGCCTGATCCAGCCATGCCGCGTGAGTGATGAAGGCCT
TAGGGTTGTAAAGCTCTTTCGGCGGGGACGATAATGACGGTACCCGCAGAAGAAGCCCCGGCTAACTTCGTGCCAGCAGC
CGCGGTAATACGAAGGGGGCTAGCGTTGTTCGGAATTACTGGGCGTAAAGCGTATGTAGGCGGATCGTTAAGTCGGGGGT
GAAATCCCGAGGCTCAACCTCGGAACTGCCTTCGATACTGGCGATCTTCGAGTCCGGGAGAGGTGAGTGGAACTCCGAGT
GTAGAGGTGAAATTCGTAGATATTCGGAAGAACACCAGTGGCGAAGGCGGCTCACTGGCCCGGTACTGACGCTGAAATAC
GAAAGCGTGGGGAGCAAACAGGATTAGATACCCGAGTAGTC
>Otu233
CCTACGGGAGGCAGCAGTGGGGAATATTGCGCAATGGGCGGAAGCCTGACGCAGCGACGCCGCGTGGGGGATGAAGGCCT
TCGGGTTGTAAACCTCTTTCAGCGCCGAAGAAGCGTGAGTGACGGTAGGCGCAGAAGAAGCACCGGCTAACTACGTGCCA
GCAGCCGCGGTAATACGTAGGGTGCAAGCGTTGTCCGGAATTATTGGGCGTAAAGAGCTCGTAGGCGGTTTGTCGCGTCT
GCTGTGAAAACTCGGGGCTTAACTCCGGGCCTGCAGTGGGTACGGGCAGACTAGAGTGCGGTAGGGGAGACTGGAATTCC
TGGTGTAGCGGTGAAATGCGCAGATATCAGGAGGAACACCGGTGGCGAAGGCGGGTCTCTGGGCCGTAACTGACGCTGAG
GAGCGAAAGCGTGGGGAGCGAACAGGATTAGATACCCCAGTAGTC
>Otu234
CCTACGGGAGGCAGCAGTGGGGAATATTGGACAATGGGCGAAAGCCTGATCCAGCCATGCCGCGTGTGTGAAGAAGGTCT
TCGGATTGTAAAGCACTTTAAGTTGGGAGGAAGGGCCATTACCTAATACGTGATGGTTTTGACGTTACCGACAGAATAAG
CACCGGCTAACTCTGTGCCAGCAGCCGCGGTAATACAGAGGGTGCAAGCGTTAATCGGAATTACTGGGCGTAAAGCGCGC
GTAGGTGGTTTGTTAAGTTGGATGTGAAATCCCCGGGCTCAACCTGGGAACTGCATTCAAAACTGACTGACTAGAGTATG
GTAGAGGGTGGTGGAATTTCCTGTGTAGCGGTGAAATGCGTAGATATAGGAAGGAACACCAGTGGCGAAGGCGACCACCT
GGACTGATACTGACACTGAGGTGCGAAAGCGTGGGGAGCAAACAGGATTAGATACCCCAGTAGTC
>Otu235
CCTACGGGGGGCAGCAGTGAGGAATTTTCGTCAATGGGGGAAACCCTGAACGAGCAACGCCGCGTGCAGGATGACGGCCT
TCGGGTTGTAAACTGCTTTTCTCTGGGACGAGAACGGACGGTACCAGAGGAATCAGCTCCGGCTAACTACGTGCCAGCAG
CCGCGGTAATACGTAGGGAGCAAGCGTTGTCCGGAGTTACTGGGCGTAAAGCGCATGCAGGCGGTCATTTAAGTTTGTGA
TGACAGTTCCCGGCTTAACTGGGAAAGTGTTACGAATACTGGATGACTTGAGGGCTTCAGAGGGATGTGGAACTCCGGGT
GGAGTGGTGAAATGCGTAGATATCCGGAAGAACACCAAAGGCGAAGGCAGCATCCTGGGAAGTACCTGACGCTCAGATGC
GAAAGCCAGGGGAGCGAACGGGATTAGATACCCCAGTAGTC
>Otu236
CCTACGGGGGGCTGCAGTAACGAATCTTCCGCAATGTACGCAAGTATGACGGAGCGACGCCGCGTGTAGGACGAAGCCCT
TCGGGGTGTAAACTACTGTCAGGGGTTAGAAAGTTCTGATCAACCCCAGAGGAAGGCACGGCTAACTCTGTGCCAGCAGC
CGCGGTAAGACAGAGGTGCCAAGCGTTAGGCGGAATCACTGGGCTTAAAGCGTGTGTAGGCGGAATCGTAAGTACCTTGT
GAAATCCCACGGCTCAACCGTGGAACTGCTTGGTATACTGCGTTTCTTGGGCCAATTAGGGGCAGCCGGAACAAATGGTG
GAGCGGTGAAATGCGTAGATATCATTTGGAACGCCAAGGGCGAAAGCAGGCTGCTGGGATTGTGCCGACGCTGAGACACG
AAAGCCAGGGGAGCAAACGGGATTAGATACCCTAGTAGTC
>Otu237
CCTACGGGTGGCAGCAGTGGGGAATTTTGCGCAATGGGGGAAACCCTGACGCAGCAACGCCGCGTGGAGGATGAAGTCCT
TTGGGACGTAAACTCCTTTCGACCGGGACGATTATGACGGTACCGGTGGAAGAAGCCCCGGCTAACTTCGTGCCAGCAGC
CGCGGTAATACGAGGGGGGCGAGCGTTGTTCGGAATTATTGGGCGTAAAGGGCGCGTAGGCGGCGCGGTAAGTCACCTGT
GAAACCTCCCGGCTCAACTGGGAGCCTGCAGGCGAAACTACCGTGCTGGAGTGTGGGATGGGTGCGTGGAATTCCCGGTG
TAGCAGTGAAATGCGTAGATATCGGGAGGAACACCTGTGGCGAAAGCGGCGCACTGGACCACAACTGACGCTGAGGCGCG
AAAGCTAGGGGAGCAAACAGGATTAGATACCCCAGTAGTC
>Otu238
CCTACGGGAGGCTGCAGTGAGGAATATTGGTCAATGGGCGAGAGCCTGAACCAGCCAAGTAGCGTGCAGGATGACGGCCC
TATGGGTTGTAAACTGCTTTTATGTGGGGATAAAGTGAGCTACGTGTAGTTTATTGCAGGTACCACATGAATAAGGACCG
GCTAATTCCGTGCCAGCAGCCGCGGTAATACGGAAGGTCCAGGCGTTATCCGGATTTATTGGGTTTAAAGGGAGCGTAGG
CCGTGGATTAAGCGTGTTGTGAAATGTAGACGCTCAACGTCTGAATTGCAGCGCGAACTGGTTCACTTGAGTATGCACAA
CGTAGGCGGAATTCGTCGTGTAGCGGTGAAATGCTTAGATATGACGAAGAACTCCGATTGCGAAGGCAGCTTACGGGAGC
ACAACTGACGCTGAAGCTCGAAGGTGCGGGTATCAAACAGGATTAGATACCCTAGTAGTC
>Otu239
CCTACGGGAGGCAGCAGTGGGGAATATTGGACAATGGGCGAAAGCCTGATCCAGCAATGCCGCGTGAGTGATGAAGGCCC
TAGGGTTGTAAAGCTCTTTTACCCGGGATGATAATGACAGTACCGGGAGAATAAGCCCCGGCTAACTCCGTGCCAGCAGC
CGCGGTAATACGGAGGGGGCTAGCGTTGTTCGGAATCACTGGGCGTAAAGCGCACGTAGGCGGCTTTGCAAGTCAGAGGT
GAAAGCCTGGAGCTCAACTCCAGAATTGCCTTTGAGACTGCATCGCTTGAACGTCGGAGAGGTGAGTGGAATTCCGAGTG
TAGAGGTGAAATTCGTAGATATTCGGAAGAACACCAGTGGCGAAGGCGGCTCACTGGACGACTGTTGACGCTGAGGTGCG
AAAGCGTGGGGAGCAAACAGGATTAGATACCCGAGTAGTC
>Otu240
CCTACGGGAGGCTGCAGTGGGGAATATTGGACAATGGGGGCAACCCTGATCCAGCAATTCTGTGTGCACGATGAAGGTCT
TCGGATTGTAAAGTGCTTTCAGCAGGGAAGAAAAAAATGACGGTACCTGCAGAAGAAGCGACGGCTAAATACGTGCCAGC
AGCCGCGGTAATACGTATGTCGCGAGCGTTATCCGGAATTATTGGGCATAAAGGGCATCTAGGCGGCCGGATAAGTCTGG
GGTGAAAACTTGCGGCTCAACCGCAAGCCTGCCCTGGAAACTATGCGGCTAGAGTACTGGAGAGGTGGACGGAACTGCAC
GAGTAGAGGTGAAATTCGTAGATATGTGCAGGAATGCCGATGATGAAGATAGTTCACTGGACGGTAACTGACGCTGAAGT
GCGAAAGCTAGGGGAGCAAACAGGATTAGATACCCTTGTAGTC
>Otu241
CCTACGGGAGGCAGCAGTGGGGAATCTTGGACAATGGAGGAAACTCTGATCCAGCGATGCCGCGTGAGTGATGAAGGCCT
TCGGGTTGTAAAACTCTTTTACCAGGGAAGATAATGACTGTACCTGGAGAATAAGCCCCGGCTAACTTCGTGCCAGCAGC
CGCGGTAATACGAAGGGGGCTAGCGTTGTTCGGAATTACTGGGCGTAAAGCGTGCGCAGGCGGTTTTTCAAGTCAGGGGT
GAAAGCCCAGAGCTCAACTCTGGAATTGCCTTTGAAACTGACGAACTGGAGTACGAGAGAGGTGAGTGGAATTCCCAGTG
TAGAGGTGAAATTCGTAGATATTGGGAAGAACACCGGTGGCGAAGGCGGCTCACTGGCTCGTAACTGACGCTCATGCACG
ACAGCGTGGGGATCAAACAGGATTAGATACCCGAGTAGTC
>Otu242
CCTACGGGTGGCTGCAGTCGAGAATCTTCGGCAATGGACGCAAGTCTGACCGAGCGACGCCGCGTGCGGGATGAAGGCCT
TCGGGTTGTAAACCGCTGTCAGAGGGGATGAAATTCATTAGGGTTCTCCCTAGTGATTGACAGAGCCTCAGAGGAAGCAC
GGGCTAAGTACGTGCCAGCAGCCGCGGTAATACGTACTGTGCGAACGTTATTCGGAATCACTGGGCTTAAAGGGTGTGTA
GGCGGCCGGCTAAGTAGGGTGTGAAAGGCCTCGGCCCAACCGAGGCATTGCGCTCTAAACTGACCGGCTTGAGTGAGATA
GGGGTGTGCGGAACTTCCAGTGGAGCGGTGAAATGTGTTGATATTGGAAGGAACGCCGGTGGCGAAAGCGGCACACTGGG
TCTTGACTGACGCTGAGACACGAAAGCCAGGGGAGCGAACGGGATTAGATACCCCAGTAGTC
>Otu243
CCTACGGGAGGCAGCAGTGGGGAATATTGCACAATGGGCGAAAGCCTGATGCAGCGACGCCGCGTGAGGGATGACGGCCT
TCGGGTTGTAAACCTCTTTCAGCAGGGAAGAAGCGCAAGTGACGGTACCTGCAGAAGAAGCACCGGCTAACTACGTGCCA
GCAGCCGCGGTAATACGTAGGGTGCGAGCGTTGTCCGGAATTATTGGGCGTAAAGAGCTTGTAGGCGGTTTGTCGCGTCT
GCTGTGAAATTTCGGGGCTTAACCCCGAACTTGCAGTGGGTACGGGCAGACTAGAGTGTGGTAGGGGAGACTGGAATTCC
TGGTGTAGCGGTGAAATGCGCAGATATCAGGAGGAACACCGATGGCGAAGGCAGGTCTCTGGGCCATAACTGACGCTGAG
AAGCGAAAGCATGGGGAGCGAACAGGATTAGATACCCTTGTAGTC
>Otu244
CCTACGGGAGGCAGCAGTAAGGAATATTGGTCAATGGAGGGAACTCTGAACCAGCCATGCCGCGTGCAGGAAGACTGCCC
TATGGGTTGTAAACTGCTTTTATCCGGGAATAAACCTACTTACGTGTAAGTAGCTGAATGTACCGGAAGAATAAGGATCG
GCTAACTCCGTGCCAGCAGCCGCGGTAATACGGAGGATCCAAGCGTTATCCGGATTTATTGGGTTTAAAGGGTGCGTAGG
CGGCCTGTTAAGTCAGGGGTGAAAGACGGTAGCTCAACTATCGCAGTGCCCTTGATACTGATGGGCTTGAATGGACTAGA
GGTAGGCGGAATGAGACAAGTAGCGGTGAAATGCATAGATATGTCTCAGAACACCGATTGCGAAGGCAGCTTACTATGGT
CTTATTGACGCTGAGGCACGAAAGCGTGGGGATCAAACAGGATTAGATACCCTGGTAGTC
>Otu245
CCAGCAGCCGCGGTAATACGTATGTCGCGAGCGTTATCCGGAATTATTGGGCATAAAGGGCATCTAGGCGGCCTAACAAG
TCAGGGGTGAAAACCTGCGGCTCAACCGCAGGCTTGCCTTTGAAACTGTAAGGCTGGAGTATCGGAGAGGTGGACGGAAC
TGCACGAGTAGAGGTGAAATTCGTAGATATGTGCAGGAATGCCGATGATGAAGATAGTTCACTGGACGATAACTGACGCT
GAAGTGCGAAAGCCGGGGGAGCAAACAGGATTAGATACCCTGGTAGTC
>Otu246
CCTACGGGAGGCAGCAGTGGGGAATCTTGCGCAATGGGCGAAAGCCTGACGCAGCGACGCCGCGTGGGGGATGAAGCATT
TCGGTGTGTAAACCCCTTTCGACTGGGACGAATGCCCGCAAGGGAGTGACGGTACCAGTAGAAGAAGCCCCGGCTAACTA
CGTGCCAGCAGCCGCGGTAAGACGTAGGGGGCCAGCGTTGTTCGGAATTACTGGGTGTAAAGGGTCAGTAGGCGGTGTGG
CAAGTCGGGAGTGAAATCTTTGGGCTTAACCCATAGGCTGCTTCCGAAACTGCCATGCTTGAGTGTGGGAGAGGCGCGTG
GAATTGCAGGTGTAGCGGTGAAATGCGTAGATATCTGCAGGAACACCCGTGGCGAAAGCGGCGCGCTGGACCACAACTGA
CGCTGAATGACGAAAGCTAGGGGAGCAAACAGGATTAGATACCCCTGTAGTC
>Otu247
CCTACGGGAGGCAGCAGTGGGGAATCTTGCACAATGGAGGAAACTCTGATGCAGCGACGCCGCGTGAGCGATGAAGCCCT
TCGGGGTGTAAAGCTCTTTCGACGGGAACGATAATGACGGTACCCGAAGAAGAAGCTGCGGCTAACTACGTGCCAGCAGC
CGCGGTAATACGTAGGCAGCAAGCGTTGTTCGGAATTACTGGGCGTAAAGAGTGTGTAGGCGGTGTTCTAAGTCTGTTGT
GAAATCTCCCGGCTTAACTGGGAGGGTGCGGCGGAGACTGGAATGCTAGAGTATGGGAGAGGTAAGCGGAATTCCTGGTG
TAGCGGTGAAATGCGTAGATATCAGGAGGAACACCTGTGGTGTAGACAGCTTACTGGACCATGACTGACGCTGAGACACG
AAAGCGTGGGTAGCAAACAGGATTAGATACCCCAGTAGTC
>Otu248
CCTACGGGGGGCACCAGACGCTGAGGCCCGAAAGCTAGGGGAGCAAACCGGATTAGATACCCTTGTAGTC
>Otu249
CCTACGGGAGGCTGCAGTCGAGGATCTTCGGCAATGGGCGCAAGCCTGACCGAGCGACGCCGCGTGTGCGATGAAGGCCT
TCGGGTTGTAAAGCACTGTCGAGGGGGAGGAAAGCCGAAAGGTCTGACCTATCCCTGGAGGAAGCACGGGCTAAGTTCGT
GCCAGCAGCCGCGGTAAGACGAACCGTGCGAACGTTGTTCGGATTCACTGGGCTTAAAGGGCGCGTAGGCGGCTTGCCAA
GTCAGTGGTGAAATCTTTCGGCTCAACCGGAAAATGGCTGCTGATACTGGCGGGCTGGAGGGAGGTAGGGGCAGATGGAA
CTTCCGGTGGAGCGGTGAAATGCGTAGATATCGGAAGGAACGCCGGTGGCGAAAGCGATCTGCTGGACCTCTTCTGACGC
TGAGGCGCGAAAGCCAGGGGAGCAAACGGGATTAGATACCCCAGTAGTC
>Otu250
CCTACGGGAGGCAGCAGTGGGGAATATTGGACAATGGGCGCAAGCCTGATCCAGCAATGCCGCGTGAATGATGAAGGCCT
TAGGGTTGTAAAGTTCTTTCGTCGGGGACGATGATGACGGTACCCGAAGAAGAAGCCCCGGCTAACTTCGTGCCAGCAGC
CGCGGTAATACGAAGGGGGCTAGCGTTGTTCGGAATTACTGGGCGTAAAGGGCGCGTAGGCGGCCATTCAAGTTAGATGT
GAAAGCCCTGGGCTCAACCTAGGAATTGCATTTGATACTGTTTGGCTTGAGTTCGGGAGAGGTGAGTGGAATTCCCAGTG
TAGAGGTGAAATTCGTAGATATTGGGAAGAACACCAGTGGCGAAGGCGGCTCACTGGACCGACACTGACGCTGAGGCGCG
AAAGCGTGGGGAGCAAACAGGATTAGATACCCTAGTAGTC
>Otu251
CCTACGGGTGGCTGCAGTCGAGGATCTTCGGCAATGAGCGCAAGCTTGACCGAGCGACGCCGCGTGCGCGATGAAGGCCT
TCGGGTTGTAAAGCGCTGTCGAGGGGGAGGAAGCTCCGCAAGGGGTTGACCTATCCCTGGAGGAAGCACGGGCTAAGTTC
GTGCCAGCAGCCGCGGTAAGACGAACCGTGCGAACGTTGTTCGGATTCACTGGGCTTAAAGGGCGCGTAGGCGGCTTGCC
AAGTCCGGGGTGAAATCTTTCGGCTCAACCGGAAAAGTGCCTTGGATACTGGCGGGCTAGAGGGAGGTAGGGGTGCGTGG
AACTTCTGGTGGAGCGGTGAAATGCGTAGATATCAGAAGGAACGCCGGTGGCGAAAGCGACGCACTGGATCTCTACTGAC
GCTGAGGCGCGAAAGCCAGGGGAGCGAACGGGATTAGATACCCTAGTAGTC
>Otu252
CCTACGGGAGGCAGCAGTGGGGAATCTTGCACAATGGGGGAAACCCTGATGCAGCGACGCCGCGTGAGCGATGAAGCCCT
TCGGGGTGTAAAGCTCTTTCGGCAGGGAAGATGATGACGGTACCTGCAGAAGCAGCTGCGGCTAACTACGTGCCAGCAGC
CGCGGTAATACGTAGGCAGCAAGCGTTGTTCGGAGTTACTGGGCGTAAAGGGTGTGTAGGCGGTTGGATAAGTGTGGTGT
GAAATCTCCCGGCTTAACTGGGAGGGTGCGCTACAAACTGTCTGACTAGAGTGCGGGATGGGAAAGTGGAATTCCTGGTG
TAGCGGTGAAATGCGTAGATATCAGGAGGAACACCGGTGGTGTAGACGGCTTTCTGGACCGTAACTGACGCTGAGACACG
AAAGCGTGGGTAGCAAACAGGATTAGATACCCCAGTAGTC
>Otu253
CCTACGGGAGGCAGCAGTGGGGAATTTTCCGCAATGGGCGAAAGCCTGACGGAGCAAGACCGCGTGAGGGAGGAAGGCCT
ACTGGTTGTAAACCTCTTTTGACCGGGAAGAACACAATGACGGTACCGGTCGAATCAGCCTCGGCTAACTCCGTGCCAGC
AGCCGCGGTAATACGGAGGAGGCAAGCGTTATCCGGAATTATTGGGCGTAAAGCGTCCGTAGGTGGTTGACCAAGTCAGT
TGTTAAAGCATGGGGCTTAACTCCATAAAGGCAATTGAAACTGGTCGGCTAGAGTGCGATAGGGGCAAGGGGAATTCCCA
GTGTAGCGGTGAAATGCGTAGATATTGGGAAGAACATCGGTGGCGAAAGCGCCTTGCTGGGTCTGCACTGACACTGAGGG
ACGAAAGCTAGGGGAGCGAAAGGGATTAGATACCCCAGTAGTC
>Otu254
CCTACGGGTGGCAGCAGTGGGGAATATTGCACAATGGGCGCAAGCCTGATGCAGCGACGCCGCGTGGGGGATGACGGCCT
TCGGGTTGTAAACCTCTTTCACCATCGGCGAAGCCTCGGGTTGCCGGGGTGACGGTAGGTGGAGAAGAAGCACCGGCCAA
CTACGTGCCAGCAGCCGCGGTAATACGTAGGGTGCGAGCGTTGTCCGGAATTACTGGGCGTAAAGAGCTCGTAGGTGGTT
TGTCGCGTTGTTCGTGAAATTCCCTGGCTTAACTGGGGGCGTGCGGGCGATACGGGCAGACTGGAGTACTGCAGGGGAGA
CTGGAATTCCTGGTGTAGCGGTGGAATGCGCAGATATCAGGAGGAACACCGGTGGCGAAGGCGGGTCTCTGGGCAGTAAC
TGACGCTGAGGAGCGAAAGCGTGGGGAGCGAACAGGATTAGATACCCCAGTAGTC
>Otu255
CCTACGGGAGGCAGCAGTGGGGAATTTTGCGCAATGGGGGAAACCCTGACGCAGCAACGCCGCGTGGAGGATGAAATCCC
TTGGGATGTAAACTCCTTTCGATAGGGAAGATAATGACGGTACCTATAGAAGAAGCCCCGGCTAACTTCGTGCCAGCAGC
CGCGGTAATACGAGGGGGGCAAGCGTTGTTCGGAATTATTGGGCGTAAAGGGTGCGTAGGCGGTTTGACAAGTCTTATGT
GAAATCTATGGGCTCAACCCATAGTCTGCATGGGAAACTGTCGGGCTTGAGTATTGGAGAGGTGAGTGGAATTTCCGGTG
TAGCGGTGAAATGCGTAGATATCGGAAGGAACACCTGTGGCGAAAGCGGCTCACTGGACAATAACTGACGCTGATGCACG
AAAGCTAGGGGAGCAAACAGGATTAGATACCCTTGTAGTC
>Otu256
CCTACGGGAGGCTGCAGTGGGGAATATTGGACAATGGGGGCAACCCTGATCCAGCAATTCTGTGTGCACGAAGAAGGTTT
TCGGATTGTAAAGTGCTTTCAGCAGGGAAGAAGAAAGTGACGGTACCTGCAGAAGAAGCGACGGCTAAATACGTGCCAGC
AGCCGCGGTAATACGTATGTCGCAAGCGTTATCCGGAATTATTGGGCATAAAGGGCATCTAGGCGGCCCTGTAAGTCTAG
GGTGAAAACCTGCGGCTCAACCGCAGGCCTGCCCCGGAAACTACAGGACTAGAGTATCGGAGAGGTGGACGGAACTGCAC
GAGTAGAGGTGAAATTCGTAGATATGTGCAGGAATGCCGATGATGAAGATAGTTCACTGGACGGTAACTGACGCTGAAGT
GCGAAAGCTAGGGGAGCAAACAGGATTAGATACCCCAGTAGTC
>Otu257
CCTACGGGAGGCAGCAGTGGGGAATATTGCGCAATGGGGGAAACCCTGACGCAGCGACGCCGCGTGCGGGATGAAGGCCT
TCGGGTTGTAAACCGCTTTCACCAGGAGCGAATCCAGACGGTACCTGGGGAAGAAGCGCCGGCTAACTACGTGCCAGCAG
CCGCGGTAATACGTAGGGCGCAAGCGTTGTCCGGAATTATTGGGCGTAAAGAGCTCGTAGGCGGCCTGTCGCGTCCGCTG
TGAAATCCCGGGGCTTAACCCCGGGCCTGCAGTGGATACGGGCTGGCTAGAGGCAGGCAGGGGAGAACGGAATTCCCGGT
GTAGCGGTGAAATGCGCAGATATCGGGAGGAACACCGGTGGCGAAGGCGGTTCTCTGGGCCTGTACTGACGCTGAGGAGC
GAAAGCGTGGGGAGCGAACAGGATTAGATACCCGAGTAGTC
>Otu258
CCTACGGGAGGCAGCAGTGGGGAATATTGCACAATGGGGGAAACCCTGATGCAGCGACGCAGCGTGCGGGATGACGGCCT
TCGGGTTGTAAACCGCTTTCAGCAGGGAAGAAGCGAAAGTGACGGTACCTGCAGAAGAAGTACCGGCTAACTACGTGCCA
GCAGCCGCGGTAATACGTAGGGTACGAGCGTTGTCCGGAATTATTGGGCGTAAAGAGCTCGTAGGTGGTTGGTCACGTCT
GCTGTGGAAACGCAACGCTTAACGTTGCGCGTGCAGTGGGTACGGGCTGACTAGAGTGCAGTAGGGGAGTCTGGAATTCC
TGGTGTAGCGGTGAAATGCGCAGATATCAGGAGGAACACCGGTGGCGAAGGCGGGACTCTGGGCTGTAACTGACACTGAG
GAGCGAAAGCATGGGGAGCGAACAGGATTAGATACCCTTGTAGTC
>Otu259
CCTACGGGAGGCCTGACGCTAAGAGACGAAAGCTAGGGGAGCGAACAGGATTAGATACCCCAGTAGTC
>Otu260
CCTACGGGAGGCAGCAGTGGGGAATATTGGACAATGGGGGAAACCCTGATCCAGCCATGCCGCGTGAGTGATGAAGGCCT
TCGGGTTGTAAAGCTCTTTCGCACGCGACGATGATGACGGTAGCGTGAGAAGAAGCCCCGGCTAACTTCGTGCCAGCAGC
CGCGGTAATACGAAGGGGGCAAGCGTTGTTCGGAATTACTGGGCGTAAAGGGCGCGTAGGCGGTGCGCTAAGTCAGATGT
GAAAGCCCTGGGCTTAACCCGGGAACTGCATTTGATACTGGCGCGCTTGAATCCGGGAGAGGTTGGTGGAATTCCCAGTG
TAGAGGTGAAATTCGTAGAGATTGGGAAGAACACCGGTGGCGAAGGCGGCCAACTGGACCGGTATTGACGCTGAGGCGCG
AAAGCGTGGGGAGCAAACAGGATTAGATACCCCAGTAGTC
>Otu261
CCTACGGGGGGCAGTCGAAACTGATGGGCTTGAGTGCAGGAGAGGTTATCGGAATTCCCGGTGTAGCGGTGAAATGCGTA
GAGATCGGGAGGAACATCAGTGGCGAAGGCGGGTAACTGGACTGTAACTGACGCTGAGACGCGAAAGTGTGGGGAGCAAA
CAGGATTAGATACCCCAGTAGTC
>Otu262
CCTACGGGAGGCAGCAGTGGGGAATTTTGCGCAATGGGGGAAACCCTGACGCAGCAACGCCGCGTGGAGGATGAAGTCCC
TTGGGACGTAAACTCCTTTCGATCGGGACGATAATGACGGTACCGGAAGAAGAAGCCCCGGCTAACTTCGTGCCAGCAGC
CGCGGTAATACGAGGGGGGCAAGCGTTGTTCGGAATTATTGGGCGTAAAGGGCGCGTAGGCGGTGTCGCAAGTCGGTAGT
GAAATCTCCAGGCTCAACTTGGAGTCTGCTGCCGAAACTGCGGTGCTTGAGTGTGGGAGAGGTGCGTGGAATTCCCGGTG
TAGCGGTGAAATGCGTAGATATCGGGAGGAACACCTGTGGCGAAAGCGGCGCACTGGACCACAACTGACGCTGAGGCGCG
AAAGCTAGGGGAGCAAACAGGATTAGATACCCTAGTAGTC
>Otu263
CCTACGGGAGGCAGCAGTGGGGAATTTTGCGCAATGGGGGAAACCCTGACGCAGCAATGCCGCGTGGAGGATGAAGTCCT
TTGGGATGTAAACTCCTTTCGATCGGGAAGATAATGACGGTACCGGAAGAAGAAGCCCCGGCTAACTCTGTGCCAGCAGC
CGCGGTAATACAGAGGGGGCAAGCGTTGTTCGGAATTATTGGGCGTAAAGGGCGCGTAGGCGGTGCGGTAAGTCACTTGT
GAAATCTCTGGGCTCAACTCAGAGTCTGCAAGCGAAACTGCCGTGCTTGAGTGTCGGAGAGGTAAGTGGAATTCCCGGTG
TAGCGGTGAAATGCGTAGATATCGGGAGGAACACCTGTGGCGAAAGCGGCTTACTAGACGACAACTGACGCTGAGGCGCG
AAAGCTAGGGGAGCAAACAGGATTAGATACCCTGGTAGTC
>Otu264
CCTACGGGCGGCTGCCTGGACCGTAACCGACGCTGAGGCGCGAAAGCTAGGGGAGCAAACAGGATTAGATACCCCAGTAG
TC
>Otu265
CCTACGGGAGGCTGCAGTGGGGAATCTTGCGCAATGGGCGAAAGCCTGACGCAGCCATGCCGCGTGAATGATGAAGGTCT
TAGGATTGTAAAATTCTTTCACCGGGGACGATAATGACGGTACCCGGAGAAGAAGCCCCGGCTAACTTCGTGCCAGCAGC
CGCGGTAATACGAAGGGGGCTAGCGTTGCTCGGAATTACTGGGCGTAAAGGGAGCGTAGGCGGACATTTAAGTCAGGGGT
GAAATCCCGGGGCTCAACCTCGGAATTGCCTTTGATACTGGGTGTCTTGAGTATGAGAGAGGTGTGTGGAACTCCGAGTG
TAGAGGTGAAATTCGTAGATATTCGGAAGAACACCAGTGGCGAAGGCGACACACTGGCTCATTACTGACGCTGAGGCTCG
AAAGCGTGGGGAGCAAACAGGATTAGATACCCGAGTAGTC
>Otu266
CCTACGGGAGGCAGCAGTAAGGAATATTGGTCAATGGACGCAAGTCTGAACCAGCCATGCCGCGTGGAGGATGAAGGTCC
TCTGGATTGTAAACTTCTTTTATTTGGGAAGAAATGTGAATTTTCTATTTCACTTGACGGTACCAGATGAATAAGCACCG
GCTAACTCCGTGCCAGCAGCCGCGGTAATACGGAGGGTGCAAGCGTTATCCGGATTTACTGGGTTTAAAGGGTGCGCAGG
CGGATATGTAAGTCAGTGGTGAAATCTCCGGGCTTAACCCGGAAATTGCCGTTGATACTATATATCTTGAATGCTGTGGA
GGTAAGCAGAATATGTCATGTAGCGGTGAAATGCTTAGATATGACATAGAATACCTATTGCGAAGGCAGCTTACTACGCA
GATATTGACGCTCATGCACGAAAGCGTGGGGATCAAACAGGATTAGATACCCGAGTAGTC
>Otu267
CCTACGGGAGGCAGCAGTGGGGAATATTGGACAATGGGCGCAAGCCTGATCCAGCAATGCCGCGTGTGTGAAGAAGGCCT
TCGGGTTGTAAAGCACTTTTATCAGGAGCGAAATACCACGGGTTAATACCCTATGGGGCTGACGGTACCTGAGGAATAAG
CACCGGCTAACTTCGTGCCAGCAGCCGCGGTAATACGAAGGGTGCAAGCGTTAATCGGAATTACTGGGCGTAAAGCGTGC
GTAGGTGGTTTTTTAAGTCTGCTGTGAAATCCCCGGGCTCAACCTGGGAATGGCAGTGGATACTGGAAAGCTAGAGTGTG
AGAGAGGATGGTGGAATTCCCGGTGTAGCGGTGAAATGCGTAGAGATCGGGAGGAACATCAGTGGCGAAGGCGGCCATCT
GGCTCAACACTGACACTGAGGCACGAAAGCGTGGGGAGCAAACAGGATTAGATACCCTAGTAGTC
>Otu268
CCTACGGGAGGCAGCAGTGGGGAATTTTCCGCAATGGGCGAAAGCCTGACGGAGCAAGACCGCGTGAGGGAGGAAGGCTC
TTGGGTTGTAAACCTCTTTTCTCAGGGAAGAAGTTGTGACGGTACCTGAGGAATCAGCATCGGCTAACTCCGTGCCAGCA
GCCGCGGTAATACGGAGGATGCAAGCGTTATCCGGAATCATTGGGCGTAAAGCGTTCGTAGGTGGCAACTCAAGTCTGCC
GTTAAAGACAGTGGCTTAACCACTGAAAAGCGGTGGAAACTGAGATGCTAGAGTGCGGTAGGGGTAGAGGGAATTCCCGG
TGTAGCGGTGAAATGCGTAGAGATCGGGAAGAACACCAGTGGCGAAAGCGCTCTACTGGGCCAGCACTGACACTGAGGGA
CGAAAGCTAGGGGAGCGAATGGGATTAGATACCCCTGTAGTC
>Otu269
CCTACGGGGGGCAGCAGTGGGGAATCTTGCACAATGGAGGAAACTCTGATGCAGCGACGCCGCGTGAGCGATGAAGCCCT
TCGGGGTGTAAAGCTCTTTCGGCAGGGAAGATTATGACGGTACCTGCAGAAGCAGCTGCGGCTAACTACGTGCCAGCAGC
CGCGGTAATACGTAGGCAGCAAGCGTTGTTCGGAGTTACTGGGCGTAAAGGGTGCGTAGGCGGCTTTTTAAGTTTGGTGT
GAAATCTCCCGGCTCAACTGGGAGGGTGCGCCGAATACTGAGAGGCTAGAGTGCGGGAGAGGAAAGTGGAATTCCTGGTG
TAGCGGTGAAATGCGTAGATATCAGGAGGAACACCGGTGGTGTAAACGGCTTTCTGGACCGTAACTGACGCTGATGCACG
AAAGCGTGGGTAGCAAACAGGATTAGATACCCCAGTAGTC
>Otu270
CCTACGGGAGGCAGCAGTGGGGAATCTTGCACAATGGGGGAAACCCTGATGCAGCGACGCCGCGTGAGCGATGAAGCCCT
TCGGGGTGTAAAGCTCTTTCGACAGGAACGATAATGACGGTACCTGGAGAAGAAGCTGCGGCTAACTACGTGCCAGCAGC
CGCGGTAATACGTAGGCAGCAAGCGTTGTTCGGAGTTACTGGGCGTAAAGAGTGCGTAGGCGGTGCTCCAAGTCTGGTGT
GAAATCTCCCGGCTTAACTGGGAGGGTGCGCCGGAAACTGGAGTGCTGGAGTGTGGGAGAGGAAAGCGGAATTCCTGGTG
TAGCGGTGAAATGCGTAGATATCAGGAGGAACACCGGTGGTGTAGACGGCTTTCTGGACCACTACTGACGCTGAGGCACG
AAAGCGTGGGGAGCAAACAGGATTAGATACCCTAGTAGTC
>Otu271
CCTACGGGAGGCAGCAGTAGGGAATCTTCCGCAATGGGCGAAAGCCTGACGGAGCAACGCCGCGTGAGTGATGAAGGTCT
TCGGATCGTAAAACTCTGTTATTAGGGAAGAACAAATGTGTAAGTAACTATGCACGTCTTGACGGTACCTAATCAGAAAG
CCACGGCTAACTACGTGCCAGCAGCCGCGGTAATACGTAGGTGGCAAGCGTTATCCGGAATTATTGGGCGTAAAGCGCGC
GTAGGCGGTTTTTTAAGTCTGATGTGAAAGCCCACGGCTCAACCGTGGAGGGTCATTGGAAACTGGAAAACTTGAGTGCA
GAAGAGGAAAGTGGAATTCCATGTGTAGCGGTGAAATGCGCAGAGATATGGAGGAACACCAGTGGCGAAGGCGACTTTCT
GGTCTGTAACTGACGCTGATGTGCGAAAGCGTGGGGATCAAACAGGATTAGATACCCTAGTAGTC
>Otu272
CCTACGGGAGGCAGCAGTGGGGAATCTTGGACAATGGGGGAAACCCTGATCCAGCCATGCCGCGTGAGTGATGAAGGCCT
TCGGGTTGTAAAACTCTTTCGGCGGGGACGATAATGACGGTACCCGCAGAAGAAGCTCCGGCTAACTTCGTGCCAGCAGC
CGCGGTAATACGAAGGGGGCTAGCGTTGTTCGGAATTACTGGGCGTAAAGCGCGCGCAGGCGGCTCCTCAAGTCAGGGGT
GAAAGCCCAAGGCTCAACCTTGGAATTGCCTTTGAAACTGTGGAGCTTGAGTACGGGAGAGGTGAGTGGAATTCCCAGTG
TAGAGGTGAAATTCGTAGATATTGGGAAGAACACCGGTGGCGAAGGCGGCTCACTGGCCCGTTTCTGACGCTCAGGCGCG
ACAGCGTGGGGATCAAACAGGATTAGATACCCCTGTAGTC
>Otu273
CCTACGGGGGGCAGCAGTGAGGGATTTTCGGCAATGGGGGCAACCCTGACCGAGCAACGCCGCGTGCAGGACGAAGGTCT
TCGGATCGTAAACTGCTTTTCTTGGGGACGAGCAAGGACGGTACCCGAGGAATCAGCCCCGGCTAACTACGTGCCAGCAG
CCGCGGTAATACGTAGGGGGCGAGCGTTATCCGGAGTTACTGGGCGTAAAGCGCACGCAGGCGGTCGCGCAAGTTTGGGG
TTACAGCTCCCGGCTCAACTGGGAGAGCGCCTTGAAGACTGGGCGACTTGAGGGCCACAGAGGGACACAGAATTCCGGGT
GTAGTGGTGAAATGCGTAGATATCCGGAGGAATACCAAAGGCGAAGGCAGTGTCCTGGGTGGTACCTGACGCTCAGGTGC
GAAAGCTAGGGGAGCGAACGGGATTAGATACCCCAGTAGTC
>Otu274
CCTACGGGAGGCAGCAGTGAGGAATTTTCCGCAATGGGCGAAAGCCTGACGGAGCGACGCCGCGTGTGGGAAGAAGGCCT
TCGGGTCGTAAACCACTGTCGAAGGGGACGATAATGACGGTACCCTTGGAGGAAGCCCCGGCTAACTACGTGCCAGCAGC
CGCGGTAAGACGTAGGGGGCAAGCGTTGTTCGGAATTATTGGGCGTAAAGCGCTCGTAGGCGGGACTGGAAGTCCGTGTT
GAAAGACCTCGGCTCAACTGAGGGACCGGCTCGGATACTCTAGTTCTTGAGGCAATCAGAGGGTGATGGAATTCCCGGTG
TAGCGGTGAAATGCGTAGATATCGGGAGGAACACCAGTGGCGAAGGCGATCACCTGGGGTTGTTCTGACGCTGAGGAGCG
AAAGCTAGGGGAGCAAACGGGATTAGATACCCTTGTAGTC
>Otu275
CCTACGGGAGGCAGCAGTGGGGAATCTTGCACAATGGGGGAAACCCTGATGCAGCGACGCCGCGTGAGCGATGAAGCCCT
TCGGGGTGTAAAGCTCTTTCGGCAGGGACGATGATGACGGTACCTGCAGAAGCAGCTGCGGCTAACTACGTGCCAGCAGC
CGCGGTAATACGTAGGCAGCGAGCGTTGTTCGGAGTTACTGGGCGTAAAGGGTGTGTAGGCGGTTTTCTAAGTTTGGTGT
GAAATCTCCCGGCTCAACCGGGAGGGTGCGCCGAAAACTGGGGGACTGGAGTGCGGGATGGGAGAGTAGAATTCCTGGTG
TAGCGGTGAAATGCGTAGATATCAGGAGGAATACCGGTGGTGTAGACGGCTCTCTGGACCGCCACTGACGCTGAGACACG
AAAGCGTGGGTAGCAAACAGGATTAGATACCCTTGTAGTC
>Otu276
CCTACGGGAGGCAGCAGTGGGGAATTTTTCGCAATGGGGGCAACCCTGACGAAGCAACGCCGCGTGGGTGATGAAGTCTC
TTGGGACGTAAAACCCTTTCGACGGGGAAGAAACCGCAAGGTTGACGGTACCCGTAGAAGAAGCCCCGGCTAACTCCGTG
CCAGCAGCCGCGGTAATACGGGGGGGGCAAGCGTTGTTCGGAATTACTGGGCGTAAAGGGCGCGTAGGCGGTTCGCTAAG
TTGAATGTGAAAACTCTGGGCTTAACCCAGAGCCTGCATTCAATACTGGCGGGCTAGAGTTCTGGAGGGGATAGCGGAAT
TCCTGGTGTAGCGGTGAAATGCGTAGATATCAGGAGGAACACCGGTGGCGAAGGCGGCTATCTGGACAGAGTCTGACGCT
GAGGCGCGAAAGCTAGGGGAGCAAACAGGATTAGATACCCCAGTAGTC
>Otu277
CCTACGGGAGGCAGCAGTAGGGAATCTTCCACAATGGACGCAAGTCTGATGGAGCAACGCCGCGTGAGTGAAGAAGGGTT
TCGGCTCGTAAAGCTCTGTTGTTGGTGAAGAAGGACAGGGGTAGTAACTGACCTTTGTTTGACGGTAATCAATTAGAAAG
TCACGGCTAACTACGTGCCAGCAGCCGCGGTAATACGTAGGTGGCAAGCGTTGTCCGGATTTATTGGGCGTAAAGCGAGT
GCAGGCGGCTCGATAAGTCTGATGTGAAAGCCTTCGGCTCAACCGGAGAATTGCATCAGAAACTGTCGAGCTTGAGTACA
GAAGAGGAGAGTGGAACTCCATGTGTAGCGGTGAAATGCGTAGATATATGGAAGAACACCGGTGGCGAAGGCGGCTCTCT
GGTCTGTTACTGACGCTGAGGCTCGAAAGCATGGGTAGCGAACAGGATTAGATACCCTAGTAGTC
>Otu278
CCTACGGGAGGCAGCAGTTAGGAATTTTGGGCAATGGGCGAAAGCCTGACCCAGCAACGCCGCGTGGGTGACGAAGGCCT
TCGGGTTGTAAAGCCCTTTTCTGGGGGAAGATGATGACGGTACCCCAGGAAGAAGCACCGGCTAACTACGTGCCAGCAGC
CGCGGTAATACGTAGGGTGCAAGCGTTGCCCGGATTTATTGGGCGTAAAGGGCGCGTAGGCGGCTCGGCACGTCCGTTGT
GAAATCGCCCGGCTCAACTGGGCGGGGTCAGCGGATACGGTCGAGCTTGAGCAAGCTAGGGGGCAACGGAATTCCCGGTG
TAGTGGTGGAATGCGTAGATATCGGGAGGAACACCAGTGGCGAAGGCGGTTGCCTGGGGCTTTGCTGACGCTGATGCGCG
AAAGCGTGGGGAGCGATCCGGATTAGATACCCGAGTAGTC
>Otu279
CCTACGGGAGGCAGCAGTGGGGAATCTTGCACAATGGGCGAAAGCCTGATGCAGCGACGCCGCGTGGGGGATGAAGCTTC
TCGGAGTGTAAACCCCTTTCGACCCGGACGAATACCTCGCAAGAGGGGTGACGGTACGGGTATAAGAAGCCCCGGCTAAC
TACGTGCCAGCAGCCGCGGTAAGACGTGGGGGGCCAGCGTTGCTCGGAATTACTGGGTGTAAAGGGTCAGTAGGCGGTGT
GGCAAGTCGGGAGTGAAATCTCTGGGCTTAACTCAGAGACTGCTTCCGAAACTGCTGTGCTTGAGTGTGGGAGAGGCGCG
TGGAATTGCAGGTGTAGCGGTGAAATGCGTAGATATCTGCAGGAACACCCGTGGCGAAAGCGGCGCGCTGGACCACAACT
GACGCTGAATGACGAAAGCTAGGGGAGCAAACAGGATTAGATACCCGAGTAGTC
>Otu280
CCTACGGGAGGCAGCAGTAGGGAATCTTCGGCAATGGGCGAAAGCCTGACCGAGCAACGCCGCGTGAGCGAAGAAGGCCT
TCGGGTTGTAAAGCTCAGTCACTCGGGAAGAGCGGGGAGGAGAGGAAATGCTCCTTCTGAGACGGTACCGAGAGAGGAAG
CCCCGGCTAACTACGTGCCAGCAGCCGCGGTAATACGTAGGGGGCGAGCGTTGTCCGGAATCACTGGGCGTAAAGCGTGC
GTAGGCGGTCTGTTAAGTCCGAAGTGAAAGTCCAGGGCTCAACCTTGGGATTGCTTTGGAAACTGGCAGACTTGAGTGCT
GGAGAGGCAAGGGGAATTCCACGTGTAGCGGTGAAATGCGTAGATATGTGGAGGAATACCAGTGGCGAAGGCGCCTTGCT
GGACAGTGACTGACGCTGAGGCACGAAAGCGTGGGGAGCAAACAGGATTAGATACCCCAGTAGTC
>Otu281
CCTACGGGAGGCTGCAGTCGAGAATCTTCGGCAATGGGCGCAAGCCTGACCGAGCGACGCCGCGTGGAGGACGAAGGCCT
TCGGGTTGTAAACTCCTGTCGAGGGGGAAGAAGGGGTAAAACCTTGACTGATCCCTGGAGGAAGCACGGGCTAAGTTCGT
GCCAGCAGCCGCGGTAAGACGAACCGTGCGAACGTTATTCGGAATCACTGGGCTTAAAGCGCGTGTAGGCGGGAGGGCAC
GTCGGTCGTTGAAATCCCCCGGCTCAACCGGGGAAGTGGCGCCGATACGACCTTCCTGGAGGAACGTAGGGGGACCTGGA
ACTTCCGGTGGAGCGGTGAAATGCGTTGAGATCGGAAGGAACGCCCGTGGCGAAAGCGAGGTCCTGGACGTTTTCTGACG
CTGAGACGCGAAAGCCAGGGGAGCAAACGGGATTAGATACCCCAGTAGTC
>Otu282
CCTACGGGGGGCAGCAGTGAGGAATTTTCCGCAATGGAGGCAACTCTGACGGAGCAACGCCGCGTGCAGGATGACGCGTT
TCGGCGTGTAAACTGCTTTTCTGGGGGACGACGAAGCGACGGTACCCCAGGAAGAAGCCCCGGCTAACTACGTGCCAGCA
GCCGCGGTAATACGTAGGGGGCGAGCGTTGTCCGGAGTTACTGGGCGTAAAGGGCACGCAGGCGGTGCGGCGCGTGTCGC
GTGACAGCGGGTGGCTTAACTGCCCGAGGGTGCGACAGACGGCCGGACTTGAGGGCCAGAGAGGGACCTGGAATTCCGGG
TGGAGTGGTGAAATGCGTAGATATCCGGAGGAACACCAAAGGCGAAGGCAGGGTCCTGGCTGGTGACTGACGCTGAGGTG
CGAAAGCTAGGGGAGCGAACGGGATTAGATACCCCAGTAGTC
>Otu283
CCTACGGGAGGCAGCAGTGGGGAATATTGGACAATGGGCGCAAGCCTGATCCAGCCATGCCGCGTGAGTGATGAAGGCCC
TAGGGTTGTAAAGCTCTTTCACCGGTGAAGATAATGACGGTAACCGGAGAAGAAGCCCCGGCTAACTTCGTGCCAGCAGC
CGCGGTAATACGAAGGGGGCTAGCGTTGTTCGGATTTACTGGGCGTAAAGCGCACGTAGGCGGACTTTTAAGTCAGGGGT
GAAATCCCAGAGCTCAACTCTGGAACTGCCTTTGATACTGGAAGTCTTGAGTATGGTAGAGGTGAGTGGAATTCCGAGTG
TAGAGGTGAAATTCGTAGATATTCGGAGGAACACCAGTGGCGAAGGCGGCTCACTGGACCATTACTGACGCTGAGGTGCG
AAAGCGTGGGGAGCAAACAGGATTAGATACCCGAGTAGTC
>Otu284
CCTACGGGAGGCAGCAGTGGGGAATCTTGCGCAATGGGCGAAAGCCTGACGCAGCAACGCCGCGTGGGGGATGACGGCCT
TCGGGTTGTAAACCCCTTTCGGTCCCGACGAAGGCTCCTGTTTTCAGGGGTTGACGGTAGGGTCAGAAGAAGCACCGGCT
AACTACGTGCCAGCAGCCGCGGTAATACGTAGGGTGCGAGCGTTGTCCGGAGTTACTGGGCGTAAAGAGCTCGTAGGCGG
TTTGTCGCGTCGGCCGTGAAATCCTGCTGCTCAACGGCAGGCGTGCGGTCGATACGGGCAGACTTGAGTTCGGCAGGGGA
GACTGGAATTCCTGGTGTAGCGGTGAAATGCGCAGATATCAGGAGGAACACCGGTGGCGAAGGCGGGTCTCTGGGCCGAT
ACTGACGCTGAGGAGCGAAAGCGTGGGGAGCGAACAGGATTAGATACCCCAGTAGTC
>Otu285
CCTACGGGAGGCAGCAGTGGGGAATATTGGACAATGGGCGCAAGCCTGATCCAGCCATGCCGCGTGAGTGATGACGGCCT
TAGGGTTGTAAAGCTCTTTTACCTGGGAAGATAATGACGGTACCAGGAGAATAAGCCCCGGCTAACTTCGTGCCAGCAGC
CGCGGTAATACGAAGGGGGCTAGCGTTGTTCGGATTTACTGGGCGTAAAGGGCGCGTAGGCGGATCTGTAAGTCAGGGGT
GAAATCCCACAGCTCAACTGTGGAACTGCCTTTGATACTGTGGATCTTGAGTCCGGGAGAGGTGAGTGGAACTGCGAGTG
TAGAGGTGAAATTCGTAGATATTCGCAAGAACACCAGTGGCGAAGGCGGCTCACTGGCCCGGAACTGACGCTGAGGCGCG
AAAGCGTGGGGAGCAAACAGGATTAGATACCCCAGTAGTC
>Otu286
CCTACGGGTCGCAACTGACGCTGATACACGAAAGCGTGGGTAGCAAACAGGATTAGATACCCTTGTAGTC
>Otu287
CCTACGGGTGGCAGCAGTCGAGAATTTTTCACAATGGGGGAAACCCTGATGGAGCGACGCCGCGTGGGGGATGAATGGCT
TCGGCCCGTAAACCCCTGTCATTCGCGAACAATGCCTGTGTATTAACACCATACAGGTTGATAGTAGCGGAAGAGGAAGG
GACGGCTAACTCTGTGCCAGCAGCCGCGGTAATACAGAGGTCCCAAGCGTTGTTCGGATTCACTGGGCGTAAAGGGTGCG
TAGGCGGTCGGGTAAGTCTGATGTGAAATCTCACAGCTTAACTGTGAAACTGCATTGGATACTATTCGGCTTGAGGTCTG
GAGGGGGGACTGGAATTCTCGGTGTAGCAGTGAAATGCGTAGATATCGAGAGGAACACCAGTGGCGAAGGCGAGTCCCTG
GACAGGTCCTGACGCTGAGGCACGAAAGCTAGGGGAGCAAACAGGATTAGATACCCCAGTAGTC
>Otu288
CCAGCAGCTGCGGTAATACGGAGGATGCGAGCGTTATTCGGAATCATTGGGTTTAAAGGGTCTGTAGGCGGGCTATTAAG
TCAGGGGTGAAAGGTTTCAGCTTAACTGAGAAATTGCCTTTGATACTGGTAGTCTTGAATATCTGTGAAGTTCTTGGAAT
GTGTAGTGTAGCGGTGAAATGCTTAGATATTACACAGAACACCGATTGCGAAGGCAGGGGACTAACAGACAATTGACGCT
GAGAGACGAAAGCGTGGGGAGCGAACAGGATTAGATACCCCAGTAGTC
>Otu289
CCTACGGGAGGCAGCAGTGGGGAATTTTGCGCAATGGGGGAAACCCTGACGCAGCAACGCCGCGTGGAGGATGAAGCTCT
TTGGAGTGTAAACTCCTTTCGATCGGGACGATTATGACGGTACCGGAAGAAGAAGCCCCGGCTAACTTCGTGCCAGCAGC
CGCGGTAATACGAAGGGGGCGAGCGTTGTTCGGAATTATTGGGCGTAAAGGGCGCGTAGGCGGTGCGGTAAGTCTATGGT
GAAATCTCCGGGCTCAACTCGGAGCCTGCCACGGAAACTGCCGTGCTTGAGTGTGGGAGAGGTGAGTGGAATTCCCGGTG
TAGCGGTGAAATGCGTAGATATCGGGAGGAACACCTGTGGCGAAAGCGGCTCACTGGACCACAACTGACGCTGAGGCGCG
AAAGCTAGGGGAGCAAACAGGATTAGATACCCCAGTAGTC
>Otu290
CCTACGGGAGGCAGCAGTGGGGAATATTGGACAATGGGCGCAAGCCTGATCCAGCCATGCCGCGTGAGTGATGACGGCCT
TAGGGTTGTAAAGCTCTTTCGCCAGGGACGATAATGACGGTACCTGGATAAGAAGCCCCGGCTAACTTCGTGCCAGCAGC
CGCGGTAATACGAAGGGGGCTAGCGTTGTTCGGAATTACTGGGCGTAAAGCGCGTGTAGGCGGGCGAATAAGTCAGGGGT
GAAATGCCGAGGCTCAACTTCGGAATGGCCTTTGATACTGTTCGTCTTGAGTCCGGGAGAGGTGAGTGGAACTGCGAGTG
TAGAGGTGAAATTCGTAGATATTCGCAAGAACACCAGTGGCGAAGGCGGCTCACTGGCCCGGAACTGACGCTGAGACGCG
AAAGCGTGGGGAGCAAACAGGATTAGATACCCTGGTAGTC
>Otu291
CCAGCAGCCGCGGTAATACAGAGGGTGCAAGCGTTAATCGGATTTACTGGGCGTAAAGCGCGCGTAGGTGGCCAATTAAG
TCAAATGTGAAATCCCCGAGCTTAACTTGGGAATTGCATTCGATACTGGTTGGCTAGAGTATGGGAGAGGATGGTAGAAT
TCCATGTGTAGCGGTGAAATGCGCAGAGATATGGAGGAACACCAGTGGCGAAGGCGACTTTCTGGTCTGTAACTGACGCT
GATGTGCGAAAGCGTGGGGATCAAACAGGATTAGATACCCCAGTAGTC
>Otu292
CCTACGGGAGGCAGCAGTGGGGAATCTTGCACAATGGGGGAAACCCTGATGCAGCGACGCCGCGTGAGCGATGAAGCCCT
TCGGGGTGTAAAGCTCTTTCGTCAGGGAAGATGATGACGGTACCTGGAGAAGCAGCTGCGGCTAACTACGTGCCAGCAGC
CGCGGTAATACGTAGGCAGCGAGCGTTGTTCGGAGTTACTGGGCGTAAAGGGTGTGTAGGCGGTGATTTAAGTTTGGTGT
GAAATCTCCCGGCTCAACTGGGAGGGAGCGCCGAATACTGAATGACTTGGAGTACGGGAGAGGAAAGTGGAATTCCTGGT
GTAGCGGTGAAATGCGTAGATATCAGGAGGAACACCGGTGGTGTAGACGGCTTTCTGGACCGTAACTGACGCTGAGACAC
GAAAGCGTGGGTAGCAAACAGGATTAGATACCCCTGTAGTC
>Otu293
CCTACGGGAGGCAGCAGTGGGGAATATTGCACAATGGGCGGAAGCCTGATGCAGCGACGCCGCGTGGGGGATGACGGCCT
TCGGGTTGTAAACCTCTTTCGACAGGGACGAAGCGTGAGTGACGGTACCTGTAGAAGAAGCACCGGCCAACTACGTGCCA
GCAGCCGCGGTAATACGTAGGGTGCGAGCGTTGTCCGGAATTACTGGGCGTAAAGAGCTTGTAGGCGGTTCGTCGCGTCG
ATCGTGAAAACCTACCGCTCAACGGTGGGCCTGCGGTCGATACGGGCGGACTAGAGTACTGCAGGGGAGACTGGAATTCC
TGGTGTAGCGGTGAAATGCGCAGATATCAGGAGGAACACCGGTGGCGAAGGCGGGTCTCTGGGCAGTAACTGACGCTGAG
AAGCGAAAGCGTGGGTAGCGAACAGGATTAGATACCCCAGTAGTC
>Otu294
CCTACGGGAGGCAGCAGTAAGGAATATTGGTCAATGGGCGGAAGCCTGAACCAGCCATGCCGCGTGCAGGAAGACGGCCC
TACGGGTTGTAAACTGCTTTTATACGGGAATAAACCTACTTACGTGTAAGTAGCTGAATGTACTGTAAGAATAAGGATCG
GCTAACTCCGTGCCAGCAGCCGCGGTAATACGGAGGATCCAAGCGTTATCCGGATTTATTGGGTTTAAAGGGTGCGTAGG
TGGCCTGTTAAGTCAGGGGTGAAAGACGGTAGCTCAACTATCGCAGTGCCTTTGATACTGACGGGCTTGAATGAACTAGA
GGTAGGCGGAATGTGACAAGTAGCGGTGAAATGCATAGATATGTCACAGAACACCAATTGCGAAGGCAGCTTACTATGGT
TTTATTGACACTGAGGCACGAAAGCGTGGGGATCAAACAGGATTAGATACCCGAGTAGTC
>Otu295
CCTACAGCTGCGGTAATACGAAGGGGGCTAGCGTTGTTCGGAATTACTGGGCGTAAAGCGCACGTAGGCGGGTTGTTAAG
TCAGGGGTGAAATCCCGGAGCTCAACTCCGGAACTGCCTTTGATACTGGCAATCTAGAGACTGGAAGAGGTTAGTGGAAT
TCCCAGTGTAGAGGTGAAATTCGTAGATATTGGGAAGAACACCAGTGGCGAAGGCGGCTAACTGGTCCAGTACTGACGCT
GAGGTGCGAAAGCGTGGGGAGCAAACAGGATTAGATACCCTAGTAGTC
>Otu296
CCTACGGGTGGCTGCAGTGAGGAATATTGGTCAATGGGCGCAGGCCTGAACCAGCCAAGTAGCGTGAAGGATGACTGCCC
TATGGGTTGTAAACTTCTTTTATATGGGAATAAAGTTTTCCACGTGTGGAATTTTGTATGTACCATATGAATAAGGATCG
GCTAACTCCGTGCCAGCAGCCGCGGTAATACGGAGGATCCGAGCGTTATCCGGATTTATTGGGTTTAAAGGGAGCGTAGG
TGGACAGTTAAGTCAGTTGTGAAAGTTTGCGGCTCAACCGTAAAATTGCAGTTGATACTGGCTGTCTTGAGTACAGTAGA
GGTGGGCGGAATTCGTGGTGTAGCGGTGAAATGCTTAGATATCACGAAGAACTCCGATTGCGAAGGCAGCTCACTGGACT
GCAACTGACACTGATGCTCGAAAGTGTGGGTATCAAACAGGATTAGATACCCCAGTAGTC
>Otu297
CCTACGGGAGGCAGCAGTGAGGAATATTGCGCAATGGAGGAAACTCTGACGCAGCGACGCCGCGTGGGCGATGAAGGCCT
TCGGGTCGTAAAGCCCTTTTGTCAGGGACGAGTGAGGACGGTACCTGGCGAATAAGTCTCGGCTAACTACGTGCCAGCAG
CCGCGGTAAAACGTAGGAGGCGAGCGTTATCCGGATTCACTGGGCGTAAAGCGCGCGTAGGCGGTTAGGTAAGTCGGGCG
TGAAAGCCCCTGGCTCAACTGGGGGAGGTCGTCCGATACTGCCTGGCTTGAGGGTGAGAGAGGGAAGTGGAATTCCCGGT
GTAGCGGTGGAATGCGTAGAGATCGGGAGGAACACCAGTGGCGAAGGCGGCTTCCTGGCTCACTCCTGACGCTGATAGCG
CGAAAGCGTGGGGAGCAAACGGGATTAGATACCCCTGTAGTC
>Otu298
CCTACGGGAGGCAGCAGTGGGGAATATTGGACAATGGGCGCAAGCCTGATCCAGCAATGCCGCGTGGATGAAGAAGGTTT
TCGGATTGTAAAGTCCTTTCGGCGGGGACGATGATGACGGTACCCGCAGAAGAAGCCCCGGCTAACTTCGTGCCAGCAGC
CGCGGTAATACGAAGGGGGCTAGCGTTGCTCGGAATGACTGGGCGTAAAGGGCGCGTAGGCGGAATGCTTTGTCAGACGT
GAAATTCCAGGGCTTAACCTTGGGGCTGCGTTTGAGACGGGTGTTCTTGAGTGGGGAAGAGGGTCGTGGAATTCCCAGTG
TAGAGGTGAAATTCGTAGATATTGGGAAGAACACCGGTGGCGAAGGCGGCGACCTGGTCCTTGACTGACGCTGAGGCGCG
AAAGCGTGGGGAGCAAACAGGATTAGATACCCGAGTAGTC
>Otu299
CCTACGGGAGGCAGCAGTGGGGAATCTTGCGCAATGGGCGGAAGCCTGACGCAGCAACGCCGCGTGGGGGATGACGGCCT
TCGGGTTGTAAACCTCTTTCGCGATCGACGAAGGTCCACTTTTTGTGGGTTGACGGTAGGTCGAGAAGAAGCACCGGCCA
ACTACGTGCCAGCAGCCGCGGTAATACGTAGGGTGCGAGCGTTGTCCGGAATTATTGGGCGTAAAGAGCTCGTAGGCGGT
GTGTCGCGTCGGCCGTGAAAACCTGGGGCTCAACTCTGGGCGTGCGGTCGATACGGGCATCACTTGAGTTCGGCAGGGGA
GACTGGAATTCCTGGTGTAGCGGTGAAATGCGCAGATATCAGGAGGAACACCGGTGGCGAAGGCGGGTCTCTGGGCCGAT
ACTGACGCTGAGGAGCGAAAGCATGGGTAGCGAACAGGATTAGATACCCCAGTAGTC
>Otu300
CCTACGGGAGGCAGCAGTGGGGAATCTTGCGCAATGGACGAAAGTCTGACGCAGCAACGCCGCGTGGGGGATGAAGCTTC
TCGGAGTGTAAACCCCTTTCGACCCGGAAGAATGCCCGCAAGGGTATGACGGTACGGGTATAAGAAGCCCCGGCTAACTA
CGTGCCAGCAGCCGCGGTAAAACGTAGGGGGCCAGCGTTGCTCGGAATTACTGGGCGTAAAGGGTCTGTAGGCGGTGCGG
CAAGTCGGAAGTGAAATCTTAGGGCTTAACCCTGAGGCTGCTCCCGAAACTGCCGTGCTCGAGTGCGAGAGAGGCGAGTG
GAATTGCAGGTGTAGCGGTGAAATGCGTAGATATCTGCAGGAACATCCGAGGCGAAAGCGGCTCGCTGGATCGCAACTGA
CGCTGAGAGACGAAAGCTAGGGGAGCAAACAGGATTAGATACCCCAGTAGTC
>Otu301
CCTACGGGAGGCAGCAGTGGGGAATATTGGACAATGGGCGCAAGCCTGATCCAGCCATGCCGCGTGAGTGATGAAGGCCC
TAGGGTTGTAAAGCTCTTTTACCCGGGAAGATAATGACGGTACCGGGAGAATAAGCCCCGGCTAACTTCGTGCCAGCAGC
CGCGGTAATACGAAGGGGGCTAGCGTTGTTCGGAATCACTGGGCGTAAAGCGCACGTAGGCGGATTTTTAAGTCAGGGGT
GAAATCCCGGGGCTCAACCTCGGAACTGCCTTTGATACTGGAGATCTTGAGTCCGGAAGAGGTAAGTGGAACTGCGAGTG
TAGAGGTGAAATTCGTAGATATTCGCAAGAACACCAGTGGCGAAGGCGGCTTACTGGTCCGGAACTGACGCTGAGGTGCG
AAAGCGTGGGGAGCAAACAGGATTAGATACCCTGGTAGTC
>Otu302
CCTACGGGAGGCTGCAGTCGAGGATCTTCGGCAATGGGCGCAAGCCTGACCGAGCGACGCCGCGTGCGCGATGAAGGCCT
TCGGGTTGTAAAGCGCTGTCGAGGGGGAGGAAGCCGCAAGGTTGACCTATCCCTGGAGGAAGGACGGGCTAAGTTCGTGC
CAGCAGCCGCGGTAAGACGAACCGTCCTAACGTTGTTCGGAATCACTGGGCTTAAAGGGCGCGTAGGCGGGCTCTCAAGT
CCGGGGTGAAATCTTTCGGCTCAACCGGAAAATAGCCTTGGATACTGAGAGTCTCGAGCGAGGTAGGGGCGGGTGGAACT
TCCGGTGGAGCGGTGAAATGCGTTGATATCGGAAGGAACGCCGGTGGCGAAAGCGACCCGCTGGACCTCTTCTGACGCTG
AGGCGCGAAAGCCAGGGGAGCAAACGGGATTAGATACCCTAGTAGTC
>Otu303
CCTACGGGAGGCAGCAGTGGGGAATATTGGACAATGGGGGAAACCCTGATCCAGCAATGCCGCGTGTGTGAAGAAGGTCT
TCGGATTGTAAAGCACTTTTGGCAGGGACGATGATGACGGTACCTGCAGAATAAGCCCCGGCTAACTTCGTGCCAGCAGC
CGCGGTAATACGAAGGGGGCTAGCGTTGCTCGGAATGACTGGGCGTAAAGGGCGCGTAGGCGGCATAGACAGTCAGAAGT
GAAATTCCTGGGCTCAACCTGGGGACTGCTTTTGATACGTCTAAGCTAGAGTGGAGAAGAGGGTTGTGGAATTTCCAGTG
TAGAGGTGAAATTCGTAGATATTGGAAAGAACACCGGTGGCGAAGGCGGCAACCTGGTCTTCTACTGACGCTGAGGCGCG
AAAGCGTGGGGAGCAAACAGGATTAGATACCCCAGTAGTC
>Otu304
CCTACGGGAGGCAGCAGTGGGGAATATTGCGCAATGGGCGAAAGCCTGACGCAGCGACGCCGCGTGAGGGACGAAGGCCT
TCGGGTCGTAAACCTCTTTCAGCAGGGAAGAAGCGAAAGTGACGGTACCTGCAGAAGAAGCACCGGCTAACTACGTGCCA
GCAGCCGCGGTAATACGTAGGGTGCAAGCGTTGTCCGGAATTATTGGGCGTAAAGAGCTCGTAGGCGGCTTGTCACGTCT
GCTGTGAAAACTCGGGGCTCAACCCCGAGCCTGCAGTGGATACGGGCTAGCTAGAGTGCGGTAGGGGAGACTGGAATTCC
TGGTGTAGCGGTGAAATGCGCAGATATCAGGAGGAACACCGGTGGCGAAGGCGGGTCTCTGGACCGATACTGACGCTGAG
GAGCGAAAGCGTGGGGAGCGAACAGGATTAGATACCCTAGTAGTC
>Otu305
CCTACGGGAGGCAGCAGTTAGGAATCTTGGACAATGGGCGCAAGCCTGATCCAGCCATGCCGCGTGAGTGATGAAGGCCT
TAGGGTTGTAAAGCTCTTTCAGCGGGGAAGATAATGACGGTACCCGCAGAAGAAGCCCCGGCTAACTTCGTGCCAGCAGC
CGCGGTAATACGAAGGGGGCTAGCGTTGCTCGGAATCACTGGGCGTAAAGCGCACGTAGGCGGGTCTCTAAGTCAGGGGT
GAAATCCTGGAGCTCAACTCCAGAACTGCCTTTGATACTGGGGATCTCGAGTCCGGGAGAGGTGAGTGGAACTCCGAGTG
TAGAGGTGAAATTCGTAGATATTCGGAAGAACACCAGTGGCGAAGGCGGCTCACTGGCCCGGTACTGACGCTGAGGTGCG
AAAGCGTGGGGAGCAAACAGGATTAGATACCCGTGTAGTC
>Otu306
CCAGCAGCTGCGGTAATACGTATGTCACAAGCGTTATCCGGATTTATTGGGCGTAAAGCGCGTCTAGGTGGTTATGTAAG
TCTGATGTGAAAATGCAGGGCTCAACTCTGTATTGCGTTGGAAACTGCATGACTAGAGTACTGGAGAGGTAAGCGGAACT
ACAAGTGTAGAGGTGAAATTCGTAGATATTTGTAGGAATGCCGATGGGGAAGCCAGCTTACTGGACAGATACTGACGCTA
AAGCGCGAAAGCGTGGGTAGCAAACAGGATTAGATACCCTAGTAGTC
>Otu307
CCTACGGGAGGCAGCAGTGGGGAATATTGGACAATGGGGGCAACCCTGATCCAGCCATGCCGCGTGTGTGAAGAAGGCCT
TTTGGTTGTAAAGCACTTTAAGCAGGGAGGAGAGGCTAATGGTTAATACCCATTAGATTAGACGTTACCTGCAGAATAAG
CACCGGCTAACTCTGTGCCAGCAGCCGCGGTAATACAGAGGGTGCGAGCGTTAATCGGAATTACTGGGCGTAAAGCGAGT
GTAGGTGGCTCATTAAGTCACATGTGAAATCCCCGGGCTTAACCTGGGAACTGCATGTGATACTGGTGGTGCTAGAATAT
GTGAGAGGGAAGTAGAATTCCAGGTGTAGCGGTGAAATGCGTAGAGATCTGGAGGAATACCGATGGCGAAGGCAGCTTCC
TGGCATAATATTGACACTGAGATTCGAAAGCGTGGGTAGCAAACAGGATTAGATACCCTAGTAGTC
>Otu308
CCTACGGGGGGCAGCAGTGAGGAATTTTCGTCAATGGGGGCAACCCTGAACGAGCAACGCCGCGTGCAGGAAGAAGGTTT
TCGGATCGTAAACTGCTTTTCTCTGGGACGAGAACGGACGGTACCAGAGGAATCAGCCTCGGCTAACTACGTGCCAGCAG
CCGCGGTAATACGTAGGAGGCGAGCGTTGTCCGGAGTTACTGGGCGTAAAGCGCACGCAGGCGGTCAGATAAGTCTGTGG
TGACAGTCGTCGGCTCAACTGACGAAGTACTAGAGAAACTGTCTGACTTGAGGGCTTCAGAGGGACACGGAATTCCGGGT
GGAGTGGTGAAATGCGTAGATATCCGGAGGAACACCAAAGGCGAAGGCAGTGTCCTGGGAAGTACCTGACGCTCAGGTGC
GAAAGCTAGGGGAGCGAACAGGATTAGATACCCTGGTAGTC
>Otu309
CCTACGGGAGGCAGCAGTGGGGAATATTGGACAATGGGCGAAAGCCTGATCCAGCAATGCCGCGTGTGTGAAGAAGGTCT
TCGGATTGTAAAGCACTTTCGACGGGGACGATGATGACGGTACCCGTAGAAGAAGCCCCGGCTAACTTCGTGCCAGCAGC
CGCGGTAATACGAAGGGGGCTAGCGTTGCTCGGAATGACTGGGCGTAAAGGGCGCGTAGGCGGATGGCACAGTCAGATGT
GAAATTCCCGGGCTTAACCTGGGGGCTGCATTTGATACGTGTGATCTAGAGTGAGGAAGAGGGTCGTGGAATTCCCAGTG
TAGAGGTGAAATTCGTAGATATTGGGAAGAACACCGGTGGCGAAGGCGGCGACCTGGTCCTTGACTGACGCTGAGGCGCG
AAAGCGTGGGGAGCAAACAGGATTAGATACCCTAGTAGTC
>Otu310
CCTACGGGAGGCAGCAGTAAGGAATATTGGTCAATGGACGGAAGTCTGAACCAGCCATGCCGCGTGGAGGATGAAGGTCC
TCTGGATTGTAAACTTCTTTTATCTGGGAAGAAATGCTTTTTTTCTAAAGAGCTTGACGGTACCAGATGAATAAGCACCG
GCTAACTCCGTGCCAGCAGCCGCGGTAATACGGAGGGTGCAAGCGTTATCCGGATTCACTGGGTTTAAAGGGTGCGTAGG
CGGATTAGAAAGTCCGTTGTGAAATCTCTGAGCTTAACTCGGAAATTGCGGTGGATACTATTAGTCTTGAATACTGTGGA
GGTTAGCGGAATATGTCATGTAGCGGTGAAATGCATAGATATGACATAGAACACCAATTGCGAAGGCAGCTGGCTACACA
GATATTGACGCTGAGGCACGAAAGCGTGGGGATCAAACAGGATTAGATACCCCGGTAGTC
>Otu311
CCTACGGGTGGCAGCAGTGGGGAATCTTGCGCAATGCGCGAAAGCGTGACGCAGCAACGCCGCGTGGGTGAAGAAGGCCT
TCGGGTTGTAAAGCCCTTTCAGTTGGGACGAAGCTTCGTCGGTGAATAGCCGGCCGGAGTGACGGTACCTTCAGAAGAAG
CCCCGGCTAACTACGTGCCAGCAGCCGCGGTAATACGTAGGGGGCAAGCGTTGTCCGGAATCATTGGGCGTAAAGCGCGT
GTAGGCGGCTCGATAAGTCTGCTGTGAAAGTTCAGGGCTCAACCCTGAAATGCCGGTGGAAACTGTCGAGCTAGAGTACG
GAAGAGGTGAGTGGAATTCCTGGTGTAGCGGTGAAATGCGCAGATATCAGGAGGAACACCAATGGCGAAGGCAGCTCACT
GGGACGTTACTGACGCTGAGACGCGAAAGCGTGGGGAGCAAACAGGATTAGATACCCCAGTAGTC
>Otu312
CCTACGGGAGGCAGCAGTGGGGAATATTGGACAATGGGCGGAAGCCTGATCCAGCAACGCCGCGTGAGGGATGACGGCCT
TCGGGTTGTAAACCTCTTTCAGCACAGACGAAGCGCCCGTTGTGGGTGGTGACGGTATGTGCAGAAGAAGCACCGGCCAA
CTACGTGCCAGCAGCCGCGGTAATACGTAGGGTGCGAGCGTTGTCCGGAATTATTGGGCGTAAAGGGCTCGTAGGCGGTT
TGTCGCGTCGGGAGTGAAATCCACTGGCTTAACTGGTGGCTTGCTTTCGATACGGGCAGACTGGAGGTATGCAGGGGAGA
ACGGAATTCCTGGTGTAGCGGTGAAATGCGCAGATATCAGGAGGAACACCGGTGGCGAAGGCGGTTCTCTGGGCATGTCC
TGACGCTGAGGAGCGAAAGTGTGGGGAGCGAACAGGATTAGATACCCTGGTAGTC
>Otu313
CCTACGGGAGGCAGCAGTGGGGAATATTGCGCAATGGGCGAAAGCCTGACGCAGCGACGCCGCGTGAGGGATGACGGCCT
TCGGGTTGTAAACCTCTTTCAGCAGGGACGAAGCGAAAGTGACGGTACCTGCAGAAGAAGCACCGGCCAACTACGTGCCA
GCAGCCGCGGTAACACGTAGGGTGCAAGCGTTGTCCGGAATTATTGGGCGTAAAGAGCTCGTAGGCGGCCTGTCACGTCG
ACTGTGAAAACCTAGGGCTCAACCCTGGGCCTGCAGTCGATACGGGCAGGCTTGAGTGTGGTAGGGGAGACTGGAATGCC
AGGTGTAGCGGTGAAATGCGCAGATATCTGGCAGAACACCGGTGGCGAAGGCGGGTCTCTGGGCCATTACTGACGCTGAG
GAGCGAAAGCGTGGGGAGCGAACAGGATTAGATACCCCTGTAGTC
>Otu314
CCTACGGGAGGCAGCAGTGGGGAATATTGGACAATGGGCGAAAGCCTGATCCAGCAATGCCGCGTGAGTGATGAAGGCCT
TAGGGTTGTAAAGCTCTTTTACCAGGGATGATAATGACAGTACCTGGAGAATAAGCTCCGGCTAACTCCGTGCCAGCAGC
CGCGGTAATACGGAGGGAGCTAGCGTTGTTCGGAATTACTGGGCGTAAAGCGCACGTAGGCGGTACATCAAGTCAGGGGT
GAAAGCCCGGAGCTCAACTCCGGAACTGCCCTTGAAACTAGTGTACTAGAATCTTGGAGAGGCGGGTGGAATTCCGAGTG
TAGAGGTGAAATTCGTAGATATTCGGAAGAACACCAGTGGCGAAGGCGGCCCGCTGGACAAGTATTGACGCTGAGGTGCG
AAAGCGTGGGGAGCAAACAGGATTAGATACCCCAGTAGTC
>Otu315
CCTACGGGAGGCAGCAGTGGGGAATCTTGCACAATGGAGGAAACTCTGATGCAGCGACGCCGCGTGAGCGATGAAGCCCT
TCGGGGTGTAAAGCTCTTTCGACGGGAACGATAATGACGGTACCCGGAGAAGAAGCTGCGGCTAACTACGTGCCAGCAGC
CGCGGTAATACGTAGGCAGCAAGCGTTGTTCGGAATTACTGGGCGTAAAGAGTGTGTAGGTGGTGTTCCAAGTTTGTCGT
GAAATCTCCCGGCTTAACTGGGAGGGTGCGGCGAAAACTGGAATGCTTGAGGATGGGAGAGGAAAGCGGAATTCCTGGTG
TAGCGGTGAAATGCGTAGATATCAGGAGGAACACCCGTGGTGTAGACAGCTTTCTGGACCATTTCTGACACTGAGACACG
AAAGCGTGGGTAGCAAACAGGATTAGATACCCCAGTAGTC
>Otu316
CCTACGGGAGGCAGCAGTGGGGAATATTGGACAATGGGCGAAAGCCTGATCCAGCCATGCCGCGTGAGTGATGAAGGCCC
TAGGGTTGTAAAGCTCTTTCAACGGTGAAGATAATGACGGTAACCGTAGAAGAAGCCCCGGCTAACTTCGTGCCAGCAGC
CGCGGTAATACGAAGGGGGCTAGCGTTGTTCGGAATTACTGGGCGTAAAGCGCACGTAGGCGGATACTTAAGTCAGGGGT
GAAATCCCGGGGCTCAACCCCGGAACTGCCTTTGATACTGGGTATCTCGAGTCCGGAAGAGGTGAGTGGAATTCCGAGTG
TAGAGGTGAAATTCGTAGATATTCGGAGGAACACCAGTGGCGAAGGCGGCTCACTGGTCCGGTACTGACGCTGAGGTGCG
AAAGCGTGGGGAGCAAACAGGATTAGATACCCTTGTAGTC
>Otu317
CCTACGGGGGGCAGCAGTGAGGAATTTTCCGCAATGGGGGCAACCCTGACGGAGCAACGCCGCGTGCAGGAGGACGCGTT
TCGGCGTGTAAACTGCTTTTCTGTGGGACGAGACGAGGACGGTACCACAGGAAGAAGCCCCGGCTAACTACGTGCCAGCA
GCCGCGGTAATACGTAGGGGGCGAGCGTTGTCCGGAGTTACTGGGCGTAAAGGGCATGCAGGCGGTGCGACGCGTTTTGG
GTGACAGCGGGTGGCTTAACTACCCGAGCATGCGAAAGACGGTCGCACTTGAGGGCTCGAGAGGGACACGGAATTCCGGG
TGGAGTGGTGAAATGCGTAGAGATCCGGAGGAACACCGAAGGCGAAGGCAGTGTCCTGGCGAGTGACTGACGCTGAGGTG
CGAAAGCCAGGGGAGCGAACGGGATTAGATACCCTAGTAGTC
>Otu318
CCTACGGGAGGCAGCAGTGGGGAGTATTGGACAATGGGCGCAAGCCTGATCCAGCAATGCCGCGTGGGTGAAGAAGGTCT
TCGGATTGTAAAGCCCTTTCGGCGGGGACGATGGTGACGGTACCCGCAGAAGAAGCCCCGGCTAACTTCGTGCCAGCAGC
CGCGGTAATACGAAGGGGGCTAGCGTTGCTCGGAATGACTGGGCGTAAAGGGCGCGTAGGCGGCCATCTTTGTCAGGCGT
GAAAGTCCTGGGCTCAACCCGGGGACGGCGCTTGGGACGGGGTGGCTTGAGTGGGGAAGAGGGTCGTGGAATTCCCAGTG
TAGAGGTGAAATTCGTAGATATTGGGAAGAACACCGGTGGCGAAGGCGGCGACCTGGTCCTTGACTGACGCTGAGGCGCG
AGAGCGTGGGGAGCAAACAGGATTAGATACCCCAGTAGTC
>Otu319
CCTACGGGTGGCAGCAGTGGGGAATCTTGCGCAATGGGCGAAAGCCTGACGCAGCAACGCCGCGTGGGGGATGAAGCTTC
TCGGAGTGTAAACCCCTTTCGACCCGGACGAATTCCCGCAAGGGATTGACGGTACGGGTATAAGAAGCCCCGGCTAACTA
CGTGCCAGCAGCCGCGGTAAAACGTAGGGGGCCAGCGTTGCTCGGAATTACTGGGCGTAAAGGGTCCGTAGGCGGTGCGG
CAAGTCGGTAGTGAAATCTCTGGGCTTAACTCAGAGGCTGCTGCCGAAACTGCCGTGCTCGAGTGCGAGATAGGCAAGTG
GAATTGCGGGTGTAGCGGTGAAATGCGTAGATATCCGCAGGAACATCCGAGGCGAAAGCGGCTTGCTGGATCGCAACTGA
CGCTGAGGGACGAAAGCTAGGGGAGCAAACAGGATTAGATACCCTTGTAGTC
>Otu320
CCTACGGGTGGCAGCAGTGGGGAATATTGCACAATGGGCGCAAGCCTGATGCAGCCATGCCGCGTGTATGAAGAAGGCCT
TCGGGTTGTAAAGTACTTTCAGCGGGGAGGAAGGGAGTAAAGTTAATACCTTTGCTCATTGACGTTACCCGCAGAAGAAG
CACCGGCTAACTCCGTGCCAGCAGCCGCGGTAATACGGAGGGTGCAAGCGTTAATCGGAATTACTGGGCGTAAAGCGCAC
GCAGGCGGTTTGTTAAGTCAGATGTGAAATCCCCGGGCTCAACCTGGGAACTGCATCTGATACTGGCAAGCTTGAGTCTC
GTAGAGGGGGGTAGAATTCCAGGTGTAGCGGTGAAATGCGTAGAGATCTGGAGGAATACCGGTGGCGAAGGCGGCCCCCT
GGACGAAGACTGACGCTCAGGTGCGAAAGCGTGGGGAGCAAACAGGATTAGATACCCCAGTAGTC
>Otu321
CCTACGGGAGGCTGCAGTCGAGAATCTTCGGCAATGGGCGCAAGCCTGACCGAGCGACGCCGCGTGGAGGATGAAGGCCT
TCGGGTTGTAAACTCCTGTCGAGGGGGAGGAAGGCGCAAGCTTGACCTATCCCTGGAGGAAGCACGGGCTAAGTTCGTGC
CAGCAGCCGCGGTAAGACGAACCGTGCGAACGTTATTCGGAATCACTGGGCTTAAAGCGCGTGTAGGCGGATGGGGACGT
CGGTTGCTGAAATCCCCCGGCTCAACCGGGGAACGGGCACCGAAACGCCCCGTCTGGAGGGACGTAGGGGGACCTGGAAC
TTCCGGTGGAGCGGTGAAATGCGTTGAGATCGGAAGGAACGCCCGTGGCGAAAGCGAGGTCCTGGACGTTTTCTGACGCT
GAGACGCGAAAGCTAGGGTAGCGAACGGGATTAGATACCCCAGTAGTC
>Otu322
CCTACGGGAGGCAGCAGTGGGGAATATTGGACAATGGGCGCAAGCCTGATCCAGCAATGCCGCGTGTGTGAAGAAGGCCC
TCGGGTTGTAAAGCACTTTTATCAGGAGCGAAATCTGCATGGCTAATACCCATGTAGTCTGACGGTACCTGAGGAATAAG
CACCGGCTAACTCCGTGCCAGCAGCCGCGGTAATACGGAGGGTGCAAGCGTTAATCGGAATTACTGGGCGTAAAGCGTGC
GTAGGCGGTTCGTTAAGTCTGCTGTGAAAGCCCCGGGCTCAACCTGGGAATGGCAGTGGATACTGGCGAGCTAGAGTGTG
ATAGAGGATGGTGGAATTCCCGGTGTAGCGGTGAAATGCGTAGAGATCGGGAGGAACATCAGTGGCGAAGGCGGCCATCT
GGATCAACACTGACGCTGAGGCACGAAAGCGTGGGGAGCAAACAGGATTAGATACCCGAGTAGTC
>Otu323
CCTACGGGAGGCAGCAGACGCTGAGGCCCGAAAGCTAGGGGAGCAAACCGGATTAGATACCCTGGTAGTC
>Otu324
CCTACGGGAGGCAGCAGTGGGGAATATTGCACAATGGGCGAAAGCCTGATGCAGCAACGCCGCGTGAGTGATGAAGGCCT
TCGGGTTGTAAAGCTCTGTCTTCTGGGACGATAATGACGGTACCAGAGGAGGAAGCCACGGCTAACTACGTGCCAGCAGC
CGCGGTAATACGTAGGTGGCAAGCGTTGTCCGGATTTACTGGGCGTAAAGGATGCGTAGGCGGATACTTAAGTCAGATGT
GAAAATCCCGGGCTTAACTTGGGAACTGCATTTGAAACTGGGTATCTAGAGTGCGGGAGAGGAAAGTGGAATTCCTAGTG
TAGCGGTGAAATGCGTAGAGATTAGGAAGAACACCAGTGGCGAAGGCGACTTTCTGGACCGTAACTGACGCTGAGGCATG
AAAGCGTGGGGAGCAAACAGGATTAGATACCCTTGTAGTC
>Otu325
CCTACGGGAGGCAGCAGTGGGGAATTTTGCGCAATGGGGGAAACCCTGACGCAGCAACGCCGCGTGGAGGATGAAGTATC
TTGGTACGTAAACTCCTTTCGACCGGGACGATAATGACGGTACCGGAAGAAGAAGCCCCGGCTAACTTCGTGCCAGCAGC
CGCGGTAATACGAGGGGGGCAAGCGTTGTTCGGAATTATTGGGCGTAAAGGGTGCGTAGGCGGCCCCGCAAGTCCGGTGT
GAAATCTTCAGGCTCAACTTGAAGTCTGCACTGGAAACTGCTGGGCTGGAGTATGGGAGAGGTGAGTGGAATTCCCGGTG
TAGCGGTGAAATGCGTAGATATCGGGAGGAACACCTGTGGCGAAAGCGGCTCACTGGACCATAACTGACGCTGAGGCACG
AAAGCTAGGGGAGCAAACAGGATTAGATACCCGAGTAGTC
>Otu326
CCTACGGGAGGCAGCAGTGGGGAATTGTTCGCAATGGGCGCAAGCCTGACGACGCAACGCCGCGTGGAGGATGAAGATCT
TCGGGTCGTAAACTCCTTTCGATCGAGACGAACGACTTCCGGGCTAATCACCGGGAGAGTGACGGTACCGAGAGAAGAAG
CCCCGGCTAACTCCGTGCCAGCAGCCGCGGTAATACGGGGGGGGCAAGCGTTGTTCGGAATTACTGGGCGTAAAGGGCTC
GTAGGTGGCCAACTAAGTCAGACGTGAAATCCCTCGGCTTAACCGGGGAACTGCGTCTGATACTGGATGGCTTGAGGTTG
GGAGAGGGATGCGGAATTCCAGGTGTAGCGGTGAAATGCGTAGATATCTGGAGGAACACCGGTGGCGAAGGCGGCATCCT
GGACCAATTCTGACGCTGAGGAGCGAAAGCCAGGGGAGCAAACGGGATTAGATACCCCGGTAGTC
>Otu327
CCTACGGGAGGCAGCAGTGAGGAATATTGGACAATGGGCGCAAGCCTGATCCAGCCATGCCGCGTGCAGGATGACGGTCC
TATGGATTGTAAACTGCTTTTATACGAGAAGAAACACTACTTCGTGAAGTAGCTTGACGGTATCGTAAGAATAAGGATCG
GCTAACTCCGTGCCAGCAGCCGCGGTAATACGGAGGATCCAAGCGTTATCCGGAATCATTGGGTTTAAAGGGTCCGTAGG
CGGTTTAATAAGTCAGTGGTGAAAGCCCATCGCTCAACGGTGGAACGGCCATTGATACTGTTAGACTTGAATTATTAGGA
AGTAACTAGAATATGTAGTGTAGCGGTGAAATGCTTAGAGATTACATGGAATACCAATTGCGAAGGCAGGTTACTACTAA
TTGATTGACGCTGATGGACGAAAGCGTGGGTAGCGAACAGGATTAGATACCCTGGTAGTC
>Otu328
CCTACGGGAGGCAGCAGTGGGGAATATTGGACAATGGGCGCAAGCCTGATCCAGCCATGCCGCGTGGGTGAAGAAGGCCT
TCGGGTTGTAAAGCCCTTTTGTTGGGGACGAAATCGTACGGGTGAATATCCCGTGCGGATGACGGTACCCAAAGAATAAG
CACCGGCTAACTTCGTGCCAGCAGCCGCGGTAATACGAAGGGTGCAAGCGTTACTCGGAATTACTGGGCGTAAAGCGTGC
GTAGGCGGTCTGTTAAGTCCGTTGTGAAAGCCCTGGGCTCAACCTGGGAATTGCAGTGGATACTGGCGGGCTAGAGTGCG
GTAGAGGATGGTGGAATTCCCGGTGTAGCGGTGAAATGCGTAGAGATCGGGAGGAACACCCGTGGCGAAGGCGGCCATCT
GGACCAGCACTGACGCTGAGGCACGAAAGCGTGGGGAGCAAACAGGATTAGATACCCCAGTAGTC
>Otu329
CCTACGGGAGGCAGCAGTTGGGAATCTTGGACAATGGGGGAAACCCTGATCCAGCCATGCCGCGTGAGTGATGAAGGCCT
TCGGGTTGTAAAACTCTTTCGACGGGGACGATAATGACGGTACCCGTAGAAGAAGCTCCGGCTAACTTCGTGCCAGCAGC
CGCGGTAATACGAAGGGGGCTAGCGTTGTTCGGAATTACTGGGCGTAAAGCGCGCGCAGGCGGTCTTCCAAGTCAGTGGT
GAAAGCCCGGAGCTCAACTCCGGAATTGCCATTGAAACTGTGAGACTTGAGTACGAGAGAGGTGAGTGGAATTCCCAGTG
TAGAGGTGAAATTCGTAGATATTGGGAAGAACACCGGTGGCGAAGGCGGCTCACTGGCTCGTAACTGACGCTCAGGCGCG
ACAGCGTGGGGATCAAACAGGATTAGATACCCCAGTAGTC
>Otu330
CCTACGGGAGGCAGCAGTGGGGAATATTGGACAATGGGCGCAAGCCTGATCCAGCAATGCCGCGTGAGTGATGAAGGCCT
TCGGGTTGTAAAGCTCTTTCGCCCGCGACGATGATGACGGTAGCGGGAGAAGAAGCCCCGGCTAACTTCGTGCCAGCAGC
CGCGGTAATACGAAGGGGGCGAGCGTTGTTCGGATTTACTGGGCGTAAAGGGCGCGTAGGCGGCGGACCAAGTCGAGTGT
GAAAGCCCCGGGCTCAACCTGGGAGGTGCGCTCGAGACGGGCCCGCTGGAGTTCGGGAGAGGAGCGTGGAATTCCCAGTG
TAGAGGTGAAATTCGTAGATATTGGGAAGAACACCGGTGGCGAAGGCGGCGCTCTGGACCGAGACTGACGCTGAGGCGCG
AAAGCGTGGGGAGCAAACAGGATTAGATACCCCAGTAGTC
>Otu331
CCTACGGGAGGCAGCAGTGAGGAATTTTCCGCAATGGGCGAAAGCCTGACGGAGCGACGCCGCGTGTGGGAAGAAGGCCT
TCGGGTCGTAAACCACTGTCGAAGGGGAAGATATTGACGGTACCCTTGGAGGAAGCCCCGGCTAACTACGTGCCAGCAGC
CGCGGTAAGACGTAGGGGGCAAGCGTTGTCCGGAATTATTGGGCGTAAAGCGCTCGTAGGTGGGTTAACAAGTCTGCGAA
GAAAGACCCGGGCTCAACTCGGGGACCGGCGTAGATACTGTTGATCTTGAGACAATCAGAGGATGATGGAATTCCCGGTG
TAGCGGTGAAATGCGTAGATATCGGGAGGAACACCAGTGGCGAAGGCGATCATCTGGGGTTGTTCTGACACTGAAGAGCG
AAAGCTAGGGGAGCAAACGGGATTAGATACCCGAGTAGTC
>Otu332
CCTACGGGTGGCAGCAGTGGGGAATTTTGGACAATGGGGGCAACCCTGATCCAGCAATGCCGCGTGTGTGAAGAAGGCCT
TCGGGTTGTAAAGCACTTTTGTCCGGAAAGAAATCCTTCGAGATAATACCTTGAGGGGATGACGGTACCGGAAGAATAAG
CACCGGCTAACTACGTGCCAGCAGCCGCGGTAATACGTAGGGTGCAAGCGTTAATCGGAATTACTGGGCGTAAAGCGTGC
GCAGGCGGTGATGCAAGACCGATGTGAAATCCCCGGGCTTAACCTGGGAACTGCATTGGTGACTGCATCGCTAGAGTATG
GCAGAGGGGGGTAGAATTCCACGTGTAGCAGTGAAATGCGTAGAGATGTGGAGGAATACCGATGGCGAAGGCAGCCCCCT
GGGTCAATACTGACGCTCATGCACGAAAGCGTGGGGAGCAAACAGGATTAGATACCCTAGTAGTC
>Otu333
CCTACGGGAGGCAGCAGTGGGGAATATTGGACAATGGACCGAGAGTCTGATCCAGCAATTCTGTGTGCACGATGAAGTTT
TTCGGAATGTAAAGTGCTTTCAGTTGGGAAGAAAGAAATGACGGTACCAACAGAAGAAGTGACGGCTAAATACGTGCCAG
CAGCCGCGGTAATACGTATGTCACGAGCGTTATCCGGATTTATTGGGCGTAAAGCGCGTCTAGGTGGTTATGTAAGTCTG
ATGTGAAAATGCAGGGCTCAACTCTGTATTGCGTTGGAAACTGTATAACTAGAGTACTGGAGAGGTAAGCGGAACTACAA
GTGTAGAGGTGAAATTCGTAGATATTTGTAGGAATGCCGATGGGGAAGCCAGCTTACTGGACAGATACTGACGCTAAAGC
GCGAAAGCGTGGGTAGCAAACAGGATTAGATACCCTTGTAGTC
>Otu334
CCTACGGGAGGCAGCAGTGGGGAATATTGCGCAATGGGCGAAAGCCTGACGCAGCGACGCCGCGTGGGGGATGAAGCTTC
TCGGAGTGTAAACCCCTTTCGACCCGGACGAATGACCCGCAAGGGTTTGACGGTACGGGTATAAGAAGCCCCGGCTAACT
ACGTGCCAGCAGCCGCGGTAATACGTAGGGGGCCAGCGTTGCTCGGAATTACTGGGCGTAAAGGGTTCGTAGGTGGTGCG
GCAAGTTGGGAGTGAAATCTCTGGGCTTAACTCAGAGGCTGCTTTCAAAACTGCCGTGCTCGAGTGCGAGAGAGGCCAGT
GGAATTGCAGGTGTAGCGGTGAAATGCGTAGATATCTGCAGGAACACCCGTGGCGAAGGCGGCTGGCTGGATCGCAACTG
ACACTGAGGAACGAAAGCTAGGGGAGCAAACAGGATTAGATACCCCAGTAGTC
>Otu335
CCTACGGGGGGCTGCGTTTGATACGTGCGGGCTTGAGTTCGGAAGAGGGTCGTGGAATTCCCAGTGTAGAGGTGAAATTC
GTAGATATTGGGAAGAACACCGGTGGCGAAGGCGGCGACCTGGTCCGATACTGACGCTGAGGCGCGAAAGCGTGGGGAGC
AAACAGGATTAGATACCCTTGTAGTC
>Otu336
CCTACGGGCGGTGCAAGCGTTAATCGGAATTACTGGGCGTAAAGCGTGCGTAGGCGGTTTATTAAGTCAGATGTGAAAGC
CCCGGGCTTAACCTGGGAACTGCATTTGAAACTGGTCAACTAGAGTATGGTAGAGGAAAGTGGAATTTCTGGTGTAGCGG
TGAAATGCGTAGATATCAGAAGGAACATCAATGGCGAAGGCAGCTTTCTGGACCAATACTGACGCTGAGGTACGAAAGCG
TGGGTAGCAAACAGGATTAGATACCCCAGTAGTC
>Otu337
CCTACGGGAGGCTGCCTGGACTGATATTGACGCTGAGATGCGAAGGCATGGGTAGCAAACGGGATTAGATACCCCAGTAG
TC
>Otu338
CCTACGGGAGGCAGCAGTGGGGAATATTGGACAATGGGGGCAACCCTGATCCAGCAATGCCGCGTGAGTGATGAAGGCCT
TCGGGTTGTAAAGCTCTTTTGCCAGGGACGATGATGACGGTACCTGGAGAATAAGCCCCGGCTAACTTCGTGCCAGCAGC
CGCGGTAATACGAAGGGGGCAAGCGTTGTTCGGAATTACTGGGCGTAAAGGGCGCGTAGGCGGCCGATCAAGTCAGGCGT
GAAATTCCCGGGCTCAACCTGGGGGCTGCGCTTGATACTGATTGGCTTGAATGCGGGAGAGGATAGTGGAATTCCCAGTG
TAGAGGTGAAATTCGTAGATATTGGGAAGAACACCGGTGGCGAAGGCGGCTATCTGGCCCGTAATTGACGCTGAGGCGCG
AAAGCGTGGGGAGCAAACAGGATTAGATACCCTTGTAGTC
>Otu339
CCTACGGGAGGCAGCAGTGGGGAATCTTGCGCAATGGGGGAAACCCTGACGCAGCGACGCCGCGTGCGGGATGAAGGCCT
TCGGGTTGTAAACCGCTTTCAGCAGGGACGAAATTGACGGTACCTGCAGAAGAAGGCCCGGCCAACTACGTGCCAGCAGC
CGCGGTAATACGTAGGGGCCTAGCGTTGTCCGGATTTATTGGGCGTAAAGAGCTCGTAGGCGGTTCGGTAAGTCAGGTGT
GAAATCTCCACGCTCAACGTGGAGGCGCCACCTGAAACTGCCGTGACTCGAGTCCGGTAGGGGAGTGTGGAATTCCCGGT
GTAGCGGTGAAATGCGCAGATATCGGGAGGAACACCAGTAGCGAAGGCGGCACTCTGGGCCGGTACTGACGCTGAGGAGC
GAAAGCGTGGGGAGCGAACAGGATTAGATACCCCAGTAGTC
>Otu340
CCTACGGGGGGCTGCAGTAACGAATCTTCCGCAATGCACGCAAGTGTGACGGAGCGACGCCGCGTGTGGGACGAAGCCCC
TCGGGGTGTAAACCACTGTCAGGGGATAGAAAGTTCTGATCATCCCCAGAGGAAGGCACGGCTAACTCTGTGCCAGCAGC
CGCGGTAAGACAGAGGTGCCAAGCGTTAGGCGGAATCACTGGGCTTAAAGCGTGTGTAGGCGGACCGTTAAGTACCTTGT
GAAATCCCCCGGCTCAACCGGGGAACTGCTGGGTATACTGGCGGTCTTGGGCCACTTAAGGGCAGATGGAACAGGCGGTG
GAGCGGTGAAATGCGTAGATATCGCCTGGAACGCCAAAGGAGAAATCAGTCTGCTGGGGGTGTGCCGACGCTGAGACACG
AAAGCCAGGGGAGCGAACGGGATTAGATACCCTTGTAGTC
>Otu341
CCTACGGGAGGCTGCAGTGAGGAATATTGGTCAATGGGCGAGAGCCTGAACCAGCCAAGTAGCGTGCAGGATGACGGCCC
TATGGGTTGTAAACTGCTTTTATGCGGGGATAAAGTGAGGGACGTGTCCTTCATTGCAGGTACCGCATGAATAAGGACCG
GCTAATTCCGTGCCAGCAGCCGCGGTAATACGGAAGGTCCGGGCGTTATCCGGATTTATTGGGTTTAAAGGGAGCGTAGG
CCGTGGATTAAGCGTGTTGTGAAATGCAGGTGCTCAACGTCTGCACTGCAGCGCGAACTGGTTCACTTGAGTGTGCGCAA
CGCAGGCGGAATTCGTCGTGTAGCGGTGAAATGCTTAGATATGACGAAGAACTCCGATTGCGAAGGCAGCTTGCGGGAGC
ACAACTGACGCTGAAGCTCGAAAGTGCGGGTATCGAACAGGATTAGATACCCTTGTAGTC
>Otu342
CCTACGGGTGGCTGCAGTCGAGGATCTTCGGCAATGGGCGCAAGCCTGACCGAGCGACGCCGCGTGTGCGATGAAGGCCT
TCGGGTTGTAAAGCACTGTCGAGGGGGAGGAAAGCCGCAAGGTCTGACCTATCCCTGGAGGAAGGACGGGCTAAGTTCGT
GCCAGCAGCCGCGGTAAGACGAACCGTCCTAACGTTGTTCGGAATCACTGGGCTTAAAGGGCGCGTAGGCGGGTCAGCAA
GTCCGGGGTGAAATCTTTCGGCTCAACCGGAAAAGTGCCTTGGATACTGCTGGTCTAGAGGGAGGTAGGGGCATGTGGAA
CTTCTGGTGGAGCGGTGAAATGCGTTGATATCAGAAGGAACGCCGGTGGCGAAAGCGACGTGCTGGATCTCTTCTGACGC
TGAGGCGCGAAAGCCAGGGGAGCAAACGGGATTAGATACCCCAGTAGTC
>Otu343
CCTACGGGAGGCAGCAGTAAGGAATATTGGTCAATGGACGGAAGTCTGAACCAGCCATGCCGCGTGCAGGAAGACGGCCC
TATGGGTTGTAAACTGCTTTTGTACCGGAATAAACCTATCTACGTGTAGATAGCTGAATGTACGGTAAGAATAAGGATCG
GCTAACTCCGTGCCAGCAGCCGCGGTAATACGGAGGATCCGAGCGTTATCCGGATTTATTGGGTTTAAAGGGTGCGTAGG
CGGCCTTGTAAGTCAGGGGTGAAAGACGGCAGCTCAACTGTCGCAGTGCCTTTGATACTGCAGGGCTTGAATACACTTGA
AGTAGGCGGAATGTGACAAGTAGCGGTGAAATGCATAGATATGTCACAGAACTCCGATTGCGAAGGCAGCTTACTAAAGT
GAGATTGACGCTGAGGCACGAAAGCGTGGGGATCAAACAGGATTAGATACCCCAGTAGTC
>Otu344
CCTACGGGAGGCAGCAGTAAGGAATATTGCGCAATGGGCGACAGCCTGACGCAGCGACGCCGCGTGGGGGACGAAGGTCT
TCGGATTGTAAACCCCTTTCGGGAGGGAAGATGGGATGGGGTAACCCATTCGGACGGTACCTCCAGAAGCAGCCACGGCT
AACTTCGTGCCAGCAGCCGCGGTAATACGAAGGTGGCAAGCGTTGTTCGGATTTACTGGGCGTACAGGGAGCGTAGGCGG
TTTGGTAAGCCCTCTGTGAAATCTCCAGGCTTAACCTGGAACAGCCGGAGGGGACTGCTGAGCTAGAGGATGGGAGAGGA
GCGCGGAATTCCCGGTGTAGCGGTGAAATGCGTAGAGATCGGGAGGAAGGCCGGTGGCGAAGGCGGCGCTCTGGAACATT
TCTGACGCTGAGGCTCGAAAGCGTGGGGAGCAAACAGGATTAGATACCCTAGTAGTC
>Otu345
CCTACGGGGTGCACCAGACGCTGAGGCCCGAAAGCTAGGGGAGCAAACCGGATTAGATACCCGAGTAGTC
>Otu346
CCTACGGGGGGCAGCAGTGAGGAATTTTCCGCAATGGAGGCAACTCTGACGGAGCAACGCCGCGTGCAGGAGGACGCTTT
TCGAAGTGTAAACTGCTTTTCTGTGGGACGAGCAAGGACGGTACCACAGGAAGAAGCCCCGGCTAACTACGTGCCAGCAG
CCGCGGTAAGACGTAGGGGGCGAGCGTTATCCGGAGTTACTGGGCGTAAAGGGCACGTAGGCGGTGCGACGCGTTTTGCC
AGACAGCTGCCGGCTTACCTGGCAGAGCGGGCGAAAGACGGTCGCACTTGAGGGCCAGAGAGGGACCTGGAATTCCGGGT
GGAGCGGTGAAATGCGTAGAGATCCGGAGGAACACCAAAGGCGAAGGCAGGGTCCTGGCTGGTGACTGACGCTGTGGTGC
GAAAGCCAGGGGAGCGAACGGGATTAGATACCCCAGTAGTC
>Otu347
CCTACGGGAGGCAGCAGTGGGGAATATTGCGCAATGGGCGGAAGCCTGACGCAGCGACGCCGCGTGCGGGATGAAGGCCT
TCGGGTTGTAAACCGCTTTCACCGCAGACGAAGCCTTCGGGTGACGGTATGCGGGGAAGAAGCGCCGGCTAACTACGTGC
CAGCAGCCGCGGTAATACGTAGGGCGCGAGCGTTGTCCGGAATCATTGGGCGTAAAGAGCTCGTAGGCGGCCGGTTGCGT
CTGCTGTGAAATCCCGGGGCTTAACCCCGGGCGTGCAGTGGATACGGGCCGGCTGGAGGCAGGCAGGGGAGAATGGAATT
CCCGGTGTAGCGGTGAAATGCGCAGATATCGGGAGGAACACCGGTGGCGAAGGCGGTTCTCTGGGCCTGTGCTGACGCTG
AGGAGCGAAAGCGTGGGGAGCGAACAGGATTAGATACCCTTGTAGTC
>Otu348
CCTACGGGAGGCTGCAGTAGGGAATCTTCGGCAATGGACGCAAGTCTGACCGAGCAACGCCGCGTGAGTGAAGACGGTTT
TCGGATCGTAAAGCTCTGTTGTAGGGGAAGAACGTGTGTAAGAGTGGAAAGCTTACACAGTGACGGTACCCTACCAGAAA
GGGACGGCTAACTACGTGCCAGCAGCCGCGGTAATACGTAGGTCCCGAGCGTTGTCCGGATTTATTGGGCGTAAAGGGAG
CGCAGGCGGTTTAGTAAGTCTGAAGTTAAAGGCATTGGCTCAACCAATGTATGCTTTGGAAACTGTTAGACTTGAGTGCA
GAAGGGGAGAGTGGAATTCCATGTGTAGCGGTGAAATGCGTAGATATATGGAGGAACACCGGTGGCGAAAGCGGCTCTCT
GGTCTGTCACTGACGCTGAGGCTCGAAAGCGTGGGTAGCGAACAGGATTAGATACCCTAGTAGTC
>Otu349
CCTACGGGAGGCTGCAGAGCCTCGGTGGTGGTGGTTCTGGTGGTGGTGGTTCTGGCGGCGGCGGCTCCCTGGCCTAGGAC
TGACGCTGTGGCGCGAAAGCTGGGGGAGCGAACGGGATTAGATACCCCAGTAGTC
>Otu350
CCTACGGGAGGCAGCAGTGGGGAATTTTGGACAATGGGCGAAAGCCTGATCCAGCAATGCCGCGTGCAGGATGAAGGCCT
TCGGGTTGTAAACTGCTTTTGTACGGAACGAAAAAGCTCCTTCTAATACAGGGGGGCCATGACGGTACCGTAAGAATAAG
CACCGGCTAACTACGTGCCAGCAGCCGCGGTAATACGTAGGGTGCGAGCGTTAATCGGAATTACTGGGCGTAAAGCGTGC
GCAGGCGGTTATGTAAGACAGATGTGAAATCCCCGGGCTCAACCTGGGAACTGCATTTGTGACTGCATGGCTAGAGTACG
GTAGAGGGGGATGGAATTCCGCGTGTAGCAGTGAAATGCGTAGATATGCGGAGGAACACCGATGGCGAAGGCAATCCCCT
GGACCTGTACTGACGCTCATGCACGAAAGCGTGGGGAGCAAACAGGATTAGATACCCCAGTAGTC
>Otu351
CCTACGGGAGGCAGCAGTAGGGAATCTTCGGCAATGGGCGAAAGCCTGACCGAGCAACGCCGCGTGAGCGAAGAAGGCCT
TCGGGTTGTAAAGCTCAGTCACTCGGGAAGAGCGACCAGGGGAGTGGAAAGCCCCTGGAGAGACGGTACCGAGAGAGGAA
GCCCCGGCTAACTACGTGCCAGCAGCCGCGGTAATACGTAGGGGGCAAGCGTTGTCCGGAATCACTGGGCGTAAAGCGTG
CGTAGGCGGTTTGTTAAGTCTGGAGTGAAAGTCCAGGGCTCAACCCTGGGATTGCTTTGGAAACTGGCAGACTTGAGTGC
TGGAGAGGCAAGGGGAATTCCACGTGTAGCGGTGAAATGCGTAGATATGTGGAGGAATACCAGTGGCGAAGGCGCCTTGC
TGGACAGTGACTGACGCTGAGGCACGAAAGCGTGGGGAGCAAACAGGATTAGATACCCGAGTAGTC
>Otu352
CCTACGGGTGGCAGCAGTGGGGAATATTGGACAATGGGCGCAAGCCTGATCCAGCAATGCCGCGTGGGTGAAGAAGGTTT
TCGGATTGTAAAGCCCTTTTGGCGGGGACGATGATGACGGTACCCGCAGAATAAGCCCCGGCTAACTTCGTGCCAGCAGC
CGCGGTAATACGAAGGGGGCTAGCGTTGCTCGGAATGACTGGGCGTAAAGGGCGCGTAGGCGGCGGCCAAAGTCAGGCGT
GAAATTCCTGGGCTCAACCTGGGGGCTGCGCTTGATACTTGGTTGCTTGAGTGGGGAAGAGGGTTGTGGAATTCCCAGTG
TAGAGGTGAAATTCGTAGATATTGGGAAGAACACCGGTGGCGAAGGCGGCAACCTGGTCCTTGACTGACGCTGAGGCGCG
AAAGCGTGGGGAGCAAACAGGATTAGATACCCCAGTAGTC
>Otu353
CCTACGGGAGGCAGCAGTGGGGAATATTGCACAATGGGCGCAAGCCTGATGCAGCGACGCCGCGTGCGGGATGAAGGCCT
TCGGGTTGTAAACCGCTTTCAGCAGGGGCGAACACAGGACGGTACCTGCAGAAGAAGCGCCGGCTAACTACGTGCCAGCA
GCCGCGGTAATACGTAGGGCGCGAGCGTTGTCCGGAATTATTGGGCGTAAAGAGCTCGTAGGCGGCCTGTTGCGTCCGCT
GTGAAATCCCAGGGCTCAACCCTGGGCCTGCAGTGGATACGGGCAGGCTGGAGGCAGGCAGGGGAGAACGGAATTCCCGG
TGTAGCGGTGAAATGCGCAGATATCGGGAGGAACACCGGTGGCGAAGGCGGTTCTCTGGGCCTGTTCTGACGCTGAGGAG
CGAAAGCGTGGGGAGCGAACAGGATTAGATACCCCAGTAGTC
>Otu354
CCTACGGGAGGCAGCAGTGGGGAATCTTGGACAATGGGGGAAACCCTGATCCAGCGATGCCGCGTGAGTGATGAAGGCCT
TCGGGTTGTAAAACTCTTTCGACGGGGACGATAATGACGGTACCCGTAGAAGAAGCTCCGGCTAACTTCGTGCCAGCAGC
CGCGGTAATACGAAGGGGGCTAGCGTTGTTCGGAATTACTGGGCGTAAAGCGTGCGCAGGCGGCCATTCAAGTCAGGGGT
GAAAGCCCAGAGCTCAACTCTGGAACTGCCTTTGAAACTGTATGGCTTGAGTATGAGAGAGGTGAGTGGAATTCCCAGTG
TAGAGGTGAAATTCGTAGATATTGGGAAGAACACCGGTGGCGAAGGCGGCTCACTGGCTCATAACTGACGCTCATGCACG
ACAGCGTGGGGATCAAACAGGATTAGATACCCTAGTAGTC
>Otu355
CCTACGGGAGGCAGCAGTGGGGAATCTTGCACAATGGAGGAAACTCTGATGCAGCGACGCCGCGTGAGCGATGAAGCCCT
TCGGGGTGTAAAGCTCTTTCGACGGGAACGATAATGACGGTACCCGAAGAAGAAGCTGCGGCTAACTACGTGCCAGCAGC
CGCGGTAATACGTAGGCAGCAAGCGTTGTTCGGAATTACTGGGCGTAAAGAGTACGTAGGCGGTGCTCTAAGTTTGGTGT
GAAATCTCCCGGCTCAACTGGGAGGGTGCGCCGAAAACTGGAGTGCTCGAGTGCGGGAGAGGCAAGCGGAATTCCTGGTG
TAGCGGTGAAATGCGTAGATATCAGGAGGAACACCTGTGGTGTAGACAGCTTGCTGGACCGTGACTGACGCTGAGGTACG
AAAGCGTGGGTAGCAAACAGGATTAGATACCCCAGTAGTC
>Otu356
CCTACGGGTGGCAGCAGTGGGGAATATTGCACAATGGGCGCAAGCCTGATGCAGCCATGCCGCGTGTGTGAAGAAGGCCT
TCGGGTTGTAAAGCACTTTCAGCGAGGAGGAAGGTGGTGAGCTTAATACGCTCATCAATTGACGTTACTCGCAGAAGAAG
CACCGGCTAACTCCGTGCCAGCAGCCGCGGTAATACGGAGGGTGCAAGCGTTAATCGGAATTACTGGGCGTAAAGCGCAC
GCAGGCGGTTTGTTAAGTCAGATGTGAAATCCCCGGGCTCAACCTGGGAACTGCATTTGAAACTGGCAAGCTAGAGTCTC
GTAGAGGGGGGTAGAATTCCAGGTGTAGCGGTGAAATGCGTAGAGATCTGGAGGAATACCGGTGGCGAAGGCGGCCCCCT
GGACGAAGACTGACGCTCAGGTGCGAAAGCGTGGGGAGCAAACAGGATTAGATACCCTAGTAGTC
>Otu357
CCTACGGGAGGCAGCAGTGGGGAATTTTGCGCAATGGGCGAAAGCCTGACGCAGCAACGCCGCGTGGAGGATGAAGGCCT
TCGGGTCGTAAACTCCTGTCAGGGGGGACGAAAAAAATGACTGTACCCCCTGAGGAAGCCACGGCTAACTCCGTGCCAGC
AGCCGCGGTAATACGGAGGTGGCAAGCGTTGTTCGGAATTACTGGGCGTAAAGGGCGCGTAGGCGGCTTTGCAAGTCAGA
TGTGAAAGCCCCGGGCTTAACTCGGGAATTGCATCTGAAACTGCTTTGCTTGAGTCCTGGAGGGGGTAGTGGAATTCCCA
GTGTAGCGGTGAAATGCGTAGATATTGGGAGGAACACCTGTGGCGAAGGCGGCTACCTGGACAGTGACTGACGCTGATGC
GCGAAAGCCAGGGGAGCAAACGGGATTAGATACCCCAGTAGTC
>Otu358
CCTACGGGAGGCAGCAGTGGGGAATTTTGCACAATGGGGGAAACCCTGATGCAGCAACGCCGCGTGGAGGATGAAGTCCC
TTGGGATGTAAACTCCTTTCGACCGGGACGATAATGACGGTACCGGAAGAAGAAGCACCGGCTAACTCTGTGCCAGCAGC
CGCGGTAATACAGAGGGTGCAAGCGTTGTTCGGAATTATTGGGCGTAAAGGGCGCGTAGGCGGTGCGGTAAGTCTGCGGT
GAAATCTCCCGGCTCAACTGGGAGGCTGCCGTGGAAACTGCCGTGCTTGAGTGTGGGAGAGGTGAGTGGAATTCCCGGTG
TAGCGGTGAAATGCGTAGATATCGGGAGGAACACCTGTGGCGAAAGCGGCTCACTGGACCACAACTGACGCTGATGCGCG
AAAGCTAGGGGAGCAAACAGGATTAGATACCCTTGTAGTC
>Otu359
CCTACGGGAGGCAGCAGTGGGGAATCTTGCGCAATGGGCGAAAGCCTGACGCAGCCATGCCGCGTGAATGATGAAGGTCT
TAGGATTGTAAAATTCTTTCACCGGGGACGATAATGACGGTACCCGGAGAAGAAGCCCCGGCTAACTTCGTGCCAGCAGC
CGCGGTAATACGAAGGGGGCTAGCGTTGCTCGGAATTACTGGGCGTAAAGGGAGCGTAGGCGGATCGTTAAGTTGGGGGT
GAAAGCCCGGGGCTCAACCTCGGAACTGCCTTCAATACTGGCGATCTTGAGTATGAGAGAGGTGTGTGGAACTCCGAGTG
TAGAGGTGAAATTCGTAGATATTCGGAAGAACACCAGTGGCGAAGGCGACACACTGGCTCATTACTGACGCTGAGGCTCG
AAAGCGTGGGGAGCAAACAGGATTAGATACCCCAGTAGTC
>Otu360
CCTACGGGAGGCAGGCAGGGGAGAATGGAATTCCCGGTGTAGCGGTGAAATGCGCAGATATCGGGAGGAACACCGGTGGC
GAAGGCGGTTCTCTGGGCCTGTTCTGACGCTGAGGAGCGAAAGCGTGGGGAGCGAACAGGATTAGATACCCTAGTAGTC
>Otu361
CCTACGGGAGGCAGCAGTGGGGAATATTGCACAATGGGCGAAAGCCTGATGCAGCGACGCCGCGTGAGGGATGACGGCCT
TCGGGTTGTAAACCTCTTTCGACAGGGACGAAGCGCAAGTGACGGTACCTGTAGAAGAAGCACCGGCTAACTACGTGCCA
GCAGCCGCGGTAATACGTAGGGTGCGAGCGTTGTCCGGAATTACTGGGCGTAAAGAGCTTGTAGGCGGTCTGTCACGTCG
GTCGTGAAAACTCACAGCTCAACTGTGGGCCTGCGGTCGATACGGGCAGACTAGAGTACTTCAGGGGAGACTGGAATTCC
TGGTGTAGCGGTGAAATGCGCAGATATCAGGAGGAACACCGGTGGCGAAGGCGGGTCTCTGGGAAGTAACTGACGCTGAG
AAGCGAAAGCGTGGGTAGCGAACAGGATTAGATACCCCGGTAGTC
>Otu362
CCTACGGGAGGCAGCAGTGGGGAATTTTGCACAATGCCCGAAAGGGTGATGCAGCAACGCCGCGTGAGGGATGAAGGCCT
TCGGGTCGTAAACCTCTTTCGACCGGGAAAAATGGGCTGGTGAAGAGCCAGTTCTGATGGTACTGGTGGAAGAAGCCCCG
GCTAACTACGTGCCAGCAGCCGCGGTAATACGTAGGGGGCGAGCGTTGTTCGGAATTACTGGGCGTAAAGGGCGTGTAGG
CGGTGCGGTAAGTTGGGCGTGAAATCCCCGAGCTTAACTCGGGTGGGCCGTTCAAGACTGCCGTGCTAGGGTGCGGGAGA
GGACAGTGGAATTTCCGGTGTAGCGGTGAAATGCGTAGATATCGGGAGGAACACCTGCGGCGAAGGCGGCTGTCTGGACC
GTAACCGACGCTGAGGCGCGAAAGCTAGGGGAGCAAACAGGATTAGATACCCCAGTAGTC
>Otu363
CCTACGGGAGGCAGCAGTAAGGAATATTGGTCAATGGACGCAAGTCTGAACCAGCCATGCCGCGTGGAGGATGAAGGTCC
TCTGGATTGTAAACTTCTTTTACCTGGGAAGAAATCCACAAATTCTTTTGTGGTTGACGGTACCAGGTGAATAAGCACCG
GCTAACTCCGTGCCAGCAGCCGCGGTAATACGGAGGGTGCAAGCGTTATCCGGATTCACTGGGTTTAAAGGGTGCGTAGG
TGGGTTGGTAAGTCAGTGGTGAAATCTCCAGGCTTAACTTGGAAACTGCCATTGATACTATCAATCTTGAATACCGTGGA
GGTCAGCGGAATATGTCATGTAGCGGTGAAATGCTTAGATATGACATAGAACACCAATTGCGAAGGCAGCTGGCTACGCG
GATATTGACACTGATGCACGAAAGCGTGGGGATCAAACAGGATTAGATACCCTAGTAGTC
>Otu364
CCTACGGGAGGCAGCAGTAGGGAATATTGCACAATGGAGGAAACTCTGATGCAGCGACGCCGCGTGAGTGATGAAGGCCT
TCGGGTCGTAAAGCTCTGTCGCAAGGGAATAAGCAAGTGAATGTACCTTGTAAGAAAGGATCGGCTAACTTCGTGCCAGC
AGCCGCGGTAAGACGAGGGATCCTAGCGTTGTTCGGAATCATTGGGCGTAAAGCGGGTGCAGGTGGCTATGTAAGTCAGG
TGTGAAAGCCTAGGGCTCAACCCTAGAAGTGCATTTGATACTGCGTAGCTTGAGTGGTAGAGAGGATAGTAGAATTCCTG
GTGTAGTGGTGAAATACGTAGATATCAGGAGGAATACCGGAGGCGAAGGCGGCTATCTGGCTACACACTGACACTCAGAC
CCGAAAGTGCGGGGATCAAACAGGATTAGATACCCGAGTAGTC
>Otu365
CCTACGGGGGGCAGCAGTGAGGAATTTTCGTCAATGGGGGCAACCCTGAACGAGCAACGCCGCGTGCAGGAAGAAGGTTT
TCGGATCGTAAACTGCTTTTCTTGGGGAAGAGCTTCGGACGGTACCCAAGGAAGAAGCCCCGGCTAACTACGTGCCAGCA
GCCGCGGTAATACGTAGGGGGCAAGCGTTGTCCGGATTTATTGGGCGTAAAGCGCACGCAGGCGGTCTTGTGAGTTTCGA
GTGACAGGTGGTGGCTTAACTACCACAGGCCTTGGAAAACGGCAAGACTTGAGGGCTTCAGAGGGAGGCGGAATTCCAGG
TGGAGCGGTGAAATGCGTAGAGATCTGGAAGAACACCAAAGGCGAAGGCAGCCTCCTGGGAAGTGTCTGACGCTCAAGTG
CGAAAGCTAGGGGAGCGAACGGGATTAGATACCCTTGTAGTC
>Otu366
CCTACGGGGGGCTGCAGTAACGAATCTTCCGCAATGCACGAAAGTGTGACGGAGCGACGCCGCGTGTAGGATGAAGTCCT
TCGGGATGTAAACTACTGTCAGGGGTAAGAAAGTTCTGATCTACCCCAGAGGAAGAGACGGCTAACTCTGTGCCAGCAGC
CGCGGTAATACAGAGGTCTCGAGCGTTAGGCGGAATCACTGGGCTTAAAGCGTGTGTAGGCGGATCGGTAAGTACCTTGT
GAAATCCCACGGCTTAACCGTGGAACTGCTTGGTATACTGCCAGTCTTGAGCCAGCTAGGGGCTACCGGAACAAATGGTG
GAGCGGTGAAATGCGTAGATATCATTTGGAACGCCAATGGTGAAAACAGGTAGCTGGGGCTGTGCTGACGCTGAGACACG
AAAGCCAGGGGAGCGAACGGGATTAGATACCCTAGTAGTC
>Otu367
CCTACGGGGGGCAGCAGTGGGGAATATTGCACAATGGGCGCAAGCCTGATGCAGCGACGCCGCGTGGGGGATGACGGCCT
TCGGGTTGTAAACCTCTTTCACTCATGACGAAGCGTAAGTGACGGTAGTGAGAGAAGAAGCACCGGCCAACTACGTGCCA
GCAGCCGCGGTAATACGTAGGGTGCGAGCGTTGTCCGGAATTACTGGGCGTAAAGAGCTCGTAGGTGGTTTGTCGCGTTG
TTCGTGAAAACCGGGGGCTTAACCTCTGGCGTGCGGGCGATACGGGCAGACTGGAGTACTGCAGGGGAGACTGGAATTCC
TGGTGTAGCGGTGGAATGCGCAGATATCAGGAGGAACACCGGTGGCGAAGGCGGGTCTCTGGGCAGTAACTGACGCTGAG
GAGCGAAAGCGTGGGGAGCGAACAGGATTAGATACCCCAGTAGTC
>Otu368
CCTACGGGAGGCAGCAGTAGGGAATCTTCCGCAATGGACGAAAGTCTGACGGAGCAACGCCGCGTGAGTGATGAAGGCTT
TCGGGTCGTAAAACTCTGTTGTTAGGGAAGAACAAGTACGAGAGTAACTGCTCGTACCTTGACGGTACCTAACCAGAAAG
CCACGGCTAACTACGTGCCAGCAGCCGCGGTAATACGTAGGTGGCAAGCGTTATCCGGAATTATTGGGCGTAAAGCGCGC
GCAGGCGGTTTCTTAAGTCTGATGTGAAAGCCCACGGCTCAACCGTGGAGGGTCATTGGAAACTGGGGAACTTGAGTGCA
GAAGAGAAAAGCGGAATTCCACGTGTAGCGGTGAAATGCGTAGAGATGTGGAGGAACACCAGTGGCGAAGGCGGCTTTTT
GGTCTGTAACTGACGCTGAGGCGCGAAAGCGTGGGGAGCAAACAGGATTAGATACCCCTGTAGTC
>Otu369
CCTACGGGAGGCAGCAGTGGGGAATATTGGACAATGGGCGAAAGCCTGATCCAGCCATGCCGCGTGAGTGAAGAAGGCCT
TCGGGTTGTAAAGCTCTTTCGGCGGGGACGATGATGACGGTACCCGCATAAGAAGCCCCGGCAAACTTCGTGCCAGCAGC
CGCGGTAATACGAAGGGGGCTAGCGTTGTTCGGAATTACTGGGCGTAAAGCGCACGTAGGCGGTGTTCCATGTCAGAGGT
GAAAGCCTGGGGCTCAACTCCAGAATTGCCTTTGAAACGGGAACGCTTGAGTCCGAGAGAGGATGGCGGAATTCCTAGTG
TAGAGGTGAAATTCGTAGATATTAGGAAGAACACCAGTGGCGAAGGCGGCCATCTGGCTCGGTACTGACGCTCAGGTGCG
AAAGCGTGGGGAGCAAACAGGATTAGATACCCTAGTAGTC
>Otu370
CCTACGGGAGGCAGCAGTGGGGAATCTTGGACAATGGGCGCAAGCCTGATCCAGCCATGCCGCGTGGATGATGAAGGCCT
TAGGGTTGTAAAATCCTTTCGTCGGGGACGATAATGACGGTACCCGAAGAAGAAGCTCCGGCTAACTTCGTGCCAGCAGC
CGCGGTAATACGAAGGGGGCTAGCGTTGTTCGGATTTACTGGGCGTAAAGCGCGTGTAGGCGGGTCGTTAAGTTGGGGGT
GAAATCCCGAGGCTCAACCTCGGAACTGCCTTCAAAACTGGCGACCTGGAGCAAAGAAGAGGCGAGTGGAATTGCGAGTG
TAGAGGTGAAATTCGTAGATATTCGCAGGAACACCAGTGGCGAAGGCGACTCGCTGGTCTTTTGCTGACGCTGAGACGCG
AAAGCGTGGGGAGCAAACAGGATTAGATACCCCTGTAGTC
>Otu371
CCTACGGGCGGCAGCAGACGCTGAGGCCCGAAAGCTAGGGGAGCAAACCGGATTAGATACCCGAGTAGTC
>Otu372
CCTACGGGAGGCTGCAGTGGGGAATATTGCACAATGGGGGAAACCCTGATGCAGCGACGCCGCGTGAGTGAAGAAGTATT
TCGGTATGTAAAGCTCTATCAGCAGGGAAGATAATGACAGTACCTGACTAAGAAGCCCCGGCTAACTACGTGCCAGCAGC
CGCGGTAATACGTAGGGGGCAAGCGTTATCCGGATTTACTGGGTGTAAAGGGAGCGTAGACGGAATGGCAAGTCTGAAGT
GAAATACCCGGGCTCAACCTGGGAACTGCTTTGGAAACTGTTGTTCTAGAGTGTTGGAGAGGTAAGTGGAATTCCTGGTG
TAGCGGTGAAATGCGTAGATATCAGGAAGAACACCGGAGGCGAAGGCGGCTTACTGGACAATAACTGACGTTGAGGCTCG
AAAGCGTGGGGATCAAACAGGATTAGATACCCCTGTAGTC
>Otu373
CCTACGGGAGGCAGCAGTAAGGAATATTGGTCAATGGACGGAAGTCTGAACCAGCCATGCCGCGTGCAGGAAGACGGCCC
TACGGGTTGTAAACTGCTTTTGTACCGGAATAAACCTGGTTATGTATAACCAGCTGAATGTACGGTAAGAATAAGGATCG
GCTAACTCCGTGCCAGCAGCCGCGGTAATACGGAGGATCCGAGCGTTATCCGGATTTATTGGGTTTAAAGGGTGCGTAGG
CGGCTTTTTAAGTCAGGGGTGAAAGACGGTAGCTTAACTATCGCAGTGCCTTTGATACTGAAGAGCTTGAATGTACTTGA
GGTAGGCGGAATGTGACAAGTAGCGGTGAAATGCATAGATATGTCACAGAACACCAATTGCGAAGGCAGCTTACTAAAGT
ATGATTGACGCTGAGGCACGAAAGCGTGGGGATCAAACAGGATTAGATACCCTTGTAGTC
>Otu374
CCTACGGGAGGCAGCAGTGGGGAATATTGCGCAATGGGCGGAAGCCTGACGCAGCGACGCCGCGTGGGGGATGAAGGCCT
TCGGGTTGTAAACCTCTTTCACCACCGACGAAGCTAACGTGACGGTAGGTGGGGAAGAAGCGCCGGCTAACTACGTGCCA
GCAGCCGCGGTAATACGTAGGGCGCAAGCGTTGTCCGGAATTATTGGGCGTAAAGAGCTCGTAGGTGGTTTGTCGCGTCT
GCCGTGAAAACCCGAGGCTTAACCTCGGGCTGGCGGTGGATACGGGCAGACTAGAGGTAGGTAGGGGAGAACGGAATTCC
CGGTGTAGCGGTGAAATGCGCAGATATCGGGAGGAACACCGGTGGCGAAGGCGGTTCTCTGGGCCTTACCTGACGCTGAG
GAGCGAAAGCGTGGGGAGCGAACAGGATTAGATACCCTAGTAGTC
>Otu375
CCTACGGGAGGCAGCAGTGGGGAATCTTGCACAATGGAGGAAACTCTGATGCAGCGACGCCGCGTGAGCGATGAAGCCCT
TCGGGGTGTAAAGCTCTTTCGGCAGGAACGATAATGACGGTACCTGAAGAAGAAGCTGCGGCTAACTACGTGCCAGCAGC
CGCGGTAATACGTAGGCAGCAAGCGTTGTTCGGAGTTACTGGGCGTAAAGAGTGTGTAGGCGGTTCTCTAAGTTCCGTGT
GAAATCTCCCGGCTCAACTGGGAGGGTGCGCGGGAAACTGGAGGGCTGGAGTATGGGAGAGGAAAGCGGAATTCCTGGTG
TAGCGGTGAAATGCGTAGATATCAGGAGGAACACCTGCGGTGTAGACAGCTTTCTGGACCATCACTGACGCTGAGACACG
AAAGCGTGGGTAGCAAACAGGATTAGATACCCTTGTAGTC
>Otu376
CCTACGGGGGGCAGCAGTGAGGAATTTTCCGCAATGGAGGCAACTCTGACGGAGCAACGCCGCGTGCAGGAGGACGCGCT
TCGGCGTGTAAACTGCTTTTCCCAGGGACGAGAACGGACGGTACCTGGGGAAGAAGCCCCGGCTAACTACGTGCCAGCAG
CCGCGGTAATACGTAGGGGGCGAGCGTTGTCCGGAGTTACTGGGCGTAAAGGGCATGCAGGCGGCCGCGCGCGTTTCGCG
TGACAGCGGATGGCTTAACTGTCCGAGGGTGCGAAAGACGGCGCGGCTGGAGGGCCAGAGAGGGACACGGAATTCCGGGT
GGAGTGGTGAAATGCGTAGAGATCCGGAGGAACACCGAAGGCGAAGGCAGTGTCCTGGCTGGTACCTGACGCTGAGGTGC
GAAAGCCAGGGGAGCGAACGGGATTAGATACCCCAGTAGTC
>Otu377
CCTACGGGTGGCAGCAGTCGAGAATTTTTCTCAATGGGGGAAACCCTGAAGGAGCGACGCCGCGTGGAGGATGAATGCTT
TCGGGTTGTAAACTCCTGTCATTTGGGAACAAGGCCTTACGTTAACTGCGTGGAGGATTGATAGTACCAGAAGAGGAAGA
GACGGCTAACTCTGTGCCAGCAGCCGCGGTAATACAGAGGTCTCGAGCGTTGTTCGGATTCATTGGGCGTAAAGGGCGCG
TAGGCGGCGGGGTAAGTCTGGTGTGAAATCTAGGAGCTCAACTCCTAAACTGCACTGGATACTGCTCTGCTAGAGGACTG
GAGAGGAGACTGGAATTCACGGTGTAGCAGTGAAATGCGTAGATATCGTGAGGAAGACCAGTGGCGAAGGCGGGTCTCTG
GACAGTTCCTGACGCTGAGGCGCGAAGGCCAGGGGAGCAAACGGGATTAGATACCCTTGTAGTC
>Otu378
CCTACGGGAGGCAGCAGTAGGGAATCTTCCGCAATGGGCGAAAGCCTGACGGAGCAACGCCGCGTGAGCGATGAAGGCCT
TCGGGTCGTAAAGCTCAGTCATTCGGGAAGAGCGGATGGGAGAGGAAATGCTCTCATCGAGACGGTACCGAAAGAGGAAG
CCCCGGCTAACTACGTGCCAGCAGCCGCGGTAATACGTAGGGGGCAAGCGTTGTCCGGAATCACTGGGCGTAAAGCGTGC
GTAGGCGGTCGTGCAAGTCCGGGGTGAAAACCCAAGGCTCAACCTTGGGACTGCCTTGGAAACTGCAGGACTTGAGTGCT
GGAGAGGCAAGGGGAATTCCACGTGTAGCGGTGAAATGCGTAGATATGTGGAGGAATACCAGTGGCGAAGGCGCCTTGCT
GGACAGTGACTGACGCTGAGGCACGAAAGCGTGGGGAGCAAACAGGATTAGATACCCCAGTAGTC
>Otu379
CCTACGGGGGGCTGCAGTCGAGGATCTTCGGCAATGGGCGCAAGCCTGACCGAGCGACGCCGCGTGCGCGATGAAGGCCT
TCGGGTTGTAAAGCGCTGTCGAGGGGGAGGAAAGCCCGCAAGGGTCTGACCTATCCCTGGAGGAAGCACGGGCTAAGTTC
GTGCCAGCAGCCGCGGTAAGACGAACCGTGCAAACGTTGTTCGGAATCACTGGGCTTAAAGGGCGCGTAGGCGGGCGGCC
AAGTCAGGGGTGAAATCTTTCGGCTCAACCGGAAAATTGCCTTTGAAACTGGCTGTCTCGAGGGAGGTAGGGGCATGTGG
AACTTCCGGTGGAGCGGTGAAATGCGTTGATATCGGAAGGAACGCCGGTGGCGAAAGCGACGTGCTGGACCTCTTCTGAC
GCTGAGGCGCGAAAGCTAGGGGAGCGAACGGGATTAGATACCCTAGTAGTC
>Otu380
CCAGCAGCCGCGGTAATACGTAGGGTGCAAGCGTTGTCCGGAATTATTGGGCGTAAAGAGCTCGTAGGCGGTTCGTCGCG
TCGGCTGTGAAAACCCGGAGCTCAACTCCGGGCCTGCAGTCGATACGGGCGGACTCGAGTTCGGCAGGGGAGACTGGAAT
TCCTGGTGTAGCGGTGAAATGCGCAGATATCAGGAGGAACACCGGTGGCGAAGGCGGGTCTCTGGGCCGATACTGACGCT
GAGGAGCGAAAGCGTGGGGAGCGAACAGGATTAGATACCCTAGTAGTC
>Otu381
CCTACGGGGGGCAGCAGTCGCGAAACCTTTGCAATACACGAAAGTGTGACAGGGTCATCCCGAGTGCCGACCGCTGAGGT
TGGCTTTTACCCAGTCTAGAAAGCTGGGGGAATAAGGAGAGGGCAAGTCTGGTGTCAGCCGCCGCGGTAATACCAGCTCT
CCGAGTGGTGTGGACGTTTATTGGGCCTAAAGCATCCGTAGCTGGCTGAACAAGTCCCCTGTTAAACCCACCGATTTAAT
CGTTGGTCTGCGGGGGATACTGCTCGGCTAGGGGACGAGAGAGGCAGACGGTATTCCCGGGGTAGGGGTGAAATCCTATA
ATCCCGAGAAGACCACCAGTGGCGAAGGCTGTCTGCTAGAACGCGCCCGACGGTGAGGGATGAAAGCTGGGGGAGCGAAC
CGGATTAGATACCCTAGTAGTC
>Otu382
CCTACGGGAGGCAGCAGTGGGGAATCTTGGACAATGGGCGCAAGCCTGATCCAGCAATGCCGCGTGGGTGAAGAAGGCCT
TCGGGTTGTAAAGCCCTTTTGTCAGGGAGCAAATCCTTGTGGCGAATAACCACCGGGGATGAGAGTACCTGAAGAATAAG
GACCGGCTAACTACGTGCCAGCAGCCGCGGTAATACGTAGGGTCCAAGCGTTAATCGGAATTACTGGGCGTAAAGCGTGC
GCAGGTGGCTTGTTAAGATCGATGTGAAATCCCCGGGCTCAACCTGGGAATGGCATTGATGACTGGCTCGCTAGAGTACG
GCAGAGGGGGGTGGAATTCCACGTGTAGCAGTGAAATGCGTAGAGATGTGGAGGAACACCGATGGCGAAGGCAACCCCCT
GGGCTGATACTGACACTCATGCACGAAAGCGTGGGGAGCAAACAGGATTAGATACCCCAGTAGTC
>Otu383
CCTACGGGGGGCAGCAATTAGGAATCTTGCGCAATGGGCGAAAGCCTGACGCAGCGACGCCGCGTGGGGGAGGAAGTCCT
TCGGGATGTAAACCCCTTTTCTGGAGGAAGAAGGATGTGACGGTACTCCAGGAATAAGCCCCGGCTAACTACGTGCCAGC
AGCCGCGGTAATACGTAGGGGGCCAGCGTTGTCCGAAGTTACTGGGCGTAAAGCGCGCGTAGGCGGGGAAGAAAGTCTAC
TGTGAAAGCCCGGAGCTCAACTCCGGAGGGTCGGTAGATACTTTTTCTCTTGAAGCTGCTAGGGGGAGATGGAATTACCG
GTGTAGCGGTGAAATGCGTAGATATCGGTAGGAACACCTGTGGCGAAGGCGGTCTCCTGGGGCAGACTTGACGCTGAGGC
GCGAAAGCTGGGGGAGCGAACGGGATTAGATACCCTAGTAGTC
>Otu384
CCTACGGGAGGCAGCAGTGGGGAATATTGGACAATGGGCGAAAGCCTGATCCAGCAATGCCGCGTGGGTGAAGAAGGTCT
TCGGATTGTAAAGCCCTTTCGACGGGGACGATGATGACGGTACCCGTAGAAGAAGCCCCGGCTAACTTCGTGCCAGCAGC
CGCGGTAATACGAAGGGGGCTAGCGTTGCTCGGATTGACTGGGCGTAAAGGGCGCGTAGGCGGTCTGTACAGTTGGGCGT
GAAATTCCCGGGCTTAACCTGGGGGCTGCGTTCAATACGTGCAGGCTTGAGTTCGGAAGAGGGTCGTGGAATTCCCAGTG
TAGAGGTGAAATTCGTAGATATTGGGAAGAACACCGGTGGCGAAGGCGGCGACCTGGTCCGATACTGACGCTGAGGCGCG
AAAGCGTGGGGAGCAAACAGGATTAGATACCCTTGTAGTC
>Otu385
CCTACGGGAGGCAGCAGTGGGGAATATTGGACAATGGGCGCAAGCCTGATCCAGCCATGCCGCGTGAGTGATGACGGCCT
TAGGGTTGTAAAGCTCTTTTACCTGGGAAGATAATGACTGTACCAGGAGAATAAGCCCCGGCTAACTTCGTGCCAGCAGC
CGCGGTAATACGAAGGGGGCTAGCGTTGTTCGGAATCACTGGGCGTAAAGCGCACGTAGGCGGACTTTTAAGTCAGGGGT
GAAATCCTGAGGCTCAACCTCAGAACTGCCTTTGATACTGGGAGTCTTGAATTCGAGAGAGGTGAGTGGAATTGGTAGTG
TAGAGGTGAAATTCGTAGATATTACCAGGAACACCAGTGGCGAAGGCGGCTCACTGGCTCGATATTGACGCTGAGGTGCG
AAAGCGTGGGGATCAAACAGGATTAGATACCCCAGTAGTC
>Otu386
CCTACGGGTGGCAGCAGTGGGGAATCTTGGACAATGGGGGAAACCCTGATCCAGCCATGCCGCGTGAGTGATGAAGGCCT
TAGGGTTGTAAAACTCTTTCGACGGGGACGATAATGACGGTACCCGTAGAAGAAGCTCCGGCTAACTTCGTGCCAGCAGC
CGCGGTAATACGAAGGGGGCTAGCGTTGTTCGGAATTACTGGGCGTAAAGCGCGCGCAGGCGGCCTTCCAAGTCAGGGGT
GAAAGCCCAGAGCTCAACTCTGGAATTGCCTTTGAAACTGTTAGGCTTGAGTACGGGAGAGGTGAGTGGAATTCCCAGTG
TAGAGGTGAAATTCGTAGATATTGGGAAGAACACCGGTGGCGAAGGCGGCTCACTGGCCCGTAACTGACGCTCAGGCGCG
ACAGCGTGGGGATCAAACAGGATTAGATACCCTTGTAGTC
>Otu387
CCTACGGGTGGTGCAAGCGTTAATCGGAATTACTGGGCGTAAAGCGCATGCAGGTGGTTCGTTAAGTCAGATGTGAAAGC
CCGGGGCTCAACCTCGGAACAGCATTTGAAACTGTCGGACTAGAGTACTGTAGAGGGGGGTAGAATTTCAGGTGTAGCGG
TGAAATGCGTAGAGATCTGAAGGAATACCGGTGGCGAAGGCGGCCCCCTGGACAGATACTGACACTCAGATGCGAAAGCG
TGGGGAGCAAACAGGATTAGATACCCTAGTAGTC
>Otu388
CCTACGGGAGGCAGCAGTGGGGAATTTTGCGCAATGGGGGAAACCCTGACGCAGCAACGCCGCGTGGAGGATGAAGTCCC
TTGGGACGTAAACTCCTTTCGACCAAGACGATAATGACGGTACTGGTGGAAGAAGCACCGGCTAACTCTGTGCCAGCAGC
CGCGGTAATACAGAGGGTGCGAGCGTTGTTCGGAATTATTGGGCGTAAAGGGCGCGTAGGCGGCGCCACAAGTCACTTGT
GAAAACTCTGGGCTCAACTCAGAGCCTGCAAGCGAAACTGTGGTGCTGGAGTATGGGAGAGGTGCGTGGAATTCCCGGTG
TAGCGGTGAAATGCGTAGATATCGGGAGGAACACCTGTGGCGAAAGCGGCGCACTGGACCATAACTGACGCTGAGGCGCG
AAAGCTAGGGGAGCAAACAGGATTAGATACCCTTGTAGTC
>Otu389
CCTACGGGAGGCAGCAGTGGGGAATATTGCACAATGGGCGCAAGCCTGATGCAGCGACGCCGCGTGAGGGATGACGGCCT
TCGGGTTGTAAACCTCTTTCAGCAGGGACGAAGCGTAAGTGACGGTACCTGCAGAAGAAGCGCCGGCCAACTACGTGCCA
GCAGCCGCGGTAAGACGTAGGGCGCGAGCGTTGTCCGGATTTATTGGGCGTAAAGAGCTCGTAGGCGGCTTGTTGCGTCG
GCTGTGAAAACCCACGGCTCAACCGTGGGCTTGCAGCCGATACGGGCAGGCTAGAGTTCGGTAGGGGAGACTGGAATTCC
TGGTGTAGCGGTGAAATGCGCAGATATCAGGAGGAACACCGGTGGCGAAGGCGGGTCTCTGGGCCGATACTGACGCTGAG
GAGCGAAAGCGTGGGGAGCGAACAGGATTAGATACCCCTGTAGTC
>Otu390
CCTACGGGGGGCTGCAGTAACGAATCTTCCGCAATGCACGAAAGTGTGACGGAGCGACGCCGCGTGTGGGACGAAGCCCT
TCGGGGTGTAAACCACTGTCAGAGGATAGAAAGTTCTGATCATCCTCAGAGGAAGGCACGGCTAACTCTGTGCCAGCAGC
CGCGGTAAGACAGAGGTGCCAAGCGTTAGGCGGAATCACTGGGCTTAAAGCGTGTGTAGGTGGACCTGTAAGTACCTTGT
GAAATCCCACGGCTTAACCGTGGAACTGCTCGGTATACTGCGGGTCTTGAGGTACCTAGGGGCGAGTGGAACAAATGGTG
GAGCGGTGAAATGCGTAGATATCATTTGGAACGCCAATGGTGAAAACAACTCGCTGGGGGTATCCTGACACTGAGACACG
AAAGCCAGGGGAGCAAACGGGATTAGATACCCTAGTAGTC
>Otu391
CCTACGGGAGGCAGCAGTGGGGAATATTGGACAATGGGGGCAACCCTGATCCAGCAATGCCGCGTGAGTGATGAAGGCCT
TAGGGTTGTAAAGCTCTTTCGGCGGGGACGATGATGACGGTACCCGCAGAAGAAGCCCCGGCTAACTTCGTGCCAGCAGC
CGCGGTAATACGAAGGGGGCGAGCGTTGTTCGGAATTACTGGGCGTAAAGGGCGCGCAGGCGGCTCTGAAAGTCAGATGT
GAAAGCCCCGGGCTTAACCTGGGAACTGCATTTGATACTCTGGAGCTTGAGTACGGGAGAGGATAGTGGAATTCCCAGTG
TAGAGGTGAAATTCGTAGATATTGGGAAGAACACCGGTGGCGAAGGCGGCTATCTGGACCGTAACTGACGCTGAGGCGCG
AAAGCGTGGGGAGCAAACAGGATTAGATACCCTAGTAGTC
>Otu392
CCTACGGGAGGCAGCAGTAGGGAATCTTGCGCAATGGGCGAAAGCCTGACGCAGCGACGCCGCGTGAGGGAAGAAGGCCT
TCGGGTTGTAAACCTCTTTCAGGAGGGACGAAGCCACTCGGGTTAATAGCCTAGAGGGTGACGGTACCTCCAGAAGAAGC
CCCGGCTAACTACGTGCCAGCAGCCGCGGTAATACGTAGGGGGCAAGCGTTGTCCGGATTTATTGGGCGTAAAGAGCGTG
TAGGCGGCCAAGCAGGTCCGCTGTGAAAACTCGAGGCTCAACCTCGAGAGGTCGGTGGAAACCGTTTGGCTAGAGTCCGG
AAGAGGAGAGTGGAATTCCCGGTGTAGCGGTGAAATGCGCAGATATCGGGAAGAACACCCGTGGCGAAGGCGGCTCTCTG
GGACGGTACTGACGCTGAGACGCGAAAGCGTGGGGAGCGAACAGGATTAGATACCCTAGTAGTC
>Otu393
CCTACGGGAGGCAGCAGTGGGGAATCTTGCACAATGGGCGAAAGCCTGATGCAGCAACGCCGCGTGGGGGATGAAGCTTC
TCGGAGTGTAAACCCCTTTCGACCCGGACGAATGCCCGCAAGGGCTTGACGGTACGGGTATAAGAAGCCCCGGCTAACTA
CGTGCCAGCAGCCGCGGTAAGACGTAGGGGGCCAGCGTTGCTCGGAATTACTGGGCGTAAAGGGTCCGTAGGCGGTGCGG
TAAGTTGGGAGTGAAATCTCTGGGCTTAACTCAGAGGCTGCTTCCAAAACTACCGTGCTAGAGTGCGAGAGAGGCAAGTG
GAATTGCGGGTGTAGCGGTGAAATGCGTAGATATCCGCAGGAACATCCGAGGCGAAAGCGGCTTGCTGGATCGCAACTGA
CGCTGAGGGACGAAAGCTAGGGGAGCAAACAGGATTAGATACCCTAGTAGTC
>Otu394
CCTACGGGAGGCAGCAGTGGGGAATATTGGACAATGGGCGCAAGCCTGATCCAGCAATGCCGCGTGGGTGAAGAAGGTCT
TCGGATCGTAAAGCCCTTTCGGCGGGGACGATGATGACGGTACCCGCAGAAGAAGCCCCGGCTAACTTCGTGCCAGCAGC
CGCGGTAATACGAAGGGGGCTAGCGTTACTCGGAATTACTGGGCGTAAAGGGCGCGTAGGCGGCGCACCAAGTTAGGCGT
GAAAGTCCTGGGCTCAACCTGGGAACTGCGCTTGATACTGGTGTGCTTGAGGATGGAAGAGGGTTGTGGAATTCCCAGTG
TAGAGGTGAAATTCGTAGATATTGGGAAGAACACCGGTGGCGAAGGCGGCAACCTGGTCCATTACTGACGCTGAGGCGCG
ACAGCGTGGGGAGCAAACAGGATTAGATACCCCAGTAGTC
>Otu395
CCTACGGGAGGCAGCAGTGGGGAATTTTCCGCAATGGGCGAAAGCCTGACGGAGCAATACCGCGTGAGGGAAGAAGGCCT
ATGGGTTGTAAACCTCTTTTTTCAGGGAGGAACAAAATGACGTGTACCTGAAGAATAAGCATCGGCTAACTCCGTGCCAG
CAGCCGCGGTAAGACGGAGGATGCAAGTGTTATCCGGAATTACTGGGCGTAAAGCGTCTGTAGGTGGTTTAATAAGTCAA
CTGTTAAATCTTGAGGCTTAACTTCAAAACAGCAGTCGAAACTATTAGACTAGAGTATAGTAGAGGTAAAGGGAATTTCC
AGTGGAGCGGTGAAATGCGTAGATATTGGAAAGAACACCGATGGCGAAAGCACTTTACTGGGCTATTACTAACACTCAGA
GACGAAAGCTAGGGTAGCAAATGGGATTAGATACCCCAGTAGTC
>Otu396
CCTACGGGAGGCAGCAGTGGGGAATATTGGACAATGGGCGAAAGCCTGATCCAGCCATGCCGCGTGAGTGATGAAGGCCT
TAGGGTTGTAAAGCTCTTTCAGTAGGGAAGATAATGACGGTACCTACAGAAGAAGCCCCGGCTAACTTCGTGCCAGCAGC
CGCGGTAATACGAAGGGGGCTAGCGTTGTTCGGATTTACTGGGCGTAAAGCGCACGTAGGCGGATCGTTAAGTCGGGGGT
GAAATCCTGGAGCTCAACTCCAGAACTGCCTTCGATACTGGCGATCTTGAGTCCGGAAGAGGTGAGTGGAACTCCTAGTG
TAGAGGTGGAATTCGTAGATATTAGGAAGAACACCAGTGGCGAAGGCGGCTCACTGGTCCGGTACTGACGCTGAGGTGCG
AAAGCGTGGGGAGCAAACAGGATTAGATACCCTGGTAGTC
>Otu397
CCTACGGGAGGCAGCAGTGGGGAATTTTCCGCAATGGGCGCAAGCCTGACGGAGCAATGCCGCGTGGAGGAAGAAGGCTC
ACGGGTCGTAAACTCCTTTTCTCAGAGAAGAAGACATGACGGTATCTGAGGAATAAGCATCGGCTAACTCTGTGCCAGCA
GCCGCGGTAAGACAGGGGATGCAAGCGTTATCCGGAATGATTGGGCGTAAAGCGTCTGTAGGTGGCTTTTTAAGTCTGCC
GTCAAATCCCAGGGCTCAACCCTGGCCAGGCGGTGGAGACTACTAAGCTGGAGTACGGTAGGGGCAGAGGGAATTTCCGG
TGGAGCGGTGAAATGCGTAGATATCGGAAAGAACACCAAGGGCGAAGGCACTCTGCTGGGCCGAAACTGACACTGAGAGA
CGAGAGCTAGGGGAGCAAATGGGATTAGATACCCCAGTAGTC
>Otu398
CCTACGGGTGGCAGCAGTGGGGAATATTGGACAATGGGCGAAAGCCTGATCCAGCAATGCCGCGTGAGTGATGAAGGCCT
TAGGGTTGTAAAGCTCTTTCGCACGCGACGATGATGACGGTAGCGTGAGAAGAAGCCCCGGCTAACTTCGTGCCAGCAGC
CGCGGTAATACGAAGGGGGCTAGCGTTGTTCGGAATTACTGGGCGTAAAGGGCGCGTAGGCGGCGTACCAAGTCAGGCGT
GAAAGCCCCGGGCTCAACCTGGGAATTGCGCTTGGGACTGGTATGCTTGAGTTCGGGAGAGGTGAGTGGAATTCCCAGTG
TAGAGGTGAAATTCGTAGATATTGGGAAGAACACCGGTGGCGAAGGCGGCTCACTGGACCGACACTGACGCTGAGGCGCG
AAAGCGTGGGGAGCAAACAGGATTAGATACCCTTGTAGTC
>Otu399
CCTACGGGAGGCAGGAGTGCGGTAGGGGAGACTGGAATTCCCGGTGTAACGGTGGAATGTGTAGATATCGGGAAGAACAC
CAATGGCGAAGGCAGGTCTCTGGGCTGTTACTGACGCTGAGGAGCGAAAGCGTGGGGAGTGAACAGGATTAGATACCCCT
GTAGTC
>Otu400
CCTACGGGAGGCAGCAGTGGGGAATATTGGACAATGGGCGCAAGCCTGATCCAGCAATGCCGCGTGGGTGAAGAAGGTCT
TCGGATTGTAAAGCCCTTTCGGCGGGGACGATGATGACGGTACCCGCAGAAGAAGCCCCGGCTAACTTCGTGCCAGCAGC
CGCGGTAATACGAAGGGGGCTAGCGTTGCTCGGAATGACTGGGCGTAAAGGGCGCGTAGGCGGTTCACGCAGTCAGGTGT
GAAATTCCTGGGCTTAACCTGGGGGCTGCACTTGATACGCGTGGGCTTGAGTGCGGAAGAGGGTCGTGGAATTCCCAGTG
TAGAGGTGAAATTCGTAGATATTGGGAAGAACACCGGTGGCGAAGGCGGCGACCTGGTCCGTGACTGACGCTGAGGCGCG
AAAGCGTGGGGAGCAAACAGGATTAGATACCCTTGTAGTC
>Otu401
CCTACGGGAGGCAGCAGTGAGGAATTTTCCGCAATGGGCGAAAGCCTGACGGAGCGACGCCGCGTGTGGGAAGAAGGCCT
TCGGGTCGTAAACCACTGTCGAAGGGGAAGATATTGACGGTACCCTTGGAGGAAGCCCCGGCTAACTACGTGCCAGCAGC
CGCGGTAAGACGTAGGGGGCAAGCGTTATTCGGAATTATTGGGCGTAAAGCGCTCGTAGGCGGGACAGGAAGTCCGTGAA
GAAAGACCTGGGCTCAACTCAGGGAACGGCACGGATACTCTTGTTCTTGAGGCAATCAGAGGTTGATGGAATTCCCGGTG
TAGCGGTGAAATGCGTAGATATCGGGAGGAACACCAGTGGCGAAGGCGATCAACTGGGGTTGTTCTGACGCTGAGGAGCG
AAAGCCAGGGGAGCAAACGGGATTAGATACCCTAGTAGTC
>Otu402
CCTACGGGAGGCAGCAGTAAGGAATATTGGTCAATGGGCGGAAGCCTGAACCAGCCATGCCGCGTGCAGGAAGACGGCCC
TACGGGTTGTAAACTGCTTTTGTACGGGAATAAACCCACCTACGTGTAGGTGGCTGAATGTACTGTAAGAATAAGGATCG
GCTAACTCCGTGCCAGCAGCCGCGGTAATACGGAGGATCCAAGCGTTATCCGGATTTATTGGGTTTAAAGGGTGCGTAGG
CGGTTTATTAAGTCAGGGGTGAAAGACGGCAGCTTAACTGTCGCAGTGCCTTTGATACTGATGAACTTGAATGTACTAGA
AGTAGGCGGAATGTGACAAGTAGCGGTGAAATGCATAGATATGTCACAGAACACCGATTGCGAAGGCAGCTTACTATGGT
ATTATTGACGCTGAGGCACGAAAGCGTGGGGATCAAACAGGATTAGATACCCTGGTAGTC
>Otu403
CCAGCAGCCGCGGTAATACGTAGGTGGCAAGCGTTGTCCGGATTTATTGGGCGTAAAGCGAGCGCAGGCGGTTCCTTAAG
TCTGATGTGAAAGCCCCCGGCTCAACCGGGGAGGGTCATTGGAAACTGGGGAACTTGAGTGCAGAAGAGGAGAGTGGAAT
TCCATGTGTAGCGGTGAAATGCGTAGATATATGGAGGAACACCAGTGGCGAAGGCGACTCTCTGGTCTGTAACTGACGCT
GAGGCTCGAAAGCGTGGGTAGCAAACAGGATTAGATACCCTTGTAGTC
>Otu404
CCTACGGGAGGCTGCAGTGAGGAATATTGGTCAATGGGCGAGAGCCTGAACCAGCCAAGTCGCGTGAAGGATGACTGTCT
TATGGATTGTAAACTTCTTTTATACGGGAATAACAAGAGCCACGAGTGGCTCCCTGCATGTACCGTATGAATAAGCATCG
GCTAACTCCGTGCCAGCAGCCGCGGTAATACGGAGGATGCGAGCGTTATCCGGATTTATTGGGTTTAAAGGGTGCGTAGG
CGGCCTGTTAAGTCAGCGGTGAAATCTAGGAGCTTAACTCCTAAATTGCCATTGATACTGGCGGGCTTGAGTGTAGATGA
GGTAGGCGGAATGCGTGGTGTAGCGGTGGAATGCATAGATATCACGCAGAACTCCGATTGCGAAGGCAGCTTACTAAGGT
ACAACTGACGCTGAAGCACGAAAGCGTGGGTATCAAACAGGATTAGATACCCCAGTAGTC
>Otu405
CCTACGGGCCGCAACTGACGCTGATACACGAAAGCGTGGGTAGCAAACAGGATTAGATACCCGAGTAGTC
>Otu406
CCTACGGGAGGCAGCAGTGGGGAATTTTGGACAATGGGGGCAACCCTGATCCAGCAATGCCGCGTGTGTGAAGAAGGCCT
TCGGGTTGTAAAGCACTTTTGTCCGGAAAGAAAACGCTTTCCCTAATATGGAGAGCGGATGACGGTACCGGAAGAATAAG
CACCGGCTAACTACGTGCCAGCAGCCGCGGTAATACGTAGGGTGCAAGCGTTAATCGGAATTACTGGGCGTAAAGCGTGC
GCAGGCGGTTCGCTAAGACCGATGTGAAATCCCCGGGCTTAACCTGGGAACTGCATTGGTGACTGGCGGGCTAGAGTATG
GCAGAGGGGGGTAGAATTCCACGTGTAGCAGTGAAATGCGTAGAGATGTGGAGGAATACCGATGGCGAAGGCAGCCCCCT
GGGCCAATACTGACGCTCATGCACGAAAGCGTGGGGAGCAAACAGGATTAGATACCCGGGTAGTC
>Otu407
CCTACGGGAGGCAGCAGTGGGGAATATTGGACAATGGGCGCAAGCCTGATCCAGCCATGCCGCGTGAGTGATGACGGCCT
TAGGGTTGTAAAGCTCTTTCGCACGCGACGATAATGACGGTAGCGTGAGAAGAAGCCCCGGCTAACTTCGTGCCAGCAGC
CGCGGTAATACGAAGGGGGCTAGCGTTGTTCGGATTTACTGGGCGTAAAGGGCGCGTAGGCGGATTGTTAAGTCAGGGGT
GAAATGCCGGGGCTCAACCTCGGAACTGCCTTTGATACTGGCGATCTTGAGTCCGGGAGAGGTGGGTGGAACTGCGAGTG
TAGAGGTGAAATTCGTAGATATTCGCAAGAACACCGGTGGCGAAGGCGGCCCACTGGCCCGGAACTGACGCTGAGGCGCG
ACAGCGTGGGGAGCAAACAGGATTAGATACCCTTGTAGTC
>Otu408
CCTACGGGAGGCTGCAGCAGAGGCTATTTGTTTGCTCATTTTTACTGTAGCTATAGTTTTGATAGCAGCTAGTTTGTGAC
ATACAAAGTCTGAAACCCAGTCCTTTATCCCTGCTCATACTTTTGGGAACTGACTCGTTTTTAGGACATATCTTAACAAA
TCAATAAGCTCCAGGGACAGAAACCATGTCTTTTTTTCTTAGCCTAAATTTGCAGTGATCCAATTTCCAGAAGCAATAAC
CAAAACTTTATTTTCCTGCATCTGTTTGTATAATCAGTTGTCTAAAAGTATAACAAGTAACCGTTTTTAATTAAACAGTT
AACATAGTCTTATTTACAAGTAAACATGAAAGGCTGTAATAGTCTAATTTTTTCCAATACAATCAGACTAATACAGATTA
GATACCCCAGTAGTC
>Otu409
CCTACGGGAGGCAGCAGTGGGGAATATTGGACAATGGGCGCAAGCCTGATCCAGCCATGCCGCGTGAGTGATGAAGGCCT
TAGGGTTGTAAAGCTCTTTTGTCCGGGACGATAATGACGGTACCGGAAGAATAAGCCCCGGCTAACTTCGTGCCAGCAGC
CGCGGTAATACGAAGGGGGCTAGCGTTGCTCGGAATCACTGGGCGTAAAGGGCGCGTAGGCGGTCTTTTAAGTCGGGGGT
GAAAGCCTGTGGCTCAACCACAGAATTGCCTTCGATACTGGAAGACTTGAGTTCGGAAGAGGTTGGTGGAACTGCGAGTG
TAGAGGTGAAATTCGTAGATATTCGCAAGAACACCGGTGGCGAAGGCGGCCAACTGGTCCGACACTGACGCTGAGGCGCG
AAAGCGTGGGGAGCAAACAGGATTAGATACCCGAGTAGTC
>Otu410
CCTACGGGAGGCAGCAGTGAGGAATTTTCCGCAATGGAGGCAACTCTGACGGAGCAACGCCGCGTGCAGGAGGAAGGTCT
TCGGATTGTAAACTGCTTTTCCCAGGGAAGAGGAAGGACGGTACCTGGGGAATAAGCCCCGGCTAACTACGTGCCAGCAG
CCGCGGTAAGACGTAGGGGGCGAGCGTTCTCCGGAATTACTGGGCGTAAAGCGCACGCAGGCGGTCTGTTAAGTTCAGGG
TGACAGTCACCAGCTTAACTGGTGAAGTACTTTGAAAACTGGCAGACTTGAGAGCGAGAGAGGGACCTGGAACTCCGGGT
GGAGCAGTGAAATGCGTAGAGATCCGGAAGAACACCAAAGGCGAAGGCAGGGTTCTGGCTCGTTTCTGACGCTAAGGTGC
GAAAGCCAGGGGAGCGAACGGGATTAGATACCCTTGTAGTC
>Otu411
CCTACGGGAGGCAGCAGTGGGGAATATTGGACAATGGGCGCAAGCCTGATCCAGCCATGCCGCGTGAGTGATGACGGCCT
TAGGGTTGTAAAGCTCTTTTATCCGGGACGATAATGACGGTACCGGATGAATAAGCCCCGGCTAACTTCGTGCCAGCAGC
CGCGGTAATACGAAGGGGGCTAGCGTTGCTCGGAATCACTGGGCGTAAAGGGCGCGTAGGCGGCTGATCAAGTCGGGGGT
GAAAGCCCGTGGCTCAACCACGGAATGGCCTTCGATACTGGTTGGCTTGAGACCGGAAGAGGACAGCGGAACTGCGAGTG
TAGAGGTGAAATTCGTAGATATTCGCAAGAACACCAGTGGCGAAGGCGGCTGTCTGGTCCGGTTCTGACGCTGAGGCGCG
AAAGCGTGGGGAGCAAACAGGATTAGATACCCCAGTAGTC
>Otu412
CCTACGGGGGGCAGCAGTCGCGAAAACTTTGCAATAAGCGAAAGCTTGACAGGGCTATCCCGAGTGCCATCCGCTGAGGA
AGGCTTTTACCCAGTCTAGAACGCTGGGGGAATAAGGAGAGGGCAAGTCTGGTGTCAGCCGCCGCGGTAATACCAGCTCT
CCGAGTGGTGTGGATGTTTATTGGGCCTAAAGCATCCGTAGCTGGCTAGGTTAGTCCCCTGTTAAATCCACCGAATTAAT
CGTTGGATTGCGGGGGATACTGCTTGGCTAGGGAACGAGAGAGGCAGACGGTATTTTCGGGGTAGGGGTGAAATCCTATA
ATCCCGGGAAGACCACCAGTGGCGAAGGCTGTCTGCTAGAACGCGTCCGACGGTGAGGGATGAAAGCTGGGGGAGCGAAC
CGGATTAGATACCCTAGTAGTC
>Otu413
CCTACGGGAGGCAGCAGTGGGGAATTTTTCGCAATGGGGGCAACCCTGACGAAGCAACGCCGCGTGGGTGATGAAGTCTC
TTGGGACGTAAAACCCTTTCGACGGGGAAGAAACCGCAAGGTTGACGGTACCCGTAGAAGAAGCCCCGGCTAACTCCGTG
CCAGCAGCCGCGGTAATACGGGGGGGGCAAGCGTTGTTCGGAATTACTGGGCGTAAAGGGTGCGTAGGCGGTTCGTTAAG
TTAGATGTGAAAACTCTGGGCTCAACCCAGAGCCTGCATCTAAAACTGGCGGGCTAGAGTTCTGGAGGGGGTAGCGGAAT
TCCTGGTGTAGCGGTGAAATGCGTAGATATCAGGAGGAACACCGGTGGCGAAGGCGGCTACCTGGACAGAAACTGACGCT
GAGGCACGAAAGCTAGGGGAGCAAACAGGATTAGATACCCTTGTAGTC
>Otu414
CCTACGGGAGGCAGCAGTAGGGAATCTTGCGCAATGGGCGAAAGCCTGACGCAGCGACGCCGCGTGCGGGATGAAGGCCT
TCGGGTTGTAAACCGCTTTCAGCAGGGACGAAATTGACGGTACCTGCAGAAGAAGCCCCGGCCAACTACGTGCCAGCAGC
CGCGGTAATACGTAGGGGGCAAGCGTTGTCCGGATTTATTGGGCGTAAAGAGCTCGTAGGCGGTTCGGTAAGTCGGATGT
GAAATCTCCACGCTCAACGTGGAGGGGCCATTCGATACTGCCGTGACTTGAGTCCGGTAGGGGAGTGTGGAATTCCCGGT
GTAGCGGTGAAATGCGCAGAGATCGGGAGGAACACCCGTAGCGAAGGCGGCACTCTGGGCCGGTACTGACGCTGAGGAGC
GAAAGCGTGGGGAGCGAACAGGATTAGATACCCTAGTAGTC
>Otu415
CCTACGGGAGGCAGCAGTGGGGAATCTTGCGCAATGCGCGAAAGCGTGACGCAGCAACGCCGCGTGGGGGAAGACGGCCT
TCGGGTTGTAAACCCCTTTCAGGAGGGACGAAGGTTCACCGGTGAATAGCCGTGTGGATTGACGGTACCTCCACAAGAAG
CTCCGGCTAACTACGTGCCAGCAGCCGCGGTAATACGTAGGGAGCAAGCGTTGTCCGGAATCATTGGGCGTAAAGCGCGC
GTAGGTGGCCATGTAAGTCCGCTGTGAAAGTCGAAGGCTCAACCTTCGAAAGCCGGTGGATACTGCATGGCTAGAGTACG
GAAGAGGCGAGTGGAATTCCTGGTGTAGCGGTGGAATGCGCAGATATCAGGAGGAACACCAATAGCGAAGGCAGCTCGCT
GGGACGTTACTGACACTGAGGCGCGAAAGCGTGGGGAGCGAACAGGATTAGATACCCCGGTAGTC
>Otu416
CCTACGGGTGGCAGCGTTATCCGGAATTATTGGGCGTAAAGCGCGCGTAGGCGGTTTTTTAAGTCTGATGTGAAAGCCCA
CGGCTCAACCGTGGAGGGTCATTGGAAACTGGAAAACTTGAGTGCAGAAGAGGAAAGTGGAATTCCATGTGTAGCGGTGA
AATGCGCAGAGATATGGAGGAACACCAGTGGCGAAGGCGACTTTCTGGTCTGTAACTGACGCTGATGTGCGAAAGCGTGG
GGATCAAACAGGATTAGATACCCCTGTAGTC
>Otu417
CCTACGGGAGGCAGCAGTGGGGAATATTGGACAATGGGCGCAAGCCTGATCCAGCCATGCCGCGTGAGTGATGACGGCCT
TAGGGTTGTAAAGCTCTTTTAACAGGGACGATAATGACGGTACCTGTAGAATAAGCCCCGGCTAACTTCGTGCCAGCAGC
CGCGGTAATACGAAGGGGGCTAGCGTTGTTCGGAATCACTGGGCGTAAAGCGCACGTAGGCGGATTGTTAAGTCGGGGGT
GAAATCCTGAGGCTCAACCTCAGAACTGCCTTCGATACTGGCGATCTTGAGTTCGGAAGAGGTTGGTGGAACAGCTAGTG
TAGAGGTGAAATTCGTAGATATTAGCTAGAACACCAGTGGCGAAGGCGGCCAACTGGTCCGATACTGACGCTGAGGTGCG
AAAGCGTGGGGAGCAAACAGGATTAGATACCCTAGTAGTC
>Otu418
CCTACGGGGGGCAGCAGTGAGGAATTTTCCGCAATGGTCGCAAGACTGACGGAGCAACGCCGCGTGCAGGAGGACGCTTT
TCGGAGTGTAAACTGCTTTTCTGTGGGACGAGGATGGACGGTACCACAGGAAGAAGCCCCGGCTAACTACGTGCCAGCAG
CCGCGGTAATACGTAGGGGGCGAGCGTTGTCCGGAGTTACTGGGCGTAAAGGGCACGCAGGCGGTGCGGCGCGTTTCGCG
TGACAGCGGAGGGCTTACCTCTCCGAGGATGCGAAAGACGGCGGCACTTGAGGGCCAGAGAGGGACACGGAATTCCGGGT
GGAGTGGTGAAATGCGTAGAGATCCGGAGGAACACCGAAGGCGAAGGCAGTGTCCTGGCTGGTGACTGACGCTGAGGTGC
GAAAGCTAGGGGAGCGAACGGGATTAGATACCCTGGTAGTC
>Otu419
CCTACGGGAGGCAGCAGTGGGGAATCTTGCACAATGGGCGAAAGCCTGATGCAGCGACGCCGCGTGGGGGATGAAGCATT
TCGGTGTGTAAACCCCTTTCGACTGGGAAGAATACCTCGCAAGAGGGGTGACGGTACCAGTAGAAGAAGCCCCGGCTAAC
TACGTGCCAGCAGCCGCGGTAAGACGTAGGGGGCCAGCGTTGTTCGGAATTACTGGGTGTAAAGGGTTCGTAGGCGGTGC
GGCAAGTTGGGAGTGAAATCTCTGGGCTTAACCCAGAGGCTGCTTCCAAAACTGCTGTGCTCGAGTGTGAGAGAGGCTCG
TGGAATTGCAGGTGTAGCGGTGAAATGCGTAGATATCTGCAGGAACACCCGTGGCGAAAGCGGCGAGCTGGATCACTACT
GACGCTGAGGAACGAAAGCTAGGGGAGCAAACAGGATTAGATACCCCGGTAGTC
>Otu420
CCTACGGGTGGCTGCAGACGCTGAGGCCCGAAAGCTAGGGGAGCAAACCGGATTAGATACCCTTGTAGTC
>Otu421
CCTACGGGAGGCAGCAGTGGGGAATATTGGACAATGGGGGCAACCCTGATCCAGCAATGCCGCGTGAGTGATGAAGGCCT
TCGGGTTGTAAAGCTCTTTCGCCCACGACGATGGTGACGGTAGTGGGAGAAGAAGCCCCGGCTAACTTCGTGCCAGCAGC
CGCGGTAATACGAAGGGGGCTAGCGTTGTTCGGAGTTACTGGGCGTAAAGGGCGCGTAGGCGGCGCCTCAAGTCGGGTGT
GAAAGCCCACGGCTCAACCGTGGAATTGCACTCGAGACTGAGGGGCTTGAGGACGGGAGAGGATGGTGGAATTCCCAGTG
TAGAGGTGAAATTCGTAGATATTGGGAAGAACACCGGTGGCGAAGGCGGCCATCTGGACCGTTTCTGACGCTGAGGCGCG
AAAGCGTGGGGAGCAAACAGGATTAGATACCCTAGTAGTC
>Otu422
CCTACGGGAGGCAGCAGTGGGGAATTTTCCGCAATGGGCGAAAGCCTGACGGAGCAATACCGCGTGAGGGAGGAAGGCTC
TTGGGTTGTAAACCTCTTTTCTCAGGGAAGAATGATGACGGTACCTGAGGAATCAGCATCGGCTAACTCCGTGCCAGCAG
CCGCGGTAATACGGAGGATGCAAGCGTTATCCGGAATGATTGGGCGTAAAGCGTCCGTAGGTGGCGATTCAAGTCTGCTG
TCAAAGAGCGGGGCTTAACTCCGCGCAGGCAGTGGAAACTGAGTTGCTAGAGTATGGTAGGGGTAGAGGGAATTCCCAGT
GTAGCGGTGAAATGCGTAGAGATTGGGAAGAACACCGGTGGCGAAAGCGCTCTGCTGGACCAAAACTGACACTGATGGAC
GAAAGCTAGGGGAGCGAATGGGATTAGATACCCCAGTAGTC
>Otu423
CCTACGGGAGGCAGCAGTAGGGAATCTTCCGCAATGGGCGCAAGCCTGACGGAGCAACGCCGCGTGAGCGAAGAAGGCCT
TCGGGTTGTAAAGCTCTGTTGCTCGGGGAGAGCGACAAGGAGAGTGGAAAGCTCCTTGTGAGACGGTACCGAGTGAGGAA
GCCCCGGCTAACTACGTGCCAGCAGCCGCGGTAATACGTAGGGGGCAAGCGTTGTCCGGAATCACTGGGCGTAAAGCGTG
CGTAGGCGGTTGTGTAAGTCTGAAGTGAAAGTCCAAGGCTCAACCTTGGGATTGCTTTGGAAACTGCATAACTTGAGTGC
TGGAGAGGCAAGGGGAATTCCACGTGTAGCGGTGAAATGCGTAGATATGTGGAGGAATACCAGTGGCGAAGGCGCCTTGC
TGGACAGTGACTGACGCTGAGGCACGAAAGCGTGGGGAGCAAACAGGATTAGATACCCCAGTAGTC
>Otu424
CCTACGGGCGGCAGCAGCCGCGGTAATACGGAGGGGGTTAGCGTTGTTCGGAATTACTGGGCGTAAAGCGTACGTAGGCG
GATTAGTAAGTATGGGGTGAAATCCCAGGGCTCAACCCTGGAACTGCCTCATAAACTGCTAGTCTTGAGTTCGAGAGAGG
TGAGTGGAATTCAAAGTGTAGAGGTGAAATTCGTAGATATTTGGAGGAACACCAGTGGCGAAGGCGGCTCACTGGCTCGA
TACTGACGCTGAGGTACGAAAGTGTGGGGAGCAAACAGGATTAGATACCCTAGTAGTC
>Otu425
CCTACGGGAGGCAGCAGTTAGGAATTTTCCGCAATGGGCGAAAGCCTGACGGAGCAACGCCGCGTGGGTGATGAAGACCT
TCGGGTTGTAAAGCCCTGTCGGAGGGGAAGAACCAATGACGGTACCCTCCAAGAAAGCCCCGGCTAACTACGTGCCAGCA
GCCGCGGTAATACGTAGGGGGCGAGCGTTATCCGGATTTACTGGGCGTAAAGCGCGTTAAGGCGGCCGGCAAAGTTGGTT
GTGAAATTTCAGGGCTCAACCCTGAAACTGCGTCCAATACTCGTCGGCTTGAGTGCGAGAGAGGAAGGTGGAATTCCCGG
TGTAGTAGTGAAATGCGTAGATATCGGGAGGAACACCAGTGGCGAAGGCGGCCTTCTGGCTCGCAACTGACGCTGTAGCG
CGAAAGCGTGGGGAGCGAACGGGATTAGATACCCCTGTAGTC
>Otu426
CCTACGGGAGGCAGCAGTGGGGAATATTGGACAATGGGGGCAACCCTGATCCAGCGACGCCGCGTGTGTGAAGAAGGCCT
GCGGGTTGTAAAGCACTTTTAGTGGGGATGAAATGTGCAGGGTTAATACCTCTGCATTTTGACCTAACCCACAGAAAAAG
CACCGGCTAACTCTGTGCCAGCAGCCGCGGTAATACAGAGGGTGCAAGCGTTAATCGGAATTACTGGGCGTAAAGCGTGC
GCAGATGGTTGCGTAAGTCAGATGTGAAAGCCCCGGGCTCAACCTGGGAATTGCATTTGAGACTGCGTAGCTAGGGTGCG
GAAGAGGGAAGCGGAATTTCCGGTGTAGCGGTGAAATGCGTAGATATCGGAAGGAACACCAGTGGCGAAAGCGGCTTCCT
GGTCCAGCACCGACATTCAGGCACGAAAGCGTGGGGAGCAAACAGGATTAGATACCCTAGTAGTC
>Otu427
CCTACGGGAGGCAGCAGTGGGGAATATTGCACAATGGGCGCAAGCCTGATGCAGCGACGCCGCGTGAGGGATGACGGCCT
TCGGGTTGTAAACCTCTTTCAGCAGGGAAGAAGCTTTCGGGTGACGGTACCTGCAGAAGAAGCACCGGCTAACTACGTGC
CAGCAGCCGCGGTAATACGTAGGGTGCAAGCGTTGTCCGGAATTATTGGGCGTAAAGAGCTCGTAGGCGGCCTGTCGCGT
CGATTGTGAAAGCCCGGGGCTTAACCCCGGGTTTGCAGTCGATACGGGCAGGCTAGAGTTCGGTAGGGGAGATCGGAATT
CCTGGTGTAGCGGTGAAATGCGCAGATATCAGGAGGAACACCGGTGGCGAAGGCGGATCTCTGGGCCGATACTGACGCTG
AGGAGCGAAAGCGTGGGGAGCGAACAGGATTAGATACCCCAGTAGTC
>Otu428
CCTACGGGAGGCAGCAGCGAGGAATATTGCACAATGGGCGCAAGCCTGATGCAGTAACGCCGCGTGCGGGATGAAGGCCT
TCGGGTCGTAAACCGCTTTTCGGAGGGACGAGCAAGGACGGTACCTCTGGAATCAGTCTCGGCTAACTACGTGCCAGCAG
CCGCGGTAAAACGTAGGAGGCGAGCGTTATCCGGATTCACTGGGCGTAAAGCGCAGGTAGGTGGTTCGTTAAGTCGGTTG
TGAAAGCCCCTGGCTCAACTGGGGGAGGTCAGCCGAAACTGGCGGACTGGAGGTTCCGAGAGGAGAGCGGAATTCCCGGT
GTAGCGGTGGAATGCGTAGAGATCGGGAGGAACACCAGTGGCGAAAGCGGCTCTCTGGCGGAACACTGACACTGAACTGC
GAAAGCGTGGGGAGCAAACGGGATTAGATACCCCAGTAGTC
>Otu429
CCTACGGGAGGCAGCAGTAAGGAATATTGGTCAATGGACGCAAGTCTGAACCAGCCATGCCGCGTGGAGGATGAAGGCCC
TCTGGGTTGTAAACTTCTTTTATCTGGGAAGAAACCGGACTTTTCTAAGGCCGTTGACGGTACCAGATGAATAAGCACCG
GCTAACTCCGTGCCAGCAGCCGCGGTAATACGGAGGGTGCAAGCGTTATCCGGATTCACTGGGTTTAAAGGGTGCGTAGG
TGGGCAGGTAAGTCAGTGGTGAAATCTCCGGGCTTAACCCGGAAACTGCCGTTGATACTATCTGTCTTGAATGTAGTGGA
GGTGAGCGGAATATGTCATGTAGCGGTGAAATGCTTAGATATGACATAGAACATCTATTGCGAAGGCAGCTCGCTACACT
ATGATTGACACTGAGGCACGAAAGCGTGGGGATCAAACAGGATTAGATACCCTGGTAGTC
>Otu430
CCTACGGGAGGCTGCAGTGGGGAATATTGGACAATGGGGGAAACCCTGATCCAGCGACGCCGCGTGAGTGAAGAAGTATT
TCGGTATGTAAAGCTCTATCAGCAGGGAAGAAAATGACGGTACCTGACTAAGAAGCCCCGGCTAACTACGTGCCAGCAGC
CGCGGTAATACGTAGGGGGCAAGCGTTATCCGGATTTACTGGGTGTAAAGGGAGCGCAGACGGCGAAGCAAGTCTGAAGT
GAAATGCATGGGCTCAACCCATGAATTGCTTTGGAAACTGTTTGGCTTGAGTGTCGGAGGGGTAAGCGGAATTCCTAGTG
TAGCGGTGAAATGCGTAGATATTAGGAGGAACACCGGAGGCGAAGGCGGCTTACTGGACGACAACTGACGTTGAGGCTCG
AAGGCGTGGGGAGCAAACAGGATTAGATACCCCAGTAGTC
>Otu431
CCTACGGGAGGCAGCAGTGGGGGATATTGCACAATGGAGGAAACTCTGATGCAGCGACGCCGCGTGAGTGAAGAAGTATT
TCGGTATGTAAAGCTCTATCAGCAGGGAAGATGATGACGGTACCTGACTAAGAAGCCCCGGCTAACTACGTGCCAGCAGC
CGCGGTAATACGTAGGGGGCAAGCGTTATCCGGATTTACTGGGTGTAAAGGGAGCGCAGGCGGTTTGGCAAGTTGAGAGT
GGAAGCAGGGGGCTCAACCCCCTGACTGCTCCCAAAACTGTTAAACTTGAGTATGGGAGAGGCAGGCGGAATTCCTAGTG
TAGCGGTGAAATGCTTAGATATTAGGAAGAACACCGGTGGCGAAGGCGGCCTGCTGGACCAAAACTGACGCTGAGGCTCG
AAAGCGTGGGTAGCAAACAGGATTAGATACCCCAGTAGTC
>Otu432
CCTACGGGAGGCAGCAGTGGGGAATATTGGACAATGGGGGCAACCCTGATCCAGCAATGCCGCGTGTGTGAAGAAGGCCT
TCGGGTTGTAAAGCACTTTTATCAGGAACGAAACACGCAGTTTTAATACAGCTGCGGACTGACGGTACCTGAGGAATAAG
CACCGGCTAACTTCGTGCCAGCAGCCGCGGTAATACGAAGGGTGCAAGCGTTACTCGGAATTACTGGGCGTAAAGGGTGC
GTAGGTGGTCGTTTAAGTCCGTTGTGAAATCCCTGGGCTCAACCTGGGAATGGCAGTGGATACTGGACGGCTAGAATGCG
GTAGAGGGTAGTGGAATTCCCGGTGTAGCAGTGAAATGCGTAGAGATCGGGAGGAACACCAGTGGCGAAGGCGGCTACCT
GGACCAGCATTGACACTCAAGCACGAAAGCGTGGGGAGCAAACAGGATTAGATACCCGAGTAGTC
>Otu433
CCTACGGGGGGCTGCAGTAATGAATCTTCCGCAATGCACGAAAGTGTGACGGAGCGACACCGAGTGAAGGATGAAGTTCT
TCGGAATGTAAACTTCTAAAACCTGTTAGAAAGTTCTGATCGACAGGCTATAAGTGGCGACTAACTCTGTGCCAGCAGTC
GCGGTAATACAGAGGCCACGAGCGTTAGGCGGAATCACTGGGCTTAAAGCGTGTGTAGGTGGATGACTAAGTACCTTGTG
AAATCCCACGGCTCAACCGTGGAACTGCTTGGTATACTGGTTGTCTTGAGGCACTCAGGGGCGAGCGGAACAGATGGTGG
AGCGGTGAAATGCGTAGATATCATCTGGAACGCCAATGGTGAAGACAGCTCGCTGGGGGTGTACTGACACTGAGACACGA
AAGCCAGGGGAGCAAACGGGATTAGATACCCGAGTAGTC
>Otu434
CCTACGGGAGGCAGCAGTGGGGAATTTTGGACAATGGGGGAAACCCTGATCCAGCCATGCCGCGTGTATGAAGAAGGCCT
TAGGGTTGTAAAGTACTTTTGTTAGGGAAGAAAAGCTAGTTTTTAATAAAAATTAGTGATGACGGTACCTAAAGAATAAG
CACCGGCTAACTACGTGCCAGCAGCCGCGGTAATACGTAGGGTGCAAGCGTTAATCGGAATTATTGGGCGTAAAGCGAGT
GCAGACGGTTACTTAAGCCAGATGTGAAATCCCCAAGCTTAACTTGGGACGTGCATTTGGAACTGGGTAACTAGAGTGTG
TCAGAGGGAGGTAGAATTCCACATGTAGCGGTGGAATGCGTAGAGATGTGGAGGAATACCGATGGCGAAGGCAGCCTCCT
GGGATAACACTGACGTTGAGGCTCGAAAGCGTGGGGAGCAAACAGGATTAGATACCCCTGTAGTC
>Otu435
CCTACGGGAGGCAGCAGTTGGGAATCTTGGGCAATGGGCGCAAGCCTGACCCAGCGACGCCGCGTGGGGGATGAAGGCCT
TCGGGTTGTAAACCCCTGTCAGGAGGGACGAAGCCGCAAGGTGACGGTACCTCCAGAGGAAGCCCCGGCTAACTACGTGC
CAGCAGCCGCGGTAAGACGTAGGGGGCGAGCGTTGTCCGGAATTACTGGGCGTAAAGCGCGTGCAGGCGGCCTGGTAAGT
CCCGTGTAAAAGCCTACGGCTCAACTGTAGGAGGCCGCGGGATACTGTCGGGCTAGAGGGCAGGAGAGGGAAGTGGAATT
CCCGGTGTAGCGGTGAAATGCGTAGATATCGGGAGGAACGCCAGTGGCGAAGGCGGCTTCCTGGCCTGTCCCTGACGCTG
AGACGCGAAAGCTGGGGGAGCGAACGGGATTAGATACCCCTGTAGTC
>Otu436
CCTACGGGGGGCTGCAGTAACGAATCTTCCGCAATGCACGCAAGTGTGACGGAGCGACGCCGCGTGTGGGACGAAGTCCT
TCGGGATGTAAACCACTGTCAAGAGGAAGAAAGATCTGATCTACTCTAAAGGAAGGGGCGACTAACTCTGTGCCAGCAGT
CGCGGTAATACAGAGGCCCCAAGCGTTAGGCGGAATCACTGGGCTTAAAGCGTGTGTAGGCGGGTGAGTAAGTACCTTGT
GAAATCCCACGGCTTAACTGTGGAACGGCTTGGTATACTGCTTATCTTGAGTCATCTAGGGGCAGCCGGAACAGATGGTG
GAGCGGTGAAATGCGTAGATATCATCTGGAACGCCAATGGTGCAGACAGGCTGCTGGGGATGAACTGACGCTGAGGCACG
AAAGCCAGGGGAGCGAACGGGATTAGATACCCCAGTAGTC
>Otu437
CCTACGGGAGGCAGCAGTGGGGAATATTGGACAATGGGCGCAAGCCTGATCCAGCCATGCCGCGTGAGTGATGACGGCCT
TAGGGTTGTAAAGCTCTTTCGCACGCGACGATAATGACGGTAGCGTGAGAAGAAGCCCCGGCTAACTTCGTGCCAGCAGC
CGCGGTAATACGAAGGGGGCTAGCGTTGTTCGGAATCACTGGGCGTAAAGGGTGCGTAGGCGGATTCTTAAGTCAGGGGT
GAAATCCCGAGGCTCAACCTCGGAACTGCCTTTGATACTGGGGATCTTGAGTCCGGAAGAGGTGAGTGGAACTGCGAGTG
TAGAGGTGAAATTCGTAGATATTCGCAAGAACACCGGTGGCGAAGGCGGCTCACTGGTCCGGAACTGACGCTGAGGCACG
ACAGCGTGGGGAGCAAACAGGATTAGATACCCGAGTAGTC
>Otu438
CCAGCAGCCGCGGTAATACGTAGGTGGCAAGCGTTGTCCGGAATTATTGGGCGTAAAGCGCGCGCAGGTGGTTTAATAAG
TCTGATGTGAAAGCCCACGGCTCAACCGTGGAGGGTCATTGGAAACTGTTAAACTTGAGTGCAGGAGAGAAAAGTGGAAT
TCCTAGTGTAGCGGTGAAATGCGTAGAGATTAGGAGGAACACCAGTGGCGAAGGCGGCTTTTTGGCCTGTAACTGACACT
GAGGCGCGAAAGCGTGGGGAGCAAACAGGATTAGATACCCCAGTAGTC
>Otu439
CCTACGGGAGGCAGCAGTGGGGAATTTTGCGCAATGGGGGAAACCCTGACGCAGCAACGCCGCGTGGAGGATGAAGTCTC
TTGGGACGTAAACTCCTTTCGATTGGGAAGATTATGACGGTACCAATAGAAGAAGCCCCGGCTAACTTCGTGCCAGCAGC
CGCGGTAATACGAGGGGGGCAAGCGTTGTTCGGAATTATTGGGCGTAAAGGGTGCGTAGGCGGTTTGGTAAGTCTTGTGT
GAAATCTTCGGGCTCAACTCGAAGTCTGCACGAGAAACTGCCGGGCTTGAGTGTGGGAGAGGTGAGTGGAATTTCCGGTG
TAGCGGTGAAATGCGTAGATATCGGAAGGAACACCTGTGGCGAAAGCGGCTCACTGGACCATAACTGACGCTGATGCACG
AAAGCTAGGGGAGCAAACAGGATTAGATACCCCAGTAGTC
>Otu440
CCTACGGGAGGCAGCAGTGGGGAATTTTGCGCAATGGGGGAAACCCTGACGCAGCAACGCCGCGTGGAGGATGAAGTCCT
TTGGGACGTAAACTCCTTTCGACCGGGACGATAATGACGGTACCGGTGGAAGAAGCCCCGGCTAACTTCGTGCCAGCAGC
CGCGGTAATACGAGGGGGGCGAGCGTTGTTCGGAATTATTGGGCGTAAAGGGCGCGTAGGCGGTGCGGTAAGTCACCTGT
GAAACCTCTAGGCTTAACCTAGAGCCTGCAGGCGAAACTGCCGTGCTAGAGTGTGGGAGAGGTGCGTGGAATTCCCGGTG
TAGCGGTGAAATGCGTAGATATCGGGAGGAACACCTGTGGCGAAAGCGGCGCACTGGACCACAACTGACGCTGATGCGCG
AAAGCTAGGGGAGCAAACAGGATTAGATACCCGAGTAGTC
>Otu441
CCTACGGGAGGCAGCAGTGGGGAATTTTACGCAATGGGCGAAAGCCTGACGTAGCGACACCGCGTGAGCGAAGAAGCCCT
TTGGGGTGTAAAGCTCTGTCAGCTGGAACGAAATCAATGACGGTACCAGCAGAGGAAGCATCGGCTAACTACGTGCCAGC
AGCCGCGGTAAGACGTAGGATGCAAGCGTTGTCCGGATTTATTGGGCGTAAAGAGTTCGTAGGCGGTTTGTTAAGTTCGG
TGTTAAAGATCGGGGCCCAACCCTGGGAGTGCATTGAATACTGGCAGACTGGAGTGCGGTAGAGGTAAGTGGAATTCCTG
GTGTAGCGGTGAAATGCGTAGATATCAGGAAGAACACCAGTGGCGTAGGCGACTTACTGGGCCGTAACTGACGCTGAGGA
ACGAAAGCCAGGGGAGCAAATGGGATTAGATACCCCAGTAGTC
>Otu442
CCTACGGGAGGCAGCTCGCTGGGACGGTACTGACGCTGAGACGCGAAAGCGTGGGGAGCAAACAGGATTAGATACCCCAG
TAGTC
>Otu443
CCTACGGGAGGCAGCAGTGGGGAATATTGGACAATGGGCGCAAGCCTGATCCAGCCATGCCGCGTGAGTGATGAAGGCCC
TAGGGTTGTAAAGCTCTTTCGGCGGGGACGATGATGACGGTACCCGCAGAAGAAGCCCCGGCTAACTTCGTGCCAGCAGC
CGCGGTAATACGAAGGGGGCTAGCGTTGTTCGGAATTACTGGGCGTAAAGCGCACGCAGGCGGTCCGCATAGTCAGGAGT
GAAAGCCCTGGGCTCAACCCGGGAATTGCTTTTGATACTGGCGGGCTTGAATCACGGAGAGGGTAGGGGAATTCCGAGTG
TAGAGGTGAAATTCGTAGATATTCGGAAGAACACCAGTGGCGAAGGCGCCTACCTGGCCGTTGATTGACGCTCATGTGCG
AAAGCGTGGGGAGCAAACAGGATTAGATACCCTGGTAGTC
>Otu444
CCTACGGGAGGCAGCAGTGGGGAATATTGGACAATGGGGGCAACCCTGATCCAGCAATGCCGCGTGAGTGATGAAGGCCT
TAGGGTTGTAAAGCTCTTTTGGCGGGGACGATGATGACGGTACCCGCAGAATAAGCCCCGGCTAACTTCGTGCCAGCAGC
CGCGGTAATACGAAGGGGGCGAGCGTTGTTCGGAATTACTGGGCGTAAAGGGCGCGTAGGCGGCGACCCAAGTCAGATGT
GAAAGTCCTGGGCTTAACCTGGGGACTGCATTTGATACTGGGTTGCTTGAATTCGGGAGAGGATAGCGGAATTCCCAGTG
TAGAGGTGAAATTCGTAGATATTGGGAAGAACACCGGTGGCGAAGGCGGCTATCTGGACCGACATTGACGCTGAGGCGCG
AAAGCGTGGGGAGCAAACAGGATTAGATACCCGTGTAGTC
>Otu445
CCTACGGGAGGCAGCAGTGGGGAATATTGGACAATGGGCGAAAGCCTGATCCAGCCATGCCGCGTGTGTGAAGAAGGTCT
TCGGATTGTAAAGCACTTTAAGTTGGGAGGAAGGGCATTAACCTAATACGTTAGTGTTTTGACGTTACCGACAGAATAAG
CACCGGCTAACTCTGTGCCAGCAGCCGCGGTAATACAGAGGGTGCAAGCGTTAATCGGAATTACTGGGCGTAAAGCGCGC
GTAGGTGGTTTGTTAAGTTGAATGTGAAATCCCCGGGCTCAACCTGGGAACTGCATCCAAAACTGGCAAGCTAGAGTATG
GTAGAGGGTAGTGGAATTTCCTGTGTAGCGGTGAAATGCGTAGATATAGGAAGGAACACCAGTGGCGAAGGCGACTACCT
GGACTGATACTGACACTGAGGTGCGAAAGCGTGGGGAGCAAACAGGATTAGATACCCCAGTAGTC
>Otu446
CCTACGGGAGGCTGCGGAAGATACTATAGAGCTAGGAGGCGGGAGAGGCAAGCGGTACTCGATGGGTAGGGGTAAAATCC
GTTGATCCATTGAAGACCACCAGTGGCGAAGGCGGCTTGCCAGAACGCGCTCGACGGTGAGGGATGAAAGCTGGGGGAGC
AAACCGGATTAGATACCCTTGTAGTC
>Otu447
CCTACGGGGCGCACCAGTGGGGAATATTGGGCAATGGGCGGAAGCCTGACCCAGCAACGCCGCGTGAAGGAATAAGGCCT
TCGGGTTGTAAACTTCTTTTATTAGGGACGAAGGATGTGACGGTACCTAATGAATAAGCCACGGCTAACTACGTGCCAGC
AGCCGCGGTAAAACGTAGGGGGCGAGCGTTGTCCGGAATTACTGGGCGTAAAGGGCGCGTAGGCGGGAATGCAAGTCAGA
TGTGAAATCCATGGGCTCAACCCATGAACTGCATTTGAAACTGTGTTTCTTGAGTGATGGAGAGGCAGGCGGAATTCCTA
GTGTAGCGGTGATATGCGTAGATATCGGGAGGAACACCAGTGGCGAAGGCGGCCTGCTGGACATCAACTGACGCTGATGC
GCGAAAGCGCGGGGAGCAAACAGGATTAGATACCCTTGTAGTC
>Otu448
CCTACGGGAGGCAGCAGTGGGGAATTTTGCGCAATGGGGGAAACCCTGACGCAGCAACGCCGCGTGGAGGATGAAATCCC
TTGGGATGTAAACTCCTTTCGACTGGGAAGATAATGACGGTACCAGGAGAAGAAGCCCCGGCTAACTTCGTGCCAGCAGC
CGCGGTAATACGAGGGGGGCAAGCGTTGTTCGGAATTATTGGGCGTAAAGGGCGCGTAGGCGGTTTGATAAGTTTCATGT
GAAATCTATGGGCTCAACCCATAGCCTGCATGGAAAACTGTCGGGCTTGAGTATGGGAGAGGTGAGTGGAATTTCCGGTG
TAGCGGTGAAATGCGTAGATATCGGAAGGAACACCTGAGGCGAAAGCGGCTCACTGGACCATTACTGACGCTGATGCGCG
AAAGCTAGGGGAGCAAACAGGATTAGATACCCTTGTAGTC
>Otu449
CCTACGGGAGGCAGCAGTGGGGAATCTTGCACAATGGGCGAAAGCCTGATGCAGCAACGCCGCGTGGGGGATGAAGCTTC
TCGGAGTGTAAACCCCTTTCGACCCGGACGAATGCCCGCAAGGGCGTGACGGTACGGGTATAAGAAGCCCCGGCTAACTA
CGTGCCAGCAGCCGCGGTAATACGTAGGGGGCCAGCGTTGCTCGGAATTACTGGGCGTAAAGGGTCCGTAGGCGGTGCAG
CAAGTCGATAGTGAAATCTCTGCGCTTAACGCAGAGGCTGCTAACGAAACTGCTGTGCTTGAGTGTGAGAGAGGCGAGTG
GAATTACGGGTGTAGCGGTGAAATGCGTAGATATCCGTAGGAACATCCGAGGCGAAGGCGGCTCGCTGGATCACAACTGA
CGCTGAGGGACGAAAGCTAGGGGAGCAAACAGGATTAGATACCCTTGTAGTC
>Otu450
CCTACGGGAGGCAGCAGTGAGGAATTTTCGGCAATGGGGGCAACCCTGACCGAGCAACGCCGCGTGCAGGAGGACGCTTT
TCGGAGTGTAAACTGCTTTTCCCTGGGAAGAGGAAGGACGGTACCAGGGGAAGAAGCCCCGGCTAACTACGTGCCAGCAG
CCGCGGTAATACGTAGGGGGCGAGTGTTGTCCGGAGTTACTGGGCGTAAAGCGCCCGCAGGCGGTCGCATAAGTTTGAGG
TGACAGCGCTCGGCTTAACTGGGCGAGGGTCTCAAAGACTGTGGGACTGAGAGGGCCAGAGAGGGACACGGAACTCCGGG
TGTAGTGGTGAAATGCGTAGATATCCGGAAGAACACCGAAGGCGAAGGCAGTGTCCTGGCTGGTGCCTGACGCTCGGGGG
CGAAAGCTAGGGGAGCGAACGGGATTAGATACCCTAGTAGTC
>Otu451
CCTACGGGAGGCTGCAGTCGAGGATCTTCGGCAATGGGCGCAAGCCTGACCGAGCGACGCCGCGTGTGCGATGAAGGCCT
TCGGGTTGTAAAGCACTGTCGAGGGGAAGAAAGCCGCAAGGTTGATCGACCCCTGGAGGAAGCACGGGCTAAGTTCGTGC
CAGCAGCCGCGGTAAGACGAACCGTGCGAACGTTGTTCGGATTCACTGGGCTTAAAGGGCGCGTAGGCGGGTGATCAAGT
CAGGGGTGAAATCTTTCGGCTCAACCGGAAAAGTGCCTTTGATACTGGTCATCTCGAGGGAGGTAGGGGCATGTGGAACT
TCCGGTGGAGCGGTGAAATGCGTAGATATCGGAAGGAACGCCGGTGGCGAAAGCGACGTGCTGGACCTTTTCTGACGCTG
AGGCGCGAAAGCCAGGGGAGCAAACGGGATTAGATACCCTAGTAGTC
>Otu452
CCTACGGGAGGCAGCAGTGGGGAATATTGGACAATGGGGGCAACCCTGATCCAGCAATGCCGCGTGGGTGATGAAGGCCT
TCGGGTTGTAAAGCCCTTTCGGCGGGGAAGATGATGACGGTACCCGCAGAAGAAGCCCCGGCTAACTTCGTGCCAGCAGC
CGCGGTAATACGAAGGGGGCTAGCGTTGTTCGGAATTACTGGGCGTAAAGGGCGCGTAGGCTGTGCTGTAAGTCAGGCGT
GAAAGGCCCGGGCTCAACCTGGGAACTGCGCATGATACTGCGGCGCTTGAAGGCGGGAGAGGATGGCGGAATTCCCAGTG
TAGAGGTGAAATTCGTAGATATTGGGAAGAACACCGGTGGCGAAGGCGGCCATCTGGCCCGCAATTGACGCTGAGGCGCG
AAAGCGTGGGGAGCAAACAGGATTAGATACCCGGGTAGTC
>Otu453
CCTACGGGAGGCAGCAGTGGGGAATCTTGCACAATGGAGGAAACTCTGATGCAGCGACGCCGCGTGAGCGATGAAGCCCT
TCGGGGTGTAAAGCTCTTTCGACGGGAACGATAATGACGGTACCCGAAGAAGAAGCTGCGGCTAACTACGTGCCAGCAGC
CGCGGTAATACGTAGGCAGCGAGCGTTGTTCGGAATTACTGGGCGTAAAGAGTGTGTAGGTGGTGCTCTAAGTTTGGTGT
GAAATCTCCCGGCTTAACTGGGAGGGTGCATCGAAAACTGGAGTGCTTGAGTATGGGAGAGGTAAGCGGAATTCCTGGTG
TAGCGGTGAAATGCGTAGATATCAGGAGGAACACCTGTGGTGTAGACAGCTTACTGGACCATCACTGACACTGAGACACG
AAAGCGTGGGTAGCAAACAGGATTAGATACCCCGGTAGTC
>Otu454
CCTACGGGAGGCTGCAGTCGAGGATCTTCGGCAATGGGCGCAAGCCTGACCGAGCGACGCCGCGTGTGCGATGAAGGCCT
TCGGGTTGTAAAGCACTGTCGAGGGGGAGGAAAGCCGCAAGGTCTGACCTATCCCTGGAGGAAGCACGGGCTAAGTTCGT
GCCAGCAGCCGCGGTAAGACGAACCGTGCGAACGTTGTTCGGAATCACTGGGCTTAAAGGGCGCGTAGGCGGTCGATCAA
GTCCGGGGTGAAATCTTTCGGCTCAACCGGAAAAGTGCCTTGGATACTGATCGGCTGGAGGGAGGTAGGGGCAGCTGGAA
CTTCCAGTGGAGCGGTGAAATGCGTTGATATTGGAAGGAACGCCGGTGGCGAAAGCGAGCTGCTGGACCTCTTCTGACGC
TGAGGCGCGAAAGCTAGGGGAGCAAACGGGATTAGATACCCTTGTAGTC
>Otu455
CCTACGGGAGGCTGCAGTGGGGAATATTGGACAATGGAGGCAACTCTGATCCAGCAATTCTGTGTGTGTGAAGAAGGTTT
TAGGACTGTAAAACACTTTTAGTAGGGAAGAAAAAAATGACGGTACCTACAGAAGAAGCGACGGCTAAATACGTGCCAGC
AGCCGCGGTAATACGTATGTCGCGAGCGTTATCCGGAATTATTGGGCTTAAAGGGCATCTAGGCGGTTAAACAAGTTGAA
GGTGAAAACCTGTGGCTCAACCATAGGCTTGCCTACAAAACTGTATAACTAGAGTACTGGAAAGGTGGGTGGAACTACAC
GAGTAGAGGTGAAATTCGTAGATATGTGTAGGAATGCCGATGATGAAGATAACTCACTGGACAGCAACTGACGCTGAAGT
GCGAAAGCTAGGGGAGCAAACAGGATTAGATACCCCAGTAGTC
>Otu456
CCTACGGGTGGCAGCAGTGGGGAATATTGGACAATGGGCGCAAGCCTGATCCAGCAATGCCGCGTGTGTGAAGAAGGCCT
TCGGGTTGTAAAGCACTTTTATCAGGAGCGAAACGCTGTCGGCTAATATCCGGCGGAACTGACGGTACCTGAGGAATAAG
CACCGGCTAACTTCGTGCCAGCAGCCGCGGTAATACGAAGGGTGCAAGCGTTAATCGGAATTACTGGGCGTAAAGCGTGC
GTAGGCGGTTATTTAAGTCTGTTGTGAAATCCCCGGGCTCAACCTGGGAATGGCAATGGATACTGGATAGCTAGAGTGTG
ATAGAGGATGGTGGAATTCCCGGTGTAGCGGTGAAATGCGTAGAGATCGGGAGGAACATCAGTGGCGAAGGCGGCCATCT
GGATCAACACTGACGCTGAGGCACGAAAGCGTGGGGAGCAAACAGGATTAGATACCCTTGTAGTC
>Otu457
CCTACGGGAGGCAGCAGTGGGGAATATTGGACAATGGGCGCAAGCCTGATCCAGCCACGCCGCGTGAGTGATGAAGGCCT
TCGGGTCGTAAAGCTCTGTGGGGAGGGACGAACCGCTGCTGGTGCATAGCCAGCAGCATGACGGTACCTCCTTAGCAAGC
ACCGGCTAACTTCGTGCCAGCAGCCGCGGTAATACGAAGGGTGCAAACGTTGCTCGGAATTATTGGGCGTAAAGCGCACG
TAGGCGGCTTGGCAAGTCGGATGTGAAATCCCTCGGCTCAACCAAGGAAGTGCATCCGAAACTGCTGAGCTTGAGTACTT
AAGAGGATCGCGGAATTCCCGGTGTAGAGGTGAAATTCGTAGATATCGGGAGGAACACCAGTGGCGAAGGCGGCGATCTG
GGAAGATACTGACGCTGAGGTGCGAAAGCGTGGGGAGCAAACAGGATTAGATACCCGAGTAGTC
>Otu458
CCTACGGGAGGCAGCAGTAGGGAATATTGCACAATGGAGGCAACTCTGATGCAGCGACGCCGCGTGAGTGATGAAGGCCT
TCGGGTCGTAAAGCTCTGTCGCAAGGGAATAATAAAGTGAATGTACCTTGTAAGAAAGGATCGGCTAACTTCGTGCCAGC
AGCCGCGGTAAGACGAGGGATCCTAGCGTTGTTCGGAATCATTGGGCGTAAAGCGGGTGTAGGTGGCTATGTAAGTCGGG
TGTGAAAGCCCAGGGCTCAACCCTGGAAGTGCATTCGATACTGCGTAGCTTGAGTGTGGGAGAGGATAGTAGAATTCTTG
GTGTAGTGGTGAAATACGTAGATATCAAGAGGAATACCGGTGGCGAAGGCGGCTATCTGGCCCAACACTGACACTCAGAC
CCGAAAGCGTGGGGATCAAACAGGATTAGATACCCTAGTAGTC
>Otu459
CCTACGGGAGGCAGCAGTAGGGAATATTGGACAATGGGGGCAACCCTGATCCAGCAATGCCGCGTGAGTGATGAAGGCCT
TAGGGTTGTAAAGCTCTTTTACCCGGGATGATAATGACAGTACCGGGAGAATAAGCTCCGGCTAACTCCGTGCCAGCAGC
CGCGGTAATACGGAGGGAGCTAGCGTTGTTCGGAATTACTGGGCGTAAAGCGCACGTAGGCGGCGATTTAAGTCAGAGGT
GAAAGCCCGGGGCTCAACCCCGGAATAGCCTTTGAGACTGGATTGCTTGAATCCGGGAGAGGTGAGTGGAATTCCGAGTG
TAGAGGTGAAATTCGTAGATATTCGGAAGAACACCAGTGGCGAAGGCGGCTCACTGGACCGGCATTGACGCTGAGGTGCG
AAAGCGTGGGGAGCAAACAGGATTAGATACCCTTGTAGTC
>Otu460
CCTACGGGAGGCAGCAGTCGGGAATTTTGCGCAATGGACGAAAGTCTGACGCAGCAACGCCGCGTGAGGGATGAAGGCCT
TCGGGTTGTAAACCTCTTTTCTCAGGGACGATAGTGACGGTACCTGAGGAATAAGTCACGGCTAACTACGTGCCAGCAGC
CGCGGTAATACGTAGGTGGCTAGCGTTGTCCGGATTTACTGGGCGTAAAGAGCGCGCAGGCGGTCGTTCAAGTCGAGTGT
GAAAGCCCCCGGCTCAACTGGGGAGGGTCACTCGATACTGATCGACTTGAAGGCGGGAGAGGGAAGCGGAATTCCCGGTG
TAGTGGTGAAATGCGTAGATATCGGGAGGAACACCAGTGGCGAAGGCGGCTTTCTGGCCCGTTCTTGACGCTGAGGCGCG
AAAGCTAGGGTAGCAAACGGGATTAGATACCCCAGTAGTC
>Otu461
CCTACGGGAGGCAGCAGTGGGGAATATTGGACAATGGGCGCAAGCCTGATCCAGCAATGCCGCGTGAGTGAGGAAGGCCT
TAGGGTTGTAAAGCTCTTTCGCACGCGACGATGATGACGGTAGCGTGAGAAGAAGCCCCGGCTAACTTCGTGCCAGCAGC
CGCGGTAATACGAAGGGGGCGAGCGTTGTTCGGATTTACTGGGCGTAAAGGGCGCGCAGGCGGCGATTTTTGTCAGGCGT
GAAAGCCCCGGGCTCAACCTGGGAACTGCGTTTGATACGGGATTGCTAGAGATCGGGAGAGGAGAGTGGAATTCCCAGTG
TAGAGGTGAAATTCGTAGATATTGGGAAGAACACCAGTGGCGAAGGCGGCTCTCTGGACCGATACTGACGCTGAGGCGCG
AAAGCGTGGGGAGCAAACAGGATTAGATACCCCAGTAGTC
>Otu462
CCTACGGGAGGCAGCAGTAGGGAATCTTCCACAATGGGCGAAAGCCTGATGGAGCAACGCCGCGTGAGTGAAGAAGGTTT
TCGGATCGTAAAACTCTGTTGTAAGGGAAGAACAAGTACAGTAGTAACTGGCTGTACCTTGACGGTACCTTATTAGAAAG
CCACGGCTAACTACGTGCCAGCAGCCGCGGTAATACGTAGGTGGCAAGCGTTGTCCGGAATTATTGGGCGTAAAGCGCGC
GCAGGCGGTCCTTTAAGTCTGATGTGAAAGCCCACGGCTCAACCGTGGAGGGTCATTGGAAACTGGGGGACTTGAGTGCA
GAAGAGGAAAGTGGAATTCCAAGTGTAGCGGTGAAATGCGTAGAGATTTGGAGGAACACCAGTGGCGAAGGCGACTTTCT
GGTCTGTAACTGACGCTGAGGCGCGAAAGCGTGGGGAGCAAACAGGATTAGATACCCCAGTAGTC
>Otu463
CCTACGGGAGGCAGCAGTGGGGAATCTTGCACAATGGGGGCAACCCTGATGCAGCGACGCCGCGTGAGCGATGAAGCCCT
TCGGGGTGTAAAGCTCTTTCGACGGGAACGATAATGACGGTACCCGGAGAAGAAGCTGCGGCTAACTACGTGCCAGCAGC
CGCGGTAATACGTAGGCAGCAAGCGTTGTTCGGAGTTACTGGGCGTAAAGAGTGTGTAGGCGGTTTGCCGTGTCTGGTGT
GAAATCTCCCGGCTTAACCGGGAGGGTGCGCCGGAAACTGGTGATCTTGGAGCGTGGGAGAGGAAAGCGGAATTCCCGGT
GTAGCGGTGAAATGCGTAGATATCGGGAGGAACACCTGCGGTGTAGACGGCTTTCTGGACCACTGCTGACGCTGAGACAC
GAAAGCGTGGGGAGCAAACAGGATTAGATACCCCAGTAGTC
>Otu464
CCTACGGGTGGCAGCAGTGGGGAATTTTGCGCAATGGGGGAAACCCTGACGCAGCAACGCCGCGTGGAGGATGAAGTCCT
TTGGGACGTAAACTCCTTTCGACCCGGACGATACTGACGGTACGGGTGGAAGAAGCACCGGCTAACTCTGTGCCAGCAGC
CGCGGTAATACAGAGGGTGCGAGCGTTGTTCGGAATTATTGGGCGTAAAGGGCGCGTAGGCGGTCGCGTAAGTCACCTGT
GAAATCTCCTGGCTCAACTGGGAGCTTGCAGGCGAAACTGCGCGGCTGGAGTGTGGGAGAGGTGCGTGGAATTCCCGGTG
TAGCGGTGAAATGCGTAGATATCGGGAGGAACACCTGTGGCGAAAGCGGCGCACTGGACCACAACTGACGCTGAGGCGCG
AAAGCTAGGGGAGCAAACAGGATTAGATACCCCAGTAGTC
>Otu465
CCTACGGGAGGCTGCTTACCAAAGTACGATTGACGCTGAGGCACGAAAGCGTGGGGATCGAACAGGATTAGATACCCTGG
TAGTC
>Otu466
CCTACGGGAGGCTGCTCGCTGGGACGGTACTGACGCTGAGACGCGAAAGCGTGGGGAGCAAACAGGATTAGATACCCTTG
TAGTC
>Otu467
CCTACGGGAGGCAGCAGTGGGGAATATTGGACAATGGGCGAAAGCCTGATCCAGCAATGCCGCGTGGATGAAGAAGGTCT
TCGGATTGTAAAGTCCTTTCGGCGGGGACGATGATGACGGTACCCGCAGAAGAAGCCCCGGCTAACTTCGTGCCAGCAGC
CGCGGTAATACGAAGGGGGCTAGCGTTGCTCGGAATGACTGGGCGTAAAGGGCGCGTAGGCGGTTTGCCAAGTTAGATGT
GAAATTCCCGGGCTTAACCTGGGGACTGCATTTGATACTGGCAGGCTTGAGTGTGGAAGAGGGTCGTGGAATTCCCAGTG
TAGAGGTGAAATTCGTAGATATTGGGAAGAACACCGGTGGCGAAGGCGGCGACCTGGTCCATAACTGACGCTGAGGCGCG
AAAGCGTGGGGAGCAAACAGGATTAGATACCCTTGTAGTC
>Otu468
CCTACGGGAGGCAGCAGTAAGGAATATTGGTCAATGGGCGGAAGCCTGAACCAGCCATGCCGCGTGCAGGAAGACGGCCC
TACGGGTTGTAAACTGCTTTTGCAGGGGAATAAACCCCGATATGTATATCGGGCTGAATGTACCTTGAGAATAAGGATCG
GCTAACTCCGTGCCAGCAGCCGCGGTAATACGGAGGATCCAAGCGTTATCCGGATTTATTGGGTTTAAAGGGTGCGTAGG
TGGCTTATTAAGTCAGGGGTGAAAGACGGTAGCTTAACTATCGCAGTGCCTTTGATACTGATGAGCTTGAATCCACTAGA
GGTAGGCGGAATGTGACAAGTAGCGGTGAAATGCATAGATATGTCACAGAACACCAATTGCGAAGGCAGCTTACTATGGT
GGTATTGACACTGAGGCACGAAAGCGTGGGGATCAAACAGGATTAGATACCCCAGTAGTC
>Otu469
CCTACGGGAGGCTGCAGTGGGGAATATTGCACAATGGGCGCAAGCCTGATGCAGCGACGCCGCGTGAGGGATGAAGGCCT
TCGGGTTGTAAACCTCTTTCGTCAGGGAACAAGGCACTGCTTTTGGTGGTGTTGAGGGTACCTGGATAAGAAGCGCCGGC
TAACTACGTGCCAGCAGCCGCGGTAATACGTAGGGCGCAAGCGTTGTCCGGAATTATTGGGCGTAAAGAGCTCGTAGGCG
GCTGGTCGCGTCTGTCGTGAAAACTTCCGGCTCAACCGGGGGCTTGCGGTGGGTACGGGCCGGCTAGAGTGCGGTAGGGG
TAACTGGAACTCCTGGTGTAGCGGTGGAATGCGCAGATATCAGGAAGAACACCGATGGCGAAGGCAGGTTACTGGGCCGT
TACTGACGCTGAGGAGCGAAAGCGTGGGGAGCGAACAGGATTAGATACCCCAGTAGTC
>Otu470
CCTACGGGAGGCTGCAGTCGAGGATCTTCGGCAATGGGCGCAAGCCTGACCGAGCGACGCCGCGTGTGCGATGAAGGCCT
TCGGGTTGTAAAGCACTGTCGAGGGGGAGAAAAGCCCGCAAGGGTTTGATCGACCCCTGGAGGAAGCACGGGCTAAGTTC
GTGCCAGCAGCCGCGGTAAGACGAACCGTGCGAACGTTGTTCGGATTCACTGGGCTTAAAGGGCGCGTAGGCGGGCGGTC
AAGTCGGGGGTGAAATCTTTCAGCTCAACTGGAAAAGTGCCTCCGATACTGATTGTCTTGAGCGAGGTAGGGGCATGTGG
AACTTCCGGTGGAGCGGTGAAATGCGTAGATATCGGAAGGAACGCCGGTGGCGAAAGCGACGTGCTGGACCTCTTCTGAC
GCTGAGGCGCGAAAGCTAGGGGAGCAAACGGGATTAGATACCCTTGTAGTC
>Otu471
CCTACGGGTGGCTGCAGTCGAGGATCTTTGGCAATGAGCGCAAGCTTGACCAAGCGACGCCGCGTGTGCGATGAAGGCCT
TCGGGTTGTAAAGCACTGTCGAGGGGGACGAAGCCGCAAGGTTGACCGATCCCTGGAGGAAGCACGGGCTAAGTTCGTGC
CAGCAGCCGCGGTAAGACGAACCGTGCGAACGTTGTTCGGAATCACTGGGCTTAAAGGGCGCGTAGGCGGCTTGCCAAGT
CAGTGGTGAAATCCCACAGCTTAACTGTGGAAGTGCCTTTGATACTGGCGAGCTCGAGGGAGGTAGGGGTATGTGGAACT
TCTGGTGGAGCGGTGAAATGCGTTGATATCAGAAGGAACGCCGGTGGCGAAAGCGACGTACTGGACCTCTTCTGACGCTG
AGGCGCGAAAGCTAGGGGAGCAAACGGGATTAGATACCCCGGTAGTC
>Otu472
CCTACGGGGGGCTGCAGTGGGGAATATTGCACAATGGGGGAAACCCTGATGCAGCGACGCCGCGTGAGTGAATAAGTATT
TCGGTATGTAAAGCTCTATCAGCAGGGAAGAAAATGACGGTACCTGACTAAGAAGCCCCGGCTAACTACGTGCCAGCAGC
CGCGGTAATACGTAGGGGGCAAGCGTTATCCGGATTTACTGGGTGTAAAGGGAGCGTAGACGGCAAGGCAAGTCTGAAGT
GAAAGCCCGGGGCTTAACCGCGGGACTGCTTTGGAAACTGTCTGGCTGGAGTGCCGGAGAGGTAAGCGGAATTCCTAGTG
TAGCGGTGAAATGCGTAGATATTAGGAGGAACACCAGTGGCGAAGGCGGCTTACTGGACGGTAACTGACGTTGAGGCTCG
AAAGCGTGGGGAGCAAACAGGATTAGATACCCTTGTAGTC
>Otu473
CCTACGGGGGGCTGCAGTCGAGAATCTTCGGCAATGGGCGCAAGCCTGACCGAGCGACGCCGCGTGGAGGATGAAGGCCT
TCGGGTTGTAAACTCCTGTCGAGGGGGAGGAAGGGGAAACCTTGACCGATCCCTGGAGGAAGCACGGGCTAAGTTCGTGC
CAGCAGCCGCGGTAAGACGAACCGTGCGAACGTTATTCGGAATCACTGGGCTTAAAGCGCGTGTAGGCGGATGGGAACGT
CGGCGACTGAAAGCCCCCGGCTCAACCGGGGAAGTGGTGCCGAAACGACCTGTCTGGAGGGACGTAGGGGGATCTGGAAC
TTCCGGTGGAGCGGTGAAATGCGTTGAGATCGGAAGGAACGCCCGTGGCGCAAGCGAGGTCCTGGACGTCTGCTGACGCT
GAGACGCGAAAGCTAGGGGAGCAAACGGGATTAGATACCCTTGTAGTC
>Otu474
CCTACGGGAGGCAGCAGTGGGGAATATTGGACAATGGGCGCAAGCCTGATCCAGCAACGCCGCGTGGAGGATGAAGGTCT
TCGGATCGTAAACTCCTGTCAGACGGGACGAAGGCATCGGGGTGAACAATCTCGGTGTTTGACGGTACCGTCAGAGGAAG
CCCCGGCTAACTCCGTGCCAGCAGCCGCGGTAATACGGAGGGGGCAAGCGTTATTCGGAATTATTGGGCGTAAAGGGCGC
GTAGGCGGCTTTATAAGTCAAAGGTGAAATCCCTCGGCTCAACTGAGGAACTGCCTTTGAAACTGTAGAGCTTGAGGCCG
GGAGGGGGTAGCGGAATTCCCAGTGTAGCGGTGAAATGCGTAGATATTGGGAGGAACACCAGTGGCGAAGGCGGCTACCT
GGACCGGTTCTGACGCTGATGCGCGAAAGCGTGGGTAGCAAACAGGATTAGATACCCTTGTAGTC
>Otu475
CCTACGGGAGGCAGCAGTGGGGAATATTGGACAATGGGCGAAAGCCTGATCCAGCAATGCCGCGTGAGTGATGAAGGCCT
TAGGGTTGTAAAGCTCTTTCGGGTGGGACGATGATGACGGTACCACCAGAAGAAGCCCCGGCTAACTTCGTGCCAGCAGC
CGCGGTAATACGAAGGGGGCTAGCGTTGTTCGGAATTACTGGGCGTAAAGCGCACGCAGGCGGCGCGTTAAATAAGGAGT
GAAAGCCCTGGGCTCAACCCGGGAATTGCTTTTTAGACTGGCGCGCTAGAATTCGGAAGAGGGTAGTGGAATTCCAAGTG
TAGAGGTGAAATTCGTAGATATTTGGAAGAACACCGGTGGCGAAGGCGACTGCCTGGTCCGATATTGACGCTCATGTGCG
AAAGCGTGGGGAGCAAACAGGATTAGATACCCGAGTAGTC
>Otu476
CCTACGGGAGGCAGCAGTGGGGAATTTTGGACAATGGGGGCAACCCTGATCCAGCAATGCCGCGTGTGTGAAGAAGGCCT
TCGGGTTGTAAAGCACTTTTGTCCGGGAAGAAAAGGTCGGGGCTAATATCCCTGACCGATGACGGTACCGGAAGAATAAG
CACCGGCTAACTACGTGCCAGCAGCCGCGGTAATACGTAGGGTGCGAGCGTTAATCGGAATTACTGGGCGTAAAGCGTGC
GCAGGCGGTTTGTTAAGACCGATGTGAAATCCCCGGGCTCAACCTGGGAACTGCATTGGTGACTGGCAGGCTTTGAGTGT
GGCAGAGGGGGGTAGAATTCCACGTGTAGCAGTGAAATGCGTAGAGATGTGGAGGAATACCGATGGCGAAGGCAGCCCCC
TGGGCCAACACTGACGCTCATGCACGAAAGCGTGGGGAGCAAACAGGATTAGATACCCCAGTAGTC
>Otu477
CCTACGGGTGGCAGCAGTGGGGAATCTTGCACAATGGGGGAAACCCTGATGCAGCGACGCCGCGTGAGCGATGAAGCCCT
TCGGGGTGTAAAGCTCTTTCGGCAGGGACGATTATGACGGTACCTGCAGAAGCAGCTGCGGCTAACTACGTGCCAGCAGC
CGCGGTAATACGTAGGCAGCAAGCGTTGTTCGGAGTTACTGGGCGTAAAGGGTGCGTAGGCGGCTTCTTAAGTCTGGTGT
GAAATCTCCCGGCTCAACTGGGAGGGTGCGCCGGATACTGAGGGGCTAGAGTGTGGGAGAGGAAAGTGGAATTCCAGGTG
TAGCGGTGAAATGCGTAGATATCTGGAGGAACACCGGTGGTGTAAACGGCTTTCTGGACCATTACTGACGCTGATGCACG
AAAGCGTGGGTAGCAAACAGGATTAGATACCCTGGTAGTC
>Otu478
CCAGCAGCCGCGGTAATACGAAGGGTGCAAGCGTTAATCGGAATTACTGGGCGTAAAGGGTGCGTAGGCGGTTAGTTAAG
TCTGTTGTGAAATCCCCGGGCTCAACCTGGGAATGGCAATGGATACTGGCTAGCTAGAGTGTGTCAGAGGATGGTGGAAT
TCCCGGTGTAGCGGTGAAATGCGTAGAGATCGGGAGGAACATCAGTGGCGAAGGCGGCCATCTGGGACAACACTGACGCT
GAAGCACGAAAGCGTGGGGAGCAAACAGGATTAGATACCCCAGTAGTC
>Otu479
CCTACGGGTGGCAGCAGTTGGGAATCTTGGACAATGGGGGAAACCCTGATCCAGCCATGCCGCGTGAGTGATGAAGGCCT
TAGGGTTGTAAAACTCTTTCGGCGGGGACGATAATGACGGTACCCGCAGAAGAAGCTCCGGCTAACTTCGTGCCAGCAGC
CGCGGTAATACGAAGGGGGCTAGCGTTGTTCGGAATTACTGGGCGTAAAGCGTGCGCAGGCGGCCATCCAAGTCAGTGGT
GAAAGCCCGGAGCTCAACTCCGGAATTGCCATTGAAACTGTTTGGCTCGAGTACGAGAGAGGTGAGTGGAATTCCCAGTG
TAGAGGTGAAATTCGTAGATATTGGGAAGAACACCGGTGGCGAAGGCGGCTCACTGGCTCGTAACTGACGCTCATGCACG
ACAGCGTGGGGATCAAACAGGATTAGATACCCTTGTAGTC
>Otu480
CCTACGGGTGGCAGCAGTGAGGAATTTTCCGCAATGGGCGAAAGCCTGACGGAGCGACGCCGCGTGTGGGAAGAAGGCCT
TCGGGTCGTAAACCACTGTCGAAGGGGACGATAATGACGGTACCCTTGGAGGAAGCCCCGGCTAACTACGTGCCAGCAGC
CGCGGTAAGACGTAGGGGGCGAGCGTTATTCGGAATTATTGGGCGTAAAGCGCTCGTAGGCGGGATCGATAGTCCGTGAA
GAAAGACCTGGGCTCAACTCAGGGAACGGCACGGATACTTCGATTCTTGAGGCAATCAGAGGGTGATGGAATTCCCGGTG
TAGCGGTGAAATGCGTAGATATCGGGAGGAACACCAGTGGCGAAGGCGATCACCTGGGGTTGTTCTGACGCTGAGGAGCG
AAAGCTAGGGGAGCAAACGGGATTAGATACCCCAGTAGTC
>Otu481
CCTACGGGAGGCAGCAGTGGGGAATCTTGCGCAATGCGCGAAAGCGTGACGCAGCAACGCCGCGTGGGGGAAGAAGGCTT
TCGGGTTGTAAACCCCTTTCAGTTGGGACGAAGCTTCGCCGATGAATAGTCGGTCGGAGTGACGGTACCTTCACAAGAAG
CACCGGCTAACTACGTGCCAGCAGCCGCGGTAATACGTAGGGTGCAAGCGTTGTCCGGAATTATTGGGCGTAAAGAGCGT
GTAGGCGGCCCGATCAGTCCGCTGTGAAAGTCCAGGGCTCAACCCTGGGATGCCGGTGGATACTGTCGGGCTAGAGTCCG
GAAGGGGCGAGTGGAATTCCTGGTGTAGCGGTGAAATGCGCAGATATCAGGAGGAACACCAATGGCGAAGGCAGCTCGCT
GGGACGTGACTGACGCTGAGACGCGAAAGCGTGGGGAGCAAACAGGATTAGATACCCGAGTAGTC
>Otu482
CCTACGGGAGGCAGCAGTGGGGAATATTGGACAATGGGCGAAAGCCTGATCCAGCCATGCCGCGTGGGTGAAGAAGGCCC
TAGGGTTGTAAACCCCTTTCAGCGGGGAAGATAATGACGGTACCCGCAGAAGAAGCCCCGGCTAACTCCGTGCCAGCAGC
CGCGGTAATACGGAGGGGGCTAGCGTTGTTCGGAATTACTGGGCGTAAAGCGCGCGTAGGCGGATCTGCAAGTCGGGGGT
GAAATCCCGAGGCTCAACCTCGGAACTGCCTTCGATACTGCGGGTCTCGAGTCCGGGAGAGGTGAGTGGAATTCCTAGTG
TAGAGGTGAAATTCGTAGATATTAGGAAGAACACCAGTGGCGAAGGCGGCTCACTGGCCCGGTACTGACGCTGAGGCGCG
AAAGCGTGGGGAGCAAACAGGATTAGATACCCCTGTAGTC
>Otu483
CCTACGGGAGGCTGCAGCCGCGGTAATACGGAGGGTGCAAGCGTTATCCGGAATTACTGGGTTTAAAGGGTGCGTAGGCG
GTTTTATAAGTCAGTGGTGAAATTTTGCAGCTTAACTGTAAGCGTGCCGTTGATACTGTGAGGCTAGTATTTGGTTGCTG
TGAGTGGAATGTGTGGTGTAGCGGTGAAATGCATAGATATCACACAGAATATCGATTGCGAAGGCAGCTCACAAAGCCAC
GATTGACGCTGATGCACGAAAGTGTGGGGATCAAACAGGATTAGATACCCCAGTAGTC
>Otu484
CCTACGGGAGGCTGCAGTAGGGAATATTGCTCAATGGGGGAAACCCTGAAGCAGCAACGCCGCGTGGAGGATGACACTTT
TCGGAGCGTAAACTCCTTTTGTTAGGGAAGAACAATGACGGTACCTAACGAATAAGCACCGGCTAACTCCGTGCCAGCAG
CCGCGGTAATACGGAGGGTGCAAGCGTTACTCGGAATCACTGGGCGTAAAGGACGCGTAGGCGGATTATCAAGTCTCTTG
TGAAATCCTATGGCTTAACCATAGAACTGCTTGGGAAACTGATAATCTAGAGTGAGGGAGAGGCAGATGGAATTGGTGGT
GTAGGGGTAAAATCCGTAGAGATCACCAGGAATACCCATTGCGAAGGCGATCTGCTGGAACTCAACTGACGCTAATGCGT
GAAAGCGTGGGGAGCAAACAGGATTAGATACCCTAGTAGTC
>Otu485
CCTACGGGAGGCAGCAGTGGGGAATCTTGCGCAATGGGCGAAAGCCTGACGCAGCCATGCCGCGTGGATGATGAAGGTCT
TAGGATTGTAAAATCCTTTCAGCGGGGACGATAATGACGGTACCCGCAGAAGAAGCCCCGGCTAACTTCGTGCCAGCAGC
CGCGGTAATACGAAGGGGGCTAGCGTTGCTCGGAATTACTGGGCGTAAAGGGAGCGTAGGCGGATCGTTTAGTCAGGGGT
GAAATCCCGGGGCTCAACCTCGGAACTGCCTTTGATACTGGCGATCTTGAGTATGGGAGAGGTGTGTGGAACTCCGAGTG
TAGAGGTGAAATTCGTAGATATTCGGAAGAACACCAGTGGCGAAGGCGACACACTGGCCCATTACTGACGCTGAGGCTCG
AAAGCGTGGGGAGCAAACAGGATTAGATACCCTTGTAGTC
>Otu486
CCTACGGGAGGCAGCAGTGGGGAATATTGCACAATGGGCGCAAGCCTGATGCAGCCATGCCGCGTGTATGAAGAAGGCCT
TCGGGTTGTAAAGTACTTTCAGCGGGGAGGAAGGCGATAAGGTTAATAACCTTGTCGATTGACGTTACCCGCAGAAGAAG
CACCGGCTAACTCCGTGCCAGCAGCCGCGGTAATACGGAGGGTGCAAGCGTTAATCGGAATTACTGGGCGTAAAGCGCAC
GCAGGCGGTCTGTCAAGTCGGATGTGAAATCCCCGGGCTCAACCTGGGAACTGCATTCGAAACTGGCAGGCTAGAGTCTT
GTAGAGGGGGGTAGAATTCCAGGTGTAGCGGTGAAATGCGTAGAGATCTGGAGGAATACCGGTGGCGAAGGCGGCCCCCT
GGACAAAGACTGACGCTCAGGTGCGAAAGCGTGGGGAGCAAACAGGATTAGATACCCTAGTAGTC
>Otu487
CCTACGGGAGGCAGCAGTGGGGAATTTTCCGCAATGGGCGAAAGCCTGACGGAGCAAGACCGCGTGAGGGAGGAAGGCTC
TTGGGTTGTAAACCTCTTTTCTCAGGGAAGAACAAAATGACGGTACCTGAGGAATCAGCATCGGCTAACTCCGTGCCAGC
AGCCGCGGTAATACGGAGGATGCAAGCGTTATCCGGAATCATTGGGCGTAAAGCGTTCGTAGGTGGCCGTGCAAGTCTGC
CGTTAAAGACTGGGGCTTAACCCTGGAAAGGCGGTGGAAACTGCACGGCTAGAGTGCGGTAGGGGTAGAGGGAATTCCCG
GTGTAGCGGTGAAATGCGTAGAGATCGGGAAGAACACCAGTGGCGAAAGCGCTCTACTGGGCCTGCACTGACACTGAGGG
ACGAAAGCTAGGGGAGCGAATGGGATTAGATACCCCAGTAGTC
>Otu488
CCTACGGGAGGCTGCAGTGGGGAATTTTGCGCAATGGGGGAAACCCTGACGCAGCAACGCCGCGTGGAGGATGAAGCCCT
TTGGGGCGTAAACTCCTTTCGATCGGGACGATTATGACGGTACCGGATGAAGAAGCACCGGCTAACTCTGTGCCAGCAGC
CGCGGTAATACAGAGGGTGCAAGCGTTGTTCGGAATTATTGGGCGTAAAGGGTGCGTAGGCGGTGCGGTAAGTCTCTTGT
GAAATCTCCAGGCTCAACCTGGAGCCTGCAAGGGAAACTGCCGTGCTTGAGTATGGGAGAGGTGAGTGGAATTCCCGGTG
TAGCGGTGAAATGCGTAGATATCGGGAGGAACACCTGTGGCGAAAGCGGCTCACTGGACCATAACTGACGCTGATGCACG
AAAGCTAGGGGAGCAAACAGGATTAGATACCCTGGTAGTC
>Otu489
CCTACGGGAGGCAGCAGTGGGGAATCTTGCACAATGGGCGAAAGCCTGATGCAGCAACGCCGCGTGAGGGACGAAGGCTT
TCTGAGTTGTAAACCTCTTTCAGCAGGGACGATTGTGACGGTACCTGCAGAAGAAGCCCCGGCCAACTACGTGCCAGCAG
CCGCGGTAATACGTAGGGGGCAAGCGTTGTCCGGATTTATTGGGCGTAAAGAGCTCGTAGGCGGCTTGGCAAGTCGGATG
TGAAACCTCCAGGCTCAACCTGGAGTCGCCATTCGATACTGCCATGGCTAGAGTTTGGTAGGGGACCACGGAATTCCTGG
TGTAGCGGTGAAATGCGCAGATATCAGGAGGAACACCAGCGGCGAAGGCGGTGGTCTGGGCCAATACTGACGCTGAGGAG
CGAAAGCGTGGGGAGCGAACAGGATTAGATACCCGAGTAGTC
>Otu490
CCTACGGGGGGCAGCAGTGAGGAATTTTCGTCAATGGGGGCAACCCTGAACGAGCAACGCCGCGTGCAGGAAGAAGGTCT
TCGGATCGTAAACTGCTTTTCTCTGGGACGAGCAAGGACGGTACCAGAGGAATCAGCCTCGGCTAACTACGTGCCAGCAG
CCGCGGTAATACGTAGGAGGCAAGCGTTGTCCGGAGTTACTGGGCGTAAAGCGCACGCAGGCGGTCTCTTTAGTCTGTAG
GGACAGGGCACAGCTCAACTGTGTCAGGCTTACGGAAACTGGGAGACTTGAGGGCTTCAGAGGGATGGGGAATTCCGGGT
GGAGTGGTGAAATGCGTAGAGATCCGGAAGAACACCAAAGGCGAAGGCACCATCCTGGGGAGTCACTGACGCTCGGGTGC
GAAAGCCAGGGGAGCGAACGGGATTAGATACCCTAGTAGTC
>Otu491
CCTACGGGGGGCAGCAGTGAGGAATATTCGGCAATGGGGGCAACCCTGACCGAGCAACGCCGCGTGCAGGAAGAAGGTTT
TCGGATCGTAAACTGCTTTTCTTTGGGACGAGAAGGGACGGTACCAGAGGAATCAGCCCCGGCTAACTACGTGCCAGCAG
CCGCGGTAATACGTAGGGGGCGAGCGTTGTCCGGAGTTACTGGGCGTAAAGCGCACGCAGGCGGCCTAACAAGTTTGAGG
TGACAGTCTCCGGCTTAACTGGAGAAGGACCTTGAAGACTGGTGGGCTTGAGGACTTGAGAGGGACACGGAATTCCGGGT
GTAGTGGTGAAATGCGTAGATATCCGGAGGAACACCAAAGGCGAAGGCAGTGTCCTGGCAAGTTCCTGACGCTCAGGTGC
GAAAGCCAGGGGAGCGAACGGGATTAGATACCCTAGTAGTC
>Otu492
CCTACGGGAGGCAGCAGTGGGGAATCTTGCACAATGGGCGAAAGCCTGATGCAGCGACGCCGCGTGAGGGAAGAAGGCTT
TCGGGTTGTAAACCTCTTTCAGGAGGGACGAAGCTACTCGGGTTAATAGCCCAGAGGGTGACGGTACCTCCAGAAGAAGC
CCCGGCTAACTACGTGCCAGCAGCCGCGGTAATACGTAGGGGGCAAGCGTTGTCCGGATTTATTGGGCGTAAAGAGCGTG
TAGGCGGCCAGATAGGTCTGTTGTGAAAACTCGAGGCTCAACCTCGAGACGCCGATGGAAACCATCTGGCTAGAGTCCGG
AAGAGGAGAGTGGAATTCCTGGTGTAGCGGTGAAATGCGCAGATATCAGGAAGAACACCCGTGGCTAAGGCGGCTCTCTA
GTACGGTACTGACGCTGAGACGCGAAAGCGTGGGGAGCGAACAGGATTAGATACCCTTGTAGTC
>Otu493
CCTACGGGAGGCAGCAGTGGGGAATATTGGACAATGGGCGAAAGCCTGATCCAGCAATGCCGCGTGAGTGATGAAGGCCT
TAGGGTTGTAAAGCTCTTTTACCCGGGATGATAATGACAGTACCGGGAGAATAAGCTCCGGCTAACTCCGTGCCAGCAGC
CGCGGTAATACGGAGGGAGCTAGCGTTATTCGGAATTACTGGGCGTAAAGCGCACGTAGGCGGCTTTGTAAGTAAGAGGT
GAAAGCCCAGAGCTCAACTCTGGAATTGCCTTTTAGACTGCATCGCTTGAATCATGGAGAGGTCAGTGGAATTCCGAGTG
TAGAGGTGAAATTCGTAGATATTCGGAAGAACACCAGTGGCGAAGGCGGCTGACTGGACATGTATTGACGCTGAGGTGCG
AAAGCGTGGGGAGCAAACAGGATTAGATACCCTGGTAGTC
>Otu494
CCTACGGGTGGCTGCAGTCGAGGATCTTCGGCAATGAGCGCAAGCTTGACCGAGCGACGCCGCGTGCGCGATGAAGGCCT
TCGGGTTGTAAAGCGCTGTCGAGGGGGAGAAAAGGGAAACCTTGATCTAACCCTGGAGGAAGCACGGGCTAAGTTCGTGC
CAGCAGCCGCGGTAAGACGAACCGTGCGAACGTTGTTCGGAATCACTGGGCTTAAAGGGCGCGTAGGCGGGCTGTCAAGT
CTGGGGTGAAATCCCGCGGCTCAACCGTGGAACTGCCTTAGATACTGACGGCCTCGAGGGAGGTAGGGGCGAGCGGAACT
GTGAGTGGAGCGGTGAAATGCGTTGATATTCACAGGAACTCCGGTGGCGAAGGCGGCTCGCTGGCCCTCTTCTGACGCTG
AGGCGCGAAAGCTAGGGGAGCAAACGGGATTAGATACCCCAGTAGTC
>Otu495
CCTACGGGAGGCAGCAGTGGGGAATATTGCGCAATGGGCGGAAGCCTGACGCAGCGACGCCGCGTGGGGGATGACGGCCT
TCGGGTTGTAAACCTCTTTCGCCATCGGCGAAGCCTTTCGGGGTGACGGTAGGTGGAGAAGAAGCACCGGCCAACTACGT
GCCAGCAGCCGCGGTAATACGTAGGGTGCGAGCGTTGTCCGGAATTATTGGGCGTAAAGAGCTCGTAGGCGGTGTGTCGC
GTCGATCGTGAAAACCTGCGGCTTAACTGTGGGCGTGCGGTCGATACGGGCATCACTGGAGTTCGGCAGGGGAGACTGGA
ATTCCTGGTGTAGCGGTGAAATGCGCAGATATCAGGAGGAACACCGGTGGCGAAGGCGGGTCTCTGGGCCGATACTGACG
CTGAGGAGCGAAAGCGTGGGGAGCGAACAGGATTAGATACCCGAGTAGTC
>Otu496
CCTACGGGTGGCAGCAGTGGGGAATCTTGCGCAATGGGCGAAAGCCTGACGCAGCAACGCCGCGTGGAGGACGAAGGCTT
TCTGAGTTGTAAACTCCTTTCAGCAGGGACGATAGTGACGGTACCTGCAGAAGAAGCACCGGCCAACTACGTGCCAGCAG
CCGCGGTGATACGTAGGGTGCAAGCGTTGTCCGGATTTATTGGGCGTAAAGAGCTCGTAGGCGGTTTGGTAAGTCGATTG
TGAAATCTCCAGGCTTAACCTGGAGCGGCCGTTCGATACTGCCATGACTAGAGTGCGGTAGGGGACCACGGAATTCCTGG
TGTAGCGGTGAAATGCGCAGATATCAGGAGGAACACCAGCAGCGAAGGCGGTGGTCTGGGCCGACACTGACGCTGAGGAG
CGAAAGCGTGGGGAGCGAACAGGATTAGATACCCTTGTAGTC
>Otu497
CCTACGGGAGGCTGCAGTGGGGAATTTTGGACAATGGGCGCAAGCCTGATCCAGCCATGCCGCGTGTCTGAAGAAGGCCT
TCGGGTTGTAAAGGACTTTTGTCAGGGAAGAAAAGGCTGTTGCTAATATCGACAGCTGATGACGGTACCTGAAGAATAAG
CACCGGCTAACTACGTGCCAGCAGCCGCGGTAATACGTAGGGTGCGAGCGTTAATCGGAATTACTGGGCGTAAAGCGAGC
GCAGACGGTTACTTAAGCAGGATGTGAAATCCCCGGGCTCAACCTGGGAACTGCGTTCTGAACTGGGTGACTAGAGTGTG
TCAGAGGGAGGTAGAATTCCACGTGTAGCAGTGAAATGCGTAGAGATGTGGAGGAATACCGATGGCGAAGGCAGCCTCCT
GGGATAACACTGACGTTCATGCTCGAAAGCGTGGGTAGCAAACAGGATTAGATACCCTTGTAGTC
>Otu498
CCTACGGGAGGCAGCAGTGGGGAATCTTGGACAATGGGCGCAAGCCTGATCCAGCCATGCCGCGTGAGTGATGAAGGCCT
TCGGGTTGTAAAACTCTTTTGGCGGGGACGATAATGACGGTACCCGCAGAATAAGCTCCGGCTAACTTCGTGCCAGCAGC
CGCGGTAATACGAAGGGGGCTAGCGTTGTTCGGAATTACTGGGCGTAAAGCGTGCGCAGGCGGCTTCTCAAGTCAGGGGT
GAAAGCCCAGAGCTCAACTCTGGAATTGCCTTTGAGACTGAGTGGCTTGAGTACGAGAGAGGTGAGTGGAATTCCCAGTG
TAGAGGTGAAATTCGTAGATATTGGGAAGAACACCGGTGGCGAAGGCGGCTCACTGGCTCGTAACTGACGCTCATGCACG
ACAGCGTGGGGATCAAACAGGATTAGATACCCCTGTAGTC
>Otu499
CCTACGGGAGGCAGCAGTGAGGAATATTGGACAATGGGCGCAAGCCTGATCCAGCCATGCCGCGTGCAGGATGACGGTCC
TATGGATTGTAAACTGCTTTTATACAGGAAGAAACCCTCCAACGTGTTGGAGCTTGACGGTACTGTAAGAATAAGGATCG
GCTAACTCCGTGCCAGCAGCCGCGGTAATACGGAGGATCCAAGCGTTATCCGGAATCATTGGGTTTAAAGGGTCCGTAGG
CGGTTTAATAAGTCAGTGGTGAAAGCCCATCGCTCAACGGTGGAACGGCCATTGATACTGTTAGACTTGAATTATTAGGA
AGTAACTAGAATATGTAGTGTAGCGGTGAAATGCTTAGAGATTACATGGAATACCAATTGCGAAGGCAGGTTACTACTAA
TATATTGACGCTGATGGACGAAAGCGTGGGTAGCGAACAGGATTAGATACCCGGGTAGTC
>Otu500
CCTACGGGCGGCAGCAGTGGGGAATATTGGACAATGGGCGCAAGCCTGATCCAGCAATGCCGCGTGAGTGATGAAGGCCT
TCGGGTTGTAAAGCTCTTTCGCCCGCGACGATGATGACGGTAGCGGGAGAAGAAGCCCCGGCTAACTTCGTGCCAGCAGC
CGCGGTAATACGAAGGGGGCGAGCGTTGTTCGGAATCACTGGGCGTAAAGGGCGCGTAGGCGGCCCTCCTTGTCGCGTGT
GAAAGCCCCGGGCTCAACCTGGGAACGGCGCGCGAAACGGGCGGGCTGGAGTTCGGGAGAGGAGAGTGGAATTCCCAGTG
TAGAGGTGAAATTCGTAGATATTGGGAAGAACACCGGTGGCGAAGGCGGCTCTCTGGACCGAGACTGACGCTGAGGCGCG
AAAGCGTGGGGAGCAAACAGGATTAGATACCCGAGTAGTC
>Otu501
CCTACGGGAGGCAGCAGTAAGGAATATTGGTCAATGGACGCAAGTCTGAACCAGCCATGCCGCGTGGAGGATGAAGGTCC
TCTGGATTGTAAACTTCTTTTATCTGGGAAGAAATGTGGTTTTTCTAAATCATTTGACGGTACCAGATGAATAAGCACCG
GCTAACTCCGTGCCAGCAGCCGCGGTAATACGGAGGGTGCAAGCGTTATCCGGATTCACTGGGTTTAAAGGGTGCGTAGG
CGGATCTGTAAGTCAGTGGTGAAATCTCCAAGCTTAACTTGGAAACTGCCGTTGATACTATAGATCTTGAATGTTGTGGA
GGTTAGCGGAATATGTCATGTAGCGGTGAAATGCATAGATATGACATAGAACACCAATTGCGAAGGCAGCTGGCTACACA
AATATTGACGCTGAGGCACGAAAGCGTGGGGATCAAACAGGATTAGATACCCTAGTAGTC
>Otu502
CCTACGGGAGGCAGCAGTGGGGAATTTTGGACAATGGGCGAAAGCCTGATCCAGCCATGCCGCGTGAGTGAAGAAGGCCT
TCGGGTTGTAAAGCTCTTTCGGCGGGGACGAAATAGCGCGGGGTAACATCCCGCGTCGATGACGGTACCCGAAGAAGAAG
GACCGGCTAACTACGTGCCAGCAGCCGCGGTAATACGTAGGGTCCAAGCGTTAATCGGAATTACTGGGCGTAAAGCGTGC
GTAGGCGGTCTCGCAAGTCCGATGTGAAATCCCCGAGCTTAACTTGGGAACTGCGTTGGAAACTATGAGGCTGGAGTGCG
GCAGAGGGGGGTGGAATTCCAGGTGTAGCAGTGAAATGCGTAGAGATCTGGAGGAACACCGATGGCGAAGGCAGCCCCCT
GGGCCAGCACTGACGCTGATACACGAAAGCGTGGGGAGCAAACAGGATTAGATACCCCAGTAGTC
>Otu503
CCTACGGGAGGCAGCAGTAGGGAATATTGCACAATGGGCGAAAGCCTGATGCAGCAACGCCGCGTGCACGATGAAGGTCT
TCGGATCGTAAAGTGCTTTTCTGGGAGATGAGAAAGGACAGTATCCCAGGAATAAGTCTCGGCTAACTACGTGCCAGCAG
CCGCGGTAAAACGTAGGAGGCAAGCGTTATCCGGATTCACTGGGCGTAAAGCGTGTGCAGGCGGTTCGGTAAGTTGGGCG
TGAAATCTCCCGGCTTAACTGGGAGAGGTCGTTCAATACTACCGGACTAGAGAGCAGTAGAGGAAGATGGAATTCCCGGT
GTAGTGGTGAAATGCGTAGATATCGGGAGGAACACCAGTGGCGAAGGCGATCTTCTGGACTGCGTCTGACGCTCATACAC
GAAAGCTAGGGTAGTAAACGGGATTAGATACCCTTGTAGTC
>Otu504
CCAGCAGCCGCGGTAATACGGAGGATGCAAGCGTTATCCGGAATGATTGGGCGTAAAGCGTCCGCAGGTGGCGATTCAAG
TCGATTGTCAAAGGTCCCGGCTCAACTGGGAATAGGCAGTGGAAACTGAACAGCTAGAGTGCGGTAGGGGTAGAGGGAAT
TCCCGGTGTAGCGGTGAAATGCGTAGAGATCGGGAAGAACACCAGTGGCGAAAGCGCTCTACTAAACCGCAACTGACACT
CAGGGACGAAAGCTAGGGGAGCGAATGGGATTAGATACCCTTGTAGTC
>Otu505
CCTACGGGAGGCAGCAGTGGGGAATATTGGACAATGGGGGAAACCCTGATCCAGCCATGCCGCGTGTGTGATGAAGGCCT
TCGGGTTGTAAAGCACTTTCGCACGTGACGATGATGACGGTAACGTGAGAAGAAGCCCCGGCTAACTTCGTGCCAGCAGC
CGCGGTAATACGAAGGGGGCAAGCGTTGTTCGGAATTACTGGGCGTAAAGGGCGCGTAGGCGGTGCACTAAGTCAGGCGT
GAAAGCCCTGGGCTCAACCCGGGAATTGCGCTTGATACTGGTGCGCTTGAATCCAGGAGAGGTTGGTGGAATTCCCAGTG
TAGAGGTGAAATTCGTAGAGATTGGGAAGAACACCGGTGGCGAAGGCGGCCAACTGGACTGGTATTGACGCTGAGGCGCG
AAAGCGTGGGGAGCAAACAGGATTAGATACCCCAGTAGTC
>Otu506
CCTACGGGAGGCTGCCGCGGTAATACGAAGGGACCTAGCGTAGTTCGGAATTACTGGGCTTAAAGAGTTCATAGGTGGTT
GAAAAAGTTAGTGGTGAAATCCCAGAGCTTAACTCTGGAACTGCCATTAAAACTTTTCAGCTAGAGTATGATAGAGGAAA
GCAGAATTTCTAGTGTAGAGGTGAAATTCGTAGATATTAGAAAGAATACCAATTGCGAAGGCAGCTTTCTGGATCATTAC
TGACACTGAGGAACGAAAGCATGGGTAGCGAAGAGGATTAGATACCCTAGTAGTC
>Otu507
CAAGGACAGCACCTACAGCCTCAGCAGCACCCTGACGCTGAGCAAAGCAGACTACGAGAAACACAAAGTCTACGCCTGCG
AAGTCACCCATCAGGGCCTGAGCTCGCCCGTCACAAAGAGCTTCAACAGGGGAGAGTGTTGACTCGAGGCGCAAGGGTTC
GATCCCTACCGGTTAGTAATGAGTTTAAACGGGGGAGGCTAACTGAAACACGGAAGGAGACAATACCGGAAGGAACCCGC
GCTATGACGGCAATAAAAAGACAGAATAAAACGCACGGGTGTTGGGTCGTTTGTTCATAAACGCGGGGTTCGGTCCCAGG
GCTGGCACTCTGTCGATACCCCAGTAGTC
>Otu508
CCTACGGGAGGCAGCAGTGGGGAATATTGGACAATGGGGGAAACCCTGATCCAGCGACGCCGCGTGTGTGAAGAAGGCCT
GCGGGTTGTAAAGCACTTTTAGTGGGGACAAAAAGTCACGGGCTAACACCGCGTGATCTTGATTTAACCCACAGAAAAAG
CACCGGCTAACTCTGTGCCAGCAGCCGCGGTAATACAGAGGGTGCGAGCGTTAATCGGAATTACTGGGCGTAAAGCGCGC
GTAGACGGTTTGGTAAGTCAGATGTGAAATCCCCGGGCTCAACCTGGGAACTGCATTTGATACTGCCTGGCTAGAGTATG
GAAGAGGGAAGTGGAATTTCCGGTGTAGCGGTGAAATGCGTAGATATCGGAAGGAACACCAGTGGCGAAAGCGACTTCCT
GGTCCAATACTGACGTTCATGTGCGAAAGCGTGGGGAGCAAACAGGATTAGATACCCCAGTAGTC
>Otu509
CCTACGGGGGGCAGCAGTGAGGAATTTTCGTCAATGGGGGCAACCCTGAACGAGCAACGCCGCGTGCAGGAAGAAGGTTT
TCGGATCGTAAACTGCTTTTCTCTGGGACGAGAACGGACGGTACCAGAGGAAGAAGCCCCGGCTAACTACGTGCCAGCAG
CCGCGGTAATACGTAGGGGGCAAGCGTTGTCCGGATTTATTGGGCGTAAAGCGCACGCAGGCGGTCTGCCAAGTTCGGAG
TGACAGTTTCCGGCTTAACTGGAAAAGGTCTTCGAAAACTGGGGGACTTGAGGACTTGAGGGGGAGACGGAATTCCGGGT
GGAGCGGTGAAATGCGTAGAGATCCGGAGGAACACCGAAAGCGAAGGCAGTCTCCTGGCAAGTTCCTGACGCTCAGGTGC
GAAAGCTAGGGGAGCGAACAGGATTAGATACCCCAGTAGTC
>Otu510
CCTACGGGAGGCTGCCATGGAAACTGCCGTGCTTGAGTGTGGGAGAGGTGAGTGGAATTCCCGGTGTAGCGGTGAAATGC
GTAGATATCGGGAGGAACACCTGTGGCGAAAGCGGCTCACTGGACCACAACTGACGCTGATGCGCGAAAGCTAGGGGAGC
AAACAGGATTAGATACCCTAGTAGTC
>Otu511
CCTACGGGGGGCAGCAGTGGGGAATATTGCGCAATGGGCGGAAGCCTGACGCAGCGACGCCGCGTGCGGGATGAAGGCCT
TCGGGTTGTAAACCGCTTTCAGCAGGGGCGAATTCAGACGGTACCTGCAGAAGAAGCGCCGGCTAACTACGTGCCAGCAG
CCGCGGTAATACGTAGGGCGCAAGCGTTGTCCGGAATTATTGGGCGTAAAGAGCTCGTAGGCGGCCTGTCGCGTCTGCCG
TGAAAACCCGGGGCTTAACCCCGGGCTGGCGGTGGATACGGGCTGGCTGGAGGCAGGCAGGGGAGAACGGAATTCCCGGT
GTAGCGGTGAAATGCGCAGATATCGGGAGGAACACCGGTGGCGAAGGCGGTTCTCTGGGCCTGTCCTGACGCTGAGGAGC
GAAAGCGTGGGGAGCGAACAGGATTAGATACCCTGGTAGTC
>Otu512
CCTACGGGGGGCAGCAGTGAGGAATTTTCGGCAATGGGGGCAACCCTGACCGAGCAACGCCGCGTGCAGGAGGACGCTTT
TCGGAGTGTAAACTGCTTTTGTCTGGGAAGAGGAAGGACGGTACCAGAGGAAGAAGCCCCGGCTAACTACGTGCCAGCAG
CCGCGGTAATACGTAGGGGGCGAGCGTTGTCCGGAGTTACTGGGCGTAAAGGGCATGCAGGCGGTCAGGCGCGTTTTGTG
TGACAGCGGATGGCTTAACTATCCGAGGATACGAAAGACGGCGTGACTTGAGAGCGCGAGAGGGACACGGAATTCCGGGT
GGAGTGGTGAAATGCGTAGAGATCCGGAGGAACACCGAAGGCGAAGGCAGTGTCCTGGCGCGTATCTGACGCTGAGGTGC
GAAAGCCAGGGGAGCGAACGGGATTAGATACCCCAGTAGTC
>Otu513
CCTACGGGAGGCTGCAGTAGTGAATCTTCCACAATGGACGCAAGTCTGATGGAGCAACGCCGCGTGAGTGAAGAAGGTCT
TCGGATCGTAAAACTCTGTTGTTAGAGAAGAACACGAGTGAGAGTAACTGTTCATTCGATGACGGTATCTAACCAGCAAG
TCACGGCTAACTACGTGCCAGCAGCCGCGGTAATACGTAGGTGGCAAGCGTTGTCCGGATTTATTGGGCGTAAAGGGAAC
GCAGGCGGTCTTTTAAGTCTGATGTGAAAGCCTTCGGCTTAACCGGAGTAGTGCATTGGAAACTGGAAGACTTGAGTGCA
GAAGAGGAGAGTGGAACTCCATGTGTAGCGGTGAAATGCGTAGATATATGGAAGAACACCAGTGGCGAAAGCGGCTCTCT
GGTCTGTAACTGACGCTGAGGTTCGAAAGCGTGGGTAGCAAACAGGATTAGATACCCTAGTAGTC
>Otu514
CCTACGGGTGGCAGCAGTGGGGAATCTTGGACAATGGAGGAAACTCTGATCCAGCCATGCCGCGTGAGTGATGAAGGCCT
TAGGGTTGTAAAACTCTTTCGGCGGGGACGATAATGACGGTACCCGCAGAAGAAGCTCCGGCTAACTTCGTGCCAGCAGC
CGCGGTAATACGAAGGGGGCTAGCGTTGTTCGGAATTACTGGGCGTAAAGCGCGCGCAGGCGGCTCTTCAAGTCAGGGGT
GAAAGCCCGGAGCTCAACTCCGGAATTGCCTTTGAAACTGTAGAGCTCGAGTACGGGAGAGGTGAGTGGAATTCCCAGTG
TAGAGGTGAAATTCGTAGATATTGGGAAGAACACCGGTGGCGAAGGCGGCTCACTGGCCCGTAACTGACGCTCATGCGCG
ACAGCGTGGGGATCAAACAGGATTAGATACCCGAGTAGTC
>Otu515
CCTACGGGAGGCAGCAGTGGGGAATATTGGACAATGGGCGCAAGCCTGATCCAGCCATGCCGCGTGAGTGATGAAGGCCT
TAGGGTTGTAAAGCTCTTTCGACGGGGACGATAATGACGGTACCCGTAGAAGAAGCCCCGGCTAACTTCGTGCCAGCAGC
CGCGGTAATACGAAGGGGGCTAGCGTTGCTCGGAATCACTGGGCGTAAAGGGCGCGTAGGCGGCCATTCAAGTCAGAGGT
GAAAGCCCAAGGCTCAACCTTGGAACTGCCTTTGATACTGTTTGGCTTGAGACCGGTAGAGGTAAGTGGAACTGCGAGTG
TAGAGGTGAAATTCGTAGATATTCGCAAGAACACCAGTGGCGAAGGCGGCTTACTGGACCGGTTCTGACGCTGAGGCGCG
AAAGCGTGGGGAGCAAACAGGATTAGATACCCTTGTAGTC
>Otu516
CCTACGGGGGGCAGCAGTGAGGAATTTTCCGCAATGGGGGCAACCCTGACGGAGCAACGCCGCGTGCAGGATGACGGCCT
TCGGGTTGTAAACTGCTTTTCTGAAGGACGAGAACGGACGGTACTTGAGGAAGAAGCCCCGGCTAACTACGTGCCAGCAG
CCGCGGTAATACGTAGGGGGCAAGCGTTGTCCGGAGTTACTGGGCGTAAAGCGCCCGCAGGCGGTCATGCGCGTTTTGAG
TGACAGTTGGTCGCTTAACGACCGAAGCGCTTGAAAGACGGCATGACTTGAGGGCCAGAGAGGGACAGGGAATTCCGAGT
GTAGTGGTGAAATGCGTAGATATTCGGAGGAACACCAAAGGCGAAGGCACTGTCCTGGATGGTACCTGACGCTCAGGGGC
GAAAGCCAGGGGAGCGAACGGGATTAGATACCCCAGTAGTC
>Otu517
CCTACGGGAGGCAGCAGTGGGGAATATTGCACAATGGGCGCAAGCCTGATGCAGCGACGCCGCGTGAGGGATGACGGCCT
TCGGGTTGTAAACCTCTTTCGCCAGGGACGAAGGGTGACTGACGGTACCTGGAGAAGAAGCACCGGCTAACTACGTGCCA
GCAGCCGCGGTAATACGTAGGGTGCGAGCGTTGTCCGGAATTATTGGGCGTAAAGAGCTCGTAGGCGGTTTGTCGCGTCG
GCCGTGAAAACTGGAGGCTTAACCTTCAGCTTGCGGTCGATACGGGCAGACTTGAGTTCGGTAGGGGAGACTGGAATTCC
TGGTGTAGCGGTGAAATGCGCAGATATCAGGAGGAACACCGGTGGCGAAGGCGGGTCTCTGGGCCGATACTGACGCTGAG
GAGCGAAAGCGTGGGGAGCGAACAGGATTAGATACCCTAGTAGTC
>Otu518
CCTACGGGAGGCAGCAGTGGGGAATATTGCACAATGGGGGAAACCCTGATGCAGCAACGCCGCGTGAGTGATGACGGTCT
TCGGATTGTAAAGCTCTGTCTTCAGGGACGATAATGACGGTACCTGAGGAGGAAGCCACGGCTAACTACGTGCCAGCAGC
CGCGGTAATACGTAGGTGGCAAGCGTTGTCCGGATTTACTGGGCGTAAAGGGAGCGTAGGTGGATATTTAAGTGGGATGT
GAAATACTCGGGCTTAACCTGGGTGCTGCATTCCAAACTGGATATCTAGAGTGCAGGAGAGGAAAGTAGAATTCCTAGTG
TAGCGGTGAAATGCGTAGAGATTAGGAAGAATACCAGTGGCGAAGGCGACTTTCTGGACTGTAACTGACACTGAGGCTCG
AAAGCGTGGGGAGCAAACAGGATTAGATACCCTAGTAGTC
>Otu519
CCTACGGGAGGCTGGAGGCAGGCAGGGGAGAATGGAATTCCCGGTGTAGCGGTGAAATGCGCAGATATCGGGAGGAACAC
CGGTGGCGAAGGCGGTTCTCTGGGCCTGTACTGACGCTGAGGAGCGAAAGCGTGGGGAGCGAACAGGATTAGATACCCTT
GTAGTC
>Otu520
CCTACGGGAGGCAGCAGTGGGGAATTTTCCGCAATGGGCGAAAGCCTGACGGAGCAAGACCGCGTGAGGGAGGAAGGCTC
TTGGGTTGTAAACCTCTTTTCTTTGGGAAGAAGCACTGACGGTACCAAAGGAATCAGCATCGGCTAACTCCGTGCCAGCA
GCCGCGGTAATACGGAGGATGCAAGCGTTATCCGGAATCATTGGGCGTAAAGCGTCCGCAGGTGGCTGCTCAAGTCTGGG
GTCAAAGACAGTGGCTCAACTACTGAAAGGCAGTGGAAACTGAGCAGCTAGAGAGTGGTAGGGGCAGAGGGAATTCCCGG
TGTAGCGGTGAAATGCGTAGAGATCGGGAAGAACACCAGTGGCGAAAGCGCTCTGCTGGACCATGACTGACACTGAGGGA
CGAAAGCTAGGGGAGCGAATGGGATTAGATACCCCAGTAGTC
>Otu521
CCTACGGGAGGCTGCAGGAGATGAAGACACAGAGCTGACTTCACATTTGAAAGAATTATTTTGCCTTTTGTGTTGAAAAC
AGACACTGTGACAAGAAAAGGATGGAGCAGAGGAAACAAATTAGGAGATTATGATAGTAATCTGGGCAGGAAATCATAAG
AGATTACATCAAGGCAGCGGCAGTGAGGAAGGCAAGAAGTGGTCAGAACTGGATACATTCTGAAAGAAGACGGATGGAAC
GTTAGGAATGAAAGAAAAGGAGGAATCAAGAATGACTCCTTTTTTATCTGAGCAAATGTAAAGATGGCTGGGGTCCATCA
AATAAGATCGGGAAGATTCACCAGTAGAATAGACGAACGGAGAAGGGTAAGATCAGGAGACATGCTAAGCTTCAGCTATT
AGATACCCTGGTAGTC
>Otu522
CCTACGGGAGGCAGCAGTGGGGAATTTTGCGCAATGGGGGAAACCCTGACGCAGCAACGCCGCGTGGAGGATGAAGCCCC
TTGGGGCGTAAACTCCTTTCGACTGGGAAGATTATGACGGTACCAGTGGAAGAAGCACCGGCTAACTCTGTGCCAGCAGC
CGCGGTAATACAGAGGGTGCGAGCGTTGTTCGGAATTATTGGGCGTAAAGGGCGCGTAGGCGGTGTTGTAAGTCACCTGT
GAAACCTCTAGGCTTAACCTAGAGCCTGCAGGCGAAACTGCAATGCTGGAGGGTGGGAGAGGTGCGTGGAATTCCCGGTG
TAGCGGTGAAATGCGTAGATATCGGGAGGAACACCTGTGGCGAAAGCGGCGCACTGGACCACTACTGACGCTGAGGCGCG
AAAGCCGGGGGAGCAAACAGGATTAGATACCCCAGTAGTC
>Otu523
CCTACGGGGGGCCTGACGCTAAGAGACGAAAGCTAGGGGAGCGAACAGGATTAGATACCCTTGTAGTC
>Otu524
CCTACGGGAGGCAGCAGTGGGGAATCTTGCACAATGGAGGAAACTCTGATGCAGCGACGCCGCGTGAGCGATGAAGCCCT
TCGGGGTGTAAAGCTCTTTCGTCAGGGAAGATAGTGACGGTACCTGGAGAAGCAGCTGCGGCTAACTACGTGCCAGCAGC
CGCGGTAATACGTAGGCAGCAAGCGTTGTTCGGAGTTACTGGGCGTAAAGGGTGTGTAGGCGGCCTTCTAAGTTTGGTGT
GAAATCTCCCGGCTCAACCGGGAGGGTGCGCCGAAGACTGGGGGGCTAGAGGATGGGATGGGAAAGTGGAATTCCTGGTG
TAGCGGTGAAATGCGTAGATATCAGGAGGAACACCTGCGGTGTAGACGGCTTTCTGGACCAACCCTGACGCTGAGACACG
AAAGCGTGGGTAGCAAACAGGATTAGATACCCTAGTAGTC
>Otu525
CCAGCAGCCGCGGTAATACGTAGGGGGCGAGCGTTGTCCGGAATTATTGGGCGTAAAGCGCGCGCAGGCGGTCTCTTAAG
TCTGATGTGAAAGCCCACGGCTCAACCGTGGAGGGTCATTGGAAACTGGGGGACTTGAGGGCAGGAGAGGAGAGCGGAAT
TCCACGTGTAGCGGTGAAATGCGTAGAGATGTGGAGGAACACCAGTGGCGAAGGCGGCTCTCTGGCCTGCACCTGACGCT
GAGGCGCGAAAGCGTGGGGAGCAAACAGGATTAGATACCCTGGTAGTC
>Otu526
CCTACGGGAGGCAGCAGTGGGGAATTTTGCGCAATGGGGGAAACCCTGACGCAGCAACGCCGCGTGGAGGATGAAGTCCC
TTGGGACGTAAACTCCTTTCGATCGGGACGATTATGACGGTACCGGAAGAAGAAGCCCCGGCTAACTTCGTGCCAGCAGC
CGCGGTAATACGAGGGGGGCGAGCGTTGTTCGGAATTATTGGGCGTAAAGGGCGCGTAGGCGGTTGGATAAGTCTTGTGT
GAAATCTTCGGGCTCAACTCGAAGTCTGCACGAGAAACTATCTGGCTTGAGTGTGGGAGAGGTGAGTGGAATTCCTGGTG
TAGCGGTGAAATGCGTAGATATCAGGAGGAACACCTGTGGCGAAAGCGGCTCACTGGACCACAACTGACGCTGAGGCGCG
AAAGCTAGGGGAGCAAACAGGATTAGATACCCTTGTAGTC
>Otu527
CCTACGGGAGGCAGCAGTGGGGAATATTGCGCAATGGGCGAAAGCCTGACGCAGCGACGCCGCGTGGGGGATGAATGCCT
TCGGGTTGTAAACCCCTTTCAGCAGGGACGAAGCGCAAGTGACGGTACCTGCAGAAGAAGCGCCGGCTAACTACGTGCCA
GCAGCCGCGGTAACACGTAGGGCGCAAGCGTTGTCCGGAATTATTGGGCGTAAAGAGCTCGTAGGCGGTTCGTCACGTCT
GCTGTGAAAATCCAGGGCTCAACCCTGGACTTGCAGTGGATACGGGCGAACTAGAGGTAGGTAGGGGAGAATGGAATTCC
TGGTGTAGCGGTGAAATGCGCAGATATCAGGAGGAACACCGGTGGCGAAGGCGGTTCTCTGGGCCTTACCTGACGCTGAG
GAGCGAAAGCGTGGGGAGCGAACAGGATTAGATACCCCAGTAGTC
>Otu528
CCTACGGGGGGCAGCAGTGAGGAATTTTCCGCAATGGGGGCAACCCTGACGGAGCAACGCCGCGTGCAGGAGGACGCTTT
TCGAAGTGTAAACTGCTTTTGTGTGGGACGAGGATGGACGGTACCACAGGAAGAAGCCCCGGCTAACTACGTGCCAGCAG
CCGCGGTAATACGTAGGGGGCGAGCGTTGTCCGGAGTTACTGGGCGTAAAGGGCACGCAGGCGGTGCGGCGCGTTTCGCG
TGACAGCGGGTGGCTTAACTGCCCGAGGGTGCGAAAGACGGCCGCACTAGAGGGCCAGAGAGGGACACGGAATTCCGGGT
GGAGTGGTGAAATGCGTAGAGATCCGGAGGAACACCGCAGGCGAAGGCAGTGTCCTGGCTGGTACCTGACGCTAAGGTGC
GAAAGCCAGGGGAGCGAACGGGATTAGATACCCTGGTAGTC
>Otu529
CCTACGGGAGGCAGCAGTGGGGAATATTGGACAATGGGGGCAACCCTGATCCAGCAATGCCGCGTGAGTGATGAAGGCCT
TAGGGTTGTAAAGCTCTTTCGCCCGCGACGATGATGACGGTAGCGGGAGAAGAAGCCCCGGCTAACTTCGTGCCAGCAGC
CGCGGTAATACGAAGGGGGCGAGCGTTGTTCGGAATTACTGGGCGTAAAGGGCGCGCAGGCGGCCCTTGAAGTCAGGCGT
GAAAGCCCTGGGCTCAACCTGGGAATTGCGCTTGATACTCGAGGGCTTGAGTGCGGGAGAGGAGAGTGGAATTCCCAGTG
TAGAGGTGAAATTCGTAGATATTGGGAAGAACACCGGTGGCGAAGGCGGCTCTCTGGACCGTAACTGACGCTGAGGCGCG
AAAGCGTGGGGAGCAAACAGGATTAGATACCCTTGTAGTC
>Otu530
CCTACGGGTGGCTGCCTGGACCGTTACCGACGCTGAGGCGCGAAAGCTAGGGGAGCAAACAGGATTAGATACCCTAGTAG
TC
>Otu531
CCTACGGGAGGCAGCAGTGGGGAATATTGGACAATGGGCGCAAGCCTGATCCAGCAATGCCGCGTGAGTGAAGAAGGCCT
TAGGGTTGTAAAGCTCTTTCGGCGGGGACGATGATGACGGTACCCGCAGAAGAAGCCCCGGCTAACTCCGTGCCAGCAGC
CGCGGTAATACGGAGGGGGCTAGCGTTGTTCGGAATTACTGGGCGTAAAGGGCGCGTAGGCGGCGCGATAAGTTGGGCGT
GAAAGGCCCGGGCTCAACCCGGGGACTGCGCTTGATACTGTCGTGCTGTGAGTCCGGGAGAGGATGGCGGAATTCCCAGT
GTAGAGGTGAAATTCGTAGATATTGGGAAGAACACCGGTGGCGAAGGCGGCCATCTGGACCGGCACTGACGCTGAGGCGC
GAAAGCGTGGGGAGCAAACAGGATTAGATACCCTAGTAGTC
>Otu532
CCTACGGGAGGCTGCAGTAGGGAATCTTCCGCAATGGACGCAAGTCTGACGGAGCAACGCCGCGTGAGTGAAGAAGGTTT
TCGGATCGTAAAACTCTGTTGTTAGAGAAGAACAAGTGCTAGAGTAACTGTTAGCGCCTTGACGGTATCTAACCAGAAAG
CCACGGCTAACTACGTGCCAGCAGCCGCGGTAATACGTAGGTGGCAAGCGTTGTCCGGATTTATTGGGCGTAAAGCGAGC
GCAGGCGGTTCCTTAAGTCTGATGTGAAAGCCCCCGGCTCAACCGGGGAGGGTCATTGGAAACTGGGGAACTTGAGTGCA
GAAGAGGAGAGTGGAATTCCATGTGTAGCGGTGAAATGCGTAGATATATGGAGGAACACCAGTGGCGAAGGCGACTCTCT
GGTCTGTAACTGACGCTGAGGCTCGAAAGCGTGGGTAGCAAACAGGATTAGATACCCTTGTAGTC
>Otu533
CCTACGGGTGGCTGCAGTCGAGGATCTTCGGCAATGGGCGCAAGCCTGACCGAGCGACGCCGCGTGCGGGATGAAGGCCT
TCGGGTTGTAAACCGCTGTCAGAGGGGATGAAATACAGGTGGGTTCTCCCATCTGCTTGACATATCCTCAGAGGAAGTAC
GGGCTAAGTTCGTGCCAGCAGCCGCGGTAAGACGAACCGTACGAACGTTATTCGGAATCACTGGGCTTAAAGGGTGCGTA
GGCTGCGCAGAAAGTTGGGTGTGAAATCCCTCGGCTCAACCGAGGAACTGCGCCCAAAACTACTGTGCTCGAGGGAGACA
GAGGTGAGCGGAACTTAGGGTGGAGCGGTGAAATGCGTTGATATCCTAAGGAACACCGGTGGCGAAAGCGGCTCACTGGG
TCTCTTCTGACGCTGAGGCACGAAAGCTAGGGGAGCGAACGGGATTAGATACCCTAGTAGTC
>Otu534
CCTACGGGAGGCAGCAGTGGGGAATATTGGACAATGGGGGGAACCCTGATCCAGCCATGCCGCGTGTGTGAAGAAGGCCT
TATGGTTGTAAAGCACTTTAAGCGAGGAGGAGGCTACTGAGACTAATACTCTTGGATAGTGGACGTTACTCGCAGAATAA
GCACCGGCTAACTCTGTGCCAGCAGCCGCGGTAATACAGAGGGTGCGAGCGTTAATCGGATTTACTGGGCGTAAAGCGTG
CGTAGGCGGCTTTTTAAGTCGGATGTGAAATCCCCGAGCTTAACTTGGGAATTGCATTCGATACTGGGAAGCTAGAGTAT
GGGAGAGGATGGTAGAATTCCAGGTGTAGCGGTGAAATGCGTAGAGATCTGGAGGAATACCGATGGCGAAGGCAGCCATC
TGGCCTAATACTGACGCTGAGGTACGAAAGCATGGGGAGCAAACAGGATTAGATACCCCAGTAGTC
>Otu535
CCTACGGGTGGCTGCAGTAGGGAATCTTCCGCAATGGGCGAAAGCCTGACGGAGCAACGCCGCGTGAGTGAAGAAGGATT
TCGGTTCGTAAAGCTCTGTTGTTAGGGAAGAATGATTGTGTAGTAACTATACACAGTAGAGACGGTACCTAACCAGAAAG
CCACGGCTAACTACGTGCCAGCAGCCGCGGTAATACGTAGGTGGCAAGCGTTGTCCGGAATTATTGGGCGTAAAGCGCGC
GCAGGTGGTTTAATAAGTCTGATGTGAAAGCCCACGGCTCAACCGTGGAGGGTCATTGGAAACTGTTAAACTTGAGTGCA
GGAGAGAAAAGTGGAATTCCTAGTGTAGCGGTGAAATGCGTAGAGATTAGGAGGAACACCAGTGGCGAAGGCGGCTTTTT
GGCCTGTAACTGACACTGAGGCGCGAAAGCGTGGGGAGCAAACAGGATTAGATACCCCAGTAGTC
>Otu536
CCTACGGGAGGCTGCAGTAGGGAATCTTCCACAATGGACGCAAGTCTGATGGAGCAACGCCGCGTGAGTGAAGAAGGTTT
TCGGATCGTAAAGCTCTGTTGTTGGTGAAGAAGGATAGAGGTAGTAACTGGCCTTTATTTGACGGTAATCAACCAGAAAG
TCACGGCTAACTACGTGCCAGCAGCCGCGGTAATACGTAGGTGGCAAGCGTTGTCCGGATTTATTGGGCGTAAAGCGAGC
GCAGGCGGAAGAATAAGTCTGATGTGAAAGCCCTCGGCTTAACCGAGGAACTGCATCGGAAACTGTTTTTCTTGAGTGCA
GAAGAGGAGAGTGGAACTCCATGTGTAGCGGTGGAATGCGTAGATATATGGAAGAACACCAGTGGCGAAGGCGGCTCTCT
GGTCTGCAACTGACGCTGAGGCTCGAAAGCATGGGTAGCGAACAGGATTAGATACCCTAGTAGTC
>Otu537
CCTACGGGAGGCAGCAGTGGGGAATCTTGCACAATGGGGGCAACCCTGATGCAGCGACGCCGCGTGAGCGATGAAGCCCT
TCGGGGTGTAAAGCTCTTTCGGCAGGGAAGATCATGACGGTACCTGCAGAAGCAGCTGCGGCTAACTACGTGCCAGCAGC
CGCGGTAATACGTAGGCAGCAAGCGTTGTTCGGAGTTACTGGGCGTAAAGGGTGTGTAGGCGGCTTTCTAAGTTTGTTGT
GAAATCTCCCGGCTTAACCGGGAGGGTGCGGCGAAGACTGGAAGGCTAGAGTATGGGATGGGAGAGTGGAATTCCTGGTG
TAGCGGTGAAATGCGTAGATATCAGGAGGAACACCTGCGGTGTAGACGGCTCTCTGGACCATTACTGACGCTGAGACACG
AAAGCGTGGGTAGCAAACAGGATTAGATACCCCAGTAGTC
>Otu538
CCTACGGGAGGCAGCAGTGGGGAATTTTGCGCAATGGGGGAAACCCTGACGCAGCAACGCCGCGTGGAGGATGAAGTACT
TCGGTACGTAAACTCCTTTCGATCGGGACGATTATGACGGTACCGAGAGAAGAAGCCCCGGCTAACTTCGTGCCAGCAGC
CGCGGTAATACGAGGGGGGCGAGCGTTGTTCGGAATTATTGGGCGTAAAGGGTGCGTAGGCGGTTTGGTAAGTCTTGTGT
GAAATCTACAGGCTCAACTTGTAGTCTGCACGAGAAACTGCCGGGCTTGAGTATGGGAGAGGTGAGTGGAATTCCTGGTG
TAGCGGTGAAATGCGTAGATATCAGGAGGAACACCTGTGGCGAAAGCGGCTCACTGGACCATAACTGACGCTGATGCACG
AAAGCTAGGGGAGCAAACAGGATTAGATACCCTTGTAGTC
>Otu539
CCTACGGGAGGCAGCAGTGGGGAATATTGGACAATGGGCGCAAGCCTGATCCAGCCATGCCGCGTGAGTGATGAAGGCCT
TCGGGTTGTAAAGCTCTTTCACCCACGACGATGATGACGGTAGTGGGAGAAGAAGCCCCGGCTAACTTCGTGCCAGCAGC
CGCGGTAATACGAAGGGGGCAAGCGTTGTTCGGAATGACTGGGCGTAAAGGGCGCGTAGGCGGTTCGTTGCGTCAGATGT
GAAAGCCCCGGGCTCAACCTGGGAACTGCATTTGATACGGGCGGGCTTGAATCCAAGAGAGGGTGGTGGAATTCCCAGTG
TAGAGGTGAAATTCGTAGATATTGGGAAGAACACCAGTGGCGAAGGCGGCCACCTGGCTTGGTATTGACGCTGAGGCGCG
AAAGCGTGGGGAGCAAACAGGATTAGATACCCGAGTAGTC
>Otu540
CCTACGGGAGGCAGCAGTGGGGAATATTGGACAATGGGCGCAAGCCTGATCCAGCCATGCCGCGTGAGTGACGAAGGCCT
TAGGGTTGTAAAGCTCTTTCGCAAGCGACGATAATGACGGTAGCTTGAGAAGAAGCCCCGGCTAACTCCGTGCCAGCAGC
CGCGGTAAGACGGAGGGGGCTAGCGTTGTTCGGAATTACTGGGCGTAAAGCGCACGTAGGCGGCGTTGCAAGTTGGGGGT
GAAATCCCGGGGCTCAACCCCGGAATTGCCTCCAAGACTGTGGCGCTGGAGTCCGGAAGAGGAGAGCGGAATTCCCAGTG
TAGAGGTGAAATTCGTAGATATTGGGAAGAACACCAGTGGCGAAGGCGGCTCTCTGGTCCGGTACTGACGCTGAGGTGCG
AAAGCGTGGGGAGCAAACAGGATTAGATACCCCAGTAGTC
>Otu541
CCTACGGGAGGCAGCAGTAGGGAATCTTGCGCAATGGGCGAAAGCCTGACGCAGCAACGCCGCGTGGGGGATGAAGGCTC
TCGGGTCGTAAACCCCTTTCAGTGGGAACGAAATTGACGGTACCCACAGAAGAAGGACCGGCCAACTACGTGCCAGCAGC
CGCGGTAACACGTAGGGTCCGAGCGTTGTCCGGATTTATTGGGCGTAAAGGGCCCGTAGGCGGCTTGGTAAGTCGGGTGT
GAAAACCCCAGGCTCAACCTGGGGACGCCACCCGATACTGCCATGGCTTGAGTCTGGTAGGGGAGTGCGGAACTCCTGGT
GTAGCGGTGAAATGCATAGATATCAGGAAGAACACCGGTGGCGAAGGCGGCACTCTGGGCCAGTACTGACGCTGATGGGC
GAAAGCGTGGGGAGCAAACAGGATTAGATACCCCAGTAGTC
>Otu542
CCTACGGGAGGCAGCAGTGGGGAATCTTGCGCAATGGGCGAAAGCCTGACGCAGCCATGCCGCGTGGATGATGAAGGTCT
TAGGATTGTAAAATCCTTTCACCGGGGACGATAATGACGGTACCCGGAGAAGAAGCCCCGGCTAACTTCGTGCCAGCAGC
CGCGGTAATACGAAGGGGGCTAGCGTTGCTCGGAATTACTGGGCGTAAAGGGCGCGTAGGCGGGTCGTCAAGTTGGGGGT
GAAAGCCCGGGGCTCAACCTCGGAATTGCCTTCAAAACTGACGACCTAGAGTTTGGGAGAGGTGTGTGGAACTCCGAGTG
TAGAGGTGAAATTCGTAGATATTCGGAAGAACACCAGTGGCGAAGGCGACACACTGGCCCAATACTGACGCTGAGGCGCG
AAAGCGTGGGGAGCAAACAGGATTAGATACCCGAGTAGTC
>Otu543
CCTACGGGTGGCTGCAGTCGAGGATCTTCGTCAATGGGCGAAAGCCTGAACGAGCGACGCCGCGTGCGCGATGAAGGCCT
TCGGGTTGTAAAGCGCGAAAGATGGGACGAAAGCCGAAAGGTTTGACCGATCATCAGTAAGCTCGGGCTAAGTTCGTGCC
AGCAGCCGCGGTAAGACGAACCGAGCAAACGTTATTCGGAATCACTGGGCTTAAAGGGCGCGTAGGCGGGTATTCAAGTC
CGTGGTGAAATCCGGCAGCTCAACTGTCGAACTGCCGCGGATACTGGGTATCTCGAGGGAGGTAGGGGCGTGCGGAACTA
TTGGTGGAGCGGTGAAATGCGTTGATATCAATAGGAACTCCGGTGGCGAAGGCGGCACGCTGGACCTCTTCTGACGCTGA
GGCGCGAAAGCCAGGGGAGCAAACGGGATTAGATACCCTTGTAGTC
>Otu544
CCTACGGGGGGCAGCAGGCGCGAAACCTTCGCAATGCGCGAAAGCGTGACGAGGTTAATCCGAGTGGTCCCCGCTGAGGG
GATCTTTTGTTGGCTCTAAAACGGCCAGCGAATAAGGGGAGGGCAAGTCTGGTGTCAGCCGCCGCGGTAATACCAGCTCC
TCGAGTGGTCGGGGCGATTATTGGGCCTAAAGCATCCGTAGCCTGCTCCGTAGGTCTTCTGTCAAATCCAACGGCTTAAC
CGTTGGCCCGCAGAAGATACCGCGGGACTAGGAGGCGGGAGAGGTGGACGGTACTCCACGTGTAGGGGTAAAATCCTTTG
ATCCGTGGAAGACCACCAGTGGCGAAGGCGGTCCACCAGAACGCGCTCGACGGTGAGGGATGAAAGCTGGGGGAGCGAAC
CGGATTAGATACCCGAGTAGTC
>Otu545
CCTACGGGAGGCTGCAGTGAGGAATATTGGTCAATGGGCGAGAGCCTGAACCAGCCAAGTAGCGTGCAGGATGACGGCCC
TATGGGTTGTAAACTGCTTTTATATGGGAATAAAGTGAGGGACGTGTCCCTTATTGCATGTACCATACGAATAAGGACCG
GCTAATTCCGTGCCAGCAGCCGCGGTAATACGGAAGGTCCAGGCGTTATCCGGATTTATTGGGTTTAAAGGGAGCGTAGG
CTGTTTGTTAAGCGTGTTGTGAAATGTAAGAGCTCAACTTTTAGATTGCAGCGCGAACTGGCAGACTTGAGTGCGCACAA
CGTAGGCGGAATTCATGGTGTAGCGGTGAAATGCTTAGATATCATGACGAACTCCGATTGCGAAGGCAGCTTACGGGAGC
GCAACTGACGCTAAAGCTCGAAGGTGCGGGTATCGAACAGGATTAGATACCCTTGTAGTC
>Otu546
CCTACGGGGGGCAGCAGTGAGGAATTTTCGTCAATGGGGGCAACCCTGAACGAGCAACGCCGCGTGCTGGAAGACGGCCT
TCGGGTTGTAAACAGCTTTTCTAGGGGACGAGCAAGGACGGTACCTTAGGAAGAAGCCCCGGCTAACTACGTGCCAGCAG
CCGCGGTAATACGTAGGGGGCGAGCGTTGTCCGGAGTTACTGGGCGTAAAGGGCGTGTAGGCGGTCGCGTAAGTTTGCAG
TGACAGTGGCTGGCTTAACCAGACAAGGTCTGCGAAAACTGCGGGACTTGAGGACCAGAGAGGGACATAGAATTCCGGGT
GGAGTGGTGAAATGCGTAGATATCCGGAGGAATACCAAAGGCGAAGGCAGTGTCCTGGCTGGTAACTGACGCTGAGGCGC
GAAAGCTAGGGGAGCGAACAGGATTAGATACCCGAGTAGTC
>Otu547
CCTACGGGAGGCAGCAGTGGGGAATTTTGCGCAATGGGGGAAACCCTGACGCAGCAACGCCGCGTGGAGGATGAAATATC
TTGGTATGTAAACTCCTTTCGATGGGGACGATAATGACGGTACCCATAGAAGAAGCCCCGGCTAACTTCGTGCCAGCAGC
CGCGGTAATACGAGGGGGGCAAGCGTTGTTCGGAATTATTGGGCGTAAAGGGTGCGTAGGCGGCCAGGCAAGTCTTGTGT
GAAATCGATGGGCTCAACCCATCGTCTGCACAGGAAACTGCAGGGCTTGAGAATGGGAGAGGTGAGTGGAATTTCCGGTG
TAGCGGTGAAATGCGTAGATATCGGAAGGAACACCTGTGGCGAAAGCGGCTCACTGGACCATTTCTGACGCTGATGCACG
AAAGCTAGGGGAGCAAACAGGATTAGATACCCCAGTAGTC
>Otu548
CCTACGGGAGGCAGCAGTTAGGAATCTTGCGCAATGGACGAAAGTCTGACGCAGCGACGCCGCGTGCGGGATGAAGGCCC
TCGGGTTGTAAACCGCTTTCAGCAGGGACGAAATTGACGGTACCTGCAGAAGAAGCCCCGGCCAACTACGTGCCAGCAGC
CGCGGTAATACGTAGGGGGCAAGCGTTGTCCGGATTTATTGGGCGTAAAGAGCTCGTAGGTGGTTCGGTAAGTCGGATGT
GAAATCTCCAGGCTCAACCTGGAGGGGTCATTCGATACTGCCGTGACTAGAGTTCGGTAGGGGAGTGTGGAATTCCTGGT
GGAGCGGTGAAATGCGCAGATATCAGGAGGAACACCCGTAGCGAAGGCGGCACTCTGGGCCGATACTGACACTGAGGAGC
GAAAGCGTGGGGAGCGAACAGGATTAGATACCCTAGTAGTC
>Otu549
CCTACGGGAGGCTGCAGTAGGGAATATTGGTCAATGGGCGGAAGCCTGAACCAGCCATGCCGCGTGATGGATGACGGCCT
TAGGGTTGTAAACATCTTTTCTGCTAGAGGAATAGAGTTCACGCGTGGACAGACGACTGTATAGCAGGAATAAGGATCGG
CTAACTCCGTGCCAGCAGCCGCGGTAATACGGAGGATTCGAGCGTTATCCGGATTTACTGGGTTTAAAGGGTGCGCAGGC
GGGCTCTTAAGTCAGCGGTGAAATGTCTGGGCTTACCCTAGGAATTGCCGTTGATACTGGGAGTCTTGGATAAGCATAAG
GACGGCGGAATGCGTAGTGTAGCGGTGAAATGCTTAGATATTACGTAGAAGACCAATTGCGAAGGCAGCTGTCTGGGTCT
TTATCGACGCTCAAGCACGAAAGCGTGGGGAGCAAACAGGATTAGATACCCGAGTAGTC
>Otu550
CCTACGGGGGGCTGCAGTAACGAATCTTCCGCAATGCACGAAAGTGTGACGGAGCGACGCCGCGTGTGGGACGAAGTTCT
TCGGAATGTAAACCACTGTCAGGAGAAAGAAAGTTCTGATCTACTCCAGAGGAAGGGACGGCTAACTCTGTGCCAGCAGC
CGCGGTAAGACAGAGGTCCCGAGCGTTAGACGGAATCACTGGGCTTAAAGCGTGTGTAGGCGGAAGGGTAAGTACCTTGT
GAAATCCCACGGCTCAACCGTGGAACTGCTTGGTATACTGCTTTTCTTGAGCCACTTAGGGGCAACCGGAACAAATGGTG
GAGCGGTGAAATGCGTAGATATCATTTGGAACGCCAATGGTGAAAACAGGTTGCTGGGAGTGTGCTGACGCTGAGACACG
AAAGCCAGGGGAGCAAACGGGATTAGATACCCTTGTAGTC
>Otu551
CCTACGGGGGGCAGCAGTGGGGAATATTGGACAATGGGCGCAAGCCTGATCCAGCCATGCCGCGTGAGTGATGAAGGCCC
TAGGGTTGTAAAGCTCTTTCACCGGTGAAGATAATGACGGTAACCGGAGAAGAAGCCCCGGCTAACTTCGTGCCAGCAGC
CGCGGTAATACGAAGGGGGCTAGCGTTGTTCGGAATTACTGGGCGTAAAGCGCACGTAGGCGGACATTTAAGTCAGGGGT
GAAATCCCGGGGCTCAACCCCGGAACTGCCTTTGATACTGGGTGTCTTGAGTGTGGAAGAGGTGAGTGGAATTCCGAGTG
TAGAGGTGAAATTCGTAGATATTCGGAGGAACACCAGTGGCGAAGGCGGCTCACTGGTCCACAACTGACGCTGAGGTGCG
AAAGCGTGGGGAGCAAACAGGATTAGATACCCTAGTAGTC
>Otu552
CCTACGGGAGGCAGCAGTCGAGAATTTTTCACAATGGGCGCAAGCCTGATGGAGCGACGCCGCGTGGGGGATGAATGGCT
TCGGCCCGTAAACCCCTGTCATTCGCGATCAAACCTTGTTATTTAAAAGATGACGAGCTGATAGTAGCGGAAGAGGAAGG
GACGGCTAACTCTGTGCCAGCAGCCGCGGTAATACAGAGGTCCCAAGCGTTGTTCGGATTCACTGGGCGTAAAGGGTGCG
TAGGTGGTGAGGTAAGTCGGATGTGAAATCTCGGAGCTCAACTCCGAAATGGCATTGGAAACTACCTTGCTCGAGGAATG
GAGGGGGGACTGGAATTCTCGGTGTAGCAGTGAAATGCGTAGATATCGAGAGGAACACCAGTGGCGAAGGCGAGTCCCTG
GACATCTCCTGACACTGAGGCACGAAAGCTAGGGGAGCAAACAGGATTAGATACCCCTGTAGTC
>Otu553
CCTACGGGAGGCAGCAGTGGGGAATATTGCGCAATGGGCGAAAGCCTGACGCAGCGACGCCGCGTGAGGGATGACGGCCT
TCGGGTTGTAAACCTCTTTCGACCGGGACGAAGCGCAAGTGACGGTACCGGTATAAGAAGCACCGGCTAACTACGTGCCA
GCAGCCGCGGTAATACGTAGGGTGCGAGCGTTGTCCGGAATTATTGGGCGTAAAGAGCTCGTAGGCGGTTTGTCGCGTCG
GCTGTGAAAACCTGGGGCTTAACTCTGGGCTTGCAGTCGATACGGGCAGACTTGAGTTCGGTAGGGGAGACTGGAATTCC
TGGTGTAGCGGTGAAATGCGCAGATATCAGGAGGAACACCGGTGGCGAAGGCGGGTCTCTGGGCCGATACTGACGCTGAG
GAGCGAAAGCATGGGGAGCGAACAGGATTAGATACCCTTGTAGTC
>Otu554
CCTACGGGAGGCAGCAGTGAGGAATATTGGACAATGGGTTAGCGCCTGATCCAGCCATCCCGCGTGAAGGACGACGGCCC
TATGGGTTGTAAACTTCTTTTGTATAGGGATAAACCTACTCTCGTGAGAGTAGCTGAAGGTACTATACGAATAAGCACCG
GCTAACTCCGTGCCAGCAGCCGCGGTAATACGGAGGGTGCAAGCGTTATCCGGATTTATTGGGTTTAAAGGGTCCGTAGG
CGGATCTGTAAGTCAGTGGTGAAATCTCACAGCTTAACTGTGAAACTGCCATTGATACTGCAGGTCTTGAGTAAATTTGA
AGTGGCTGGAATAAGTAGTGTAGCGGTGAAATGCATAGATATTACTTAGAACACCAATTGCGAAGGCAGGTCACTAAGAT
TTAACTGACGCTGATGGACGAAAGCGTGGGGAGCGAACAGGATTAGATACCCCAGTAGTC
>Otu555
CCTACGGGGGGCAGCAGTCGAGAATTTTTCTCAATGGGGGAAACCCTGAAGGAGCGACGCCGCGTGGAGGATGAAGGTCT
TCGGGTTGTAAACTCCTGTCATTTGGGAACAATGCTTACGTATTTACTGTACGTGAGTTGATAGTACCAGAAGAGGAAGA
GACGGCTAACTCTGTGCCAGCAGCCGCGGTAATACAGAGGTCTCAAGCGTTGTTCGGATTCATTGGGCGTAAAGGGTGCG
TAGGTGGCGCCGTAAGTCAGGTGTGAAATTTCGGAGCTTAACTCCGAAACTGCATTTGATACTGCGGTGCTTGAGGACTG
GAGAGGAGACTGGAATTCATGGTGTAGCAGTGAAATGCGTAGAGATCATGAGGAAGACCAGTGGCGAAGGCGGGTCTCTG
GACAGTTCCTGACACTGAGGCACGAAGGCCAGGGGAGCAAACGGGATTAGATACCCTTGTAGTC
>Otu556
CCTACGGGGGCTGCAGTGGGGAATTTTGGACAATGGGGGCAACCCTTATCCAGCCATGCCGCGTGTCTGAAGAAGGCCTT
CGGGTTGTAAAGGACTTTTGTTAGGGAAGAAAAGGGAAGTGCTAATACCACTTTTTGCTGACGGTACCTAAAGAATAAGC
ACCGGCTAACTACGTGCCAGCAGCCGCGGTAATACGTAGGGTGCGAGCGTTAATCGGAATTACTGGGCGTAAAGCGAGCG
CAGACGGTTACTTAAGCAGGATGTGAAATCCCCGGGCTCAACCTGGGAACTGCGTTCTGAACTGGGTAGCTAGAGTATGT
CAGAGGGGGGTAGAATTCCACGTGTAGCAGTGAAATGCGTAGAGATGTGGAGGAATACCGATGGCGAAGGCAGCCCCCTG
GGATAATACTGACGTTCATGCTCGAAAGCGTGGGTAGCAAACAGGATTAGATACCCCAGTAGTC
>Otu557
CCTACGGGAGGCAGCAGTGGGGAATATTGCACAATGGGCGAAAGCCTGATGCAGCGACGCCGCGTGAGGGATGACGGCCT
TCGGGTTGTAAACCTCTTTCAGCAGGGACGAAGCGCAAGTGACTGTACCTGCAGAAGAAGCACCGGCTAACTACGTGCCA
GCAGCCGCGGTAATACGTAGGGTGCGAGCGTTGTCCGGATTTATTGGGCGTAAAGAGCTTGTAGGCGGCTCGTCGCGTCG
GGTGTGAAAACTCGCGGCTCAACCGCGAGCCTGCACCCGATACGGGCGGGCTGGAGTTCGGCAGGGGAGACTGGAATTCC
TGGTGTAGCGGTGGAATGCGCAGATATCAGGAGGAACACCGGTGGCGAAGGCGGGTCTCTGGGCCGATACTGACGCTGAG
AAGCGAAAGCGTGGGGAGCGAACAGGATTAGATACCCCTGTAGTC
>Otu558
CCTACGGGTGGCAGCAGTGGGGAATATTGGACAATGGGCGCAAGCCTGATCCAGCCATGCCGCGTGGGTGATGAAGGCCC
TAGGGTTGTAAAGCCCTTTCGGCGGGGAAGATAATGACGGTACCCGCAGAAGAAGCCCCGGCTAACTTCGTGCCAGCAGC
CGCGGTAATACGAAGGGGGCTAGCGTTGCTCGGAATCACTGGGCGTAAAGCGCACGTAGGCGGCTTGTTAAGTCAGGGGT
GAAATCCTGGAGCTCAACTCCAGAACTGCCCTTGATACTGGCGAGCTTGAGTTCGGGAGAGGTTGGTGGAACTGCGAGTG
TAGAGGTGAAATTCGTAGATATTCGCAAGAACACCAGTGGCGAAGGCGGCCAACTGGCCCGATACTGACGCTGAGGTGCG
AAAGCGTGGGGAGCAAACAGGATTAGATACCCCAGTAGTC
>Otu559
CCTACGGGGGGCAGCAGTGAGGAATTTTCGGCAATGGGGGCAACCCTGACCGAGCAACGCCGCGTGCAGGAAGACGGCCT
TCGGGTTGTAAACTGCTTTTCTCTGGGACGAGAACGGACGGTACCAGAGGAATCAGCCTCGGCTAACTACGTGCCAGCAG
CCGCGGTAATACGTAGGAGGCAAGCGTTGTCCGGAGTTACTGGGCGTAAAGCGCACGCAGGCGGTCGGTCAAGTCTGGGG
TGACAGTGCTCGGCTCAACTGAGCAAGGACTCTGGAAACTGGTCGACTTGAGGGCTTCAGAGGGATGTGGAATTCCAGGT
GGAGTGGTGAAATGCGTAGAGATCTGGAAGAACACCAAAGGCGAAGGCAGCATCCTGGGAAGAACCTGACGCTCGGGTGC
GAAAGCCAGGGGAGCGAACGGGATTAGATACCCCAGTAGTC
>Otu560
CCTACGGGCGGCAGCAGTGGGGAATATTGGACAATGGGCGCAAGCCTGATCCAGCCATGCCGCGTGAGTGATGAAGGCCT
TAGGGTTGTAAAGCTCTTTCGCTCGGGACGATAATGACGGTACCGAGAGAAGAAGCCCCGGCTAACTTCGTGCCAGCAGC
CGCGGTAATACGAAGGGGGCTAGCGTTGTTCGGAATTACTGGGCGTAAAGCGCGTGTAGGCGGGTGTCTAAGTCAGGGGT
GAAATGCCGAGGCTCAACCTCGGAACTGCCTTTGATACTGGATATCTGGAGTCCGGGAGAGGTGAGTGGAACTGCGAGTG
TAGAGGTGAAATTCGTAGATATTCGCAAGAACACCAGTGGCGAAGGCGGCTCACTGGCCCGGAACTGACGCTGAGACGCG
AAAGCGTGGGGAGCAAACAGGATTAGATACCCTAGTAGTC
>Otu561
CCTACGGGAGGCTGCAGTGGGGAATATTGCACAATGGGCGCAAGCCTGATGCAGCGACGCCGCGTGAGGGATGGAGGCCT
TCGGGTTGTAAACCTCTTTCGCCAGTGAAGCAGGCCTGCTCCTTGTGGGTGGGTTGACGGTAGCTGGATAAGAAGCGCCG
GCTAACTACGTGCCAGCAGCCGCGGTAATACGTAGGGCGCGAGCGTTGTCCGGAATTATTGGGCGTAAAGAGCTCGTAGG
CGGCTGGTCGCGTCTGTCGTGAAATCCTCTGGCTTAACTGGGGGCTTGCGGTGGGTACGGGCCGGCTTGAGTGCGGTAGG
GGAGACTGGAACTCCTGGTGTAGCGGTGGAATGCGCAGATATCAGGAAGAACACCGGTGGCGAAGGCGGGTCTCTGGGCC
GTTACTGACGCTGAGGAGCGAAAGCGTGGGGAGCGAACAGGATTAGATACCCCAGTAGTC
>Otu562
CCTACGGGAGGCAGCAGTGAGGAATTTTCCGCAATGGGCGAAAGCCTGACGGAGCGACGCCGCGTGTGGGAAGAAGGCCT
TCGGGTCGTAAACCACTGTCGAAGGGGACGATATTGACGGTACCCTTGGAGGAAGCCCCGGCTAACTACGTGCCAGCAGC
CGCGGTAAGACGTAGGGGGCAAGCGTTGTCCGGAATCATTGGGCGTAAAGCGCTCGTAGGTGGGTTTGTAAGTCTGCAAG
GAAATGCCCGGGCTCAACTCGGGAACCCGTGTGGATACTACGAACCTTGAGGCAATCAGAGGATGATGGAATTCCCGGTG
TAGCGGTGAAATGCGTAGATATCGGGAGGAACACCAGTGGCGAAGGCGATCATCTGGGGTTGTTCTGACACTGAGGAGCG
AAAGCTAGGGGAGCAAACGGGATTAGATACCCCTGTAGTC
>Otu563
CCTACGGGTGGCAGCAGTGGGGAATTTTCCGCAATGGGCGAAAGCCTGACGGAGTGACGCCGCGTGGGGGACGAAGGCCT
TCGGGTCGTAAACCCCTGTCAGAGGGAAAGAAGGGTGTCGGCGTGAATAGCGCCGGCATCTGACGGTACCTTCAGAGGAA
GCCCCGGCCAACTCTGTGCCAGCAGCCGCGGTAAGACAGAGGGGGCAAGCGTTGCTCGGAATCACTGGGCGTAAAGGGCG
CGTAGGCGGGATGGCAAGTCGGTCGTGAAATCCTTCGGCTCAACCGAAGAACGTCGGCCGATACTGCCGTTCTTGAGGGA
TGCAGAGGAGATTGGAATTCCCGGTGTAGCGGTGAAATGTGTAGAGATCGGGAGGAACACCGGTGGCGAAGGCGGGTCTC
TGGGCATCTCCTGACGCTGAGGCGCGAAAGCGTGGGGAGCAAACGGGATTAGATACCCTAGTAGTC
>Otu564
CCTACGGGTGGCAGCAGTGGGGAATCTTGCGCAATGGGCGGAAGCCTGACGCAGCGACGCCGTGTGAGGGATGACGGCCT
TCGGGTTGTAAACCTCTTTCAGCCCTGACGAATGGGACGGTAGGGGCAGAAGAAGCGCCGGCTAACTACGTGCCAGCAGC
CGCGGTAATACGTAGGGCGCGAGCGTTGTCCGGATTTACTGGGCGTAAAGGGCTCGTAGGCGGTTTGTCGCGTCGGCCGT
GGAATCCCGCAGCTTAACTGCGGACGCGCGGTCGATACGGGCAGACTTGAGGACGGTAGGGGCAAGCGGAATTCCCGGTG
TAGCGGTGAAATGCGCAGATATCGGGAGGAACACCGACGGCGAAGGCAGCTTGCTGGGCCGGTCCTGACGCTGAGGAGCG
AAAGCGTGGGGAGCGAACAGGATTAGATACCCCAGTAGTC
>Otu565
CCTACGGGAGGCAGCAGTGGGGAATTTTGGACAATGGGGGCAACCCTGATCCAGCAATGCCGCGTGAGTGAAGAAGGCCT
TCGGGTTGTAAAGCTCTTTTGTCAGGGAAGAAACGGTAGTAGCGAATAACTATTACTAATGACGGTACCTGAAGAATAAG
CACCGGCTAACTACGTGCCAGCAGCCGCGGTAATACGTAGGGTGCAAGCGTTAATCGGAATTACTGGGCGTAAAGCGTGC
GCAGGCGGTTGTGTAAGTCAGATGTGAAATCCCCGGGCTCAACCTGGGAATTGCATTTGAGACTGCACGGCTAGAGTGTG
TCAGAGGGGGGTAGAATTCCACGTGTAGCAGTGAAATGCGTAGATATGTGGAGGAATACCGATGGCGAAGGCAGCCCCCT
GGGATAACACTGACGCTCATGCACGAAAGCGTGGGGAGCAAACAGGATTAGATACCCCAGTAGTC
>Otu566
CCTACGGGAGGCAGCAGTGGGGAATTTTGGACAATGGGGGCAACCCTGATCCAGCCATGCCGCGTGAGTGAAGAAGGCCT
TCGGGTTGTAAAGCTCTTTCGGTGGGAACGAAACGGTTACGGCTAATACCCGTGACTACTGACGGTACCTACAGAAGAAG
CACCGGCTAACTACGTGCCAGCAGCCGCGGTAATACGTAGGGTGCGAGCGTTAATCGGAATTACTGGGCGTAAAGCGTGC
GCAGGCGGCGCGTTAAGACAGGTGTGAAAGCCCCGAGCTTAACTTGGGAATTGCGCTTGTGACTGGCGTGCTGGAGTGTG
GCAGAGGGAGGTGGAATTCCACGTGTAGCAGTGAAATGCGTAGAGATGTGGAGGAACACCGATGGCGAAGGCAGCCTCCT
GGGCCAGCACTGACGCTCATGCACGAAAGCGTGGGGAGCAAACAGGATTAGATACCCTAGTAGTC
>Otu567
CCTACGGGTGGCAGCAGTGGGGAATCTTGCACAATGGGGGAAACCCTGATGCAGCGACGCCGCGTGAGCGATGAAGCCCT
TCGGGGTGTAAAGCTCTTTCGTCAGGGAAGATAGTGACGGTACCTGGAGAAGCAGCTGCGGCTAACTACGTGCCAGCAGC
CGCGGTAATACGTAGGCAGCAAGCGTTGTTCGGAGTTACTGGGCGTAAAGGGTGTGTAGGCGGTTCTTTAAGTTTGGTGT
GAAATCTCCCGGCTCAACTGGGAGGGAGCGCCGAATACTGAGGGACTAGAGTACGGGAGAGGAAAGTGGAATTCCTGGTG
TAGCGGTGAAATGCGTAGATATCAGGAGGAACACCGGTGGTGTAGACGGCTTTCTGGACCGACACTGACGCTGAGACACG
AAAGCGTGGGTAGCAAACAGGATTAGATACCCGAGTAGTC
>Otu568
CCTACGGGAGGCAGCAGTGGGGAATATTGGACAATGGGGGAAACCCTGATCCAGCAATGCCGCGTGAGTGAAGAAGGCCT
TAGGGTTGTAAAGCTCTTTCGGCGGGGACGATGGTGACGGTACCCGCAGAAGAAGCCCCGGCTAACTTCGTGCCAGCAGC
CGCGGTAATACGAAGGGGGCTAGCGTTGTTCGGAATCACTGGGCGTAAAGGGCGCGTAGGCGGCGCGACAAGTCAGATGT
GAAAGCCCCGGGCTCAACCCGGGAATTGCATTTGATACTGTCGTGCTTGAGGCCGGGAGAGGATGGCGGAATTCCCAGTG
TAGAGGTGAAATTCGTAGATATTGGGAAGAACACCGGTGGCGAAGGCGGCCATCTGGACCGGTTCTGACGCTGAGGCGCG
AAAGCGTGGGGAGCAAACAGGATTAGATACCCTAGTAGTC
>Otu569
CCTACGGGAGGCAGGATAACCAAAAAGCAGGTTTGCTTCCCTTTCCGTGAGCGTTACGTCAGCCATGCTTCTTCATTCAG
GCAGCAGCAGTTTGTTTCAAAAGCAGCAGTTGATTCCAAGTTAGAATTTTTCCAACACTCTCAGAAACAGCCTCAGAGCT
ACCAGCACCTACCAGGTGGACTCCTTCAGAGGCCTGGATCCCAGCCCCACAAGATACCCGAGTAGTC
>Otu570
CCTACGGGAGGCAGCAGTGGGGAATATTGCGCAATGGGGGAAACCCTGACGCAGCAACGCCGCGTGAGTGATGAAGGCCT
TCGGGTTGTAAAGCTCTGTCTTCTGGGACGATAATGACGGTACCAGAGGAGGAAGCCACGGCTAACTACGTGCCAGCAGC
CGCGGTAATACGTAGGTGGCAAGCGTTGTCCGGATTTACTGGGCGTAAAGGATGCGTAGGCGGATATTTAAGTGGGATGT
GAAATACCCGGGCTCAACTTGGGTGCTGCATTCCAAACTGGATATCTAGAGTGCGGGAGAGGTAAGTGGAATTCCTAGTG
TAGCGGTGAAATGCGTAGAGATTAGGAAGAACACCAGTGGCGAAGGCGACTTACTGGACCGTAACTGACGCTGAGGCATG
AAAGCGTGGGGAGCAAACAGGATTAGATACCCTGGTAGTC
>Otu571
CCTACGGGAGGCTGCCTGGACCGTAACCGACGCTGAGGCGCGAAAGCTAGGGGAGCAAACAGGATTAGATACCCTTGTAG
TC
>Otu572
CCTACGGGGGGCAGCAGTGAGGAATTTTCGTCAATGGGGGAAACCCTGAACGAGCAACGCCGCGTGCAGGATGACGGCCT
TCGGGTTGTAAACTGCTTTTCTCTGGGACGAGTACGGACGGTACCAGAGGAAGAAGCCTCGGCTAACTACGTGCCAGCAG
CCGCGGTAATACGTAGGAGGCGAGCGTTGTCCGGAGTTACTGGGCGTAAAGCGCATGCAGGCGGTCGATCAAGTTCGGAG
TGACACCTCCCGGCTCAACTGGGAGAGCGGTTCGAAAACTGGTCGACTTGAGGACTCTAGAGGGATGCGGAATTCCGGGT
GGAGTGGTGAAATGCGTAGATATCCGGAGGAACACCAAAGGCGAAGGCAGCATCCTGGGGAGGACCTGACGCTCAGATGC
GAAAGCCAGGGGAGCGAACGGGATTAGATACCCTAGTAGTC
>Otu573
CCTACGGGTGGCAGCAGTGGGGAATATTGCGCAATGGGCGAAAGCCTGACGCAGCGACGCCGCGTGAGGGATGAAGGCCT
TCGGGTTGTAAACCTCTTTCAGCAGGGACGAAGCGAAAGTGACGGTACCTGCAGAAGAAGCACCGGCCAACTACGTGCCA
GCAGCCGCGGTAATACGTAGGGTGCAAGCGTTGTCCGGAATTATTGGGCGTAAAGAGCTCGTAGGCGGTTTGTCGCGTCG
GCTGTGAAAACTCGGGGCTCAACCCCGAGCCTGCAGTCGATACGGGCAAACTAGAGTGTGGTAGGGGAGACTGGAATTCC
TGGTGTAGCGGTGAAATGCGCAGATATCAGGAGGAACACCGGCGGCGAAGGCGGGTCTCTGGGCCATAACTGACGCTGAG
GAGCGAAAGCGTGGGGAGCGAACAGGATTAGATACCCTTGTAGTC
>Otu574
CCTACGGGGGGCTGCAGTGAGTAATATTGGTCAATGGGCGCAGGCCTGAACCAGCCAAGTAGCGTGAAGGATGACTGCCC
TATGGGTTGTAAACTTCTTTTATATGGGAATAAAGTTTTCCACGTGTGGAATTTTGCATGTACCATATGAATAAGGATCG
GCTAACTCCGTGCCAGCAGCCGTGGTAATACGGAGGATCCGAGCGTTATCCTGATTTATTGGGTTTAAAGGGAGCGTAGG
TGGACAGTTAAGTCAGTTGTGAAAGTTTGCGGCTCAACCGTAAAATTGCAGTTTATACTTGCTGTCTTGAGTACAGTAGA
GGTTGGCGTAATTCGTGGTGTAGCGGTTAAATGCTTAGATATCACGAAGAACTCCGATTGCGAAGGCAGCTCACTGTACT
GCAACTGACACTGATGCTCGAAAGTGTGGGTATCAAACAGTATTAGATACCCTTGTAGTC
>Otu575
CCTACGGGAGGCAGCAGTGGGGAATCTTGCACAATGGGGGAAACCCTGATGCAGCGACGCCGCGTGAGCGATGAAGCCCT
TCGGGGTGTAAAGCTCTTTCGGCAGGGAAGATGATGACGGTACCTGCAGAAGCAGCTGCGGCTAACTACGTGCCAGCAGC
CGCGGTAATACGTAGGCAGCAAGCGTTGTTCGGAGTTACTGGGCGTAAAGGGTGTGTAGGCGGTTCTCTAAGTTCGGTGT
GAAATCTCCCGGCTCAACTGGGAGGGTGCGCCGAAAACTGGAGGGCTAGAGTGCGGGATGGGAAAGTGGAATTCCTGGTG
TAGCGGTGAAATGCGTAGATATCAGGAGGAACACCTGTGGTGCAGACGGCTTTCTGGACCGCCACTGACGCTGAAACACG
AAAGCGTGGGGAGCAAACAGGATTAGATACCCCGGTAGTC
>Otu576
CCTACGGGAGGCAGCAGTGAGGAATTTTCGGCAATGGACGCAAGTCTGACCGAGCAACGCCGCGTGCAGGAGGAAGCGCT
TCGGCGCGTAAACTGCTTTTCCCAGGGACGAGCAAGGACGGTACCTGGGGAACAAGTCCCGGCTAACTACGTGCCAGCAG
CCGCGGTAAGACGTAGGGGACGAGCGTTGTCCGGAGTTACTGGGCGTAAAGCGCCCGCAGGCGGTCGGCCAAGTTGCCGC
TGACAGCGTCTGGCTCAACTGGACGAGGCGTGGCAAAACTGGCGGACTTGAGGACCAGAGAGGGACCTGGAATTCCGGGT
GGAGCGGTGAAATGCGTAGAGATCCGGAGGAACACCACAGGCAAAGGCAGGGTCCTGGCTGGTGCCTGACGCTCGGGGGC
GAAAGCTAGGGGAGCGAACGGGATTAGATACCCCAGTAGTC
>Otu577
CCTACGGGAGGCAGCAGTGAGGAATTTTCGGCAATGGGCGCAAGCCTGACCGAGCAACGCCGCGTGCAGGAGGAAGCTTT
TCGGAGTGTAAACTGCTTTTATCGGGGAAGATAACAGACGGTACCCGATGAATAAGTCCCGGCTAACTACGTGCCAGCAG
CCGCGGTAATACGTAGGGGGCGAGCGTTGTCCGGAGTTACTGGGCGTAAAGGGCGCGCAGGCGGTCTGCTAAGTTCGGAG
TGACAGTCACCAGCTTAACTGGTGAAGGACTTTGAAAACTGGCGGACTTGAGAGCGAAAGAGGGACACGGAATTCCGGGT
GGAGTGGTGAAATGCGTAGAGATCCGGAGGAACACCGAAGGCGAAAGCAGTGTCCTGGGTCGTATCTGACGCTGAGGCGC
GAAAGCCAGGGGAGCGAACGGGATTAGATACCCTTGTAGTC
>Otu578
CCTACGGGAGGCAGCAGTGGGGAATATTGCGCAATGGGCGGAAGCCTGACGCAGCGACGCCGCGTGGGGGATGACGGCCT
TCGGGTTGTAAACCTCTTTCGACCCCGACGAAGGGTTTCTGACGGTAGGGGTGGAAGAAGCACCGGCCAACTACGTGCCA
GCAGCCGCGGTAACACGTAGGGTGCGAGCGTTGTCCGGAATTATTGGGCGTAAAGAGCTCGTAGGCGGTGTGTCGCGTCG
GCCGTGAAAACCTGCAGCTTAACTGTGGGCTTGCGGTCGATACGGGCATCACTGGAGTTCGGCAGGGGAGACTGGAATTC
CTGGTGTAGCGGTGAAATGCGCAGATATCAGGAGGAACACCGGTGGCGAAGGCGGGTCTCTGGGCCGATACTGACGCTGA
GGAGCGAAAGCGTGGGGAGCGAACAGGATTAGATACCCTAGTAGTC
>Otu579
CCTACGGGAGGCAGCAGTAAGGAATATTGGTCAATGGACGCAAGTCTGAACCAGCCATGCCGCGTGAAGGATGAAGGTCC
TCTGGATTGTAAACTTCTTTTATATGGGACGAAACCTCTTTTTCTTGAGAGACTGACGGTACCATAGGAATAAGCACCGG
CTAACTCCGTGCCAGCAGCCGCGGTAATACGGAGGGTGCAAGCGTTATCCGGATTCACTGGGTTTAAAGGGAGCGTAGGA
GGGCAGGTAAGTCAGTGGTGAAATCTTCGAGCTTAACTCGGAAACTGCCGTTGATACTATCTGTCTTGAATACCGTGGAG
ATGAGCGGAATATGTCATGTAGCGGTGAAATGCTTAGATATGACATAGAACACCAATTGCGAAGGCAGCTCGTTACACGA
ATATTGACTCTGAGGCTCGAAAGCGTGGGGATCAAACAGGATTAGATACCCCAGTAGTC
>Otu580
CCTACGGGAGGCAGCAGTGGGGAATATTGGACAATGGGGGCAACCCTGATCCAGCAATGCCGCGTGGGTGAAGAAGGTCT
TCGGATTGTAAAGCCCTTTCGGCGGGGACGATGATGACGGTACCCGCAGAAGAAGCCCCGGCTAACTTCGTGCCAGCAGC
CGCGGTAATACGAAGGGGGCTAGCGTTGCTCGGAATGACTGGGCGTAAAGGGCGCGTAGGCGGCGGACACAGTCAGATGT
GAAATTCCTGGGCTCAACCTGGGGGCTGCATTTGATACGTGTTTGCTTGAGTGGGGAAGAGGGTCGTGGAATTCCCAGTG
TAGAGGTGAAATTCGTAGATATTGGGAAGAACACCGGTGGCGAAGGCGGCGACCTGGTCCTTGACTGACGCTGAGGCGCG
AAAGCGTGGGGAGCAAACAGGATTAGATACCCTAGTAGTC
>Otu581
CCTACGGGAGGCAGCAGTGGGGAATCTTGCACAATGGGCGAAAGCCTGATGCAGCAACGCCGCGTGGGGGATGAAGCTTT
TCGGAGTGTAAACCCCTTTCGACCCGGAAGAAAGCCCGCAAGGGTTTGACGGTACGGGTATAAGAAGCCCCGGCTAACTA
CGTGCCAGCAGCCGCGGTAATACGTAGGGGGCCAGCGTTGCTCGGAATTACTGGGCGTAAAGGGTCTGTAGGCTGTGTGG
CAAGTCGAGAGTGAAATCCCTGGGCTTAACTCAGGGGCTGCTAACGAAACTGCCATGCTAGAGTGTGAGAGAGGCAAGTG
GAATTACGGGTGTAGCGGTGAAATGCGTAGATATCCGTAGGAACATCCGAGGCGAAGGCGGCTTGCTGGATCACAACTGA
CGCTGAGAGACGAAAGCTAGGGGAGCAAACAGGATTAGATACCCCAGTAGTC
>Otu582
CCTACGGGTGGCTGCAGTCGAGGATCTTCGGCAATGGGCGCAAGCCTGACCGAGCGACGCCGCGTGTGCGATGAAGGCCT
TCGGGTTGTAAAGCACTGTCGAGGGGGAGGAAGGCGCAAGCTTGACCTATCCCTGGAGGAAGCACGGGCTAAGTTCGTGC
CAGCAGCCGCGGTAAGACGAACCGTGCGAACGTTGTTCGGAATCACTGGGCTTAAAGGGCGCGTAGGCGGGTCTGCAAGT
CCGGGGTGAAAGCCCCCAGCTCAACTGGGGAAGTGCCTTGGAAACTGCGGGTCTAGAGGGAGGTAGGGGCATGTGGAACT
TCGGGTGGAGCGGTGAAATGCGTTGATATCCGAAGGAACGCCGGTGGCGAAAGCGACGTGCTGGATCTCTTCTGACGCTG
AGGCGCGAAAGCCAGGGTAGCGAACGGGATTAGATACCCTAGTAGTC
>Otu583
CCTACGGGAGGCAGCAGTGAGGAATTTTCGGCAATGGGGGCAACCCTGACCGAGCAACGCCGCGTGCAGGACGAAGGTCT
TCGGATCGTAAACTGCTTTTCTCGGGGACGAGCTTTGGACGGTACCCGAGGAAGAAGCCCCGGCTGACTACGTGCCAGCA
GCCGCGGTAATACGTAGGGGGCGAGCGTTGTCCGGAGTTACTGGGCGTAAAGCGCCCGCAGGCGGTCGGTCGCGTTTGAG
GTAACAGCTCCTGGCTTACCTGGGAGAGCGTCTCAAAGACGGGCTGACTTGAGGACCAGAGAGGGACACGGAATTCCGGG
TGGAGTGGTGAAATGCGTAGATATCCGGAGGAACACCGAAGGCGTAGGCAGTGTCCTGGCTGGCACCTGACGCTCGGGGG
CGAAAGCTAGGGGAGCGAACGGGATTAGATACCCCAGTAGTC
>Otu584
CCACGGAGGCAGCAGTAGGGAATCTTCCACAATGGACGAAAGTCTGATGGAGCAACGCCGCGTGTGTGATGAAGGGTTTC
GGCTCGTAAAACACTGTTGTAAGAGAAGAATGACATTGAGAGTAACTGTTCAATGTGTGACGGTATCTTACCAGAAAGGA
ACGGCTAAATACGTGCCAGCAGCCGCGGTAATACGTAGGTGGCAAGCGTTGTCCGGATTTATTGGGCGTAAAGCGAGCGC
AGGCGGTTTCTTAAGTCTGAAGTGAAAGCCCTCGGCTCAACCGAGGAATTGCTTTGGAAACTGGATAACTTGAGTGCAGT
AGAGGAAAGTGGAACTCCATGTGTAGCGGTGAAATGCGTAGATATATGGAAGAACACCAGTGGCGAAGGCGGCTTTCTGG
ACTGTAACTGACGTTGAGGCTCGAAAGTGTGGGTAGCAAACAGGATTAGATACCCCTGTAGTC
>Otu585
CCTACGGGAGGCAGCAGTGGGGAATTTTGCGCAATGGGGGAAACCCTGACGCAGCAACGCCGCGTGGAGGATGAAGTCCC
TTGGGACGTAAACTCCTTTCGAACGGGACGATTATGACGGTACCGTATGAAGAAGCCCCGGCTAACTTCGTGCCAGCAGC
CGCGGTAATACGAGGGGGGCAAGCGTTGTTCGGAATTATTGGGCGTAAAGGGCGCGTAGGCGGCGCGGTATGTCTCCTGT
GAAAACTCCAGGCTCAACTTGGAGCTTGCAGGGGAAACTGCCGTGCTGGAGTACTGGAGAGGTGAGTGGAATTCCCGGTG
TAGCGGTGAAATGCGTAGATATCGGGAGGAACACCTGTGGCGAAAGCGGCTCACTGGACAGTAACTGACGCTGATGCGCG
AAAGCTAGGGGAGCAAACAGGATTAGATACCCTAGTAGTC
>Otu586
CCTACGGGAGGCAGCAGTGGGGAATATTGGACAATGGGCGCAAGCCTGATCCAGCCATGCCGCGTGAGTGATGAAGGCCT
TAGGGTTGTAAAGCTCTTTCACCGATGAAGATAATGACGGTAGTCGGAGAAGAAGCCCCGGCTAACTTCGTGCCAGCAGC
CGCGGTAATACGAAGGGGGCTAGCGTTGTTCGGAATTACTGGGCGTAAAGCGCACGTAGGCGGATATTTAAGTCAGGGGT
GAAATCCCGCAGCTCAACTGCGGAACTGCCTTTGATACTGGGTATCTTGAGTATGGAAGAGGTTAGTGGAATTGCGAGTG
TAGAGGTGAAATTCGTAGATATTCGCAGGAACACCAGTGGCGAAGGCGGCTAACTGGTCCATAACTGACGCTGAGGTGCG
AAAGCGTGGGGAGCAAACAGGATTAGATACCCCAGTAGTC
>Otu587
CCTACGGGGGGCAGCAGTGAGGAATATTGGTCAATGGGCGAGAGCCTGAACCAGCCAAGTAGCGTGCAGGACGACGGCCC
TCTGGGTTGTAAACTGCTTTTAGTTGGGAACAAAAAAGGCGACGTGTCGCCTCTGGAGTGTACCATCAGAAAAAGGACCG
GCTAATTCCGTGCCAGCAGCCGCGGTAATACGGAAGGTCCAGGCGTTATCCGGATTTATTGGGTTTAAAGGGAGCGTAGG
CGGACGATTAAGTCAGCTGTGAAAGTTTGCGGCTCAACCGTAAAATTGCAGTTGAAACTGGTTGTCTTGAGTGCACGCAG
GGATGTTGGAATTCATGGTGTAGCGGTGAAATGCTTAGATATCATGAAGAACTCCGATCGCGAAGGCATATGTCCGGAGT
GCAACTGACGCTGAGGCTCGAAAGTGCGGGTATCGAACAGGATTAGATACCCTTGTAGTC
>Otu588
CCTACGGGGGGCTGCAGTAACGAATCTTCCGCAATGCACGCAAGTGTGACGGAGCGACGCCGCGTGTGGGACGAAGCCCT
TCGGGGTGTAAACCACTGTCAGAGGATAGAAAGTTCTGATCGTCCTCAGAGGAAGGCACGGCTAACTCTGTGCCAGCAGC
CGCGGTAAGACAGAGGTGCCGAGCGTTAGGCGGAATCACTGGGCTTAAAGCGTGTGTAGGCGGATCGTTAAGTGTCTTGT
GAAATCCCATGGCTTAACCATGGAACTGCTGGACATACTGGCGATCTTGGGTCACCTAGGGGCAGCCGGAACAAATGGTG
GAGCGGTAAAATGCGTTGATATCATTTGGAACGCCGATGGCGAAAGCAAGCTGCTGGGGGTGCACCGACGCTGAGACACG
AAAGCCAGGGGAGCAAACGGGATTAGATACCCCTGTAGTC
>Otu589
CCTACGGGTGGCAGCAGTGGGGAATTTTGGACAATGGGCGAAAGCCTGATCCAGCAATGCCGCGTGTGTGAAGAAGGCCT
TCGGGTTGTAAAGCACTTTTGTCCGGAAAGAAATCCTTTTCGATAATACCGAGAGGGGATGACGGTACCGGAAGAATAAG
CACCGGCTAACTACGTGCCAGCAGCCGCGGTAATACGTAGGGTGCGAGCGTTAATCGGAATTACTGGGCGTAAAGCGTGC
GCAGGCGGTTTTGTAAGACCGATGTGAAATCCCCGGGCTTAACCTGGGAACTGCATTGGTGACTGCAAGGCTTGAGTATG
GCAGAGGGGGGTAGAATTCCACGTGTAGCAGTGAAATGCGTAGAGATGTGGAGGAATACCGATGGCGAAGGCAGCCCCCT
GGGTCAATACTGACGCTCATGCACGAAAGCGTGGGGAGCAAACAGGATTAGATACCCTGGTAGTC
>Otu590
CCTACGGGGGGCAGCAGTGAGGAATTTTCGTCAATGGGGGCAACCCTGAACGAGCAACGCCGCGTGCAGGAGGACGGTCT
TCGGATCGTAAACTGCTTTTCTCTGGGACGAGCAACGGACGGTACCAGAGGAACAAGCCCCGGCTAACTACGTGCCAGCA
GCCGCGGTAATACGTAGGGGGCAAGCGTTGTCCGGAGTTACTGGGCGTAAAGGGTCCGCAGGCGGTCGCCCACGTTTCCG
GTGACAGTCTCCGGCTTAACTGGAGAAGGATCGGGAAAACGAGGCGACTTGAGGGCGTAAGAGGAAGGCGGAATTCCGGG
TGGAGTGGTGAAATGCGTAGATATCCGGAGGAACACCAATGGCGAAGGCAGCCTTCTGGGGCGCACCTGACGCTCGGGGA
CGAAAGCCAGGGGAGCGAACGGGATTAGATACCCCAGTAGTC
>Otu591
CCTACGGGAGGCAGCAGTGGGGAATATTGGACAATGGGCGCAAGCCTGATCCAGCAATGCCGCGTGAGTGAGGAAGGCCT
TAGGGTTGTAAAGCTCTTTCACCCACGACGATGATGACGGTAGTGGGAGAAGAAGCCCCGGCTAACTTCGTGCCAGCAGC
CGCGGTAATACGAAGGGGGCGAGCGTTGTTCGGATTTACTGGGCGTAAAGGGCGCGCAGGCGGCCCATCATGTCGAGTGT
GAAAGCCCCGGGCTCAACCTGGGAATTGCGCTTGAAACGGATGGGCTTGAGATCGGGAGAGGAGCGTGGAATTCCCAGTG
TAGAGGTGAAATTCGTAGATATTGGGAAGAACACCGGTGGCGAAGGCGGCGCTCTGGACCGAGACTGACGCTGAGGCGCG
AAAGCGTGGGGAGCAAACAGGATTAGATACCCTGGTAGTC
>Otu592
CCTACGGGAGGCAGCAGTGGGGAATATTGGACAATGGGCGCAAGCCTGATCCAGCCATGCCGCGTGGGCGATGAAGGCCT
TCGGGTTGTAAAGCCCTTTCGACGGGGAAGATAATGACGGTACCCGTAGAAGAAGCCCCGGCTAACTTCGTGCCAGCAGC
CGCGGTAATACGAAGGGGGCTAGCGTTGCTCGGAATCACTGGGCGTAAAGCGCACGTAGGCGGCTTTCTAAGTCAGGGGT
GAAATCCTGGAGCTCAACTCCAGAACTGCCTTTGATACTGGAGAGCTAGAGTCCGGAAGAGGTGAGTGGAACTGCGAGTG
TAGAGGTGAAATTCGTAGATATTCGCAAGAACACCAGTGGCGAAGGCGGCTCACTGGTCCGGTACTGACGCTGAGGTGCG
AAAGCGTGGGGAGCAAACAGGATTAGATACCCCAGTAGTC
>Otu593
CCTACGGGTGGCTGCAGTCGAGAATCTTCGGCAATGGGCGCAAGCCTGACCGAGCGACGCCGCGTGTGGGATGAAGGCCC
TTGGGTTGTAAACCACTGTCAGAGGGGATGAAGTTCATGAGGGCAATCTCTCATGATTGACATAGCCTCAGAGGAAGCAC
GGGCTAAGTTCGTGCCAGCAGCCGCGGTAATACGAACTGTGCGAACGTTATTCGGAATCACTGGGCTTACAGGGTGCGTA
GGCGGCCTGTTAAGTAGGGTGTGAAAGCCCCCGGCTCAACCGGGGAATTGCGCCCTAAACTGGCGGGCTGGAGTGAGATA
GGGGTGTGTGGAACTTCCGGTGGAGCGGTGAAATGTGTTGATATCGGAAGGAACGCCGGTGGCGAAAGCGACACACTGGA
TCTTGTCTGACGCTGAGGCACGAAAGCCAGGGGAGCGAACGGGATTAGATACCCCAGTAGTC
>Otu594
CCTACGGGAGGCAGCAGTGGGGAATCTTGCGCAATGGGCGAAAGCCTGACGCAGCAACGCCGCGTGGGGGATGAAGGCCT
TCGGGTTGTAAACCCCTTTCAGTGGGAACGAAAATGACGGTACCCACAGAAGAAGCCCCGGCCAACTACGTGCCAGCAGC
CGCGGTGATACGTAGGGGGCGAGCGTTGTCCGGATTTATTGGGCGTAAAGAGCTCGTAGGCGGCTTGGCAAGTCGGGTGT
GAAACCTCCAGGCTCAACCTGGAGACGCCACTCGATACTGCTATGGCTTGAGTCCGGTAGGGGACCATGGAATTCCTGGT
GTAGCGGTGAAATGCGCAGATATCAGGAGGAACACCAGTGGCGAAGGCGGTGGTCTGGGCCGGTACTGACGCTGAGGAGC
GAAAGCGTGGGGAGCGAACAGGATTAGATACCCTAGTAGTC
>Otu595
CCTACGGGGGGCTGCAGTCGAGGATCTTCGGCAATGGGCGCAAGCCTGACCGAGCGACGCCGCGTGTGCGATGAAGGCCT
TCGGGTTGTAAAGCACTGTCGAGGGGGAGGAAGCCGCAAGGTTGACCTATCCCTGGAGGAAGGACGGGCTAAGTTCGTGC
CAGCAGCCGCGGTAAGACGAACCGTCCTAACGTTGTTCGGAATCACTGGGCTTAAAGGGCGCGTAGGCGGGCCAAGAAGT
CCGGGGTGAAAGCCCCCAGCTCAACTGGGGAAGTGCCTTGGAGACTCTTGGTCTCGAGGGAGGTAGGGGCCTGTGGAACT
TCGGGTGGAGCGGTGAAATGCGTTGATATCCGAAGGAACGCCGGTGGCGAAAGCGACGGGCTGGACCTTTTCTGACGCTG
AGGCGCGAAAGCCAGGGGAGCAAACGGGATTAGATACCCCAGTAGTC
>Otu596
CCTACGGGTGGCTGCGTTCAATACGTGCAGGCTTGAGTTCGGAAGAGGGTCGTGGAATTCCCAGTGTAGAGGTGAAATTC
GTAGATATTGGGAAGAACACCGGTGGCGAAGGCGGCGACCTGGTCCGATACTGACGCTGAGGCGCGAAAGCGTGGGGAGC
AAACAGGATTAGATACCCCAGTAGTC
>Otu597
CCTACGGGAGGCTGCAGTAGGGAATCTTCGGCAATGGACGAAAGTCTGACCGAGCAACGCCGCGTGAGTGAAGAAGGTTT
TCGGATCGTAAAGCTCTGTTGTAAGTCAAGAACGTGTGTGAGAGTGGAAAGTTCACACAGTGACGGTAGCTTACCAGAAA
GGGACGGCTAACTACGTGCCAGCAGCCGCGGTAATACGTAGGTCCCGAGCGTTGTCCGGATTTATTGGGCGTAAAGGGAG
CGCAGGCGGTCAGGAAAGTCTGGAGTAAAAGGCTATGGCTCAACCATAGTGTGCTCTGGAAACTGTCTGACTTGAGTGCA
GAAGGGGAGAGTGGAATTCCATGTGTAGCGGTGAAATGCGTAGATATATGGAGGAACACCAGTGGCGAAAGCGGCTCTCT
GGTCTGTCACTGACGCTGAGGCTCGAAAGCGTGGGTAGCGAACAGGATTAGATACCCCAGTAGTC
>Otu598
CCAGCAGCCGCGGTAATACGTAGGTGGCAAGCGTTATCCGGAATTATTGGGCGTAAAGCGCGCGTAGGCGGTTTTTTAAG
TCTGATGTGAAAGCCCACGGCTCAACCGTGGAGGGTCATTGGAAACTGGAAAACTTGAGTGCAGAAGAGGAAAGTGGAAT
TCCATGTGTAGCGGTGAAATGCATAGATATCACACAGAACGCCGATTGCGAAGGCAGCGTACCAGGCTCCGTCTGACACT
GAAGCACGAAAGCGTGGGGATCAAACAGGATTAGATACCCTTGTAGTC
>Otu599
CCTACGGGAGGCAGCAGTAAGGAATATTGGTCAATGGACGCAAGTCTGAACCAGCCATGCCGCGTGAAGGATGAAGGTCC
TCTGGATTGTAAACTTCTTTTATCTGGGACGAAACACTGATTTTCTAATCAGCTTGACGGTACCAGAGGAATAAGCACCG
GCTAACTCCGTGCCAGCAGCCGCGGTAATACGGAGGGTGCGAGCGTTATCCGGATTCACTGGGTTTAAAGGGTGCGTAGG
CGGGTAAGTAAGTCCGTGGTGAAATCCTGCAGCTTAACTGCAGAACTGCCGTGGATACTATTTATCTTGAATATCGTGGA
GGTTAGTGGAATAGGTCATGTAGCGGTGAAATGCTTAGAGATGACATGGAACACCGATTGCGAAGGCAGCTGGCTACACG
ATAATTGACGCTGAGGCACGAAAGCGTGGGTAGCAAACAGGATTAGATACCCCAGTAGTC
>Otu600
CCTACGGGAGGCAGCAGTGGGGAATATTGCACAATGGGCGGAAGCCTGATGCAGCGACGCCGCGTGGGGGATGACGGCCT
TCGGGTTGTAAACCTCTTTCGACACGGACGAAGCGGAAGTGACGGTACGTGTAGAAGAAGCACCGGCCAACTACGTGCCA
GCAGCCGCGGTAATACGTAGGGTGCGAGCGTTGTCCGGAATTACTGGGCGTAAAGAGCTTGTAGGCGGTTCGTCGCGTCG
ATCGTGAAAACGTGTGGCTCAACTGCACGCTTGCGGTCGATACGGGCGGGCTAGAGTGCTGCAGGGGAGACTGGAATTCC
TGGTGTAGCGGTGAAATGCGCAGATATCAGGAGGAACACCGGTGGCGAAGGCGGGTCTCTGGGCAGTAACTGACGCTGAG
AAGCGAAAGCGTGGGTAGCGAACAGGATTAGATACCCCAGTAGTC
>Otu601
CCTACGGGTGGCTGCAGTGGGGAATATTGCACAATGGGCGCAAGCCTGATGCAGCGACGCCGCGTGGGGGATGACGGCCT
TCGGGTTGTAAACTCCTTTCGTTAGGGACGAAGCCACACCTTTTTTTGGGTGTGGTGACGGTACCTTTGTTAAGAAGCAC
CGGCTAACTACGTGCCAGCAGCCGCGGTAATACGTAGGGTGCGAGCGTTGTCCGGAATTACTGGGCGTAAAGAGCTCGTA
GGTGGTTTGTTGCGTCGTCTGTGAAATTCCGGGGCTTAACTTCGGGGTGGCAGGCGATACGGGCATAACTAGAGTGCTGT
AGGGGAGACTGGAATTCCTGGTGTAGCGGTGGAATGCGCAGATATCAGGAGGAACACCGATGGCGAAGGCAGGTCTCTGG
GCAGTAACTGACGCTGAGGAGCGAAAGCATGGGGAGCGAACAGGATTAGATACCCGAGTAGTC
>Otu602
CCTACGGGGGGCAGCAGTGAGGAATTTTCGTCAATGGGGGCAACCCTGAACGAGCAACGCCGCGTGCAGGATGACGGCCT
TCGGGTTGTAAACTGCTTTTCTCTGGGACGAGAACGGACGGTACCAGAGGAATCAGCCTCGGCTAACTACGTGCCAGCAG
CCGCGGTAATACGTAGGAGGCGAGCGTTGTCCGGAGTTACTGGGCGTAAAGCGCATGCAGGCGGTTGATTAAGTTTGTGA
TGACAGTTCCCGGCTTAACTGGGAAAGTGTTACGAAGACTGGTCAACTTGAGGGCTTCAGAGGGATGTGGAACTCCGGGT
GGAGTGGTGAAATGCGTAGATATCCGGAAGAACACCAAAGGCGAAGGCAGCATCCTGGGAAGCACCTGACGCTCAGATGC
GAAAGCCAGGGGAGCGAACGGGATTAGATACCCTTGTAGTC
>Otu603
CCTACGGGAGGCAGCAGTGGGGAATTTTGGACAATGGGGGCAACCCTGATCCAGCCATGCCGCGTGAGTGAAGAAGGCCT
TCGGGTTGTAAAGCTCTTTTGGCCGGAAAGAAAAGGCGTCGGATAACACCCGGCGTTCTTGACGGTACCGGCAGAATAAG
CACCGGCTAACTACGTGCCAGCAGCCGCGGTAATACGTAGGGTGCGAGCGTTAATCGGAATTACTGGGCGTAAAGCGTGC
GTAGGCGGTCCCGCAAGTCCGCTGTGAAAGCCCCGGGCTTAACCTGGGAATGGCAGTGGAAACTATGGGACTTGAATCCG
GCAGAGGGGGGTGGAATGCCACGTGTAGCAGTGAAATGCGTAGAGATGTGGCGGAACACCGATGGCGAAGGCAGCCCCCT
GGGCCGAGATTGACGCTCAGGCACGAAAGCGTGGGGAGCAAACAGGATTAGATACCCCAGTAGTC
>Otu604
CCTACGGGAGGCAGCAGTGGGGAATTGTTCGCAATGGGCGCAAGCCTGACGACGCAACGCCGCGTGGAGGATGAAGATCT
TCGGGTCGTAAACTCCTTTCGATCGAGACGAACGGCTTCCGGGTAACATCCGGGAGAGTGACGGTACCGAGAGAAGAAGC
CCCGGCTAACTCCGTGCCAGCAGCCGCGGTAATACGGGGGGGGCAAGCGTTGTTCGGAATTACTGGGCGTAAAGGGCTCG
TAGGTGGCCAACTAAGTCAGACGTGAAATCCCTCGGCTTAACCGGGGAACTGCGTCTGATACTGGATGGCTTGAGTTTGG
GAGAGGGACGCGGAATTCCAGGTGTAGCGGTGAAATGCGTAGATATCTGGAGGAACACCGGTGGCGAAGGCGGCGTCCTG
GACCAACACTGACACTGATGAGCGAAAGCCAGGGGAGCAAACGGGATTAGATACCCTAGTAGTC
>Otu605
CCTACGGGTGGCTGCAGTGGGGAATCTTGGACAATGGGCGCAAGCCTGATCCAGCAATATTGCGTGAGTGAAGAAGGGCA
ATTCCGCTCGTAAAGCTCTTTCGTCGAGTGCGCGATCATGACATGACTCGAGGAAGAAGCCCCGGCTAACTCCGTGCCAG
CAGCCGCGGTAAAACGGGGGGGGCAAGTGTTCTTCGGAATGACTAGGCGTAAAGGGTTCGTAGGTGGCTGGCTAAGCCAG
ACGTGAAATCCCTCAGCTTAACTGGGGAACTGCGTCTGGGACTGGTCGGCTTGAGTGCAGGAGAGGAACGCGGAATTCCA
GGTGTAGCGGTGAAATGCGTAGATATCTGGAGGAACACCGGTGGCGAAGGCGGCGTTCTGGACTGCAACTGACACTGAGG
AACGAAAGCCAGGGGAGCAAACGGGATTAGATACCCTTGTAGTC
>Otu606
CCTACGGGTGGCTGAGGCAGGAGAATCACTTAAACCCGGGAGGCAGAGGTTACAGTGAGCCAAGATCGCACCACTGCACT
CCAGCCTGGGCTACACAGCAAGACTCCATCTCAAAAATTAAAAAATAAATAAATAAATAAACATCAAATAAATTTTTAGA
AATGGGGGAGGGGGGTCTCGCTATATTGCCCAGCCTGGTCTTGAACTCCTGGACTCAAGCAATCCTCCCACTTCAGCTTC
CCCAAGTGCTGGGATTACAGGTGTGAGCCACTGCACCCGGCCATCCTTTGCTTGAACTCCTCCCTGTGTCTCCTCTGACC
CCAGTTACTCACTCCCCATAAGTCTAAATCCTATGCAAGGAGATACCCGAGTAGTC
>Otu607
CCTACGGGAGGCAGCAGTGGGGAATATTGGACAATGGGCGAAAGCCTGATCCAGCAATGCCGCGTGAGTGATGAAGGCCT
TAGGGTTGTAAAGCTCTTTCGCACGCGACGATGATGACGGTAGCGTGAGAAGAAGCCCCGGCTAACTTCGTGCCAGCAGC
CGCGGTAATACGAAGGGGGCTAGCGTTGTTCGGAATTACTGGGCGTAAAGGGCGCGTAGGCGGCGCTGCAAGTTAGGTGT
GAAAGCCCTGGGCTCAACCCGGGAATTGCACTTGATACTGCAGTGCTTGAGTTCGGGAGAGGTGAGTGGAATTCCCAGTG
TAGAGGTGAAATTCGTAGATATTGGGAAGAACACCGGTGGCGAAGGCGGCTCACTGGACCGACACTGACGCTGAGGCGCG
AAAGCGTGGGGAGCAAACAGGATTAGATACCCTGGTAGTC
>Otu608
CCTACGGGGGGCAGCAGTCGAGAATTTTTCTCAATGGGCGAAAGCCTGAAGGAGCGACGCCGCGTGGGGGATGAATGGCT
TCGGCCCGTAAACCCCTGTCATTCGCGAACAAATTATTTCACTTAATACCTGAAGTATTGATTGTAGCGGAAGAGGAAGG
GACGGCTAACTCTGTGCCAGCAGCCGCGGTAATACAGAGGTCCCAAGCGTTGTTCGGATTCACTGGGCGTAAAGGGTGCG
TAGGCGGTCAGGTAAGTCTGTTGTGAAATCTCCGAGCTTAACTCGGAAACTGCAATGGATACTATCTGACTCGAGGAATG
GAGGGGAGACTGGAATACTTGGTGTAGCAGTGAAATGCGTAGATATCAAGTGGAACACCAGTGGCGAAGGCGAGTCTCTG
GACATTTCCTGACGCTGAGGCACGAAAGCCAGGGGAGCAAACGGGATTAGATACCCTTGTAGTC
>Otu609
CCTACGGGGGGCAGCAGTGAGGAATTTTCGTCAATGGGGGCAACCCTGAACGAGCAACGCCGCGTGCAGGATGACGGTTT
TCGGATCGTAAACTGCTTTTCTCTGGGACGAGCAAGGACGGTACCAGAGGAACAAGCCCCGGCTAACTACGTGCCAGCAG
CCGCGGTAATACGTAGGGGGCAAGCGTTGTCCGGAGTTACTGGGCGTAAAGGGTCCGAAGGCGGTCGCTTGCGTTCCGCG
TGACAGTCTCCGGCTTAACTGGAGAAGGATGCGGAAAACGGGGTGACTTGAGGGCGAGAGAGGAAAGCGGAATTCCGGGT
GGAGCGGTGAAATGCGTAGAGATCCGGAGGAACACCGAAGGCGAAGGCAGCTTTCTGGAGCGCACCTGACGCTACGGGAC
GAAAGCCAGGGGAGCGAACGGGATTAGATACCCCTGTAGTC
>Otu610
CCAGCAGCCGCGGTAATACGGAGGGTGCGAGCGTTGTCCGGATTTATTGGGTTTAAAGGGTGCGTAGGCGGCCCGTTAAG
TCCGGGGTGAAAGCCCGTTGCTCAACAACGGAACTGCCCTGGATACTGACGGGCTTGAGTACAGACGAGGTTGGCGGAAT
GGACCGAGTAGCGGTGAAATGCATAGATACGGTCCAGAACCCCGATTGCGAAGGCAGCTGACTAGGCTGATACTGACGCT
GAGGCACGACAGCGTGGGGAGCGAACAGGATTAGATACCCTTGTAGTC
>Otu611
CCTACGGGAGGCAGCAGTGGGGAATCTTGCACAATGGGGGAAACCCTGATGCAGCGACGCCGCGTGAGCGATGAAGCCCC
TCGGGGTGTAAAGCTCTTTCGGCAGGAACGATAATGACGGTACCTGAAGAAGAAGCTGCGGCTAACTACGTGCCAGCAGC
CGCGGTAATACGTAGGCAGCGAGCGTTGTTCGGAATTACTGGGCGTAAAGAGTGTGTAGGCGGTGCCTTAAGTTCGGTGT
GAAATCTCCCGGCTCAACTGGGAGGGTGCGCCGGAAACTGGGGTGCTCGAACGTGGGAGAGGAAAGCGGAATTCCTGGTG
TAGCGGTGAAATGCGTAGATATCAGGAGGAACACCTGTGGTGTAGACGGCTTTCTGGACCATTGTTGACGCTGAGACACG
AAAGCGTGGGTAGCAAACAGGATTAGATACCCGAGTAGTC
>Otu612
CCTACGGGAGGCAGCAGTGGGGAATATTGGGCAATGGGCGAAAGCCTGACCCAGCGACGCCGTGTGGGCGATGAAGGCCT
TCGGGTTGTAAAGCCCTGTTGGGTGGAAAGAAGGAACCAGAGACGAATAATCTTTGGTTCTTGACGGTACCACCAGAGAA
AGCACCGGCTAACTCCGTGCCAGCAGCCGCGGTAATACGGAGGGTGCAAGCGTTGTTCGGAATTACTGGGCGTAAAGGGC
GCGTAGGTGGTTGCGTAAGTCGGATGTGAAATCCTGAGGCTTAACCTCAGAACTGCATCTGATACTGCGTGACTCGAGTG
CAGCAGAGGGAAACGGAATTCCTGGTGTAGAGGTGAAATTCGTAGATATCAGGAGGAACACCGGTGGCGAAGGCGGTTTC
CTGGGCTGACACTGACACTGAGGCGCGAAAGCGTGGGTAGCAAACAGGATTAGATACCCTAGTAGTC
>Otu613
CCTACGGGAGGCAGCAGTGGGGAATCTTGCGCAATGGGCGAAAGCCTGACGCAGCCATGCCGCGTGAGTGAAGAAGGTCT
TAGGATTGTAAAGCTCTTTCGCTCGTGACGATGATGACGGTAACGAGAGAAGAAGCCCCGGCTAACTTCGTGCCAGCAGC
CGCGGTAATACGAAGGGGGCTAGCGTTGTTCGGAATTACTGGGCGTAAAGCGCGCGTAGGCGGTTTTGCAAGCCAGAGGT
GAAATGCCTGAGCTCAACTTAGGAATTGCCTTTGGGACTGCGAGGCTTTGAGGACTGGAGAGGTGAGTGGAATTCCCAGT
GTAGAGGTGAAATTCGTAGATATTGGGAAGAACACCGGTGGCGAAGGCGGCTCACTGGCCAGTTTCTGACGCTGCAGCGC
GAAAGCGTGGGGATCAAACAGGATTAGATACCCTTGTAGTC
>Otu614
CCTACGGGAGGCAGCAGTGGGGAATTTTCCGCAATGGGCGAAAGCCTGACGGAGCAATACCGCGTGAGGGAGGAAGGCTC
TTGGGTTGTAAACCTCTTTTCTCAGGGAATAAGTACTGAAGGTACCTGAGGAATCAGCATCGGCTAACTCCGTGCCAGCA
GCCGCGGTAATACGGAGGATGCAAGCGTTATCCGGAATGATTGGGCGTAAAGCGTCCGCAGGTGGTTTTTCAAGTCTGCT
GTCAAAGAATCTGGCTCAACCAGATAAAGGCAGTGGAAACTGACAGACTAGAGTATGGTAGGGGTAGAGGGAATTCCTGG
TGTAGCGGTGAAATGCGTAGAGATCAGGAAGAACACCGGTGGCGAAAGCGCTCTGCTGGACCATAACTGACACTGAGGGA
CGAAAGCTAGGGGAGCGAATGGGATTAGATACCCCAGTAGTC
>Otu615
CCTACGGGAGGCAGCAGTGGGGAATTTTCCGCAATGGGCGAAAGCCTGACGGAGCAATACCGCGTGAGGGAGGAAGGCTC
TTGGGTTGTAAACCTCTTTTCTCAGGGAAGAAGACATGACGGTACCTGAGGAATCAGCATCGGCTAACTCCGTGCCAGCA
GCCGCGGTAATACGGAGGATGCAAGCGTTATCCGGAATGATTGGGCGTAAAGCGTCCGTAGGTGGCAATCCAAGTCTGCT
GTCAAAGAGCGGGGCTCAACTCCGCAAAGGCGGTGGAAACTGGATAGCTAGAGGATGGTAGGGGTAGAGGGAATTCCCAG
TGTAGCGGTGAAATGCGTAGAGATTGGGAAGAACACCGGTGGCGAAAGCGCTCTGCTGGACCGAACCTGACACTGATGGA
CGAAAGCTAGGGGAGCGAATGGGATTAGATACCCGAGTAGTC
>Otu616
GTGCACCAGGCGAGAAAACTTTGCAATGTGCGAAAGCACGACAAGGTTAATCCGAGTGATTTGTGCTAAACGAATCTTTT
GTTAGTCCTAGAAACACTAACGAATAAGGGGTGGGCAAGTTCTGGTGTCAGCCGCCGCGGTAAAACCAGCACCTCAAGTG
GTCAGGATGATTATTGGGCCTAAAGCATCCGTAGCCGGCTCTGTAAGTTTTCGGTTAAATCTGTACGCTCAACGTACAGG
CTGCCGGGAATACTGCAGAGCTAGGGAGTGGGAGAGGTAGACGGTACTCGGTAGGAAGGGGTAAAATCCTTTGATCTATC
GATGACCACCTGTGGCGAAGGCGGTCTACCAGAACACGTCCGACGGTGAGGGATGAAAGCTGGGGGAGCAAACCGGATTA
GATACCCTAGTAGTC
>Otu617
CCTACGGGAGGCAGAGCCTCGGTGGTGGTGGTTCTGGTGGTGGTGGTTCTGGCGGCGGCGGCTCAACTGGGAGAGGCCGT
TCTAAACTGCAGAGCTAGAGGATGGTAGAGGGAGGTGGAATTCCAGGTGTAGCGGTGGAATGCATAGAGATCACACAGAA
TATCGATTGCGAAGGCAGCTCACAAAGCCAATATTGACGCTGAGGCACGAAAGTGTGGGGATCAAACAGGATTAGATACC
CCAGTAGTC
>Otu618
CCTACGGGAGGCAGCAGTGGGGAATATTGCGCAATGGGCGGAAGCCTGACGCAGCGACGCCGCGTGGGGGATGACGGCCT
TCGGGTTGTAAACCTCTTTCAGCAGGGACGAAGTTGACGTGTACCTGCAGAAGAAGCGCCGGCTAACTACGTGCCAGCAG
CCGCGGTAATACGTAGGGCGCAAGCGTTGTCCGGAATTATTGGGCGTAAAGAGCTCGTAGGTGGCTGGTCGCGTCTGCCG
TGAAAGCCCGCAGCTTAACTGCGGGTCTGCGGTGGATACGGGCCGGCTAGAGGTAGGTAGGGGCAAGTGGAATTCCTGGT
GTAGCGGTGAAATGCGCAGATATCAGGAGGAACACCGGTGGCGAAGGCGGCTTGCTGGGCCTTACCTGACGCTGAGGAGC
GAAAGCGTGGGGAGCGAACAGGATTAGATACCCCAGTAGTC
>Otu619
CCTACGGGAGGCTGCAGTGAGGAATATTGGTCAATGGGCGGAAGCCTGAACCAGCCAAGTAGCGTGCAGGATGACGGCCC
TACGGGTTGTAAACTGCTTTTATGCGGGGATAAAGTGAGGGACGCGTCCCTTTTTGCAGGTACCGCATGAATAAGGACCG
GCTAATTCCGTGCCAGCAGCCGCGGTAATACGGAAGGTCCGGGCGTTATCCGGATTTATTGGGTTTAAAGGGAGCGTAGG
CCGGGGATTAAGTGTGTTGTGAAATGTAGGCGCCCAACGTCTGACTTGCAGCGCATACTGGTTCCCTTGAGTACGCGCAA
CGCCGGCGGAATTCGTCGTGTAGCGGTGAAATGCTTAGATATGACGAAGAACCCCGATTGCGAAGGCAGCCGGCGGGAGC
GCAACTGACGCTGAAGCTCGAAGGTGCGGGTATCGAACAGGATTAGATACCCCAGTAGTC
>Otu620
CCTACGGGAGGCAGCAGTAGGGAATATTGGACAATGGGGGCAACCCTGATCCAGCAATGCCGCGTGAGCGATGAAGGCCT
TAGGGTTGTAAAGCTCTTTTACCCGGGATGATAATGACAGTACCGGGAGAATAAGCCCCGGCTAACTCCGTGCCAGCAGC
CGCGGTAATACGGAGGGGGCTAGCGTTGTTCGGAATTACTGGGCGTAAAGCGCACGTAGGCGGCTATTCAAGTCAGAGGT
GAAAGCCCGGGGCTCAACCCCGGAATAGCCTTTGAAACTAGATAGCTAGAATCACGGAGAGGTGGGTGGAATTCCGAGTG
TAGAGGTGAAATTCGTAGATATTCGGAAGAACACCAGTGGCGAAGGCGGCCCACTGGACGTGTATTGACGCTGAGGTGCG
AAAGCGTGGGGAGCAAACAGGATTAGATACCCCAGTAGTC
>Otu621
CCTACGGGAGGCAGCAGTAGGGAATCTTCCGCAATGGGCGCAAGCCTGACGGAGCAACGCCGCGTGAGCGAAGAAGGCCT
TCGGGTTGTAAAGCTCAGTCAACTGGGAAGAGCGAGCAAGGGAGGGAATGCCCTTGCTGAGACGGTACCAGAAGAGGAAG
CCCCGGCTAACTACGTGCCAGCAGCCGCGGTAATACGTAGGGGGCAAGCGTTGTCCGGAATCACTGGGCGTAAAGCGTGC
GTAGGTGGTTGTGTAAGTCTGAAGTGAAAGTCCAGGGCTCAACCTTGGGATTGCTTTGGAAACTGCATGACTTGAGTGCT
GGAGAGGCAAGGGGAATTCCACGTGTAGCGGTGAAATGCGTAGATATGTGGAGGAATACCAGTGGCGAAGGCGCCTTGCT
GGACAGTGACTGACGCTGAGGCACGAAAGCGTGGGGAGCAAACAGGATTAGATACCCCAGTAGTC
>Otu622
CCTACGGGGGGCAGCAGTGAGGAATTTTCGTCAATGGGGGCAACCCTGAACGAGCAACGCCGCGTGCAGGAAGAAGGTTT
TCGGATCGTAAACTGCTTTTCTTGGGGAAGAGAAGGGACGGTACCCAAGGAATAAGCCCCGGCTAACTACGTGCCAGCAG
CCGCGGTAATACGTAGGGGGCAAGCGTTGTCCGGATTTATTGGGCGTAAAGGGCACGCAGGCGGTCTGTTGCGTCGGCGC
TGACAGGTGGGGGCTTAACTCCCACAGGTTGTGACGAAACGGGCAGACTTGAGAACGAGAGAGGGATGCGGAATTCCAGG
TGGAGCGGTGAAATGCGTAGAGATCTGGAAGAACACCGAAGGCGAAGGCAGCATTCTGGCTCGTTTCTGACGCTCATGTG
CGAAAGCCAGGGGAGCGAACGGGATTAGATACCCTTGTAGTC
>Otu623
CCTACGGGGGGCTGCAGTAACGAATCTTCCGCAATGCACGCAAGTGTGACGGAGCGACGCCGCGTGTGGGACGAAGCCCC
TCGGGGTGTAAACCACTGTCAGGGGTAACCAAGTTCTGAGGTGCCCCAGAGGAAGGCACGGCTAACTCTGTGCCAGCAGC
CGCGGTAAGACAGAGGTGCCGAGCGTTAGGCGGAATCACTGGGCTTAAAGCGTGTGTAGGCGGCCCGTTAAGTGTCTTGT
GAAATCCCCCGGCTCAACCGGGGAACTGCTGGGCATACTGGCGGGCTTGGGCCACTCAGGGGCAGACGGAACAGGCGGTG
GAGCGGTGAAATGCGTAGATATCGCCTGGAACGCCGAAGGTGAAAACAGTCTGCTGGGGGTGTGCCGACGCTGAGACACG
AAAGCCAGGGGAGCGAACGGGATTAGATACCCTTGTAGTC
>Otu624
CCTACGGGAGGCAGCAGTAGGGAATCTTCCGCAATGGACGCAAGTCTGACGGAGCAACGCCGCGTGAGCGAAGAAGGTTT
TCGGATCGTAAAGCTCTGTTGCCGGAGAAGAACGGGAGGGAGAGGCAATGCTCCCTTCGTGACGGTATCCGGCCAGAAAG
CCACGGCTAACTACGTGCCAGCAGCCGCGGTAATACGTAGGTGGCAAGCGTTGTCCGGAATTATTGGGCGTAAAGCGCGC
GCAGGCGGCTTCTTAAGTCTGATGTGAAAGGCTGCGGCTCAACCGCAGACGGTCATTGGAAACTGGGGAGCTTGAGGGCA
GAAGAGGAGAGTAGAATTCCACGTGTAGCGGTGAAATGCGTAGAGATGTGGAGGAATACCGGTGGCGAAGGCGGCTCTCT
GGTCTGCAACTGACGCTGAGGCGCGAAAGCGTGGGGAGCAAACAGGATTAGATACCCTTGTAGTC
>Otu625
CCTACGGGAGGCAGCAGTGGGGAATTTTGCACAATGGGGGAAACCCTGATGCAGCGACGCCGCGTGGAGGATGAAGGCCT
TCGGGTTGTAAACTCCTTTTGTAGGGGACAATGATGATGGTACCCTACGAATAAGCCACGGCTAACTCTGTGCCAGCAGC
CGCGGTAAGACAGAGGTGGCGAGCGTTGTTCGGAATCACTGGGCTTAAAGGGCGCGTAGGTGGTAGTGTAAGTCTGAGGT
GGAATCCTATGGCTTAACCATAGAACTGCCTTGGATACTGCATTACTTGAGTCAGTGAGGGGAGGGTAGAATTCCTGGTG
TAGCGGTGAAATGCGTAGATATCAGGAGGAAGGCCTGTGGCGAAGGCGGCCCTCTGGCGCTGGACTGACACTGAGGCGCG
AAAGCGTGGGGAGCAAACAGGATTAGATACCCCAGTAGTC
>Otu626
CCTACGGGGGGCAGCAGTGAGGAATTTTCGGCAATGGGGGCAACCCTGACCGAGCAACGCCGCGTGCAGGATGACGGCCT
TCGGGTTGTAAACTGCTTTTCTCTGGGACGAGAAGGGACGGTACCAGAGGAATCAGCCTCGGCTAACTACGTGCCAGCAG
CCGCGGTAATACGTAGGAGGCGAGCGTTGTCCGGAGTTACTGGGCGTAAAGCGCATGCAGGCGGTCAACGAAGTCTATGA
TGACAGTTCCCGGCTCAACTGGGAAAGTGTTATGGATACTGGCTGACTTGAGGGCTTCAGAGGGATGTGGAACTCCGGGT
GGAGTGGTGAAATGCGTAGATATCCGGAAGAACACCAAAGGCGAAGGCAACATCCTGGGAAGCACCTGACGCTCAGATGC
GAAAGCCAGGGGAGCGAACGGGATTAGATACCCTGGTAGTC
>Otu627
CCTACGGGAGGCTGCTGCTTTCCTGTGTCATGTTCCGGTTCGTCTTCTCAGTATTGCATGTCCCCTGAGGAGAGGGGATG
GGCTGTTAACTGGCAGCTTTGGTGCAGCCTAGCCTCTAGCTCCCATGTAACAGATGCATTGGTCCCAGGCTCTGGCCAAT
AATCCATTTTCTTCCTCATTTTCCTTCCCTACTGACCTGAGACTCTGGCTGCTGTTTCTTACTCAAGAGTTTCCCAGGTA
GTTCCTGTCTGCAGAGCCCTTGAAACACAGTTTGGCTCCTGCAGTGCGTTCCCCCTGTGCTTTTCCACTCTTCCTAAAAG
ACCCAGTGCTGCTCTGAAGTGTGAAGGCTGGATTAGATACCCCGGTAGTC
>Otu628
CCTACGGGGGGCAGCAGTGGGGAATTTTCCGCAATGGGCGAAAGCCTGACGGAGCAATACCGCGTGAGGGAGGAAGGCTC
TTGGGTTGTAAACCTCTTTTCTCAAGGAATAAGTTATGAAGGTACTTGAGGAAGAAGCATCGGCTAACTCCGTGCCAGCA
GCCGCGGTAATACGGAGGATGCAAGCGTTATCCGGAATGATTGGGCGTAAAGCGTCCGCAGGTGGCAGTGAAAGTCTGCT
GTTAAAGAGTCTGGCTTAACCAGATAAAGGCAGTGGAAACTACACAGCTAGAGTGCGTTCGGGGTAGAGGGAATTCCTGG
TGTAGCGGTGAAATGCGTAGAGATCAGGAAGAACACCGGTGGCGAAGGCGCTCTACTAGGCCGCAACTGACACTGAGGGA
CGAAAGCTAGGGGAGCGAATGGGATTAGATACCCTTGTAGTC
>Otu629
CCTACGGGGGGCAGCAGTGGGGAATATTGGACAATGGGCGCAAGCCTGATCCAGCAATGCCGCGTGAGTGATGAAGGCCT
TAGGGTTGTAAAGCTCTTTCGGCGGGGACGATGATGACGGTACCCGCAGAAGAAGCCCCGGCTAACTTCGTGCCAGCAGC
CGCGGTAATACGAAGGGGGCGAGCGTTGTTCGGAATCACTGGGCGTAAAGGGCGCGCAGGCGGCCGCGTTTGTCGAGTGT
GAAAGCCCCGGGCTCAACCTGGGAATTGCGCTCGGAACGGCGCGGCTTGAGGTCGGGAGAGGAGCGTGGAATTCCCAGTG
TAGAGGTGAAATTCGTAGATATTGGGAAGAACACCGGTGGCGAAGGCGGCGCTCTGGACCGATACTGACGCTGAGGCGCG
AAAGCGTGGGGAGCAAACAGGATTAGATACCCGAGTAGTC
>Otu630
CCTACGGGAGGCAGCAGTGGGGAATCTTGCACAATGGCCGAAAGGCTGATGCAGCGACGCCGCGTGAGTGATGAAGCCCT
TCGGGGTGTAAAGCTCTTTCGGCGGGGACGATTATGACGGTACCCGCAGAAGAAGCCCCGGCAAACTACGTGCCAGCAGC
CGCGGTAATACGTAGGGGGCCAGCGTTGTTCGGAATTACTGGGCGTAAAGAGCGCGTAGGCGGTGCGATTAGTCTGGTGT
TAAATCTCCCGGCTTAACTGGGAGCTGTCGCCGGAAACGGTCGTGCTGGAGTGTGGGAGAGGAGAGTGGAATTCCCGGTG
TAGCGGTGAAATGCGTAGATATCGGGAGGAACACCAGTGGCGAAGGCGGCTCTCTGGACCACAACTGACGCTGAGGCGCG
AAAGCTAGGGGAGCAAACAGGATTAGATACCCTGGTAGTC
>Otu631
CCTACGGGAGGCAGCAGTGGGGAATCTTGCACAATGGGCGAAAGCCTGATGCAGCGACGCCGCGTGAGCGATGAAGCCCT
TCGGGGTGTAAAGCTCTTTCGACGGGAACGATAATGACGGTACCCGGAGAAGAAGCTGCGGCTAACTACGTGCCAGCAGC
CGCGGTAATACGTAGGCAGCGAGCGTTGTTCGGAATTACTGGGCGTAAAGAGTGTGTAGGCGGTGTTCCCAGTCTGTTGT
GAAATCTCCCGGCTTAACTGGGAGGGTGCAGCGGAAACTAGAATGCTAGAGGGTGGGAGAGGTAAGCGGAATTCCTGGTG
TAGCGGTGAAATGCGTAGATATCAGGAGGAACACCTGTGGTGTAGACAGCTTACTGGACCACTTCTGACGCTGAGACACG
AAAGCGTGGGTAGCAAACAGGATTAGATACCCTTGTAGTC
>Otu632
CCTACGGGGGGCTGCAGTAACGAATCTTCCGCAATGCTCGAAAGAGTGACGGAGCGACGCCGCGTGCAGGACGAAGCCCT
TCGGGGTGTAAACTGCTGTCAGGGGATAGAAAGTTCTGATCATCCCCAGAGGAAGGCACGGCTAACTCTGTGCCAGCAGC
CGCGGTAAGACAGAGGTGCCAAGCGTTAGGCGGAATCACTGGGCTTAAAGCGTGTGTAGGCGGATGCCTAAGTACCTTGT
GAAATCCCACGGCTCAACCGTGGAACTGCTGGGTATACTGGGTGTCTTGGGTCAACTAGGGGTCGTCGGAACAAATGGTG
GAGCGGTGAAATGCGTAGATATCATTTGGAACGCCAATGGCGAAAGCAGACGACTGGGGTTGCACCGACGCTGAGACACG
AAAGCCAGGGGAGCGAACGGGATTAGATACCCTAGTAGTC
>Otu633
CCTACGTGGCTGCGTTGTCCGGAATTATTGGGCGTAAAGAGCTTGTAGGTGGCTTGTCGCGTCTGCCGTGAAAACCCGAG
GCTCAACCTCGGGCGTGCGGTGGGTACGGGCAGGCTAGAGTGTGGTAGGGGAGACTGGAACTCCTGGTGTAGCGGTGAAA
TGCGCATATATCAGGAAGAACACCGATGGCGAAGGCAGGTCTCTGGGCCATTACTGACACTTAGAAGCGAAAGCATGGGT
AGCGAACAGGATTAGATACCCTAGTAGTC
>Otu634
CCTACGGGAGGCAGCAGTCGAGAATTTTTCTCAATGGGGGGAACCCTGAAGGAGCGACGCCGCGTGGAGGATGAAGGCTT
TCGGGTTGTAAACTCCTGTCATTCGGGAACAAAGTCTTACGTTAACTGCGTGGAGATTCGATAGTACCGAAAGAGGAAGA
GACGGCTAACTCTGTGCCAGCAGCCGCGGTAATACAGAGGTCTCAAGCGTTGTTCGGATTCATTGGGCGTAAAGGGCGCG
TAGGCTGCGGGGTAAGTCGGGTGTGAAATCTCAGAGCTCAACTCTGAAACTGCACTCGATACTGCTCTGCTCGAGGACTG
GAGAGGAGACTGGAATTCACGGTGTAGCAGTGAAATGCGTAGATATCGTGAGGAAGACCAGTGGCGAAGGCGGGTCTCTG
GACAGTTCCTGACGCTGAGGCGCGAAGGCCAGGGGAGCAAACGGGATTAGATACCCGTGTAGTC
>Otu635
CCTACGGGTGGCAGCAGTGGGGAATATTGGACAATGGGCGCAAGCCTGATCCAGCAATGCCGCGTGAGTGAGGAAGGCCT
TAGGGTTGTAAAGCTCTTTCGCCCGCGACGATGATGACGGTAGCGGGAGAAGAAGCCCCGGCTAACTTCGTGCCAGCAGC
CGCGGTAATACGAAGGGGGCGAGCGTTGTTCGGAATTACTGGGCGTAAAGGGCGCGTAGGCGGCCTTGTTTGTCAGGCGT
GAAAGCCCTGGGCTCAACCTGGGAGGTGCGTTTGGGACGGCAAGGCTAGAGATCGGGAGAGGAGAGTGGAATTCCCAGTG
TAGAGGTGAAATTCGTAGATATTGGGAAGAACACCGGTGGCGAAGGCGGCTCTCTGGACCGAGACTGACGCTGAGGCGCG
AAAGCGTGGGGAGCAAACAGGATTAGATACCCCAGTAGTC
>Otu636
CCTACGGGAGGCAGCAGTGAGGAATTTTCCGCAATGGGCGAAAGCCTGACGGAGCGACGCCGCGTGTGGGAAGAAGGCCT
TCGGGTCGTAAACCACTGTCGAAGGGGACTATACTGAAGGTACCCTTGGAGGAAGCCCCGGCTAACTACGTGCCAGCAGC
CGCGGTAAGACGTAGGGGGCAAGCGTTATTCGGAATTATTGGGCGTAAAGCGCTCGTAGGCGGGAAAGCAAGTTCGGGTT
GAAAGACCTCGGCTCAACTGAGGGACCGGCTCGAATACTGCTTTTCTTGAGGCAATCAGAGGGTGATGGAATTCCCGGTG
TAGCGGTGAAATGCGTAGATATCGGGAGGAACACCAGTGGCGAAGGCGATCACCTGGGGTTGTTCTGACGCTGAGGAGCG
AAAGCTAGGGGAGCAAACGGGATTAGATACCCCTGTAGTC
>Otu637
CCTACGGGAGGCAGCAGTAGGGAATATTGCACAATGGAGGAAACTCTGATGCAGCGACGCCGCGTGAGTGATGAAGGCCT
TCGGGTCGTAAAGCTCTGTCGCAGGGGAATAAGAAAGTGAATGTACCCTGAAAGAAAGGATCGGCTAACTTCGTGCCAGC
AGCCGCGGTAAGACGAGGGATCCTAGCGTTGTTCGGAATCATTGGGCGTAAAGCGGGTGTAGGTGGCTTTGTAAGTCAGA
TGTGAAAGCCCAGGGCTTAACCCTGGAAGTGCATTTGATACTGCGAAGCTTGAGTGTAGGAGAGGTTACTAGAATTCTTG
GTGTAGTGGTGAAATACGTAGATATCAAGAGGAATACCGGAGGCGAAGGCGGGTAACTGGCCTAACACTGACACTCAGAC
CCGAAAGCGTGGGGATCAAACAGGATTAGATACCCTTGTAGTC
>Otu638
CCTACGGGAGGCAGCAGTGAGGAATATTGGTCAATGGGCGAGAGCCTGAACCAGCCAAGTAGCGTGCAGGAAGACGGCCC
TATGGGTTGTAAACTGCTTTTATAGGGGAATAAAGTGATCTACGTGTAGTTTATTGTATGTACCCTATGAATAAGGACCG
GCTAATTCCGTGCCAGCAGCCGCGGTAATACGGAAGGTTCGGGCGTTATCCGGATTTATTGGGTTTAAAGGGAGCGTAGG
CCGTAGATTAAGCGTGTTGTGAAATGTAGATGCTCAACATCTGACTTGCAGCGCGAACTGGTTTACTTGAGTGTGCACAA
CGTAGGCGGAATTCGTCGTGTAGCGGTGAAATGCTTAGATATGACGAAGAACTCCGATTGCGAAGGCAGCTTACGGGAGC
ACAACTGACGCTGAAGCTCGAAGGTGCGGGTATCAAACAGGATTAGATACCCTAGTAGTC
>Otu639
CCTACGGGAGGCAGCAGTGATAAACCTTTAGCAATAAACGAAAGTTTAACTGAGCTATACTAACTTTAGGGTTGGTTAAT
TTCATGCCAGCCACCACGGTCATACGATGAACCCAAGCTAATAGAGACTGGCGTAAAGAATGTTTTACATTATCCCTCAA
TAAAGCTAAATTTCACCTAAGTTGTAGAAAACCCTAGTTGATATAAAACAAACTACGAAAGTGGCTTTAATATTTCTGAA
TACACAATAGCGAAGATTCAAACTGGGATTAGATACCCTTGTAGTC
>Otu640
CCTACGGGAGGCAGCAGTCGAGAATTTTTCACAATGGGGGAAACCCTGATGGAGCGACGCCGCGTGGGGGATGAATGGCT
TCGGCCCGTAAACCCCTGTCATTCGCGAACAATGCCTGTGGTCTAATAAATCACAGGTTGATAGTAGCGGAAGAGGAAGG
GACGGCTAACTCTGTGCCAGCAGCCGCGGTAATACAGAGGTCCCAAGCGTTGTTCGGATTCACTGGGCGTAAAGGGTGCG
TAGGCGGTCGGGTAAGTCTGATGTGAAATCTCGGAGCTCAACTCCGAAACTGCATTGGATACTATTCGGCTTGAGGTCTG
GAGGGGGGACTGGAATTCTCGGTGTAGCAGTGAAATGCGTAGATATCGAGAGGAACACCAGTGGCGAAGGCGAGTCCCTG
GACAGGTCCTGACGCTGAGGCACGAAAGCTAGGGGAGCAAACAGGATTAGATACCCTAGTAGTC
>Otu641
CCTACGGGAGGCAGCAGTGGGGAATATTGCACAATGGGCGAAAGCCTGATGCAGCAACGCCGCGTGAGTGATGAAGGCCT
TCGGGTTGTAAAGCTCTGTCTTTTGGGACGATAATGACGGTACCAAAGGAGGAAGCCACGGCTAACTACGTGCCAGCAGC
CGCGGTAATACGTAGGTGGCGAGCGTTGTCCGGATTTACTGGGCGTAAAGGATGCGTAGGCGGATATTTAAGTGAGATGT
GAAATACCCGGGCTTAACTTGGGTGCTGCATTTCAAACTGGATATCTAGAGTGCGGGAGAGGAGAATGGAATTCCTAGTG
TAGCGGTGAAATGCGTAGAGATTAGGAAGAACACCAGTGGCGAAGGCGATTCTCTGGACCGTAACTGACGCTGAGGCATG
AAAGCGTGGGTAGCAAACAGGATTAGATACCCTAGTAGTC
>Otu642
CCTACGGGGGGCAGCAGTGAGGAATTTTCGGCAATGGAGGCAACTCTGACCGAGCAACGCCGCGTGCAGGAGGACGCTCT
TCGGAGTGTAAACTGCTTTTCCCAGGGACGAGTAAGGGACGGTACCTGGGGAACAAGCCCCGGCTAACTACGTGCCAGCA
GCCGCGGTAATACGTAGGGGGCGAGCGTTGTCCGGAGTTACTGGGCGTAAAGCGCAAGCAGGCGGTCCTTCAAGTGTGCG
GTGACAGCTCCCGGCTTAACTGGGGGAGGGCCGCGCAGACTGAAGGGCTCGAGGGCCAGAGAGGGACATGGAACTCCGGG
TGGAGTGGTGAAATGCGTAGAGATCCGGAAGAACACCAAAGGCGAAGGCAGTGTCCTGGCTGGTACCTGACGCTGAGGGG
CGAAAGCGAGGGGAGCGAACGGGATTAGATACCCTTGTAGTC
>Otu643
CCTACGGGTGGCAGCAGTGAGGAATTTTCCGCAATGGGGGAAACCCTGACGGAGCGACGCCGCGTGTGGGAAGAAGGCCT
TCGGGTCGTAAACCACTGTCGAAGGGGACGATATTGACGGTACCCTTGGAGGAAGCCCCGGCTAACTACGTGCCAGCAGC
CGCGGTAAGACGTAGGGGGCAAGCGTTGTCCGGAATTATTGGGCGTAAAGCGCTCGTAGGTGGATCGATAAGTCTGTGAG
GAAATGCCTGGGCTCAACTCAGGAACCCGTGCGGATACTATCGATCTTGAGGCAATCAGAGGATGATGGAATTCCCGGTG
TAGCGGTGAAATGCGTAGATATCGGGAGGAACACCAGTGGCGAAGGCGATCATCTGGGGTTGTTCTGACACTGAGGAGCG
AAAGCTAGGGGAGCAAACGGGATTAGATACCCTGGTAGTC
>Otu644
CCTACGGGTGGCAGCAGTGGGGAATCTTGCACAATGGAGGAAACTCTGATGCAGCGACGCCGCGTGAGCGATGAAGCCCT
TCGGGGTGTAAAGCTCTTTCGGCAGGAACGATTATGACGGTACCTGCAGAAGAAGCTGCGGCTAACTACGTGCCAGCAGC
CGCGGTAATACGTAGGCAGCAAGCGTTGTTCGGAATTACTGGGCGTAAAGAGTGTGTAGGCGGTTCTCTAAGTTCGGTGT
GAAATCTCCTGGCTTAACTGGGAGGGTGCGCCGGAAACTGGAGGGCTCGAGTGTGGGAGAGGAAAGCGGAATTCCTGGTG
TAGCGGTGAAATGCGTAGATATCAGGAGGAACACCTGTGGTGTAGACAGCTTTCTGGACCATTACTGACGCTGAGACACG
AAAGCGTGGGTAGCAAACAGGATTAGATACCCCAGTAGTC
>Otu645
CCTACGGGCGGCTGCAGCGGTAATACGGAGGATCAAAGCATTATCCGGAATTATTGGGTTTAAAGCGAGTGCAGGCGGCT
CGATAAGTCTGATGTGAAAGCCTTCGGCTCAACCGGAGAATTGCATCAGAAACTGTCGAGCTTGAGTACAGAAGAGGAGA
GTGGAACTCCATGTGTAGCGGTGAAATGCGTAGATATATGGAAGAACACCGGTGGCGAAGGCGGCTCTCTGGTCTGTTAC
TGACGCTGAGGCTAGAAAGCATGGGTAGCGAACAGGATTAGATACCCTTGTAGTC
>Otu646
CCTACGGGAGGCTGCTGCCGAAACTGCCGTGCTCGAGTGCGAGAGAGGCGAGTGGAATTGCGGGTGTAGCGGTGAAATGC
GTAGATATCCGCAGGAACATCCGAGGCGAAAGCGGCTCGCTGGATCGCAACTGACGCTGAGGGACGAAAGCTAGGGGAGC
AAACAGGATTAGATACCCCAGTAGTC
>Otu647
CCTACGGGTGGCAGCAGTGAGGAATTTTCGTCAATGGGCGCAAGCCTGAACGAGCAACGCCGCGTGCAGGAAGAAGGTCT
TCGGATCGTAAACTGCTTTTCTCTGGGACGAGCATCGGACGGTACCAGAGGAATCAGCCTCGGCTAACTACGTGCCAGCA
GCCGCGGTAATACGTAGGAGGCAAGCGTTGTCCGGAGTTACTGGGCGTAAAGCGCACGCAGGCGGTCGTGTAAGTTTGGA
GTGACAGTGTCCAGCTTAACTGGGCAAGGCCTTCGAAAACTGCGCGACTTGAGGGCTTCAGAGGGACACGGAATTCCGGG
TGGAGTGGTGAAATGCGTAGAGATCCGGAGGAACACCGAAGGCGTAGGCAGTGTCCTGGGGAGTACCTGACGCTCAGGTG
CGAAAGCCAGGGGAGCGAACGGGATTAGATACCCTAGTAGTC
>Otu648
CCTACGGGAGGCTGCAGTGAGGAATATTGGACAATGGTCGGAATACTGATCCAGCCATGCCGCGTGCAGGATGACGGCCT
TATGGGTTGTAAACTGCTTTTGTAAGGGAAGAATAAGAGCTACGCGTAGTTTGATGACGGTACCTTACGAATAAGCATCG
GCTAACTCCGTGCCAGCAGCCGCGGTAATACGGAGGATGCGAGCGTTATCCGGAATCATTGGGTTTAAAGGGTCCGTAGG
CGGGCTAATAAGTCAGGGGTGAAATCGTTCAGCTCAACTGAGCAACTGCCTTTGAAACTGTTAGTCTTGAATAGTTGTGA
AGTAGTTGGAATGTGTAGTTTAGCGGTGAAATGCTTAGAGATTACACAGAACACCGATAGCGAAGGCATATTACTAACAA
TTGATTGACGCTGATGGACGAAAGCGTGGGGAGCGAACAGGATTAGATACCCTTGTAGTC
>Otu649
CCTACGGGAGGCAGCAGTGGGGAATATTGGACAATGGGCGCAAGCCTGATCCAGCCATGCCGCGTGAGTGATGACGGCCT
TAGGGTTGTAAAGCTCTTTTACCTGGGAAGATCATGACGGTACCAGGAGAATAAGCCCCGGCTAACTTCGTGCCAGCAGC
CGCGGTAATACGAAGGGGGCTAGCGTTGTTCGGATTTACTGGGCGTAAAGGGCGCGTAGGCGGACCTGTAAGTCAGGGGT
GAAATCCCAAGGCTCAACCTTGGAACTGCCTTTGATACTGTGGGTCTTGAGTTCGAGAGAGGTAAGTGGAACTGCGAGTG
TAGAGGTGAAATTCGTAGATATTCGCAAGAACACCAGTGGCGAAGGCGGCTTACTGGCTCGAAACTGACGCTGAGGCGCG
AAAGCGTGGGGAGCAAACAGGATTAGATACCCGAGTAGTC
>Otu650
CCTACGGGTGGCAGCAGTGGGGAATTTTGCGCAATGGGGGAAACCCTGACGCAGCAACGCCGCGTGGAGGATGAAGTCCC
TTGGGACGTAAACTCCTTTCGACCGGGACGATTATGACGGTACCGGAAGAAGAAGCCCCGGCTAACTTCGTGCCAGCAGC
CGCGGTAATACGAGGGGGGCGAGCGTTGTTCGGAATTATTGGGCGTAAAGGGTGCGTAGGCGGTTCGGTAAGTTTTATGT
GAAATCTTCGGGCTTAACTCGAAGCCTGCATAAAATACTGCCGGGCTTGAGTGTGGGAGAGGTGAGTGGAATTTCCGGTG
TAGCGGTGAAATGCGTAGATATCGGAAGGAACACCTGTGGCGAAAGCGGCTCACTGGACCACAACTGACGCTGATGCACG
AAAGCTAGGGGAGCAAACAGGATTAGATACCCTTGTAGTC
>Otu651
CCTACGGGAGGCAGCAGTAGGGAATATTGCACAATGGAGGAAACTCTGATGCAGCGACGCCGCGTGAGTGATGAAGGCCT
TCGGGTCGTAAAGCTCTGTCGCAGGGGAATAACACAATGAAGGTACCCTGTAAGAAAGGATCGGCTAACTTCGTGCCAGC
AGCCGCGGTAAGACGAGGGATCCTAGCGTTGTTCGGAATTATTGGGCGTAAAGCGGGTGCAGGTGGCTATGTAAGTCAGG
TGTGAAAGCCTGGGGCTCAACCCCAGAAGTGCATTTGATACTGCGTAGCTTGAGTGGTAGAGAGGATAGTAGAATTCCTG
GTGTAGTGGTGAAATACGTAGATATCAGGAGGAATACCGGAGGCGAAGGCGGCTATCTGGCTACACACTGACACTCAGAC
CCGAAAGCGTGGGGATCAAACAGGATTAGATACCCCGGTAGTC
>Otu652
CCTACGGGGGGCAGCAGTGAGGAATTTTCGTCAATGGGGGCAACCCTGAACGAGCAACGCCGCGTGCAGGAGGACGCTTT
TCGGAGTGTAAACTGCTTTTCTTGGGGACGAGCAAGGACGGTACCCAAGGAACAAGCCCCGGCTAACTACGTGCCAGCAG
CCGCGGTAATACGTAGGGGGCAAGCGTTGTCCGGAGTTACTGGGCGTAAAGCGCACGCAGGCGGTTTCGTACGTCTGGAG
TGACAGTTCCCGGCTCAACTGGGAAAGGTCTTTGGAAACGGCGAGACTTGAGGGCTTCAGAGGGACACGGAATTCCGGGT
GGAGTGGTGAAATGCGTAGAGATCCGGAGGAACACCAATGGCGAAGGCAGTGTCCTGGGAAGCATCTGACGCTCAGGTGC
GAAAGCTAGGGGAGCGAACAGGATTAGATACCCCAGTAGTC
>Otu653
CCTACGGGGGGCAGCAGTGAGGAATTTTCGGCAATGGGCGAGAGCCTGACCGAGCAACGCCGCGTGCAGGAGGACGCTTT
TCGGAGTGTAAACTGCTTTTCCCAGGGACGAGTAAGGACGGTACCTGGGGAAGAAGCCCCGGCTAACTACGTGCCAGCAG
CCGCGGTAATACGTAGGGGGCGAGCGTTGTCCGGAGTTACTGGGCGTAAAGGGCGTGCAGGCGGTGGTGCGCGTTTTGTG
TGACAGCGGAGGGCTCAACTCTCCGAGGATGCGAAAGACGGCAGCACTTGAGAGCGCGAGAGGGACACGGAATTCCGGGT
GGAGTGGTGAAATGCGTAGAGATCCGGAGGAACACCGAAGGCGAAGGCAGTGTCCTGGCGCGCATCTGACGCTGAGGCGC
GAAAGCCAGGGGAGCGAACGGGATTAGATACCCGAGTAGTC
>Otu654
CCTACGGGGGGCTGCAGTAACGAATCTTCCGCAATGCACGCAAGTGTGACGGAGCGACGCCGCGTGGAGGACGAAGTCCT
TCGGGATGTAAACTCCTGTCAGGGGCTACCAAGTTCTGAGGGGCCCCAGAGGAAGGCACGGCTAACTCTGTGCCAGCAGC
CGCGGTAAGACAGAGGTGCCGAGCGTTAGGCGGAATCACTGGGCTTAAAGCGTGTGTAGGCGGCCCGTTAAGTACCTTGT
GAAATCCCCCGGCTCAACCGGGGAACGGCTGGGTATACTGGCGGGCTTGGGTCACCCAGGGGCAGACGGAACAAGCGGTG
GAGCGGTGAAATGCGTAGATATCGCTTGGAACGCCGGCGGCGAAAGCGGTCTGCTGGGGGTGTACCGACGCTGAGACACG
AAAGCCAGGGGAGCGAACGGGATTAGATACCCTTGTAGTC
>Otu655
CCTACGGGAGGCAGCAGTGGGGAATCTTGCACAATGGGGGAAACCCTGATGCAGCGACGCCGCGTGAGCGATGAAGCCCT
TCGGGGTGTAAAGCTCTTTCGGCAGGGACGATAATGACGGTACCTGCAGAAGAAGCTGCGGCTAACTACGTGCCAGCAGC
CGCGGTAATACGTAGGCAGCAAGCGTTGTTCGGAATTACTGGGCGTAAAGAGTGCGTAGGCGGTTTGGCAAGTTTGGTGT
GAAATCTCCCGGCTTAACTGGGAGGGTGCGCCGAAAACTGCCGGACTAGAGTGTGGGATAGGGAAGTGGAATTCCTGGTG
TAGCGGTGAAATGCGTAGATATCAGGAGGAACACCTGCGGTGTAGACGGCTTCCTGGACCACTACTGACGCTGAGGCACG
AAAGCGTGGGGAGCAAACAGGATTAGATACCCTTGTAGTC
>Otu656
CCTACGGGTGGCAGCAGTAGGGAATTTTCGGCAATGGGGGCAACCCTGACCGAGCAACGCCGCGTGAATGACGAAGTACT
TCGGTATGTAAAGTTCTTTTATTAGGGAAGAATGACTTGTGGAAAAGCAAGTGTGACGGTACCTAATGAATAAGCCCCGG
CTAACTATGTGCCAGCAGCCGCGGTAATACATAGGGGGCAAGCGTTATCCGGAATTATTGGGCGTAAAGGGTGCGTAGGC
GGTTATTTAAGTCTTTGGTGTAAGTGCAGAGCTCAACTCTGTGATGCTAAGGAAACTGGATAACTTGAGTGTGGTAGAGG
TAAGTAGAATTCCATGTGTAGCGGTAAAATGCGTAAATATATGGAGGAATACCAGTGGCGAAGGCGGCTTACTGGGCCAC
AACTGACGCTGAGGCACGAAAGCGTGGGGAGCAAACAGGATTAGATACCCTGGTAGTC
>Otu657
CCTACGGGAGGCAGCAGTGGGGAATATTGGACAATGGGCGGAAGCCTGATCCAGCAACGCCGCGTGAGGGATGACGGCCT
TCGGGTTGTAAACCTCTTTCAGTAGCCACGAAGCGAAAGTGACGGTAGCTACAGAAGAAGGACCGGCCAACTACGTGCCA
GCAGCCGCGGTAATACGTAGGGTCCGAGCGTTGTCCGGAATTATTGGGCGTAAAGGGCTCGTAGGCGGTTTGTCGCGTCG
GGAGTGAAAACTTCGGGCTTAACTCGGAGCTTGCTTTCGATACGGGCAGACTTGAGGCATTCAGGGGAGAACGGAATTCC
TGGTGTAGCGGTGAAATGCGCAGATATCAGGAGGAACACCGGTGGCGAAGGCGGTTCTCTGGGAATGTTCTGACGCTGAG
GAGCGAAAGTGTGGGGAGCGAACAGGATTAGATACCCTAGTAGTC
>Otu658
CCTACGGGAGGCAGCAGTGAGGAATTTTCCGCAATGGGCGAAAGCCTGACGGAGCGACGCCGCGTGTGGGAAGAAGGCCT
TCGGGTCGTAAACCACTGTCGAGGGGGACGATATTGACGGTACCCCTGGAGGAAGCCCCGGCTAACTACGTGCCAGCAGC
CGCGGTAAGACGTAGGGGGCAAGCGTTGTCCGGAATCATTGGGCGTAAAGCGCTCGTAGGTGGATCGGTAAGTCTGCAAA
GAAAGACCCGGGCTCAACTCGGGGAACGGTGTGGATACTACCGATCTTGAGGCAATCAGAGGATGATGGAATTCCCGGTG
TAGCGGTGAAATGCGTAGATATCGGGAGGAACACCAGTGGCGAAGGCGATCATCTGGGGTTGTTCTGACACTGAGGAGCG
AAAGCTAGGGGAGCAAACGGGATTAGATACCCTTGTAGTC
>Otu659
CCTACGGGAGGCAGCAGTAAGGAATATTGGTCAATGGACGCAAGTCTGAACCAGCCATGCCGCGTGGAGGATTAAGGCCC
TCTGGGTTGTAAACTCCTTTTATCTGGGAAGAAATGCATTTTTTCTAAAGTGCTTGACGGTACCAGAGGAATAAGCACCG
GCTAACTCCGTGCCAGCAGCCGCGGTAATACGGAGGGTGCAAGCGTTATCCGGATTCACTGGGTTTAAAGGGTGCGTAGG
CGGGCAGGTAAGTCCGTGGTGAAATCTCTGAGCTTAACTCAGAAACTGCCATGGATACTATTTGTCTTGAATATTGTGGA
GGTAAGCGGAATATGTCATGTAGCGGTGAAATGCTTAGATATGACATAGAACACCAATTGCGAAGGCAGCTTACTACACA
GTTATTGACGCTGAGGCACGAAAGCGTGGGGATCAAACAGGATTAGATACCCTAGTAGTC
>Otu660
CCTACGGGAGGCAGCAGTGGGGAATATTGCACAATGGGCGCAAGCCTGATGCAGCGACGCCGCGTGGGGGATGACGGCCT
TCGGGTTGTAAACCTCTTTCACCACAGACGAAGCGCAAGTGACGGTATGTGGGGAAGAAGCACCGGCCAACTACGTGCCA
GCAGCCGCGGTAATACGTAGGGTGCGAGCGTTGTCCGGAATTACTGGGCGTAAAGAGCTCGTAGGTGGTTTGTCGCGTTG
TTCGTGAAATCCGGCAGCTTAACTGTTGGCGTGCGGGCGATACGGGCAGACTGGAGTACTGCAGGGGAGACTGGAATTCC
TGGTGTAGCGGTGGAATGCGCAGATATCAGGAGGAACACCGGTGGCGAAGGCGGGTCTCTGGGCAGTAACTGACGCTGAG
GAGCGAAAGCGTGGGGAGCGAACAGGATTAGATACCCTAGTAGTC
>Otu661
CCTACGGGGGGCTGCAGTAACGAATCTTCCGCAATGCACGCAAGTGTGACGGAGCGACGCCGCGTGTGGGACGAAGTCCT
TCGGGATGTAAACCACTGTCAGGGGTTACCAAGTTCTGAGGAGCCCCAGAGGAAGGCACGGCTAACTCTGTGCCAGCAGC
CGCGGTAAGACAGAGGTGCCGAGCGTTAGGCGGAATCACTGGGCTTAAAGCGTGTGTAGGCGGGTCGTTAAGTGTCTTGT
GAAATCCCCCGGCTCAACCGGGGAATGGCTGGGCATACTGGCGATCTTGAGCAGTCTAGGGGCAGATGGAACAGACGGTG
GAGCGGTGAAATGCGTAGATATCGTCTGGAACGCCAAAGGTGAAGACAGTCTGCTGGGGACTTGCTGACGCTGAGACACG
AAAGCCAGGGGAGCGAACGGGATTAGATACCCCAGTAGTC
>Otu662
CCTACGGGGGGCAACTGACGCTGATACACGAAAGCGTGGGTAGCAAACAGGATTAGATACCCTGGTAGTC
>Otu663
CCTACGGGAGGCAGCAGTGGGGAATATTGCACAATGGGGGGAACCCTGATGCAGCCATGCCGCGTGAATGAAGAAGGCCT
TCGGGTTGTAAAGTTCTTTCGGTAGCGAGGAAGGCATTTAGTTTAATAGACTAGGTGATTGACGTTAACTACAGAAGAAG
CACCGGCTAACTCCGTGCCAGCAGCCGCGGTAATACGGGGGGTGCGAGCGTTAATCGGAATAACTGGGCGTAAAGGGCAC
GCAGGCGGTGACTTAAGTGAGATGTGAAAGCCCCGGGCTTAACCTGGGAATTGCATTTCATACTGGGTCGCTAGAGTACT
TTAGGGAGGGGTAGAATTCCACGTGTAGCGGTGAAATGCGTAGAGATGTGGAGGAATACCGAAGGCGAAGGCAGCCCCTT
GGGAATGTACTGACGCTCATGTGCGAAAGCGTGGGGAGCAAACAGGATTAGATACCCCAGTAGTC
>Otu664
CCTACGGGTGGCTGCAGTCGAGGATCTTCGGCAATGGGCGCAAGCCTGACCGAGCGACGCCGCGTGCGCGATGAAGGCCT
TCGGGTTGTAAAGCGCTGTCGAGGGGGAGGAAAGCCCGCAAGGGTCTGACCTATCCCTGGAGGAAGCACGGGCTAAGTTC
GTGCCAGCAGCCGCGGTAAGACGAACCGTGCGAACGTTGTTCGGATTCACTGGGCTTAAAGGGCGCGTAGGCGGCTGTCA
TAGTCGGGAGTGAAATCGTTCGGCCCAACCGGACAAGGGCTCCCGATACTGGACAGCTCGAGGGAGGTAGGGGCATGCGG
AACTTCCGGTGGAGCGGTGAAATGCGTAGATATCGGAAGGAACGCCGGTGGCGAAAGCGGCGTGCTGGACCTCACCTGAC
GCTGAGGCGCGAAAGCCAGGGGAGCAAACGGGATTAGATACCCCAGTAGTC
>Otu665
CCTACGGGAGGCAGCAGTGGGGAATCTTGCGCAATGGGCGAAAGCCTGACGCAGCGACGCCGCGTGGGGGATGAAGCTTT
TCGGAGTGTAAACCCCTTTCGACCGGGACGAAACGCCCGCAAGGGAATTGACGGTACCGGTAGAAGAAGCCCCGGCTAAC
TACGTGCCAGCAGCCGCGGTAAGACGTAGGGGGCCAGCGTTGCTCGGAATAACTGGGCGTAAAGGGTCCGTAGGCGGTGC
GGCAAGTCGGGAGTGAAATCTCTGGGCTTAACTCAGGGGCTGCTTCCGAAACTGCCGTGCTAGAGTGCGAGAGAGGTGAG
TGGAATTGCAGGTGTAGCGGTGAAATGCGTAGATATCTGCAGGAACACCCGTGGCGAAGGCGGCTCACTGGATCGCAACT
GACGCTGAGAGACGAAAGCTAGGGGAGCAAACAGGATTAGATACCCGAGTAGTC
>Otu666
CCTACGGGAGGCAGCAGTGGGGAATCTTGCACAATGGGGGCAACCCTGATGCAGCGACGCCGCGTGAGCGATGAAGCCCT
TCGGGGTGTAAAGCTCTTTCGGCAGGAACGATAATGACGGTACCTGAAGAAGAAGCTGCGGCTAACTACGTGCCAGCAGC
CGCGGTAATACGTAGGCAGCAAGCGTTGTTCGGAGTTACTGGGCGTAAAGAGTGCGTAGGCGGTTCTCTAAGTTTGGTGT
GAAATCTCCCGGCTCAACTGGGAGGGTGCGCCGAAAACTGGAGGGCTTGAGTGTGGGAGAGGTAAGCGGAATTCCTGGTG
TAGCGGTGAAATGCGTAGATATCAGGAGGAACACCTGCGGTGTAGACGGCTTACTGGACCATGACTGACGCTGAGGCACG
AAAGCGTGGGTAGCAAACAGGATTAGATACCCTAGTAGTC
>Otu667
CCTACGGGTGGCAGCAGTGGGGAATATTGGACAATGGGCGCAAGCCTGATCCAGCAATGCCGCGTGAGTGATGAAGGCCT
TAGGGTTGTAAAGCTCTTTCGGCGGGGACGATGATGACGGTACCCGCAGAAGAAGCCCCGGCTAACTTCGTGCCAGCAGC
CGCGGTAATACGAAGGGGGCAAGCGTTGTTCGGAATTACTGGGCGTAAAGGGCGCGCAGGCGGCCAATCAAGTCAGATGT
GAAAGCCCCGGGCTCAACCTGGGAATTGCATTTGGGACTGCTTGGCTAGAGATCGGGAGAGGAGAGTGGAATTCCCAGTG
TAGAGGTGAAATTCGTAGATATTGGGAAGAACACCGGTGGCGAAGGCGGCTCTCTGGACCGATACTGACGCTGAGGCGCG
AAAGCGTGGGGAGCAAACAGGATTAGATACCCCGGTAGTC
>Otu668
CCTACGGGAGGCAGCAGTTAGGAATTTTGGGCAATGGGCGAAAGCCTGACCCAGCAACGCCGCGTGGAGGACGAAGCCCC
TCGGGGTGTAAACTCCTTTTCTGCGGGAAGAGGAAGGACGGTACCGCAGGAATAAGCCTCGGCTAACTACGTGCCAGCAG
CCGCGGTAAGACGTAGGAGGCGAGCGTTGTCCGGATTTACTGGGCGTAAAGGGCGTGTAGGCGGCGCGGCGAGTTGGCTG
TGAAAGCCCCCGGCTTAACTGGGGAGGGTCAGTCAATACTGCCGGGCTGGAGGCCGGTAGGGGGAGACGGAATTCCCGGT
GTAGTGGTGAAATGCGTAGATATCGGGAGGAACACCGATGGCGAAAGCGGTCTCCTGGGCCGGTCCTGACGCTGAGGCGC
GAAAGCGCGGGGAGCGAACCGGATTAGATACCCTTGTAGTC
>Otu669
CCTACGGGAGGCTGCAGTGGGGAATATTGGACAATGGAGGAGACTCTGATCCAGCAATTCTGTGTGCACGAAGACGGTTT
TCGGATTGTAAAGTGCTTTCAGCAGGGAAGAAGAAAGTGACGGTACCTACAGAAGAAGCGACGGCTAAATACGTGCCAGC
AGCCGCGGTAATACGTATGTCGCAAGCGTTATCCGGAATTATTGGGCATAAAGGGCATCTAGGCGGATATACAAGTCAGG
GGTGAAAACTTAGGGCTCAACTCAAAGCTTGCCTTTGAAACTGTATATCTAGAGTGCTGGAGAGGTGGACGGAACTACAC
GAGTAGAGGTGAAATTCGTAGATATGTGTAGGAATGCCGATGATGAAGATAGTCCACTGGACAGCAACTGACGCTGAAGT
GCGAAAGCTAGGGGAGCAAACAGGATTAGATACCCTAGTAGTC
>Otu670
CCTACGGGAGGCAGCAGTGGGGAATATTGCACAATGGGCGGAAGCCTGATGCAGCGACGCCGCGTGAGGGATGACGGCCT
TCGGGTTGTAAACCTCTTTCAGCAGGGACGAAGCGTAAGTGACGGTACCTGCAGAAGAAGCGCCGGCCAACTACGTGCCA
GCAGCCGCGGTAAGACGTAGGGCGCGAGCGTTGTCCGGATTTATTGGGCGTAAAGAGCTCGTAGGCGGCTCATTGCGTCA
ACCGTGAAAACTGGTGGCTTAACCACTAGCTTGCGGTTGATACGGGTGGGCTGGAGTTCGGTAGGGGAGACTGGAATTCC
TGGTGTAGCGGTGAAATGCGCAGATATCAGGAGGAACACCGGTGGCGAAGGCGGGTCTCTGGGCCGATACTGACGCTGAG
GAGCGAAAGCGTGGGGAGCGAACAGGATTAGATACCCTGGTAGTC
>Otu671
CCTACGGGAGGCAGCAGTAGGGAATCTTGCGCAATGGGCGAAAGCCTGACGCAGCCATGCCGCGTGAATGATGAAGGTCT
TAGGATTGTAAAATTCTTTCACCGGGGAAGATAATGACGGTACCCGGAGAAGAAGCCCCGGCTAACTTCGTGCCAGCAGC
CGCGGTAATACGAAGGGGGCTAGCGTTGCTCGGAATTACTGGGCGTAAAGGGCGCGTAGGCGGATACTTAAGTCGGGGGT
GAAAGCCCGGGGCTCAACCTCGGAATTGCCTTCGATACTGGGTATCTTGAGTTCGGGAGAGGTGAGTGGAACTCCGAGTG
TAGAGGTGAAATTCGTAGATATTCGGAAGAACACCAGTGGCGAAGGCGACTCACTGGCCCGATACTGACGCTGAGGCGCG
AAAGCGTGGGGAGCAAACAGGATTAGATACCCGGGTAGTC
>Otu672
CCTACGGGAGGCAGCAGTGGGGAATATTGGACAATGGGCGAAAGCCTGATCCAGCCATGCCGCGTGGGTGAAGAAGGCCT
TAGGGTTGTAAACCCCTTTCAGCGGGGAAGATAATGACGGTACCCGCAGAAGAAGTCCCGGCTAACTCCGTGCCAGCAGC
CGCGGTAATACGGAGGGGACTAGCGTTGTTCGGAATTACTGGGCGTAAAGCGCACGTAGGCGGATTTGTAAGTCAGGGGT
GAAATCCCGGGGCTCAACCCCGGAACTGCCTTTGATACTGCAAATCTCGAGTCCGGAAGAGGTGAGTGGAATTCCTAGTG
TAGAGGTGAAATTCGTAGATATTAGGAAGAACACCAGTGGCGAAGGCGGCTCACTGGTCCGGTACTGACGCTGAGGTGCG
AAAGCGTGGGGAGCAAACAGGATTAGATACCCGAGTAGTC
>Otu673
CCTACGGGAGGCAGCAGTGGGGAATCTTGGACAATGGGCGAAAGCCTGATCCAGCCATGCCGCGTGAGTGATGAAGGCCT
TAGGGTTGTAAAGCTCTTTCGACGGGGACGATAATGACGGTACCCGTAGAAGAAGCCCCGGCTAACTTCGTGCCAGCAGC
CGCGGTAATACGAAGGGGGCTAGCGTTGTTCGGAATTACTGGGCGTAAAGCGCACGTAGGCGGACATTTAAGTTGGAGGT
GAAAGCCTTGGGCTCAACCCAAGAATTGCCTTTGATACTGGATGTCTCGAGACCGGGAGAGGTGAGTGGAATTCCGAGTG
TAGAGGTGAAATTCGTAGATATTCGGAAGAACACCAGTGGCGAAGGCGGCTCACTGGCCCGGTTCTGACGCTGAGGTGCG
AAAGCGTGGGGAGCAAACAGGATTAGATACCCCAGTAGTC
>Otu674
CCTACGGGAGGCAGCAGTCGGGAATTTTGGGCAATGGGCGCAAGCCTGACCCAGCAACGCCGCGTGAGCGATGAAGGCCT
TCGGGTCGTAAAGCTCTGTCGAGAGGGAAGAATGTTCTCGGGGTGAACAATCCCGGGGAAGCGACGGTACCTCTAAAGGA
AGCGCCGGCTAACTCCGTGCCAGCAGCCGCGGTAATACGGAGGGCGCAAGCGTTGTTCGGAATCACTGGGCGTAAAGCGC
GTGTAGGCGGCTTGGCAAGTCGGGTGTGAAAGCCCGGAGCTCAACTCCGGAACTGCACTCGAAACTGCCTCGCTCGAGTC
CCGGAGAGGGTGGTGGAATTCCCGGTGTAGAGGTGAAATTCGTAGATATCGGGAGGAACACCAGTGGCGAAGGCGGCCAC
CTGGACGGTGACTGACGCTGAGACGCGAAAGCGTGGGGAGCAAACAGGATTAGATACCCTGGTAGTC
>Otu675
CCTACGGGGGGCAGCAGTGAGGAATTTTCGGCAATGGGCGCAAGCCTGACCGAGCAACGCCGCGTGCAGGAGGACGCTTT
TCGGAGTGTAAACTGCTTTTCTGTGGGAAGAGCAAGGACGGTACCACAGGAAGAAGCCCCGGCTAACTACGTGCCAGCAG
CCGCGGTAATACGTAGGGGGCGAGCGTTGTCCGGAGTTACTGGGCGTAAAGGGCATGCAGGCGGTCGGACGCGTTTCCAG
TGACAGCGGGTGGCTTAACTACCCGAGTATTGGAAAGACGGTTTGACTTGAGGACTTGAGAGGGACACGGAATTCCGGGT
GGAGTGGTGAAATGCGTAGAGATCCGGAGGAACATCAAAGGCGAAGGCAGTGTCCTGGCGAGTAACTGACGCTGAGGTGC
GAAAGCTAGGGGAGCGAACGGGATTAGATACCCCAGTAGTC
>Otu676
CCTACGGGGGGCTGCAGTAACGAATCTTCCGCAATGCACGAAAGTGTGACGGAGCGACGCCGCGTGTGGGACGAAGTCCT
TCGGGATGTAAACCACTGTCAAGAGGAAGAAAGTTCTGATCTACTCTAAAGGAAGGGGCGACTAACTCTGTGCCAGCAGT
CGCGGTAATACAGAGGCCCCAAGCGTTAGGCGGAATCACTGGGCTTAAAGCGTGTGTAGGCGGGACCGTAAGTACTTTGT
GAAATCCCACGGCTTAACTGTGGAATTGCTTGGTATACTGCGGTTCTTGAGTCATCTAGGGGCAGCCGGAACAGATGGTG
GAGCGGTGAAATGCGTAGATATCATCTGGAACGCCAATGGTGCAGACAGGCTGCTGGGGATGTACTGACGCTGAGGCACG
AAAGCCAGGGGAGCGAACGGGATTAGATACCCTTGTAGTC
>Otu677
CCTACGGGAGGCAGCAGTGGGGAATCTTGCGCAATGGACGAAAGTCTGACGCAGCAACGCCGCGTGAGGGACGAAGGCTT
TCTGAGTTGTAAACCTCTTTCGACAGGAACGATTGTGACGGTACCTGTAGAAGAAGCACCGGCCAACTATGTGCCAGCAG
CCGCGGTGATACATAGGGTGCGAGCGTTATTCGGATTTATTGGGCGTAAAGAGCTCGTAGGCGGTTCGACAAGTCGGGTG
TTAAACCCCCAGGCTCAACCTGGGGCCGCCACCCGAAACTGTCGTGACTAGAGTTTGGTAGGGGATCACGGAATTCCTGG
TGTAGCGGTGGAATGCGCAGATATCAGGAGGAACACCAGTAGCGAAGGCGGTGATCTGGGCCAATACTGACGCTGAGGAG
CGAAAGCGTGGGGAGCGAACAGGATTAGATACCCCAGTAGTC
>Otu678
CCTACGGGTGGCAGCAGTAGGGAATTTTCCACAATGGGGGCAACCCTGATGGAGCAACGCCGCGTGCAGGATGAAGGTCT
TCGGATTGTAAACTGCTTTTATCTGTGACGAATCTGACGGTAGCAGATGAATAAGGATCGGCTAACTCCGTGCCAGCAGC
CGCGGTCATACGGAGGATCCAAGCGTTATCCGGAATTACTGGGCGTAAAGAGTTGCGTAGGTGGCATCGTAAGTCGGTAG
TGAAATCCTGGGGCTCAACCCCTTACCCATTATTGAAACTGCGAAGCTAGAGGACGAGAGAGGTACTTGGAATTCCTAGT
GTAGGAGTGAAATCCGTAGATATTAGGAGGAACACCGATGGCGTAGGCAGAGTACTGGCTTGTTCCTGACACTAAGGCAC
GAAAGCGTGGGTAGCAAACGGGATTAGATACCCCAGTAGTC
>Otu679
CCTACGGGAGGCAGCAGTGGGGAATATTGCGCAATGGGCGAAAGCCTGACGCAGCGACGCCGCGTGGAGGATGAAGGTCT
TAGGATTGTAAACTCCTGTCAGATGGGAAGAAAGGTTCATGTTTAATAAACGTGGAATATGACGGTACCATCAGAGGAAG
CACCGGCTAACTTCGTGCCAGCAGCCGCGGTAATACGAAGGGTGCAAGCGTTATTCGGAATCACTGGGCGTAAAGGGTGC
GTAGACGGCATGTTAAGTTTGTTGTTAAAGGCTCCGGCCTAACTGGAGTATTGCGATGAAAACTGGCGTGCTAGAGGGTG
AGAGAGAGAAGTGGAATTCCTGGAGTAGCGGTAAAATGCATGGATCTCAGGAGGAACACCAATGGCGAAGGCAGCTTCTT
GGCTCATTCCTGACGTTGAGGCACGAAAGCGTGGGGAGCAAACAGGATTAGATACCCGAGTAGTC
>Otu680
CCTACGGGAGGCTGCAGTGAGGAATATTGGTCAATGGGCGAGAGCCTGAACCAGCCAAGTCGCGTGAAGGACGACGGTTC
TATGGATTGTAAACTTCTTTTGTAGAGGAATAATGGCGGCTACGTGTAGCTGAGATGCATGTACTCTACGAATAAGTATC
GGCTAACTCCGTGCCAGCAGCCGCGGTAATACGGAGGATACGAGCGTTATCCGGAATTATTGGGTTTAAAGGGTGCGTAG
GTGGCGTATTAAGTCAGTGGTGAAAAGCTGCAGCTCAACTGTAGTCTTGCCGTTGAAACTGATATGCTAGAGAGGAGACG
AGGTATGCGGAATGTGTGGTGTAGCGGTGAAATGCATAGATATCACACAGAACGCCGATTGCGAAGGCAGCGTACCAGGC
TCCGTCTGACGCTGAAGCACGAAAGCGTGGGGATCAAACAGGATTAGATACCCTTGTAGTC
>Otu681
CCTACGGGGGGCAGCAGTGGGGAATTTTGCGCAATGGGGGAAACCCTGACGCAGCAACGCCGCGTGGAGGATGAAGTCCC
TTGGGACGTAAACTCCTTTCGACCGGGACGAATATTGACGGTACCGGTGGAAGAAGCCCCGGCTAACTTCGTGCCAGCAG
CCGCGGTAATACGAGGGGGGCGAGCGTTGTTCGGAATTATTGGGCGTAAAGGGCGCGTAGGCGGTGCGGTAAGTCACCTG
TGAAACCCCCGGGCTCAACTCGGGGCCTGCAGGCGAAACTGCCGTGCTGGAGTGCGGAAGAGGTGAGTGGAATTCCCGGT
GTAGCGGTGAAATGCGTAGATATCGGGAGGAACACCTGTGGCGAAAGCGGCTCACTGGACCGCAACTGACGCTGAGGCGC
GAAAGCTAGGGGAGCAAACAGGATTAGATACCCGGGTAGTC
>Otu682
CCTACGGGAGGCAGCAGTGGGGAATATTGGACAATGGGCGAAAGCCTGATCCAGCAATGCCGCGTGGGTGAAGAAGGTCT
TCGGATTGTAAAGCCCTTTTGGCAGGGACGATGATGACGGTACCTGCAGAATAAGCCCCGGCTAACTTCGTGCCAGCAGC
CGCGGTAATACGAAGGGGGCTAGCGTTGCTCGGAATGACTGGGCGTAAAGGGCGCGTAGGCGGTTTGTACAGTCAGATGT
GAAATTCCTGGGCTCAACCTGGGGACTGCATTTGATACGTGCAGACTTGAGTGAAGAAGAGGGTCGTGGAATTTCCAGTG
TAGAGGTGAAATTCGTAGATATTGGAAAGAACACCGGTGGCGAAGGCGGCGACCTGGTCTTTAACTGACGCTGAGGCGCG
AAAGCGTGGGGAGCAAACAGGATTAGATACCCCAGTAGTC
>Otu683
CCTACGGGTGGCAGCAGTGGGGAATTTTGTGCAATGGGCGAAAGCCTGACACAGCGACACCGCGTGAGCGAAGAAGCCCT
TTGGGGTGTAAAGCTCTGTCAGCAGGAACGAAATCAATGACGGTACCTGCAGAGGAAGCATCGGCTAACTACGTGCCAGC
AGCCGCGGTAAGACGTAGGATGCAAGCGTTGTCCGGATTTATTGGGCGTAAAGAGTTCGTAGGCGGTTCGTTAAGTCTGA
TGTTAAAGATCGGGGCTCAACCCTGGGAGTGCATTGGATACTGGCGGACTGGAGTGTGGTAGAGGCTAGTGGAATTCCCA
GTGTAGCGGTGAAATGCGTAGATATTGGGAAGAACACCGGTGGCGTAGGCGACTAGCTGGGCCATAACTGACGCTGAGGA
ACGAAAGCCAGGGGAGCGAATGGGATTAGATACCCCAGTAGTC
>Otu684
CCTACGGGTGGTCCGAGCGTTATCCGGAATCATTGGGTTTAAAGGGTCCGCAGGCGGTTAATTAAGTCAGAGGTGAAATC
CCATAGCTAAACTATGGAACTGCATTTGATACTGGTTGACTTGAGTCATATGGAAGTAGATAGAATGTGTAGTGTAGCGG
TGAAATGCATAGATATTACACAGAATACCGATTGCGAAGGCATTCTACTACGTATGTACTGACGCTGAGGGACGAAAGCG
TGGGGAGCGAACAGGATTAGATACCCTTGTAGTC
>Otu685
CCTACGGGAGGCAGCAGTGGGGAATATTGGACAATGGGCGAAAGCCTGATCCAGCAATGCCGCGTGAGTGATGAAGGCCT
TAGGGTTGTAAAGCTCTTTTACCCGGGATGATAATGACAGTACCGGGAGAATAAGCTCCGGCTAACTCCGTGCCAGCAGC
CGCGGTAATACGGAGGGAGCTAGCGTTGTTCGGAATTACTGGGCGTAAAGCGCACGTAGGCGGCTATTCAAGTCGGGGGT
GAAAGCCCGGGGCTCAACCCCGGAACTGCCCTCGAAACTAGATAGCTAGAATCTTGGAGAGGCGAGTGGAATTCCGAGTG
TAGAGGTGAAATTCGTAGATATTCGGAAGAACACCAGTGGCGAAGGCGACTCGCTGGACAAGTATTGACGCTGAGGTGCG
AAAGCGTGGGGAGCAAACAGGATTAGATACCCTGGTAGTC
>Otu686
CCTACGGGAGGCAGCAGTGGGGAATCTTGCACAATGGAGGCAACTCTGATGCAGCGACGCCGCGTGAGCGATGAAGCCCT
TCGGGGTGTAAAGCTCTTTCGGCAGGGACGATAATGACGGTACCTGAAGAAGAAGCTGCGGCTAACTACGTGCCAGCAGC
CGCGGTAATACGTAGGCAGCGAGCGTTGTTCGGAATTACTGGGCGTAAAGAGTGGGTAGGCGGTTTTCTAAGTTTGGTGT
GAAATCTCCCGGCTTAACTGGGAGGGTGCGCCGAAAACTGGAAGGCTTGAGTGCCGGAGAGGATAGCGGAATTCCTGGTG
TAGCGGTGAAATGCGTAGATATCAGGAGGAACACCTGTGGTGAAGGCGGCTATCTGGACGGTAACTGACGCTGAGACACG
AAAGCGTGGGTAGCAAACAGGATTAGATACCCTTGTAGTC
>Otu687
CCTACGGGGGGCAGCAGTGAGGAATTTTCGTCAATGGGGGCAACCCTGAACGAGCAACGCCGCGTGCAGGAAGAAGGTTT
TCGGATCGTAAACTGCTTTTCCTGGGGAAGAGAACGGACGGTACCCAGGGAATAAGCCCCGGCTAACTACGTGCCAGCAG
CCGCGGTAATACGTAGGGGGCAAGCGTTGTCCGGATTTATTGGGCGTAAAGCGCACGCAGGCGGTCTTTTAAGTTTCGAG
TGACAGGTGGTGGCTTAACTACCACAGGCCTTGGAAAACTGGAAGACTTGAGGACGAGAGAGGGACGCGGAATTCCAGGT
GGAGCGGTGAAATGCGTAGAGATCTGGAAGAACACCAAAGGCGAAGGCAGCGTTCTGGCTCGTAACTGACGCTCATGTGC
GAAAGCCAGGGGAGCGAACGGGATTAGATACCCTAGTAGTC
>Otu688
CCTACGGGAGGCAGCAGTGGGGAATATTGCGCAATGGGCGAAAGCCTGACGCAGCAACGCCGCGTGGGGGATGAAGGTTC
TCGGATTGTAAACCCCTTTCGATCGGAACGAATCCCCTCCTGGTAAATAATCAGGAGGATCGACGGTACCGAGAGAAGAA
GCCACGGCTAACTCTGTGCCAGCAGCCGCGGTAAGACAGAGGTGGCTAGCGTTGTTCGGATTTATTGGGCGTAAAGCGCA
CGCAGGCGGTTTGGTAAGTCAGAGGTGAAAGCCCACGGCTTAACCGTGGCATTGCCTTTGATACTGCCTTTCTTGAGTAG
AGTAGGGGGAAGCGGAATTCCGAGTGTAGAGGTGAAATTCGTAGATATTCGGAGGAACACCGGTGGCGAAGGCGGCTTCC
TGGACTCTAACTGACGCTCAGGTGCGAAAGCGTGGGGAGCAAACAGGATTAGATACCCCAGTAGTC
>Otu689
CCTACGGGGGGCAGCAGTTGGGAATCTTGGACAATGGGCGAAAGCCTGATCCAGCCATGCCGCGTGAGTGATGAAGGCCT
TAGGGTTGTAAAGCTCTTTTACCCGGGAAGATAATGACTGTACCGGGAGAATAAGCTCCGGCTAACTTCGTGCCAGCAGC
CGCGGTAATACGAAGGGGGCTAGCGTTGTTCGGAATTACTGGGCGTAAAGCGTGCGCAGGCGGTCTCTCAAGTCAGGGGT
GAAAGCCCAGAGCTCAACTCTGGAATTGCCTTTGAAACTGTGAGGCTCGAGTGCGGGAGAGGTGAGTGGAATTCCCAGTG
TAGAGGTGAAATTCGTAGATATTGGGAAGAACACCGGTGGCGAAGGCGGCTCACTGGCCCGTTTCTGACGCTCATGCACG
ATAGCGTGGGGATCAAACAGGATTAGATACCCGAGTAGTC
>Otu690
CCTACGGGCGCGGTAATACAAAGGTGGCAAGCGTTGTTCGGAATCATTGGGCTTAAAGAGTATGTAGGCGGTCTGTCAAG
CGTCTTGTGAAATCCATCGGCTCAACCGAGGAATTGCTCGGCGAACTGGCAGACTTGAGGCAAGTAGGGGTGTGTGGAAC
TCTTGGTGGAGCGGTGGAATGCGTAGATATCAAGAGGAACGCCGGCGGCGAAGGCGATACACTGGGCTTGTCCTGACGCT
GAGATACGAAAGCTAGGGTAGCGAACGGGATTAGATACCCGAGTAGTC
>Otu691
CCTACGGGGGGCAGCAGTGAGGAATTTTCCGCAATGGGCGAGGAGCCTGACGGAGCAACGCCGCGTGCAGGAGGACGCTT
TTCGGAGTGTAAACTGCTTTTCTGTGGGACGAGGATGGACGGTACCACAGGAAGAAGCCCCGGCTAACTACGTGCCAGCA
GCCGCGGTAATACGTAGGGGGCGAGCGTTGTCCGGAGTTACTGGGCGTAAAGGGCATGCAGGCGGTCGGACGCGTTTTGT
GTGACAGCGCATGGCTCAACTATGCGAGCATACGAAAGACGGTTTGACTTGAGGGCTCGAGAGGGACACGGAATTCCGGG
TGGAGTGGTGAAATGCGTAGAGATCCGGAGGAACACCGAAGGCGAAGGCAGTGTCCTGGCGAGTATACCTGACGCTGAGG
TGCGAAAGCCAGGGGAGCGAACGGGATTAGATACCCTGGTAGTC
>Otu692
CCTACGGGAGGCAGCAGTGGGGAATTTTGGACAATGGGGGAAACCCTGATCCAGCCATCCCGCGTGTGCGATGAAGGCCT
TCGGGTTGTAAAGCACTTTTGGCAGGAAAGAAACGTCATGGGTTAATACCCCGTGAAACTGACGGTACCTGCAGAATAAG
CACCGGCTAACTACGTGCCAGCAGCCGCGGTAATACGTAGGGTGCAAGCGTTAATCGGAATTACTGGGCGTAAAGCGTGC
GCAGGCGGTTCGGAAAGAAAGATGTGAAATCCCAGAGCTTAACTTTGGAACTGCATTTTTAACTACCGGGCTAGAGTGTG
TCAGAGGGAGGTGGAATTCCGCGTGTAGCAGTGAAATGCGTAGATATGCGGAGGAACACCGATGGCGAAGGCAGCCTCCT
GGGATAACACTGACGCTCATGCACGAAAGCGTGGGGAGCAAACAGGATTAGATACCCTTGTAGTC
>Otu693
CCTACGGGAGGCAGCAGTGAGGAATTTTCCGCAATGGGCGAAAGCCTGACGGAGCAATGCCGCGTGGAGGAAGACGGCCC
GTGGGTTGTAAACTCCTTTTCTCAGAGAAGAAGTTCTGACGGTATCTGAGGAATAAGCATCGGCTAACTCCGTGCCAGCA
GCCGCGGTAATACGGAGGATGCAAGCGTTATCCGGAATCATTGGGCGTAAAGGGTCCTGAGGTGGTTTGCCCAGTCTACT
GTGAAAGATCAGGGCTCAACCCTGAAAATGCGGTGGAAACTAGCAGGCTAGAATACGGTAGGGGCAGGGGGAATTCCCGG
TGTAGCGGTGAAATGCATAGATATCGGGAAGAACACCAATGGCGAAAGCACCCTGCTGGGCCGATATTGACACTGACAGA
CGAAAGCTAGGGGAGCAAATGGGATTAGATACCCTAGTAGTC
>Otu694
CCTACGGGTGGCAGCAGTGAGGAATTTTCGTCAATGGGGGCAACCCTGAACGAGCAACGCCGCGTGCAGGATGACGGCCT
TCGGGTTGTAAACTGCTTTTCTTGGGGACGAGTACGGACGGTACCCAAGGAATCAGCCCCGGCTAACTACGTGCCAGCAG
CCGCGGTAATACGTAGGGGGCAAGCGTTGTCCGGAGTTACTGGGCGTAAAGCGCACGCAGGCGGTCAATCAAGTTCTGGG
TGACAGGCCCCGGCTCAACTGGGGCAGGACCGGGAAAACTGGTTGACTTGAGGGCTTCAGAGGGACATGGAACTCCAGGT
GTAGCGGTGAAATGCGTAGATATCTGGAAGAACACCAAAGGCGAAGGCAGTGTCCTGGGAAGCACCTGACGCTCAGGGGC
GAAAGCCAGGGGAGCGAACGGGATTAGATACCCCAGTAGTC
>Otu695
CCTACGGGAGGCAGCAGTTGGGAATCTTGGACAATGGGCGAAAGCCTGATCCAGCCATGCCGCGTGAGTGATGAAGGCCT
TCGGGTTGTAAAGCTCTTTTGCCAGGGATGATAATGACCGTACCTGGAGAATAAGCCCCGGCTAACTTCGTGCCAGCAGC
CGCGGTAATACGAAGGGGGCTAGCGTTGTTCGGAATTACTGGGCGTAAAGCGTGCGCAGGCGGTTTCTCAAGTCAGGGGT
GAAAGCCCGGAGCTCAACTCCGGAATTGCCTTTGAAACTGTGAAACTGGAGTGCGGGAGAGGTGAGTGGAATTCCCAGTG
TAGAGGTGAAATTCGTAGATATTGGGAAGAACACCGGTGGCGAAGGCGGCTCACTGGCCCGTTTCTGACGCTCATGCACG
ACAGCGTGGGGATCAAACAGGATTAGATACCCTAGTAGTC
>Otu696
CCTACGGGAGGCAGCAGTGGGGAATCTTGCGCAATGGACGAAAGTCTGACGCAGCGACGCCGCGTGGGTGATGAAGGCCT
TCGGGTTGTAAAGCCCTGTGGGGAGAGACGAATAAGTCGGCGCTAACATCGCCGGCGATGACGGTATCTCCTTAGCAAGC
ACCGGCTAACTCTGTGCCAGCAGCCGCGGTAAGACAGAGGGTGCAAACGTTGTTCGGAATTACTGGGCGTAAAGCGTGTG
TAGGCGGCTACGCAAGTCGGATGTGAAAGCCCCGGGCTCAACCCGGGAAGTGCACCCGAAACTGCGTGGCTCGAGTACCG
GAGAGGTTGGTGGAATTCTCGGTGTAGAGGTGAAATTCGTAGATATCGAGAGGAACACCGGTGGCGAAGGCGGCCAACTG
GACGAGTACTGACGCTGAGACACGAAAGCGTGGGGAGCAAACAGGATTAGATACCCCAGTAGTC
>Otu697
CCTACGGGGGGCAGCAGTGAGGAATATTCGGCAATGGGGGCAACCCTGACCGAGCAACGCCGCGTGCAGGAAGACACTTT
TCGGAGCGTAAACTGCTTTTCTCTGGGAAGAGAAGGGACGGTACCAGAGGAAGAAGTCTCGGCTAACTACGTGCCAGCAG
CCGCGGTAATACGTAGGAGGCGAGCGTTGTCCGGAGTTACTGGGCGTAAAGGGCCAGTAGGCGGTTCGTCGCGTCGCGCG
TGACAGCTCCCGGCTTAACTGGGAGAGGATGCGGGAAACGGGCGGACTTGAGGGCTTGAGAGGGAAGGGGAATTCCACGT
GGAGCGGTGAAATGCGTAGAGATGTGGAAGAACACCAAAGGCGAAGGCACCTTCCTGGGGAGCACCTGACGCTGAGGGGC
GAAAGCCAGGGGAGCGAACGGGATTAGATACCCCAGTAGTC
>Otu698
CCTACGGGAGGCTGCAGTGAGGAATATTGGTCAATGGGCGAGAGCCTGAACCAGCCAAGTAGCGTGCAGGAAGACGGCCC
TATGGGTTGTAAACTGCTTTTATGTGGGGATAAAGTGCGTGACGTGTCATGCATTGCAGGTACCACATGAATAAGGACCG
GCTAATTCCGTGCCAGCAGCCGCGGTAATACGGAAGGTCCGGGCGTTATCCGGATTTATTGGGTTTAAAGGGAGCGTAGG
CTGTCTATTAAGCGTGTTGTGAAATTTACCGGCTCAACCGGTGGCTTGCAGCGCGAACTGGTCGACTTGAGTATGCAGGA
AGTAGGCGGAATTCATGGTGTAGCGGTGAAATGCTTAGATATCATGACGAACTCCGATTGCGCAGGCAGCTTACTGTAGC
ATAACTGACGCTGATGCTCGAAAGTGCGGGTATCAAACAGGATTAGATACCCCAGTAGTC
>Otu699
CCTACGGGAGGCAGCAGTGGGGAATATTGGACAATGGGGGCAACCCTGATCCAGCAATGCCGCGTGTGTGAAGAAGGCCT
TCGGGTTGTAAAGCACTTTTATCCGGAACGAAACGTGTAGGGTGAATACCCCTGCAAACTGACGGTACCGGAGGAATAAG
CACCGGCTAACTTCGTGCCAGCAGCCGCGGTAATACGAAGGGTGCAAGCGTTACTCGGAATTACTGGGCGTAAAGGGTGC
GTAGGTGGTTTGTTAAGTCTGCTGTGAAATCCCCGGGCTCAACCTGGGAATGGCAGTGGATACTGGCAAGCTAGAGTGCG
GTAGAGGGTAGTGGAATTCCCGGTGTAGCAGTGAAATGCGTAGAGATCGGGAGGAACACCAGTGGCGAAGGCGGCTACCT
GGACCAGCACTGACACTGAAGCACGAAAGCGTGGGGAGCAAACAGGATTAGATACCCTAGTAGTC
>Otu700
CCTACGGGAGGCAGCAGTGATAAACCTTTAGCAATAAACCAAAGTTTAACTAAGCCATACTAACCCCAGGGTTGGTCAAT
TTCGTGCCAGCCACCGCGGTCACACGATTAACCCAAGTCAATAGAAACCGGCATAAAGAGTGTTTTAGATCAATTCCCCT
CAATAAAGCTAAAATTCACGTGAGTTGTAAAAAACTCCAGTTGATACAAAATAAACTACGAAAGTGGCTTTAATGCATCT
GAACACAGAATAACTAAGACCCAAACTGGGATTAGATACCCCAGTAGTC
>Otu701
CCTACGGGAGGCTGCAGTGAGGAATATTGGTCAATGGGCGAGAGCCTGAACCAGCCAAGTAGCGTGAAGGATGACTGCCC
TATGGGTTGTAAACTTCTTTTATAAAGGAATAAAGTCGGGTATGGATACCCGTTTGCATGTACTTTATGAATAAGGATCG
GCTAACTCCGTGCCAGCAGCCGCGGTAATACGGAGGATCCGAGCGTTATCCGGATTTATTGGGTTTAAAGGGAGCGTAGA
TGGATGTTTAAGTCAGTTGTGAAAGTTTGCGGCTCAACCGTAAAATTGCAGTTGATACTGGATATCTTGAGTGCAGTTGA
GGCAGGCGGAATTCGTGGTGTAGCGGTGAAATGCTTAGATATCACGAAGAACTCCGATTGCGAAGGCAGCCTGCTAAGCT
GCAACTGACATTGAGGCTCGAAAGTGTGGGTATCAAACAGGATTAGATACCCTAGTAGTC
>Otu702
CCTACGGGATGCACCAGACGCTGAGGCCCGAAAGCTAGGGGAGCAAACCGGATTAGATACCCCGGTAGTC
>Otu703
CCTACGGGTGGCTGCAGTAACGAATCTTCCGCAATGCACGAAAGTGTGACGGAGCGACGCCGCGTGGAGGACGAAGTTCT
TCGGAATGTAAACTCCTGTCAGAGGAAAGAAAGTTCTGATCTACCTCAGAGGAAGAGGCGGCTAACTCTGTGCCAGCAGC
CGCGGTAATACAGAGGCCTCGAGCGTTAGGCGGAATCACTGGGCTTAAAGCGTGTGTAGGCGGACTTCTAAGTACCTTGT
GAAATCCCACGGCTTACCCGTGGAACTGCTTGGTATACTGGTTGTCTTGAGCCACCTAGGGGCGAGTGGAACAAATGGTG
GAGCGGTGAAATGCGTAGATATCATTTGGAACGCCAATGGTGAAAACAACTCGCTGGGGGTGTGCTGACGCTGAGACACG
AAAGCCAGGGGAGCGAACGGGATTAGATACCCCTGTAGTC
>Otu704
CCTACGGGAGGCAGCAGTGGGGAATATTGCACAATGGGCGCAAGCCTGATGCAGCCATGCCGCGTGTATGAAGAAGGCCT
TCGGGTTGTAAAGTACTTTCAGTCAGGAGGAAGGGTGTGAAATTAATACTTTCATGCATTGACGTTACTGACAGAAGAAG
CACCGGCTAACTCCGTGCCAGCAGCCGCGGTAATACGGAGGGTGCAAGCGTTAATCGGAATTACTGGGCGTAAAGCGCAC
GCAGGCGGTTTGTTAAGTCAGATGTGAAATCCCCGGGCTCAACCTGGGAACTGCATTTGAAACTGGCAAGCTTGAGTCTT
GTAGAGGGGGGTAGAATTCCAGGTGTAGCGGTGAAATGCGTAGAGATCTGGAGGAATACCGGTGGCGAAGGCGGCCCCCT
GGACAAAGACTGACGCTCAGGTGCGAAAGCGTGGGGAGCAAACAGGATTAGATACCCTGGTAGTC
>Otu705
CCTACGGGAGGCAGCAGTGGGGAATCTTGCGCAATGGGCGAAAGCCTGACGCAGCAACGCCGCGTGAGGGATGACGGCCT
TCGGGTTGTAAACCTCTTTCGGCCTCGACGAATTTGGACGGTAGAGGCAGAAGAAGCGCCGGCTAACTACGTGCCAGCAG
CCGCGGTAATACGTAGGGCGCGAGCGTTGTCCGGATTTATTGGGCGTAAAGGGCTCGTAGGTGGTTTGTCGCGTCGGTCG
TGGAAACCTGCAGCTTAACTGTGGGCGTGCGGTCGATACGGGCAGACTTGAGTTCGGCAGGGGAGACTGGAATTCCCGGT
GTAGCGGTGAAATGCGCAGATATCGGGAGGAACACCGGTGGCGAAGGCGGGTCTCTGGGCCGATACTGACGCTGAGGAGC
GAAAGCGTGGGGAGCGAACAGGATTAGATACCCTAGTAGTC
>Otu706
CCTACGGGTGGCAGCAGTGAGGAATTTTCGTCAATGGTCGCAAGACTGAACGAGCAACGCCGCGTGCAGGACGACGGCCT
TCGGGTTGTAAACTGCTTTTCTGAGGGAAGAGAACGGACGGTACCTCAGGAAGAAGCCCCGGCTAACTACGTGCCAGCAG
CCGCGGTAATACGTAGGGGGCGAGCGTTGTCCGGAGTTACTGGGCGTAAAGGGCGTGCAGGCGGTGCAGTAAGTTTAGAG
TGACAGTTCCCGGCTTAACCGGGGAAGGCCTTTGAAAACTGCTGGACTTGAGGGCCAGAGAGGGACATAGAATTCCGGGT
GGAGTGGTGAAATGCGTAGATATCCGGAGGAATACCAAAGGCGAAGGCAGTGTCCTGGATGGCATCTGACGCTGAGGCGC
GAAAGCCAGGGGAGCGAACAGGATTAGATACCCGAGTAGTC
>Otu707
CCTACGGGTGGCTGCAGTGGGGAATTTTGGACAATGGGCGCAAGCCTGATCCAGCCATGCCGCGTGTCTGAAGAAGGCCT
TCGGGTTGTAAAGGACTTTTGTTAGGGAAGAAAAGGATAGTGTTAATACCATTATCTGCTGACGGTACCTAAAGAATAAG
CACCGGCTAACTACGTGCCAGCAGCCGCGGTAATACGTAGGGTGCGAGCGTTAATCGGAATTACTGGGCGTAAAGCGAGC
GCAGACGGTTTATTAAGCAAGATGTGAAATCCCCGAGCTTAACTTGGGAACTGCGTTTTGAACTGGTAAGCTAGAGTATG
TCAGAGGGGGGTAGAATTCCACGTGTAGCAGTGAAATGCGTAGAGATGTGGAGGAATACCGATGGCGAAGGCAGCCCCCT
GGGATAATACTGACGTTCATGCTCGAAAGCGTGGGTAGCAAACAGGATTAGATACCCTTGTAGTC
>Otu708
CCTACGGGAGGCTGCAGTCGAGGATCTTCGGCAATGGGCGCAAGCCTGACCGAGCGACGCCGCGTGTGCGATGAAGGCCT
TCGGGTTGTAAAGCACTGTCGAGGGGGAGGAAAGCCGCAAGGTCTGACCTATCCCTGGAGGAAGCACGGGCTAAGTTCGT
GCCAGCAGCCGCGGTAAGACGAACCGTGCGAACGTTGTTCGGAATCACTGGGCTTAAAGGGCGCGTAGGCGGCTTGTCCA
GTCGGGGGTGAAATCTTTCGGCTCAACCGGAAAAGGGCCCCCGATACTGACAGGCTCGAGCGAGGTAGGGGCAGGAGGAA
CTTCCGGTGGAGCGGTGAAATGCGTTGATATCGGAAGGAACGCCGGTGGCGAAAGCGTCCTGCTGGACCTCATCTGACGC
TGAGGCGCGAAAGCCAGGGGAGCAAACGGGATTAGATACCCCTGTAGTC
>Otu709
CCTACGGGGGGCAGCAGTGGGGAATATTGCGCAATGGGCGGAAGCCTGACGCAGCGACGCCGCGTGGGGGATGAAGGCCT
TCGGGTTGTAAACCTCTTTCAGCACCGACGAATTTGGACGGTAGGTGCAGAAGAAGCGCCGGCTAACTACGTGCCAGCAG
CCGCGGTAATACGTAGGGCGCAAGCGTTGTCCGGAATTATTGGGCGTAAAGAGCTCGTAGGTGGCTTGTCGCGTCTGTCG
TGAAAGCCCACGGCTTAACTGTGGGTCTGCGGTGGATACGGGCAGGCTAGAGGCAGGTAGGGGAGAACGGAATTCCCGGT
GTAGCGGTGAAATGCGCAGATATCGGGAGGAACACCGGTGGCGAAGGCGGTTCTCTGGGCCTGTACTGACGCTGAGGAGC
GAAAGCGTGGGGAGCGAACAGGATTAGATACCCTTGTAGTC
>Otu710
CCTACGGGAGGCAGCAGTAGGGAATCTTGCGCAATGGGCGAAAGCCTGACGCAGCAACGCCGCGTGGGGGATGAAGGCCT
TCGGGTTGTAAACTCCTTTCAGTGGGAACGAAATTGACGGTACCCACAGAAGAAGCCCCGGCCAACTACGTGCCAGCAGC
CGCGGTGATACGTAGGGGGCGAGCGTTGTCCGGATTTATTGGGCGTAAAGAGCTCGTAGGCGGTTTGGCAAGTCGGGTGT
GAAACCTCCAGGCTTAACCTGGAGATGCCACTCGAGACTGTCATGACTAGAGTCTGGTAGGGGACCACGGAATTCCTGGT
GTAGCGGTGAAATGCGCAGATATCAGGAGGAACACCAGTAGCGAAGGCGGTGGTCTGGGCCAGTACTGACGCTGAGGAGC
GAAAGCGTGGGGAGCGAACAGGATTAGATACCCTAGTAGTC
>Otu711
CCTACGGGTGGCTGCAGTAGGGAATCTTCGGCAATGGGGGGAACCCTGACCGAGCAACGCCGCGTGAGTGAAGAAGGTTT
TCGGATCGTAAAGCTCTGTTGTTAAGGAAGAACGAGTGTGAGAATGGAAAGTTCATACTGTGACGGTACTTAACCAGAAA
GGGACGGCTAACTACGTGCCAGCAGCCGCGGTAATACGTAGGTCCCGAGCGTTGTCCGGATTTATTGGGCGTAAAGCGAG
CGCAGGCGGTTAGAAAAGTCTGAAGTGAAAGGCAGTGGCTCAACCATTGTAGGCTTTGGAAACTGTTTAACTTGAGTGCA
GAAGGGGAGAGTGGAATTCCATGTGTAGCGGTGAAATGCGTAGATATATGGAGGAACACCGGTGGCGAAAGCGGCTCTCT
GGTCTGTAACTGACGCTGAGGCTCGAAAGCGTGGGGAGCGAACAGGATTAGATACCCTAGTAGTC
>Otu712
CCTACGGGAGGCAGCAGTAAGGAATATTGGTCAATGGACGGAAGTCTGAACCAGCCATGCCGCGTGCAGGAAGACGGCCC
TACGGGTTGTAAACTGCTTTTGTACCGGAATAAACCTTTTCACGTGTGAGAAGCTGAATGTACGGTAAGAATAAGGATCG
GCTAACTCCGTGCCAGCAGCCGCGGTAATACGGAGGATCCAAGCGTTATCCGGATTTATTGGGTTTAAAGGGTGCGTAGG
CGGCCTGTTAAGTCAGGGGTGAAAGACGGTAGCTCAACTATCGCAGTGCCCTTGATACTGATGGGCTTGAATGTACTTGA
GGTAGGCGGAATGTGACAAGTAGCGGTGAAATGCATAGATATGTCACAGAACACCAATTGCGAAGGCAGCTTACTAAAGT
ATGATTGACGCTGAGGCACGAAAGCGTGGGGATCAAACAGGATTAGATACCCCAGTAGTC
>Otu713
CCTACGGGGGGCAGCAGTGAGGAATATTCGGCAATGGGGGCAACCCTGACCGAGCAACGCCGCGTGGAGGACGACGCCCT
TCGGGGTGTAAACTCCTTTTCTGGGGAACGAGGTAGTACGGACGGTACCCCAGGAAGAAGCCTCGGCTAACTACGTGCCA
GCAGCCGCGGTAATACGTAGGAGGCGAGCGTTGTCCGGAGTTACTGGGCGTAAAGGGGGCGCAGGCGGTCGTGCGCGTGT
GCGGTGAAATCTCCCGGCTCACCTGGGAGGGTGCCGTGCAGACGGTGCGACTGGAGGCTCGCAGAGGGGCGTGGAATTCC
GGGTGGAGCGGTGAAATGCGTAGAGATCCGGAGGAACACCGACGGCGCAGGCAGCGCCCTGGACGAGACCTGACGCTGAG
GCCCGAAAGCTGGGGGAGCAAACAGGATTAGATACCCGTGTAGTC
>Otu714
CCTACGGGAGGCAGCAGTGAGGAATATTGGACAATGGGTGGGAGCCTGATCCAGCCATTCCGCGTGCAGGAAGAAGGTCT
TATGGATTGTAAACTGCTTTTATATAGGGATAAACCTACTCTCGCGAGGGTAGCTGAAGGTACTATATGAATAAGCACCG
GCTAACTCCGTGCCAGCAGCCGCGGTAATACGGAGGGTGCAAGCGTTATCCGGACTTATTGGGTTTAAAGGGTCCGTAGG
CGGGTTATTAAGTCAGTGGTGAAATCTCATAGCTCAACTATGAAACTGCCATTGATACTGATAGTCTTGAGTATATTTGA
AGTAGCTGGAATAAGTAGTGTAGCGGTGAAATGCATAGATATTACTTAGAACACCAATAGCGAAGGCAGGTTACTAAGAT
ATTACTGACGCTGAGGGACGAGAGCGTAGGGAGCGAACAGGATTAGATACCCTTGTAGTC
>Otu715
CCTACGGGAGGCAGCAGTGGGGAATATTGGACAATGGGCGCAAGCCTGATCCAGCAATGCCGCGTGAGTGAAGAAGGTCT
TCGGATTGTAAAGCTCTTTCGACGGGGACGATGATGACGGTACCCGTAGAAGAAGCCCCGGCTAACTTCGTGCCAGCAGC
CGCGGTAATACGAAGGGGGCTAGCGTTGCTCGGAATGACTGGGCGTAAAGGGCGCGTAGGCGGTTTGTACAGTCAGATGT
GAAATTCCTGGGCTCAACCTGGGGGCTGCATTTGAGACGTATGGACTTGAGTGAGGAAGAGGGTCGTGGAATTCCCAGTG
TAGAGGTGAAATTCGTAGATATTGGGAAGAACACCGGTGGCGAAGGCGGCGACCTGGTCCTTGACTGACGCTGAGGCGCG
AAAGCGTGGGGAGCAAACAGGATTAGATACCCCAGTAGTC
>Otu716
CCTACGGGCGGTCCGAGCGTTATCCGGAATCATTGGGTTTAAAGGGTCCGCAGGCGGTCAATTAAGTCAGAGGTGAAATC
CCATATCTTAACTATGTAACTGCCTTTGATACTGGTTGACTTGAGTCATATGGAAGTAGATAGAATGTGTAGTGTAGCGG
TGAAATGCATAGATATTACACAGAATACCGATTGCGAAGGCAGTCTACTACGTATGTACTGACGCTGAGGGACGAAAGCG
TGGGGAGCGAACAGTATTAGATACCCTAGTAGTC
>Otu717
CCTACGGGAGGCAGCAGTGGGGAATTTTGGACAATGGGCGAAAGCCTGATCCAGCAATGCCGCGTGTGTGAAGAAGGCCT
TCGGGTTGTAAAGCACTTTTGTCCGGAAAGAAAACTTCGTTCCTAATATGGATGGAGGATGACGGTACCGGAAGAATAAG
CACCGGCTAACTACGTGCCAGCAGCCGCGGTAATACGTAGGGTGCGAGCGTTAATCGGAATTACTGGGCGTAAAGCGTGC
GCAGGCGGTGATGTAAGACCGATGTGAAATCCCCGGGCTTAACCTGGGAACTGCATTGGTGACTGCATTGCTGGAGTATG
GCAGAGGGGGGTGGAATTCCACGTGTAGCAGTGAAATGCGTAGAGATGTGGAGGAACACCGATGGCGAAGGCAGCCCCCT
GGGCCAATACTGACGCTCATGCACGAAAGCGTGGGGAGCAAACAGGATTAGATACCCCAGTAGTC
>Otu718
CCTACGGGAGGCTGCAGTGGGGAATATTGGACAATGGGGGCAACCCTGATCCAGCAATTCTGTGTGCACGAAGAAGGTTT
TCGGATCGTAAAGTGCTTTCAGCAGGGAGGAAGAAAGTGACTGTACCTGCAGAAGAAGCGACGGCTAAATACGTGCCAGC
AGCCGCGGTAATACGTATGTCGCGAGCGTTATCCGGAATTATTGGGCATAAAGGGCATCTAGGCGGCCAGATAAGTCCGA
GGTGAAAACTGCCGGCTCAACCAGCAGCTTGCCTTGGAAACTACCTGGCTAGAGTATTGGAGAGGTGGACGGAACTACAC
GAGTAGAGGTGAAATTCGTAGATATGTGTAGGAATGCCGATGATGAAGATAGTTCACTGGACGATAACTGACGCTGAAGT
GCGAAAGCTAGGGGAGCGAACAGGATTAGATACCCCAGTAGTC
>Otu719
CCTACGGGAGGCAGCAGTGGGGAATCTTGCACAATGGGCGAAAGCCTGATGCAGCGACGCCGCGTGAGGGATGACGGCCT
TCGGGTTGTAAACCTCTTTCGACCTCGACGAAGCGCAAGTGACGGTAGAGGTAGAAGAAGCACCGGCTAACTACGTGCCA
GCAGCCGCGGTAATACGTAGGGTGCGAGCGTTGTCCGGAATTATTGGGCGTAAAGAGCTCGTAGGCGGTTTGTCGCGTCG
GCTGTGAAAACCTGCGGCTTAACTGTGGGCTTGCAGTCGATACGGGCAGACTTGAGTTCGGCAGGGGAGACTGGAATTCC
TGGTGTAGCGGTGAAATGCGCAGATATCAGGAGGAACACCGGTGGCGAAGGCGGGTCTCTGGGCCGATACTGACGCTGAG
GAGCGAAAGCGTGGGGAGCGAACAGGATTAGATACCCCGGTAGTC
>Otu720
CCTACGGGTGGCAGCAGTGAGGAATTTTCCGCAATGGGCGCAAGCCTGACGGAGCGACGCCGCGTGTGGGAAGAAGGCCT
TCGGGTCGTAAACCACTGTCGAAGGGGAAGATATTGACGGTACCCTTGGAGGAAGCCCCGGCTAACTACGTGCCAGCAGC
CGCGGTAAGACGTAGGGGGCAAGCGTTATTCGGAATTATTGGGCGTAAAGCGCTCGTAGGCTGGACGACAAGTCCGTGTT
GAAAGACCTCGGCTCAACTGAGGGACCGGCGCGGATACTGTCGTTCTTGAGGCAATCAGAGGGTGATGGAATTCCCGGTG
TAGCGGTGAAATGCGTAGATATCGGGAGGAACACCAGTGGCGAAGGCGATCACCTGGGGTTGTTCTGACGCTGAGGAGCG
AAAGCTAGGGGAGCAAACGGGATTAGATACCCCAGTAGTC
>Otu721
CCTACGGGGGGCAGCAGTGAGGAATTTTCCGCAATGGGCGCAAGCCTGACGGAGCAACGCCGCGTGCAGGAGGACGCTTT
TCGAAGTGTAAACTGCTTTTCCCAGGGAAGAGTGAGGACGGTACCTGGGGAAGAAGCCCCGGCTAACTACGTGCCAGCAG
CCGCGGTAAGACGTAGGGGGCGAGCGTTATCCGGAGTTACTGGGCGTAAAGCGCCCGTAGGCGGTGCGGCGCGTTTCGCG
TGACAGCTCCTGGCTTACCTGGGAGAGGATGCGAAAGACGGCCGCACTTGAGGGCCAGAGAGGGACCTGGAATTCCGGGT
GGAGCGGTGAAATGCGTAGAGATCCGGAGGAACACCAAAGGCGAAGGCAGGGTCCTGGCTGGTGACTGACGCTGAGGGGC
GAAAGCCAGGGGAGCGAACGGGATTAGATACCCCAGTAGTC
>Otu722
CCTACGGGGGGCAGCAATTAGGAATCTTGTGCAATGGGCGAAAGCCTGACACAGCGACGCCGCGTGAGGGAGGAAGGCCT
TCGGGTTGTAAACCTCTTTTGACGAGGAAGAACACAATGACGGTACTCGTCGAATAAGCCCCGGCTAACTCCGTGCCAGC
AGCCGCGGTAATACGGGGGGGGCGAGCGTTGTCCGAAGTTACTGGGCGTAAAGCGCGTGTAGGCGGGTTGTTAAGTCCGC
TGTGAAAGCCCGGTGCTCAACGCCGGAGGGTCGGTGGATACTGGCAGTCTTGAAGTGGCTAGGGGGAAATGGAATTACCG
GTGTAGCGGTGAAATGCGTAGATATCGGTAGGAACACCAGTGGCGAAGGCGGTTTCCTGGAGCTAACTTGACGCTGAGAC
GCGAAAGCTGGGGGAGCAAACGGGATTAGATACCCCAGTAGTC
>Otu723
CCTACGGGAGGCAGCAGTGGGGAATTTTGGACAATGGGGGCAACCCTGATCCAGCCATGCCGCGTGAGTGAAGAAGGCCT
TCGGGTTGTAAAGCTCTTTCGGTGGGAACGAAATGGCCCGTGCTAACACCATGGGTCGATGACGGTACTCACAGAAGAAG
CACCGGCTAACTACGTGCCAGCAGCCGCGGTAATACGTAGGGTGCGAGCGTTAATCGGAATTACTGGGCGTAAAGCGTGC
GCAGGCGGTTTCACAAGCTCGATGTGAAAGCCCCGGGCTTAACCTGGGAATGGCATTGAGGACTGTGGAGCTTGAGTGCG
GCAGAGGGAGGTGGAATTCCACGTGTAGCAGTGAAATGCGTAGAGATGTGGAGGAACACCGATGGCGAAGGCAGCCTCCT
GGGCCGACACTGACGCTCATGCACGAAAGCGTGGGGAGCAAACAGGATTAGATACCCCAGTAGTC
>Otu724
CCTACGGGTGGCAGCAGTGGGGAATCTTGCGCAATGGGCGAAAGCCTGACGCAGCCATGCCGCGTGAATGATGAAGGTCT
TAGGATTGTAAAATTCTTTTAGCAGGGACGATAATGACGGTACCTGCAGAAAAAGCCCCGGCTAACTTCGTGCCAGCAGC
CGCGGTAATACGAAGGGGGCTAGCGTTGCTCGGAATTACTGGGCGTAAAGGGAGCGTAGGCGGGTTATCAAGTTGGAGGT
GAAAGCCCAGGGCTCAACCTTGGAATTGCCTTCAAAACTGATAGCCTAGAGTATGGAAGAGGTAAGTGGAACTCCGAGTG
TAGAGGTGAAATTCGTAGATATTCGGAAGAACACCAGTGGCGAAGGCGACTTACTGGTCCATGACTGACGCTGAGGCTCG
AAAGCGTGGGGAGCAAACAGGATTAGATACCCCAGTAGTC
>Otu725
CCTACGGGAGGCAGCAGTGGGGAATATTGCACAATGGGCGGAAGCCTGATGCAGCGACGCCGCGTGAGGGATGACGGCCT
TCGGGTTGTAAACCTCTTTCAGCAGGGACGAAGCGTGAGTGACGGTACCTGCAGAAGAAGCGCCGGCCAACTACGTGCCA
GCAGCCGCGGTAAGACGTAGGGCGCGAGCGTTGTCCGGATTTATTGGGCGTAAAGAGCTCGTAGGCGGCTTGTTGCGTCG
ACCGTGAAAACCCGGGGCTCAACTTCGGGCTTGCGGTCGATACGGGCGGGCTAGAGTTCGGTAGGGGAGACTGGAATTCC
TGGTGTAGCGGTGAAATGCGCAGATATCAGGAGGAACACCGGTGGCGAAGGCGGGTCTCTGGGCCGATACTGACGCTGAG
GAGCGAAAGCGTGGGGAGCGAACAGGATTAGATACCCGGGTAGTC
>Otu726
CCTACGGGAGGCAGCAGTAAGGAATATTGGTCAATGGACGCAAGTCTGAACCAGCCATGCCGCGTGGAGGATGAAGGTCC
TCTGGATTGTAAACTTCTTTTATCTGGGAAGAAACCCATGGTTTCTACTGTGGTTGACGGTACCAGATGAATAAGCACCG
GCTAACTCCGTGCCAGCAGCCGCGGTAATACGGAGGGTGCAAGCGTTATCCGGATTCACTGGGTTTAAAGGGTGCGTAGG
CGGGCAGGTAAGTCAGTGGTGAAATCTCCGGGCTTAACCCGGAAACTGCCGTTGATACTATCTGTCTTGAATATAGTGGA
GGTGAGCGGAATATGTCATGTAGCGGTGAAATGCTTAGATATGACATAGAACACCAATTGCGAAGGCAGCTCGCTACACT
GTTATTGACGCTGAGGCACGAAAGCGTGGGGATCAAACAGGATTAGATACCCCAGTAGTC
>Otu727
CCTACGGGAGGCTGCAGGCGAAACTGTGGTGCTGGAGTGTGGGAGAGGTGCGTGGAATTCCCGGTGTAGCGGTGAAATGC
GTAGATATCGGGAGGAACACCTGTGGCGAAAGCGGCGCACTGGACCATAACTGACGCTGAGGCGCGAAAGCTAGGGGAGC
AAACAGGATTAGATACCCCAGTAGTC
>Otu728
CCTACGGGGGGCAGCAGGCGCGAAACCTTCGCAATGCGCGCAAGCGCGACGAGGTTATTCCGAGTGATTTCCGCTGAGGA
AATCTTTTCTCAGATCTAAAACGTCTGGGGAATAAGGGGAGGGCAAGTCTGGTGTCAGCCGCCGCGGTAATACCAGCTCC
TCGAGTGGTCAGGGCGTTTATTGGGCCTAAAGCATCCGTAGCCTGCTCGGTAGGTCTCCTGTTAAATCCAACGGCTCAAC
CGTTGGTCTGCAGGAGATACCGCCGGGCTAGGAGGCGGGAGAGGCGGACGGTACTCCGAGGGTAGGGGTAAAATCCTTTG
ATCCCCGGAAGACCACCAGTGGCGAAGGCGGTCCGCCAGAACGCGCTCGACGGTGAGGGATGAAAGCTGGGGGAGCGAAC
CGGATTAGATACCCCAGTAGTC
>Otu729
CCTACGGGAGGCAGCAGTGGGGAATCTTGCGCAATGGGCGAAAGCCTGACGCAGCAACGCCGCGTGAGGGACGAAGGCCT
TCTGGGTTGTAAACCTCTTTCAGCAGGGACGATTATGACGGTACCTGCAGAAGAAGCCCCGGCCAACTACGTGCCAGCAG
CCGCGGTAATACGTAGGGGGCGAGCGTTGTCCGGATTCATTGGGCGTAAAGAGCTCGTAGGCGGCTTTGCAAGTCGGGTG
TGAAACCTCCAGGCTCAACCTGGAGCCGCCACTCGATACTGCAATGGCTAGAGTCCGGTAGGGGACCACGGAATTCCTGG
TGTAGCGGTGAAATGCGCAGATATCAGGAGGAACACCGGTGGCGAAGGCGGTGGTCTGGGCCGGAACTGACGCTGAGGAG
CGAAAGCGTGGGGAGCGAACAGGATTAGATACCCTTGTAGTC
>Otu730
CCTACGGGGGGCAGCAGTGAGGAATATTCGTCAATGGGGGCAACCCTGAACGAGCAACGCCGCGTGCAGGATGAAGGTTT
TCGGATCGTAAACTGCTTTTCCTGGGGACGAGAATGGACGGTACCCAGGGAACAAGCCCCGGCTAACTACGTGCCAGCAG
CCGCGGTAATACGTAGGGGGCGAGCGTTGTCCGGAGTTACTGGGCGTAAAGCGCGCGCAGGCGGCGACCTCAGTCCGCAG
TGACAGCTCCCGGCTTAACTGGGAGAGGTCTGTGGAGACGGGGTGGCTTGAGGCATTCAGAGGGAGACGGAATTCCAGGT
GGAGCGGTGAAATGCGTAGAGATCTGGAGGAACACCAAAGGCGAAGGCAGTCTCCTGGGAATGTCCTGACGCTCAGGCGC
GAAAGCCAGGGGAGCGAACGGGATTAGATACCCTAGTAGTC
>Otu731
CCTACGGGAGGCAGCAGTAAGGAATATTGGTCAATGGAGGCAACTCTGAACCAGCCATGCCGCGTGCAGGAAGACGGCCC
TACGGGTTGTAAACTGCTTTTGTACCGGAATAAACCTTTCTTCGTGAAGAGAGCTGAATGTACGGTAAGAATAAGGATCG
GCTAACTCCGTGCCAGCAGCCGCGGTAATACGGAGGATCCAAGCGTTATCCGGATTTATTGGGTTTAAAGGGTGCGTAGG
CGGCCTATTAAGTCAGGGGTGAAAGACGGTAGCTTAACTATCGCAGTGCCTTTGATACTGATGGGCTTGAATGCAGCTGA
AGTGGGCGGAATGTGACAAGTAGCGGTGAAATGCATAGATATGTCACAGAACACCAATTGCGAAGGCAGCTCACTAAAGT
GTGATTGACGCTGAGGCACGAAAGCGTGGGGATCAAACAGGATTAGATACCCTAGTAGTC
>Otu732
CCTACGGGTGGCAGCAGTGGGGAATATTGGACAATGGGGGCAACCCTGATCCAGCGACGCCGCGTGGGTGAAGAAGGCCT
GCGGGTTGTAAAGCCCTTTCGGTGGGGAAGAAATGTTCCGACCTAATACGTCGGGACCTTGACGTTACCCACAGAAGAAG
CACCGGCTAACTCTGTGCCAGCAGCCGCGGTAATACAGAGGGTGCGAGCGTTAATCGGAATTACTGGGCGTAAAGCGCAC
GTAGACGGCTTTGTAAGTCGGATGTGAAATCCCCGGGCTTAACCTGGGAACTGCATTCGAAACTGCATGGCTAGAATGTG
GAAGAGGGAAGCGGAATTCCAGGTGTAGCGGTGAAATGCGTAGATATCTGGAGGAACATCAGTGGCGAAGGCGGCTTCCT
GGTCTGACATTGACGTTCAGGTGCGAAAGCGTGGGGAGCAAACAGGATTAGATACCCCAGTAGTC
>Otu733
CCTACGGGAGGCAGCAGTAAGGAATATTGGTCAATGGACGGAAGTCTGAACCAGCCATGCCGCGTGCAGGAAGACGGCCC
TATGGGTTGTAAACTGCTTTTGCAGGGGAATAAACCTCCGGTCGTGACCGGAGCTGAATGTACTCTGAGAATAAGGATCG
GCTAACTCCGTGCCAGCAGCCGCGGTAATACGGAGGATCCGAGCGTTATCCGGATTTATTGGGTTTAAAGGGTGCGTAGG
CGGCCTATTAAGTCAGGGGTGAAAGACGGTAGCTTAACTATCGCAGTGCCTTTGATACTGATGGGCTTGAATACACTAGA
GGTAGGCGGAATGTGACAAGTAGCGGTGAAATGCATAGATATGTCACAGAACACCAATTGCGAAGGCAGCTTACTATGGT
GCAATTGACGCTGAGGCACGAAAGCGTGGGGATCAAACAGGATTAGATACCCTGGTAGTC
>Otu734
CCTACGGGAGGCAGCAGTGGGGAATATTGGACAATGGGCGAAAGCCTGATCCAGCAATGCCGCGTGAGTGATGAAGGCCT
TAGGGTTGTAAAGCTCTTTTACCCGGGAAGATAATGACTGTACCGGGAGAATAAGCTCCGGCTAACTCCGTGCCAGCAGC
CGCGGTAATACGGAGGGAGCTAGCGTTGTTCGGAATTACTGGGCGTAAAGCGCACGTAGGCGGCTTTGTAAGTTAGAGGT
GAAAGCCTGGGGCTCAACTCCAGAATTGCCTTTAAGACTGCATCGCTTGAACACGGGAGAGGTGAGTGGAATTCCGAGTG
TAGAGGTGAAATTCGTAGATATTCGGAAGAACACCAGTGGCGAAGGCGGCTCACTGGACCGTTGTTGACGCTGAGGTGCG
AAAGCGTGGGGAGCAAACAGGATTAGATACCCTGGTAGTC
>Otu735
CCTACGGGAGGCTGCAGTCGAGGATCTTCGGCAATGGGCGCAAGCCTGACCGAGCGACGCCGCGTGCGCGATGAAGGCCT
TCGGGTTGTAAAGCGCTGTCGAGGGGGAGGAAAACCGGGCAACCGGTCTGACCTATCCCTGGAGGAAGCACGGGCTAAGT
TCGTGCCAGCAGCCGCGGTAAGACGAACCGTGCGAACGTTGTTCGGATTCACTGGGCTTAAAGGGCGCGTAGGCGGCTGC
CTAAGTCGGGGGTGAAAGCGTTCGGCCCAACCGGACAAGTGCCCCCGATACTGAGCAGCTCGAGGGAGGTAGGGGCATGC
GGAACTTCCGGTGGAGCGGTGAAATGCGTAGATATCGGAAGGAACGCCGGTGGCGAAAGCGGCGTGCTGGACCTCACCTG
ACGCTGAGGCGCGAAAGCCAGGGGAGCAAACGGGATTAGATACCCTTGTAGTC
>Otu736
CCTACGGGAGGCAGCAGTGGGGAATATTGGACAATGGGCGAAAGCCTGATCCAGCAACGCCGCGTGAGGGATGACGGCCT
TCGGGTTGTAAACCTCTTTCAGCAGGGACGAAGCGAAAGTGACGGTACCTGCAGAAGAAGCACCGGCCAACTACGTGCCA
GCAGCCGCGGTAATACGTAGGGTGCGAGCGTTGTCCGGAATTATTGGGCGTAAAGGGCTCGTAGGCGGTCCATCGCGTCG
GGAGTGAAAAGCTGGGGCTTAACCCCAGTCCTGCTTTCGATACGGGTGGACTAGAGGTATGCAGGGGAGAATGGAATTCC
TGGTGTAGCGGTGAAATGCGCAGATATCAGGAGGAACACCGGTGGCGAAGGCGGTTCTCTGGGCATTACCTGACGCTGAG
GAGCGAAAGCATGGGGAGCAAACAGGATTAGATACCCTAGTAGTC
>Otu737
CCTACGGGAGGCAGCAGTGGGGAATTTTCCGCAATGGGCGCAAGCCTGACGGAGCAATACCGCGTGAGGGAGGAAGGCTC
TTGGGTTGTAAACCTCTTTTCTCAGGGAAGAACACAATGACGGTACCTGAGGAATCAGCATCGGCTAACTCCGTGCCAGC
AGCCGCGGTAATACGGAGGATGCAAGCGTTATCCGGAATGATTGGGCGTAAAGCGTCCGCAGGTGGCTGTTCAAGTCTGC
TGTCAAAGGTCCTGGCTCAACTGGGAACAGGCAGTGGAAACTGAACGGCTAGAGTGCGGTAGGGGTAGAGGGAATTCCCG
GTGTAGCGGTGAAATGCGTAGAGATCGGGAAGAACACCAGTGGCGAAAGCGCTCTACTAGGCCTGCACTGACACTCAGGG
ACGAAAGCTAGGGGAGCGAATGGGATTAGATACCCGAGTAGTC
>Otu738
CCTACGGGAGGCTGCAGTGGGGAATATTGCACAATGGGCGCAAGCCTGATGCAGCGACGCCGCGTGAGGGATGGAGGCCT
TCGGGTTGTAAACCTCTTTTGTTAGGGAGCAAGGCACTTTGTGTTGAGTGTACCTTTCGAATAAGCACCGGCTAACTACG
TGCCAGCAGCCGCGGTAATACGTAGGGTGCAAGCGTTATCCGGAATTATTGGGCGTAAAGGGCTCGTAGGCGGTTCGTCG
CGTCCGGTGTGAAAGTCCATCGCTTAACGGTGGATCCGCGCCGGGTACGGGCGGGCTTGAGTGCGGTAGGGGAGACTGGA
ATTCCCGGTGTAACGGTGGAATGTGTAGATATCGGGAAGAACACCAATGGCGAAGGCAGGTCTCTGGGCCGTTACTGACG
CTGAGGAGCGAAAGCGTGGGGAGCGAACAGGATTAGATACCCTGGTAGTC
>Otu739
CCTACGGGGGGCAGCAGTCGAGAATTTTTCTCAATGGGGGAAACCCTGAAGGAGCGACGCCGCGTGGAGGATGAAGGCTT
TCGGGTTGTAAACTCCTGTCATTTGGGAACAATGCTTACTAGTTAACTGCTAGTAAGTTGATAGTACCAGAAGAGGAAGA
GACGGCTAACTCTGTGCCAGCAGCCGCGGTAATACAGAGGTCTCAAGCGTTGTTCGGATTCATTGGGCGTAAAGGGTGCG
TAGGTGGCGCGGTAAGTCGGGTGTGAAATCTCGGAGCTCAACTCCGAAATTGCATTCGATACTGCCGTGCTTGAGGACTG
GAGAGGAGACTGGAATTCATGGTGTAGCAGTGAAATGCGTAGAGATCATGAGGAAGACCAGTGGCGAAGGCGGGTCTCTG
GACAGTTCCTGACACTGAGGCACGAAGGCCAGGGGAGCAAACGGGATTAGATACCCCAGTAGTC
>Otu740
CCTACGGGGGGCTGCAGTAACGAATCTTCCGCAATGCACGAAAGTGTGACGGAGCGACGCCGCGTGGAGGACGAAGTTCT
TCGGAATGTAAACTTCTGTCAGGGGATACCAAGTTCTGAGGATCCCCAGAGGAAGGGGCGACTAACTCTGTGCCAGCAGT
CGCGGTAAGACAGAGGCCCCGAGCGTTAGGCGGAATCACTGGGCTTAAAGCGTGTGTAGGCGGATTCCTAAGTACCTTGT
GAAATCCCCGGGCTCAACCCGGGAACTGCTTGGTATACTGGGTATCTTGAGCCAATTAGGGGCGACCGGAACAAACGGTG
GAGCGGTGAAATGCGTAGATATCGTTTGGAACGCCAATGGTGAAAACAGGTCGCTGGGATTGTGCTGACGCTGAGACACG
AAAGCCAGGGGAGCAAACGGGATTAGATACCCTAGTAGTC
>Otu741
CCTACGGGTGGCAGCAGTGGGGAATTTTGCACAATGGGGGAAACCCTGATGCAGCAACGCCGCGTGGAGGATGAAGTCCC
TTGGGATGTAAACTCCTTTCGACCGGGACGATAATGACGGTACCGGTGGAAGAAGCCCCGGCTAACTCTGTGCCAGCAGC
CGCGGTAATACAGAGGGGGCAAGCGTTGTTCGGAATTATTGGGCGTAAAGGGTGCGTAGGCGGTGCGGTAAGTCTTTTGT
GAAATCTCCGGGCTCAACTCGGAGTCTGCAGGAGAAACTGCCGTGCTTGAGTATGGGAGAGGTGAGTGGAATTCCTGGTG
TAGCGGTGAAATGCGTAGATATCAGGAGGAACACCTGTGGCGAAAGCGGCTCACTGGACCATAACTGACGCTGAGGCACG
AAAGCTAGGGGAGCAAACAGGATTAGATACCCTGGTAGTC
>Otu742
CCTACGGGAGGCAGCAGTGGGGAATTTTCCGCAATGGGCGCAAGCCTGACGGAGCAATACCGCGTGAGGGAGGAAGGCTC
TTGGGTTGTAAACCTCTTTTCTCAGGGAAGAACAAAATGACGGTACCTGAGGAATCAGCATCGGCTAACTCCGTGCCAGC
AGCCGCGGTAATACGGAGGATGCAAGCGTTATCCGGAATGATTGGGCGTAAAGCGTCCGCAGGTGGCAGTGCAAGTCTGC
TGTCAAAGACTGGGGCTTAACCCTGGAAAGGCGGTGGAAACTGCACAGCTGGAGTATGGTAGGGGCAGAGGGAATTCCCA
GTGTAGCGGTGAAATGCGTAGAGATTGGGAAGAACACCGGTGGCGAAAGCGCTCTGCTAGGCCGTAACTGACACTGAGGG
ACGAAAGCTAGGGGAGCGAATGGGATTAGATACCCTAGTAGTC
>Otu743
CCTACGGGAGGCTGCAGTAACGAATCTTCCGCAATGCACGAAAGTGTGACGGAGCGACGCCGCGTGTGGGACGAAGCCCT
TCGGGGTGTAAACCACTGTCAAGAGAAAGAAAGTTCTGATCTACTCTAAAGGAAGTGGCGACTAACTCTGTGCCAGCAGT
CGCGGTAATACAGAGGCCACAAGCGTTAGGCGGAATCACTGGGCTTAAAGCGTGTGTAGGCGGGTTGGTAAGTACCTTGT
GAAATCCCACGGCTTAACCGTGGAATTGCTTGGTATACTGCCGATCTTGAGTCATTTAGGGGCAGCCGGAACAGATGGTG
GAGCGGTGAAATGCGTAGATATCATCTGGAACGCCAATGGTGCAGACAGGCTGCTGGGAATGAACTGACGCTGAGGCACG
AAAGCCAGGGGAGCGAACGGGATTAGATACCCCAGTAGTC
>Otu744
CCTACGGGGGGCAGCAGTGAGGAATTTTCGGCAATGGGCGCAAGCCTGACCGAGCAACGCCGCGTGCAGGAGGACGCTTT
TCGGAGTGTAAACTGCTTTTCTGTGGGACGAGTTCGGACGGTACCACAGGAAGAAGCCCCGGCTAACTACGTGCCAGCAG
CCGCGGTAATACGTAGGGGGCGAGCGTTGTCCGGAGTTACTGGGCGTAAAGGGCATGCAGGCGGTCAGGCGCGTTGAGTG
TGACAGCGGAGGGCTTAACTCTCCGAGCACAGGCAAGACGGCTCGACTTGAGGGCTCGAGAGGGACACGGAATTCCGGGT
GGAGTGGTGAAATGCGTAGAGATCCGGAGGAACACCGAAGGCGAAGGCAGTGTCCTGGCGAGTACCTGACGCTGAGGTGC
GAAAGCCAGGGGAGCGAACGGGATTAGATACCCCAGTAGTC
>Otu745
CCTACGGGAGGCAGCAGTTAGGAATTTTCCGCAATGGGCGAAAGCCTGACGGAGCAACGCCGCGTGGGTGATGAAGACCT
TCGGGTTGTAAAGCCCTGTCGGAGGGGAAGAAGATCTGACGGTACCCTCCAAGGAAGCCCCGGCTAACTACGTGCCAGCA
GCCGCGGTAATACGTAGGGGGCGAGCGTTATCCGGATTTACTGGGCGTAAAGCGCGCTAAGGCGGCCGGCTAAGTTGGTG
GTGAAATTTCGGGGCTCAACCCCGAAACTGCCTCCAATACTGGTCGGCTCGAGTGCGGGAGAGGAAGGTGGAATTCCCGG
TGTAGTAGTGAAATGCGTAGATATCGGGAGGAACACCAGTGGCGAAGGCGGCCTTCTGGCCCGCAACTGACGCTGTAGCG
CGAAAGCGTGGGGAGCGAACGGGATTAGATACCCGAGTAGTC
>Otu746
CCTACGGGAGGCAGCAGTAGGGAATATTGGACAATGGGCGAAAGCCTGATCCAGCAATGCCGCGTGAGTGAGGAAGGCCT
TAGGGTTGTAAAGCTCTTTCGCACGCGACGATGATGACGGTAGCGTGTAAAGAAGCCCCGGCTAACTTCGTGCCAGCAGC
CGCGGTAATACGAAGGGGGCAAGCGTTGTTCGGAATTACTGGGCGTAAAGGGCGCGTAGGCGGCCTTGTTTGTCAGGCGT
GAAAGCCCCGGGCTCAACCCGGGAATTGCGCTTGGGACGGCAAGGCTTGAGTTCGGGAGAGGAGAGTGGAATTCCCAGTG
TAGAGGTGAAATTCGTAGATATTGGGAAGAACACCGGTGGCGAAGGCGGCTCTCTGGACCGATACTGACGCTGAGGCGCG
AAAGCGTGGGGAGCAAACAGGATTAGATACCCCAGTAGTC
>Otu747
CCTACGGGTGGCTGCAGTGAGGAATCTTCCACAATGGGCGAAAGCCTGATGGAGCAACGCCGCGTGAAGGATGAAGGCCT
TCGGGTTGTAAACTTCTTTTATGAGTGAAGAATATGACGGTAACTCATGAATAAGCACCGGCTAACTACGTGCCAGCAGC
CGCGGTCATACGTAGGGTGCAAGCATTATCCGGAGTGACTGGGCGTAAAGAGTTGCGTAGGCGGTTTAATAAGTGAATAG
TGAAACCTGGTGGCTCAACCATACAGACTATTATTCAAACTGTTAAACTCGAGAGTAGTAGAGGTAACTGGAATTTCTAG
TGTAGGAGTGAAATCCGTAGATATTAGAAGGAACACCAATGGCGTAGGCAGGTTACTGGACTATTTCTGACGCTAAGGCA
CGAAAGCGTGGGGAGCGAACTGGATTAGATACCCTTGTAGTC
>Otu748
CCTACGGGTGGCTGCAGTCGAGGATCTTCGGCAATGTGCGCAAGCATGACCGAGCGACGCCGCGTGTGCGACGAAGGCCT
TCGGGTTGTAAAGCACTGTCGAGGGGGAGGAAAGCCGAAAGGTCTGACCTATCCCTGGAGGAAGCACGGGCTAAGTTCGT
GCCAGCAGCCGCGGTAAGACGAACCGTGCAAACGTTGTTCGGAATCACTGGGCTTAAAGGGCGCGTAGGCGGACCACAAA
GTCAGGGGTGAAATCCTCCAGCTCAACTGGAGAACTGCCTTTGATACTGGTGGTCTCGAGTAAGGTAGGGGCATGCGGAA
CTGATGGTGGAGCGGTGAAATGTGTTGATATCATCAGGAACTCCGGTGGCGAAAGCGGCATGCTGGACCTTCACTGACGC
TGAGTGCGCGAAAGCCAGGGGAGCAAACGGGATTAGATACCCCTGTAGTC
>Otu749
CCTACGGGAGGCTGCAGTGGGGAATATTGGACAATGGGGGCAACCCTGATCCAGCGACGCCGCGTGTGTGAAGAAGGCCT
GCGGGTTGTAAAGCACTTTTAGTGGGGATGAAAAGCTCAGGGCTAATACCTCTGAGTCTTGACCTAACCCACAGAAAAAG
CACCGGCTAACTCTGTGCCAGCAGCCGCGGTAATACAGAGGGTGCGAGCGTTAATCGGAATTACTGGGCGTAAAGCGTGC
GTAGACGGTTGCATAAGTCGGATGTGAAATCCCCGGGCTCAACCTGGGAATTGCATTCGAGACTGTGTAGCTGGGGTGCG
GAAGAGGGAAGCGGAATTTCCGGTGTAGCGGTGAAATGCGTAGATATCGGAAGGAACATCAGTGGCGAAAGCGGCTTCCT
GGTCCAGCACCGACGTTCAGGCACGAAAGCGTGGGGAGCAAACAGGATTAGATACCCCGGTAGTC
>Otu750
CCTACGGGAGGCAGCAGTGGGGAATCTTGCGCAATGGGCGAAAGCCTGACGCAGCGACGCCGCGTGGGGGACGAAGCCCT
TCGGGGTGTAAACCCCTTTCGACCCGGACGAAGCCCGCAAGGGCGGACGGTACGGGATGAAGAAGCCCCGGCTAACTACG
TGCCAGCAGCCGCGGTAAGACGTAGGGGGCCAGCGTTGCTCGGAATTACTGGGCGTAAAGAGTCTGTAGGCGGTGCGGCA
AGTCGGGAGTGAAATCTCGGGGCTTAACTCCGAGTCTGCTTCCGAAACTGCCGTGCTCGAGTGCGGGAGAGGTGAGTGGA
ATTGCAGGTGTAGCGGTGAAATGCGTAGATATCTGCAGGAACACCAGAGGCGAAGGCGGCTCACTGGACCGCAACTGACG
CTGAGAGACGAAAGCTAGGGGAGCAAACAGGATTAGATACCCCAGTAGTC
>Otu751
CCTACGGGTGGCAGCAGTGAGGAATTTTCGTCAATGGGGGCAACCCTGAACGAGCAACGCCGCGTGCAGGATGACGCTTT
TCGGAGTGTAAACTGCTTTTCTCGGGGAAGAGAATGGACGGTACCCGAGGAAGAAGCCTCGGCTAACTACGTGCCAGCAG
CCGCGGTAATACGTAGGAGGCGAGCGTTGTCCGGAGTTACTGGGCGTAAAGCGCACGCAGGCGGTTCTCCTAGTCTGCAG
TGACAGCGCTCGGCTTAACCGAGCAGGGTCTGTGGAAACTGGAGGACTTGAGGGCTTCAGAGGAATGCGGAACTCCGGGT
GGAGTGGTGAAATGCGTAGATATCCGGAAGAACACCAAAGGCGAAGGCAGCATTCTGGGAAGTACCTGACGCTCAGGTGC
GAAAGCCAGGGGAGCGAACGGGATTAGATACCCTTGTAGTC
>Otu752
CCTACGGGAGGCAGCAGTGAGGAATCTTCCACAATGGGCGAAAGCCTGATGGAGCAACGCCGCGTGCAGGATGAAGGCCT
TCGGGTTGTAAACTGCTTTTATAAGTGAGGATTATGACAGTAACTTATGAATAAGGATCGGCTAACTACGTGCCAGCAGC
CGCGGTCATACGTAGGATCCGAGCGTTATCCGGAGTGACTGGGCGTAAAGAGTTGCGTAGGTGGTTCGATAAGCGAATAG
TGAAATCTGGTGGCTCAACCATTCAGACTATTATTCGAACTGTTGAACTCGAGAGCAGAAGAGGTAGCTGGAATTTCTAG
TGTAGGAGTGAAATCCGTAGATATTAGAAGGAACACCGATGGCGTAGGCAGGCTACTGGGCTGTTTCTGACACTGAGGCA
CGAAAGCGTGGGGAGCGAACCGGATTAGATACCCTAGTAGTC
>Otu753
CCTACGGGCGGGCCTGACGCTAAGAGACGAAAGCTAGGGGAGCGAACAGGATTAGATACCCGAGTAGTC
>Otu754
CCTACGGGAGGCAGCAGTGGGGAATCTTGCGCAATGCGCGAAAGCGTGACGCAGCAACGCCGCGTGGGGGAAGAAGGCTT
TCGGGTTGTAAACCCCTTTCAGTTGGGACGAAGCTTCGCCGGTGAATAGCCGGCCGGAGTGACGGTACCTTCACAAGAAG
CACCGGCTAACTACGTGCCAGCAGCCGCGGTAATACGTAGGGTGCAAGCGTTGTCCGGAATTATTGGGCGTAAAGAGCGT
GTAGGCGGCTTGATAAGTCTGCTGTGAAAGTCCAGGGCTCAACCCTGGAAAGCCGGTGGATACTGTCGAGCTAGAGTCCG
GAAGGGGCGAGTGGAATTCCTGGTGTAGCGGTGAAATGCGCAGATATCAGGAGGAACACCAATGGCGAAGGCAGCTCGCT
GGGACGGTACTGACGCTGAGACGCGAAAGCGTGGGGAGCAAACAGGATTAGATACCCTTGTAGTC
>Otu755
CCTACGGGAGGCAGCAGTAGGGAATTTTCCACAATGGGCGAAAGCCTGATGGAGCAACGCCGCGTGCAGGATGAATGCCT
TCGGGTTGTAAACTGCTTTTATCTGTGACGAATATGACGGTAGCAGATGAATAAGCTTCGGCTAACTCCGTGCCAGCAGC
CGCGGTCATACGGAGGAAGCAAGCGTTATCCGGAATTACTGGGCGTAAAGAGTTGCGTAGGTGGCAAAGTGTGTCAGTAG
TGAAAGCGTGTGGCTCAACCATATATACATTACTGAAACTGCTTGGCTAGAGGACGAGAGAGGTTATTGGAATTCCCAGT
GTAGGAGTGAAATCCGTAGATATTGGGAGGAACACCGATGGCGTAGGCAGATAACTGGCTCGTTCCTGACACTAAGGCAC
GAAAGCGTGGGGAGCAAACGGGATTAGATACCCCTGTAGTC
>Otu756
CCTACGGGAGGCAGCAGTGGGGAATATTGCGCAATGGGCGGAAGCCTGACGCAGCGACGCCGCGTGAGGGATGAAGGCCT
TCGGGTCGTAAACCTCTTTCAGCAGGGAAGAAGCGTGAGTGACGGTACCTGCAGAAGAAGCACCGGCTAACTACGTGCCA
GCAGCCGCGGTAATACGTAGGGTGCAAGCGTTGTCCGGAATTATTGGGCGTAAAGAGCTCGTAGGCGGTCTGTCGCGTCT
GGTGTGAAAACTCAGGGCTTAACTCTGAGCTTGCATCGGGTACGGGCAGACTAGAGTGTGCTAGGGGAGACTGGAATTCC
TGGTGTAGCGGTGAAATGCGCAGATATCAGGAGGAACACCGGTGGCGAAGGCGGGTCTCTGGGGCATAACTGACGCTGAG
GAGCGAAAGCATGGGGAGCGAACAGGATTAGATACCCGGGTAGTC
>Otu757
CCTACGGGAGGCTGCCCTGAGTCATAGAACCACAAGGAATCTAGTTTCCTGCCAATTCATGAAACACTGAACTGGAGGCA
TCCAAAAGGTTTATGCAAGAGAACTAGCATGCAGTGTTAGGCTGATGATGGACAATATTCCATTGCTACCGTGCCAGTTG
GAAATAGGATACCAGATGTTTCTGATTTCTGCTGTGTGGATTAGATACCCGAGTAGTC
>Otu758
CCTACGGGAGGCAGCAGTGGGGAATATTGCACAATGGGGGAAACCCTGATGCAGCGACGCCGCGTGCGGGATGAAGGCCT
TCGGGTTGTAAACCGCTTTCAGCAGGGGCGAATCAAGACGGTACCTGCAGAAGAAGCGCCGGCTAACTACGTGCCAGCAG
CCGCGGTAATACGTAGGGCGCAAGCGTTGTCCGGAATTATTGGGCGTAAAGAGCTCGTAGGCGGTTTGTTGCGTCTGCTG
TGAAATCCCAGGGCTTAACCCTGGGCGTGCAGTGGATACGGGCAAGCTAGAGGCAGGCAGGGGAGAACGGAATTCCCGGT
GTAGCGGTGAAATGCGCAGATATCGGGAGGAACACCGGTGGCGAAGGCGGTTCTCTGGGCCTGTACTGACGCTGAGGAGC
GAAAGCGTGGGGAGCGAACAGGATTAGATACCCCAGTAGTC
>Otu759
CCTACGGGAGGCAGCAGTGGGGAATCTTGCGCAATGGGCGAAAGCCTGACGCAGCGACGCCGCGTGGGGGATGAAGCTTC
TCGGAGTGTAAACCCCTTTCGACTGGGACGAATACCTCGCAAGAGGGGTGACGGTACCAGTAGAAGAAGCCCCGGCTAAC
TACGTGCCAGCAGCCGCGGTAAGACGTAGGGGGCCAGCGTTGTTCGGAATTACTGGGTGTAAAGGGTCAGTAGGCGGTGT
AGCAAGTCGGGAGTGAAATCTATGGGCTTAACCCATAGGCTGCCTCCGAAACTGCTATGCTTGAGTGTGGGAGAGGCGCG
TGGAATTGCAGGTGTAGCGGTGAAATGCGTAGATATCTGCAGGAACACCCGTGGCGAAAGCGGCGCGCTGGACCATAACT
GACGCTGAATGACGAAAGCTAGGGGAGCAAACAGGATTAGATACCCGGGTAGTC
>Otu760
CCTACGGGGGGCAGCCTGGACTGATATTGACGCTGAGATGCGAAGGCATGGGTAGCAAACGGGATTAGATACCCGAGTAG
TC
>Otu761
CCTACGGGAGGCAGCAGTGAGGAATATTGGACAATGGGTGCAAGCCTGATCCAGCCATCCCGCGTGAAGGACGACGGCCC
TATGGGTTGTAAACTTCTTTTGTACAGGGATAAACCTTTCCACGTGTGGAAAGCTGAAGGTACTGTACGAATAAGCACCG
GCTAACTCCGTGCCAGCAGCCGCGGTAATACGGAGGGTGCAAGCGTTATCCGGATTTATTGGGTTTAAAGGGTCCGTAGG
CGGATCTGTAAGTCAGTGGTGAAATCTCATAGCTTAACTATGAAACTGCCATTGATACTGCAGGTCTTGAGTAAGGTAGA
AGTGGCTGGAATAAGTAGTGTAGCGGTGAAATGCATAGATATTACTTAGAACACCAATTGCGAAGGCAGGTCACTATGTC
TTAACTGACGCTGATGGACGAAAGCGTGGGGAGCGAACAGGATTAGATACCCGAGTAGTC
>Otu762
CCTACGGGGGGCTGCTCGCTAAACTGTAACTGACGCTGAGGCACGAAAGCGTGGGGATCAAACAGGATTAGATACCCTAG
TAGTC
>Otu763
CCTACGGGAGGCAGCAGTGGGGAATATTGCACAATGGGCGAAAGCCTGATGCAGCGACGCCGCGTGAGGGATGACGGCCT
TCGGGTTGTAAACCTCTTTCAGCAGGGAAGAAGCGAGAGTGACGGTACCTGCAGAAGAAGCGCCGGCTAACTACGTGCCA
GCAGCCGCGGTAATACGTAGGGCGCAAGCGTTGTCCGGAATTATTGGGCGTAAAGAGCTTGTAGGTGGCTTGTCGCGTCT
GCCGTGAAAACCCGAGGCTCAACCTCGGGCGTGCGGTGGGTACGGGCAGGCTAGAGTGTGGTAGGGGAGACTGGAACTCC
TGGTGTAGCGGTGAAATGCGCAGATATCAGGAAGAACACCGATGGCGAAGGCAGGTCTCTGGGCCATTACTGACACTGAG
AAGCGAAAGCATGGGGAGCGAACAGGATTAGATACCCTAGTAGTC
>Otu764
CCTACGGGTGGCAGCAGTGGGGAATATTGGACAATGGGCGGAAGCCTGATCCAGCAACGCCGCGTGAGGGATGACGGCCT
TCGGGTTGTAAACCTCTTTCAGCACAGGCGAAGCTGCCATCACGTGTGGTGGTGGTGACGGTATGTGCAGAAGAAGCACC
GGCCAACTACGTGCCAGCAGCCGCGGTAATACGTAGGGTGCGAGCGTTGTCCGGAATTATTGGGCGTAAAGGGCTCGTAG
GCGGTTTGTCGCGTCGGGAGTGAAATCCACTGGCTTAACTGGTGGCTTGCTTTCGATACGGGCAGACTGGAGGTATGCAG
GGGAGAACGGAATTCCTGGTGTAGCGGTGAAATGCGCAGATATCAGGAGGAACACCGGTGGCGAAGGCGGTTCTCTGGGC
ATGTCCTGACGCTGAGGAGCGAAAGTGTGGGGAGCGAACAGGATTAGATACCCCAGTAGTC
>Otu765
CCTACGGGTGGCAGCAGTGGGGAATATTGCACAATGGGCGAAAGCCTGATGCAGCGACGCCGCGTGAGGGATGACGGCCT
TCGGGTTGTAAACCTCTTTCAGCTCCGACGAAGCGAAAGTGACGGTAGGAGCAGAAGAAGCACCGGCCAACTACGTGCCA
GCAGCCGCGGTAATACGTAGGGTGCAAGCGTTGTCCGGAATTATTGGGCGTAAAGAGCTCGTAGGCGGCTTGTCGCGTCG
ACTGTGAAAACCTGGGGCTTAACTCCGGGCCTGCAGTCGATACGGGCAAGCTAGAGTTCGGTAGGGGAGACTGGAATTCC
TGGTGTAGCGGTGAAATGCGCAGATATCAGGAGGAACACCGGTGGCGAAGGCGGGTCTCTGGGCCGATACTGACGCTGAG
GAGCGAAAGCGTGGGGAGCGAACAGGATTAGATACCCCAGTAGTC
>Otu766
CCTACGGGAGGCAGCAGTGGGGAATATTGCACAATGGGCGAAAGCCTGATGCAGCAACGCCGCGTGAACGATGAAGGTCT
TCGGATCGTAAAGTTCTGTTGCAGGGGAAGATAATGACGGTACCCTGTGAGGAAGCCCCGGCTAACTACGTGCCAGCAGC
CGCGGTAATACGTAGGGGGCTAGCGTTATCCGGATTTACTGGGCGTAAAGGGTGCGTAGGTGGTCCTTCAAGTCGGTGGT
TAAAGGCTACGGCTCAACCGTAGTAAGCCGCCGAAACTGGAGGACTTGAGTGCAGGAGAGGAAAGTGGAATTCCCAGTGT
AGCGGTGAAATGCGTAGATATTGGGAGGAACACCAGTAGCGAAGGCGGCTTTCTGGACTGCAACTGACACTGAGGCACGA
AAGCGTGGGTAGCAAACAGGATTAGATACCCCAGTAGTC
>Otu767
CCTACGGGTGGAGCAAGCGTTGTCCGGAATTATTGGGCGTAAAGGGCGCGCAGGCGGATATTTAAGTCAGCTGTTAAAGT
CATGGGCTCAACTCATGGATGCGGTTGAAACTGTGTTTCTTGAGTGATGGAGAGGCAGGCGGAATTCCTAGTGTAGCGGT
GAAATGCGTAGATATTAGGAGGAACACCAGTGGCGAAGGCGGCCTGCTGGACATCAACTGACGCTGATGCGCGAAAGCGC
GGGGAGCAAACAGGATTAGATACCCTTGTAGTC
>Otu768
CCTACGGGGGGCAGCAGTGAGGAATTTTCGTCAATGGGGGCAACCCTGAACGAGCAACGCCGCGTGCAGGATGACGGTCT
TCGGATTGTAAACTGCTTTTCTCTGGGACGAGAACGGACGGTACCAGAGGAATCAGCTCCGGCTAACTACGTGCCAGCAG
CCGCGGTAATACGTAGGGAGCAAGCGTTGTCCGGAGTTACTGGGCGTAAAGCGCACGCAGGCGGTTTGATTAGTCTTTGC
CGACAGTGTCCGGCTTAACCGGGCAAGTGGTAGGGAAACTGTCAAACTTGAGGGCTTCAGAGGGATGGGGAACTCCAGGT
GGAGTGGTGAAATGCGTAGATATCTGGAAGAACACCAAAGGCGAAGGCACCATCCTGGGAAGCATCTGACGCTCAGGTGC
GAAAGCTAGGGGAGCGAACGGGATTAGATACCCTTGTAGTC
>Otu769
CCTACGGGAGGCAGCAGTGAGGGATATTCGGCAATAGGGGAAACCCTGACCGAGCAACGCCGCGTGAGGGAAGACGGTTT
TCGGATTGTAAACCTCTGTCCTCTGTGAAGATAGTGACGGTAGCAGAGGAGGAAGCTCCGGCTAACTACGTGCAAGCAGC
CGCGGTAATACGTAGGGAGCGAGCGTTGTCCGGATTTACTGGGTGTAAAGGGTGCGTAGGCGGATTGGCAAGTCAGAAGT
GAAATCCATGGGCTTAACCCATGAACTGCTTTTGAAACTGTTAATCTTGAGTGAAGTAGAGGTAGGCGGAATTCCCGGTG
TAGCGGTGAAATGCGTAGAGATCGGGAGGAACACCAGTGGCGAAGGCGGCCTACTGGGCTTTAACTGACGCTGAGGCACG
AAAGTGTGGGTAGCAAACAGGATTAGATACCCCAGTAGTC
>Otu770
CCAGCAGCCGCGGTAATACGTAGGGTGCAAGCGTTGTCCGGAATTATTGGGCGTAAAGAGCTCGTAGGCGGCTTGTCGCG
TCTGCTGTGAAATCCCGGGGCTCAACCCCGGGCCTGCAGTGGGTACGGGCAAGCTAGAGTGCGGTAGGGGAGATTGGAAT
TCCTGGTGTAGCGGTGGAATGCGCAGATATCAGGAGGAACACCGATGGCGAAGGCAGATCTCTGGGCCGCTACTGACGCT
GAGGAGCGAAAGCATGGGGAGCGAACAGGATTAGATACCCCAGTAGTC
>Otu771
CCTACGGGGGGCAGCAGTGAGGAATTTTCGGCAATGGGGGCAACCCTGACCGAGCAACGCCGCGTGCAGGACGAAGGTCT
TCGGATCGTAAACTGCTTTTCTGTGGGACGAGCAAGGACGGTACCACAGGAAGAAGCCTCGGCTAACTACGTGCCAGCAG
CCGCGGTAATACGTAGGAGGCGAGCGTTGTCCGGAGTTACTGGGCGTAAAGCGTCCGCAGGCGGTGCGCCAAGTTCGGAG
TGACAGGTGGTGGCTCAACTGCCACAGGCCTTCGAAAACTGGCGCACTTGAGAGCTTCAGAGGGAGGCGGAATTCCGGGT
GGAGTGGTGAAATGCGTAGAGATCCGGAGGAACACCAAAGGCGAAGGCAGCCTCCTGGGAAGCATCTGACGCTCAGGGAC
GAAAGCGAGGGGAGCGAACGGGATTAGATACCCCTGTAGTC
>Otu772
CCTACGGGAGGCAGCAGTGAGGAATTTTCGGCAATGGGGGCAACCCTGACCGAGCAACGCCGCGTGCAGGAGGAAGGTCT
TCGGATCGTAAACTGCTTTTCTCGGGGAAGAGATCGGACGGTACCCGAGGAAGAAGCCCCGGCTGACTACGTGCCAGCAG
CCGCGGTAATACGTAGGGGGCGAGCGTTGTCCGGAGTTACTGGGCGTAAAGCGCCCGCAGGCGGTCGGTCGCGTTTGAGG
TAACAGCTCCTGGCTTCACTGGGAGAGCGTCTCAAAAACGGGCTGACTTGAGGACCAGAGAGGGACACGGAATTCCGGGT
GTAGTGGTGAAATGCGTAGATATCCGGAGGAACACCGAAGGCGCAGGCAGTGTCCTGGCTGGTACCTGACGCTCAGGGGC
GAAAGCTAGGGGAGCGAACGGGATTAGATACCCTTGTAGTC
>Otu773
CCTACGGGAGGCTGCAGTGGGGAATATTGGACAATGGGCGAAAGCCTGATCCAGCAACGCCGCGTGAGGGATGACGGCCT
TCGGGTTGTAAACCTCTTTCAGTATCGACGAAGCGCAAGTGACGGTAGATACAGAAGAAGCACCGGCCAACTACGTGCCA
GCAGCCGCGGTAATACGTAGGGTGCGAGCGTTGTCCGGAATTATTGGGCGTAAAGGGCTCGTAGGCGGTTTGTCGCGTCG
GGAGTGAAAACACGGGGCTTAACCCCGTGCCTGCTTCCGATACGGGCAGACTAGAGGTATGCAGGGGAGAACGGAATTCC
TGGTGTAGCGGTGAAATGCGCAGATATCAGGAGGAACACCGGTGGCGAAGGCGGTTCTCTGGGCATTACCTGACGCTGAG
GAGCGAAAGTGTGGGGAGCGAACAGGATTAGATACCCCAGTAGTC
>Otu774
CCTACGGGAGGCAGCAGTAAGGAATATTGGTCAATGGAGGCAACTCTGAACCAGCCATGCCGCGTGCAGGAAGACAGCCC
TCTGGGTCGTAAACTGCTTTTATTCGGGAATAAACCCATCTACGTGTAGATGGCTGAATGTACCGAAGGAATAAGGATCG
GCTAACTCCGTGCCAGCAGCCGCGGTAATACGGAGGATCCAAGCGTTATCCGGATTTATTGGGTTTAAAGGGTGCGTAGG
CGGCTTATTAAGTCAGGGGTGAAAGACGGTGGCTCAACCATCGCAGTGCCTTTGATACTGATGAGCTTGAATATACTAGA
GGTAGGCGGAATGTGACAAGTAGCGGTGAAATGCATAGATATGTCACAGAACACCGATTGCGAAGGCAGCTTACTATGGT
ATTATTGACGCTGAGGCACGAAAGCGTGGGGATCAAACAGGATTAGATACCCCTGTAGTC
>Otu775
CCTACGGGGGGCAGCAGTGAGGAATTTTCGGCAATGGGGGCAACCCTGACCGAGCAACGCCGCGTGCAGGAAGACGGCCT
TCGGGTTGTAAACTGCTTTTCTCTGGGACGAGAAAAAGGACGGTACCAGAGGAATCAGCCTCGGCTAACTACGTGCCAGC
AGCCGCGGTAATACGTAGGAGGCAAGCGTTGTCCGGAGTTACTGGGCGTAAAGCGCGCGCAGGCGGTCTGCTAAGTCTGG
GGTGACAGTGCTCGGCTTAACTGAGCAAGTGCTCTGGAAACTGACAGACTTGAGGGCTTCAGAGGGATGCGGAATTCCAG
GTGGAGCGGTGAAATGCGTAGAGATCTGGAAGAACACCAAAGGCGAAGGCAGCATCCTGGGAAGCTCCTGACGCTCGGGC
GCGAAAGCCAGGGGAGCGAACGGGATTAGATACCCCTGTAGTC
>Otu776
CCAGCAGCCGCGGTAATACAGAGGGTGCGAGCGTTAATCGGATTTACTGGGCGTAAAGCGTGCGTAGGCGGCTAATTGAG
TCGGATGTGAAATCCCCGAGCTTAACTTGGGAATTGCATTCGATACTGGTTAGCTAGAGTGTGGGAGAGGATGGTAGAAT
TCCAGGTGTAGCGGTGAAATGCGTAGAGATCTGGAGGAATACCGATGGCGAAGGCAGCCATCTGGCCTAACACTGACGCT
GAGGTACGAAAGCATGGGGAGCAAACAGGATTAGATACCCTGGTAGTC
>Otu777
CCTACGGGTGGCTGCAGTCGAGGATCTTCGGCAATGGGCGAAAGCCTGACCGAGCGACGCCGCGTGCGGGATGAAGGCCT
TCGGGTTGTAAACCGCTGTCAGTGGGGAGGAAATCTGGGAGGGATCACCCTCTCAGTTGACCTATCCGCAGAGGAAGGAC
GGGCTAAGTTCGTGCCAGCAGCCGCGGTAATACGAACCGTCCTAACGTTATTCGGAATCACTGGGCTTAAAGGGTGCGTA
GGCGGTCCGGTAAGTCAGGTGTGAAATCCCTCGGCTTAACCGAGGAATTGCGCTTGAAACTGTCGGACTTGAGGGAGACA
GAGGTGAGTGGAACTTAGGGTGGAGCGGTGAAATGCGTTGATATCCTAAGGAACACCGGTGGCGAAAGCGACTCACTGGG
TCTTTTCTGACGCTGAGGCACGAAAGCTAGGGTAGCGAACGGGATTAGATACCCTAGTAGTC
>Otu778
CCTACGGGTGGCAGCAGTCGGGAATTTTGCGCAATGGGCGAAAGCCTGACGCAGCAACGCCGCGTGAGGGATGAAGGCCT
TCGGGTTGTAAACCTCTTTTCTCAGGGACGATGATGACGGTACCTGAGGAAGAAGCCACGGCTAACTACGTGCCAGCAGC
CGCGGTAATACGTAGGTGGCGAGCGTTGTCCGGATTTACTGGGCGTAAAGAGCGCGCAGGCGGTCGTACGAGTCGCGTGT
GAAAGCCCCCGGCTCAACTGGGGAGGGTCACGCGATACTGTTCGACTCGAAGGCAGGAGAGGGAAGCGGAATTCCCGGTG
TAGTGGTGAAATGCGTAGATATCGGGAGGAACACCAGTGGCGAAGGCGGCTTCCTGGCCTGTTCTTGACGCTGAGGCGCG
AAAGCTAGGGTAGCAAACGGGATTAGATACCCCAGTAGTC
>Otu779
CCTACGGGTGGCGAAGGCGGCCTGCTGGACATCAACTGACGCTGATGCGCGAAAGCGCGGGGAGCAAACAGGATTAGATA
CCCTAGTAGTC
>Otu780
CCTACGGGAGGCTCGGGACCGCGGTTGTGCACCGTGATCTGGACGAGGATGTCTTCCGGGGCGGCCTTGGCATACTCGAC
CACCACGTCGAAATAGCGATCGTCGTCAAACACGCCGGTGTCGATCAGCTCGTATTCCTGCTCGCCCTTTCCCCGGTCGC
GGTTGGTACTGACCAGGTGATCGTAGGGGTACGCCGATTGGGGGTACTTGTAGAGGTACTTGAGGTAGGAGTGGGTCGGG
GTCGCGTCGAGGTAGAAGTAGTACTCCTTGACGTCCTCACCGTGGTTCCCCTCGCTGTTGGTCAGGCCGAACAGCCGTTC
CTTGAGGATGGGATCGTTGCCGTTCCACAGGGCCAGCGCGAAGCAGAGCAGCTGCCGGTCGTCGCAGATACCCTTGTAGT
C
>Otu781
CCTACGGGAGGCAGCAGTGGGGAATATTGGACAATGGGCGCAAGCCTGATCCAGCAATGCCGCGTGGGTGAAGAAGGTCT
TCGGATTGTAAAGCCCTTTCGGCGGGGACGATGATGACGGTACCCGCAGAAGAAGCCCCGGCTAACTTCGTGCCAGCAGC
CGCGGTAATACGAAGGGGGCGAGCGTTGCTCGGAATGACTGGGCGTAAAGGGCGCGTAGGCGGCGCGTACAGTCAGGCGT
GAAATACCTGGGCTCAACCTGGGTGCTGCGCTTGATACGTGCGTGCTTGAGTTAGGAAGAGGGTCGTGGAATTCCCAGTG
TAGAGGTGAAATTCGTAGATATTGGGAAGAACACCGGTGGCGAAGGCGGCGACCTGGTCCTGGACTGACGCTGAGGCGCG
AAAGCGTGGGGAGCAAACAGGATTAGATACCCCTGTAGTC
>Otu782
CCTACGGGAGGCAGCAGTCGAGAATTTTTCACAATGGGCGCAAGCCTGATGGAGCGACGCCGCGTGGGGGATGAATGGCT
TCGGCCCGTAAACCCCTGTCATTTGCGATCAACCGTTGTTATTTAAAAGATGACAGCCTGATAGTAGCGAAAGAGGAAGG
GACGGCTAACTCTGTGCCAGCAGCCGCGGTAATACAGAGGTCCCAAGCGTTGTTCGGATTCACTGGGCGTAAAGGGTGCG
TAGGTGGCATGGTAAGTCGGATGTGAAATCTCCGAGCTCAACTCGGAAATGGCATTGGAAACTGCCGTGCTCGAGGGTTG
GAGGGGGGACTGGAATACTTGGTGTAGCAGTGAAATGCGTAGATATCAAGTGGAACACCAGTGGCGAAGGCGAGTCCCTG
GACAACTCCTGACACTGAGGCACGAAAGCTAGGGGAGCAAACAGGATTAGATACCCTTGTAGTC
>Otu783
CCTACGGGTGGCTACAGTGAGGGATATTCGGCAATGGGGGAAACCCTGACCGAGCAACGCCGCGTGAGGGAAGACGGTTT
TCGGATTGTAAACCTCTGTCCTCTGTGAAGATAGTGACGGTAGCAGAGGAGGAAGCTCCGGCTAACTACGTGCCAGCAGC
CGCGGTAATACGTAGGGAGCGAGCGTTGTCAGGATTTACTGGGTGTAAAGGGTGCGTAGGCGGATTGGCAAGTAAGAAGT
GAAATCCATGGGCTTAACCAATGAACTGCTTTTGAAACTGTTAATCTTGAGTGAAGTAGAGGTAGGCGGAATTCCCGGTG
TAGCGGTGAAATGCGTAGAGATCGGGAGGAACACCAATTGCGAAGGCAGCTTACTAAACCATAACTGACACTGAAGCACA
AAAGCGTGGGTATAAAACAGGATTAGATACCCTTGTAGTC
>Otu784
CCTACGGGTGGTGCAAGCGTTATCCGGAATCATTGGGTTTAAAGGGTCCGCAGGCGGTCAATTAAGTCAGAGGTTAAATC
CCATAGCTTAACTATGGAACTGCCTTTGATACTGGTTGACTTGAGTTATACGGAAGTAGATAGAATAAGTAGTGTAGCGG
TGAAATGCATAGATATTACTTAGAATACCGATTGCGAAGGCAGTCTACTACGTATATACTGACGCTCATGGACGAAAGCG
TGGGGAGCGAACAGGATTAGATACCCTAGTAGTC
>Otu785
CCTACGGGGGGCAGCAGTGAGGAATTTTCGTCAATGGGCGCAAGCCTGAACGAGCAACGCCGCGTGCAGGACGAAGGTCT
TCGGATCGTAAACTGCTTTTCTCTGGGACGAATACATGACGGTACCAGAGGAATCAGCCTCGGCTAACTACGTGCCAGCA
GCCGCGGTAATACGTAGGAGGCAAGCGTTGTCCGGAGTTACTGGGCGTAAAGCGCACGCAGGCGGTCTTCTAAGTTTGGA
GTGACAGTGCTCGGCTTAACTGAGCAAGCGCTTCGAAAACTGGACGACTTGAGGGCTTCAGAGGGACACGGAATTCCGGG
TGGAGTGGTGAAATGCGTAGATATCCGGAGGAACACCGAAGGCGTAGGCAGTGTCCTGGGGAGTACCTGACGCTCAGGTG
CGAAAGCCAGGGGAGCGAACGGGATTAGATACCCGTGTAGTC
>Otu786
CCTACGGGGGGCTGCAGTCGAGAATCTTCGGCAATGGGCGCAAGCCTGACCGAGCGACGCCGCGTGGAGGATGAAGGCCT
TCGGGTTGTAAACTCCTGTCGAGGGGGAGGAAGGGGTAACCTTGACCTATCCCTGGAGGAAGCACGGGCTAAGTTCGTGC
CAGCAGCCGCGGTAAGACGAACCGTGCTAACGTTATTCGGAATCACTGGGCTTAAAGCGCGTGTAGGCGGATAGGAACGT
CGGTAGTTGAAATCCCCCGGCTCAACCGGGGAACTGGCGCCGAAACGACCTGTCTGGAGGGACGTAGGGGGACCTGGAAC
TTCCGGTGGAGCGGTGAAATGCGTTGAGATCGGAAGGAACGCCCGTGGCGAAAGCGAGGTCCTGGACGTTTTCTGACGCT
GAGACGCGAAAGCTAGGGTAGCGAACGGGATTAGATACCCGAGTAGTC
>Otu787
CCTACGGGTGGCTGCAGTGAGGAATATTGCGCAATGGAGGAAACTCTGACGCAGTGACGCCGCGTATAGGAAGAAGGTTT
TCGGATTGTAAACTATTGTCGTTAGGGAAGAAAAAGGACAGTACCTAAGGAGGAATCTCCGGCTAACTACGTGCCAGCAG
CCGCGGTAATACGTAGGGAGCGAGCGTTATCCGGATTTATTGGGTGTAAAGGGTGCGTAGACGGGTAATCAAGTTAGTTG
TGAAATCCCTCGGCTTAACTGAGGAACTTCAACTAAAACTGGTTATCTTGAGTGCAGGAGAGGTAAGTGGAATTCCTATT
GTAGCGGTGAAATGCGTAGATATTAGGAGGAACACCAGTGGCGAAGGCGACTTACTGGACTGTAACTGACGTTGAGGCAC
GAAAGTGTGGGGAGCAAACAGGATTAGATACCCGAGTAGTC
>Otu788
CCTACGGGGGGCTGCAGTAGGGAATCTTCCACAATGGACGAAAGTCTGATGGAGCAACGCCGCGTGTGTGATGAAGGGTT
TCGGCTCGTAAAACACTGTTGTAAGAGAAGAATGACATTGAGAGTAACTGTTCAATGTGTGACGGTATCTTACCAGAAAG
GAACGGCTAAATACGTGCCAGCAGCCGCGGTAATACGTATGTTCCAAGCGTTATCCGGATTTATTGGGCGTAAAGCGAGC
GCAGACGGTTATTTAAGTCTGAAGTGAAAGCCCTCGGCTCAACCGAGGAATTGCTTTGGAAACTGGATAACTTGAGTGCA
GTAGAGGAAAGTGGAACTCCATGTGTAGCGGTGAAATGCGTAGATATATGGAAGAACACCAGTGGCGAAGGCGGCTTTCT
GGACTGTAACTGACGTTGAGGCTCGAAAGTGTGGGTAGCAAACAGGATTAGATACCCCAGTAGTC
>Otu789
CCTACGGGAGGCAGCAGTGGGGAATCTTGCGCAATGGCCGAAAGGCTGACGCAGCGACGCCGCGTGTGGGAGGACGCCCT
TCGGGGTGTAAACCACTGTTGCCCGGGACGAATGACCCTTTCGAGGGGAGTGACGGTACCGGGTGAGGAAGCACCGGCTA
ACTCCGTGCCAGCAGCCGCGGTAATACGGAGGGTGCGAGCGTTGTCCGGAATCACTGGGCGTAAAGGGCGCGTAGGCGGC
GCGGGTAGTCGTCGGTGAAAGCTCAGGGCTCAACTCTGAGTCGGCCGGTGATACTCCCGTGCTCGAGTGTGGTAGAGGCC
AATGGAATTCCGGGTGTAGCGGTGGAATGCGTAGAGATCCGGAAGAACACCGGTGGCGAAGGCGGTTGGCTGGGCCACAA
CTGACGCTGATGCGCGACAGCGTGGGGAGCAAACAGGATTAGATACCCCGGTAGTC
>Otu790
CCTACGGGAGGCAGCAGTGAGGAATTTTCCGCAATGGGCGAAAGCCTGACGGAGCGACGCCGCGTGTGGGATGAAGGTCT
TCGGATCGTAAACCACTGTCGAAGGGGAAGATACTGACGGTACCCTTGGAGGAAGCCCCGGCTAACTACGTGCCAGCAGC
CGCGGTAAGACGTAGGGGGCAAGCGTTGTCCGGAATTATTGGGCGTAAAGCGCTCGTAGGCGGATCGGCAAGTCTGCGAA
GAAAGACCCGGGCTCAACTCGGGAACCTGCGTGGATACTGCCAATCTTGAGGCGATCAGAGGGTGATGGAATTCCCGGTG
TAGCGGTGAAATGCGTAGATATCGGGAGGAACACCAGTGGCGAAGGCGATCACCTGGGGTTTGCCTGACGCTGAGGAGCG
AAAGCTAGGGGAGCAAACGGGATTAGATACCCTAGTAGTC
>Otu791
CCTACGGGAGGCAGCAGTAAGGAATATTGGTCAATGGGCGAAAGCCTGAACCAGCCATGCCGCGTGGAGGATGAAGGTCC
TCGTTGATTGTAAACTTCTTTTATTTGGGACGAAAAAAGAAAATTTTTTTTCTCTTGACGGTACCAAGTGAATAAGCACC
GGCTAACTCCGTGCCAGCAGCCGCGGTAATACGGAGGGTGCAAGCGTTATCCGGATTCACTGGGTTTAAAGGGTGCGTAG
GCGGATAAGTAAGTCCGTGGTGAAATCTCCCGACTTAATCGGGAAATTGCCGTGGATACTATTTATCTTGAATATCGTGG
AGGTTAGCGGAATATGTCATGTAGCGGTGAAATGCTTAGATATGACATAGAACACCAATTGCGAAGGCAGCTAACTACGC
GGTAATTGACGCTGATGCACGAAAGCGTGGGGATCAAACAGGATTAGATACCCTAGTAGTC
>Otu792
CCTACGGGAGGCAGCAGTAGGGAATCTTCCGCAATGGGCGCAAGCCTGACGGAGCAACGCCGCGTGAGCGAAGAAGGCCT
TCGGGTTGTAAAGCTCAGTCACTCGGGAAGAGCGAACTGGAGAGGGAATGCTCTGGTTGAGACGGTACCGAGAGAGGAAG
CCCCGGCTAACTACGTGCCAGCAGCCGCGGTAATACGTAGGGGGCAAGCGTTGTCCGGAATCACTGGGCGTAAAGCGTGC
GTAGGTGGTTTCGTAAGTCTGAAGTGAAAGTCCAAGGCTCAACCTTGGGATGGCTTTGGAAACTGCGGGACTTGAGTACT
GGAGAGGCAAGGGGAATTCCACGTGTAGCGGTGAAATGCGTAGATATGTGGAGGAATACCAGTGGCGAAGGCGCCTTGCT
GGACAGTGACTGACGCTGAGGCACGAAAGCGTGGGGAGCAAACAGGATTAGATACCCTAGTAGTC
>Otu793
CCTACGGGTGGCAGCAGTGAGGAATTTTCCGCAATGGGCGAAAGCCTGACGGAGCGACGCCGCGTGCACGAGGAAGGTCT
TCGGATCGTAAAGTGCTGTCGAGAGGGACGATTATGACGGTACCTCTGGAGGAAGCCCCGGCTAACTACGTGCCAGCAGC
CGCGGTAAGACGTAGGGGGCAAGCGTTATTCGGAATTATTGGGCGTAAAGCGTGCGTAGGCGGATTCGTAAGTCGGGGTT
GAAATATCCGGGCTCAACTCGGGGCACGGCCTCGATACTACGGATCTCGAGTCGAGAAGAGGGTAGTGGAATTCCCGGTG
TAGCGGTGAAATGCGTAGATATCGGGAGGAACACCAGTGGCGAAGGCGGCTACCTGGTCTTGCACTGACGCTGAGGCACG
AAAGCTGGGGGAGCAAACGGGATTAGATACCCTAGTAGTC
>Otu794
CCTACGGGAGGCAGCAGTGGGGAATATTGGACAATGGGCGAAAGCCTGATCCAGCAATGCCGCGTGGGTGAAGAAGGTCT
TCGGATTGTAAATCCCTTTCGGCGGGGACGATGATGACGGTACCCGCAGAAGAAGCTCCGGCTAACTTCGTGCCAGCAGC
CGCGGTAATACGAAGGGGGCTAGCGTTGCTCGGAATGACTGGGCGTAAAGGGCGCGTAGGCGGTTCGTACAGTTGGGTGT
GAAATTCCTGGGCTTAACCTGGGGGCTGCACCCAATACGTGCGGGCTTGAGTGTGGAAGAGGGTCGTGGAATTCCCAGTG
TAGAGGTGAAATTCGTAGATATTGGGAAGAACACCGGTGGCGAAGGCGGCGACCTGGTCCATTACTGACGCTGAGGCGCG
AAAGCGTGGGGAGCAAACAGGATTAGATACCCCAGTAGTC
>Otu795
CCTACGGGTGGCAGCAGTGGGGAATTTTGGACAATGGGGGCAACCCTGATCCAGCAATGCCGCGTGTGTGAAGAAGGCCT
TCGGGTTGTAAAGCACTTTTGTCCGGAAAGAAATCCCTTGCCCTAATACGGCGGGGGGATGACGGTACCGGAAGAATAAG
CACCGGCTAACTACGTGCCAGCAGCCGCGGTAATACGTAGGGTGCGAGCGTTAATCGGAATTACTGGGCGTAAAGCGTGC
GCAGGCGGTTTTGTAAGACAGGCGTGAAATCCCCGAGCTCAACTTGGGAATGGCGCTTGTGACTGCAAGGCTAGAGTATG
TCAGAGGGGGGTAGAATTCCACGTGTAGCAGTGAAATGCGTAGAGATGTGGAGGAATACCGATGGCGAAGGCAGCCCCCT
GGGACGTCACTGACGCTCATGCACGAAAGCGTGGGGAGCAAACAGGATTAGATACCCTGGTAGTC
>Otu796
CCTACGGGAGGCAGCAGTGGGGAATCTTGCGCAATGGACGAAAGTCTGACGCAGCAACGCCGCGTGGGGGATGAAGCTTC
TCGGAGTGTAAACCCCTTTCGACCCGGACGAATGCCCGCAAGGGTTTGACGGTACGGGTATAAGAAGCCCCGGCTAACTA
CGTGCCAGCAGCCGCGGTAAAACGTAGGGGGCCAGCGTTGCTCGGAATTACTGGGCGTAAAGGGTCCGTAGGCGGTGCGG
CAAGTCGGAAGTGAAATCTCCGGGCTTAACTCGGAGGCTGCTTCCGAAACTGCCGTGCTAGAGGATGAGAGAGGCAAGTG
GAATTGCGGGTGTAGCGGTGAAATGCGTAGATATCCGCAGGAACATCCGAGGCGAAAGCGGCTTGCTGGATCATTTCTGA
CGCTGAGGGACGAAAGCTAGGGGAGCAAACAGGATTAGATACCCTAGTAGTC
>Otu797
CCTACGGGGGGCTGCAGTAACGAATCTTCCGCAATGCACGAAAGTGTGACGGAGCGACGCCGCGTGTGGGACGAAGCCCT
TCGGGGTGTAAACCACTGTCAGGGGATAGAAAGTTCTGATCATCCCCAGAGGAAGGCACGGCTAACTCTGTGCCAGCAGC
CGCGGTAAGACAGAGGTGCCAAGCGTTAGGCGGAATCACTGGGCTTAAAGCGTGTGTAGGCGGATCTGTAAGTACCTTGT
GAAATCCCACGGCTCAACCGTGGAACTGCTTGGTATACTGCAGGTCTTGAGCCAACTAGGGGCGACCGGAACAAGTGGTG
GAGCGGTGAAATGCGTAGATATCACTTGGAACGCCAATGGTGAAAACAGGTCGCTGGGGTTGTGCTGACGCTGAGACACG
AAAGCCAGGGGAGCAAACGGGATTAGATACCCGGGTAGTC
>Otu798
CCTACGGGGGGCAGCAGTGAGGAATTTTCGGCAATGGAGGCAACTCTGACCGAGCAACGCCGCGTGCAGGAGGACGCTTT
TCGGAGTGTAAACTGCTTTTCTCTGGGACGAGAGTGGACGGTACCAGAGGAAGAAGCCCCGGCTAACTACGTGCCAGCAG
CCGCGGTAATACGTAGGGGGCGAGCGTTGTCCGGAGTTACTGGGCGTAAAGGGCGTGCAGGCGGTGGTGCGCGTTTTGTG
TGACAGCGCAAGGCTTCACTTTGCGAGCATGCGAAAGACGGCAGCACTTGAGAGCGCGAGAGGGACACGGAATTCCGGGT
GGAGTGGTGAAATGCGTAGAGATCCGGAGGAACACCGAAGGCGAAGGCAGTGTCCTGGCGCGCATCTGACGCTGAGGCGC
GAAAGCCAGGGGAGCGAACGGGATTAGATACCCTAGTAGTC
>Otu799
CCTACGGGAGGCTGTAGTGGGGAATATTGCACAATGGGGGAAACCCTGATGCAGCGACGCCGCGTGAGTGAAGAAGTATT
TCGGTATGTAAAGCTCTATCAGCAGGGAAGAAAATGACGGTACCTGAGTAAGAAGCTCCGGCTAAATACGTGCAAGCAGC
CGCGGCAATACGTATGGAGCAAGCGTTATCAGGATTTACTGGGTGTAAAGGGAGCGTAGGCGGTGCTATAAGTCTGATGT
GAAAGCCCGGGGCTCAACCGCGGGACTGCATTGGAAACTGTAGGACTGGAGTGTCGGAGGGGTAAGTGGAATTCCTAGTG
TAGCGGTGAAATGCGTAGATATTAGGAGGAACACCGGTGGCGAAGGCGGCTTACTGGACGACAACTGACGCTGAGGCTCG
AAAGCGTGGGGAGCAAACAGGATTAGATACCCTAGTAGTC
>Otu800
CCTACGGGAGGCAGCAGTGGGGAATATTGGACAATGGGGGCAACCCTGATCCAGCAATTCTGTGTGCACGAGGAAGGTTT
TCGGATTGTAAAGTGCTTTCAGCAGGGAAGAAGGAAGTGACGGTACCTGCAGAAGAAGCGACGGCTAAATACGTGCCAGC
AGCCGCGGTAATACGTATGTCGCAAGCGTTATCCGGAATTATTGGGCATAAAGGGCATCTAGGCGGCCAGGCAAGTCTGG
GGTGAAAACTTGCGGCTCAACCGCAAGCCTGCCCTGGAAACTGCCTGGCTAGAGTGCTGGAGAGGTGGACGGAACTGCAC
GAGTAGAGGTGAAATTCGTAGATATGTGCAGGAATGCCGATGATGAAGATAGTTCACTGGACGGCAACTGACGCTGAAGT
GCGAAAGCTGGGGGAGCAAACAGGATTAGATACCCCTGTAGTC
>Otu801
CCTACGGGAGGCAGCAGTAGGGAATATTGGACAATGGGGGCAACCCTGATCCAGCGACGCCGCGTGTGTGAAGAAGGCCT
GCGGGTTGTAAAGCACTTTTAGTGGGGATGAAAAGTTCAGGGCTAATAACTCTGAATCTTGACCTAACCCAAAGAAAAAG
CACCGGCTAACTCTGTGCCAGCAGCCGCGGTAATACAGAGGGTGCGAGCGTTAATCGGAATTACTGGGCGTAAAGCGTGC
GTAGACGGTTATGTAAGTCGGATGTGAAATCCCCGGGCTTAACCTGGGAATTGCATTCGAAACTGCATAGCTTGGGTGCG
GAAGAGGGAAGCGGAATTTCCGGTGTAGCGGTGAAATGCGTAGATATCGGAAGGAACATCAGTGGCGAAGGCGGCTTCCT
GGTCCAGCACCGACGTTCAGGCACGAAAGCGTGGGGAGCAAACAGGATTAGATACCCCGGTAGTC
>Otu802
CCTACGGGTGGCTGCAGTCGAGGATCTTCGGCAATGAGCGCAAGCTTGACCGAGCGACGCCGCGTGAGCGATGAAGGCCT
TCGGGTTGTAAAGCTCTTTAGTGGGGGAGAAAAGCCGCAAGGTGTGATCTATCCCAAAAATAAGCACGGGCTAAGTTCGT
GCCAGCAGCCGCGGTAAGACGAACCGTGCGAACGTTGTTCGGAATCACTGGGCTTAAAGGGCGCGTAGGCGGGCTGTCAA
GTCTGGGGTGAAATGCCGCGGCTCAACCGTGGAACTGCCTTAGATACTGACGGCCTCGAGGGAGGTAGGGGCGTGCGGAA
CTGTAGGTGGAGCGGTGAAATGCGTTGATATCTACAGGAACTCCGGTGGCGAAAGCGGCGCGCTGGACCTCTTCTGACGC
TGAGGCGCGAAAGCTAGGGGAGCAAACGGGATTAGATACCCTAGTAGTC
>Otu803
CCTACGGGTGGCAGCAGTAGGGAATATTGCTTAATGGGCGCAAGCCTGAAGCAGCAACGCCGCGTGTGCGATGAAGGCCT
TCGGGTTGTAAAGCACTTTTGATCGGGAAGAGGAAGGACGGTACCGGTCGAATAAGCCTCGGCTAACTACGTGCCAGCAG
CCGCGGTAAAACGTAGGAGGCGAGCGTTATCCGGATTTACTGGGTGTAAAGCGCGTGCAGGCGGTTGGCTAAGTTGGGTG
TGAAAGCTCCTGGCTCAACTGGGAGAGGTCGCTCAAGACTGGCCGACTGGAGAGCAGGAAGGGAAGGTGGAATTCCGGGT
GTAGTGGTGAAATGCGTAGATATCCGGAGGAACACCAGTGGCGAAAGCGGCCTTCTGGACTGCATCTGACGCTCAGACGC
GAAAGCTAGGGGAGCAAACGGGATTAGATACCCTTGTAGTC
>Otu804
CCTACGGGGGGCAGCAGTGAGGAATTTTCCGCAATGGGGGCAACCCTGACGGAGCAACGCCGCGTGCAGGATGACGGTCT
TCGGATTGTAAACTGCTTTTCTGAGGGACGAGAACGGACGGTACCTCAGGAAGAAGCCCCGGCTAACTACGTGCCAGCAG
CCGCGGTAATACGTAGGGGGCGAGCGTTGTCCGGATTTACTGGGCGTAAAGCGCGCGCAGGCGGTGTCTTACGTTCGGAG
TGACAGTGGTCGGCTTCACTGACCAAGGCCTTCGAAAACGGGGACACTTGAGCACTTCAGAGGGAGATGGAATTCCAGGT
GGAGCGGTGAAATGCGTAGAGATCTGGAGGAACACCAATGGCGTAGGCAGTCTCCTGGGGAGTTGCTGACGCTCAGGCGC
GAAAGCCAGGGGAGCGAACGGGATTAGATACCCGAGTAGTC
>Otu805
CCTACGGGAGGCAGCAGTAGGGAATATTGGACAATGGGTGCAAGCCTGATCCAGCCATGCCGCGTGCAGGAAGAAAGCCT
TCTGGGTTGTAAACTGCTTTTTTCAGGGGATAAAAGGCCCGTGCGCGGGACATTGAAAGTACCTGAAGAATAAGCCACGG
CTAACTACGTGCCAGCAGCCGCGGTAATACGTAGGTGGCAAGCGTTGTCCGGATTTATTGGGTTTAAAGGGTGCGTAGGC
GGTCAATTAAGTCAGTGGTGAAATACGGCAGCTCAACTGTCGAGGTGCCATTGATACTGGTTGACTTGAGTACTGATGAG
GTAGGCGGAATGGACGGTGTAGCGGTGAAATGCTTAGAGATCGTCCAGAACACCGATAGCGAAGGCAGCTTACTAAGGAG
TAACTGACGCTGAGGCACGAAAGTGTGGGGATCAAACAGGATTAGATACCCTAGTAGTC
>Otu806
CCTACGGGAGGCTGCAGTGAGGAATATTGGTCAATGGACGATAGTCTGAACCAGCCAAGTAGCGTGCAGGATGACGGCCC
TATGGGTTGTAAACTGCTTTTATACGGGAATAAAGTCACTCACGTGTGAGTGTTTGCATGTACCGTATGAATAAGGACCG
GCTAATTCCGTGCCAGCAGCCGCGGTAATACGGAAGGTCCAGGCGTTATCCGGATTTATTGGGTTTAAAGGGAGCGTAGG
CTGCCGTTTAAGCGTGTTGTGAAATGTACCGGCTCAACCGGTGATGTGCAGCGCGAACTGGATGGCTTGAGTTCGAAGAG
GGAATGCGGAACTCGTGGTGTAGCGGTGAAATGCTTAGATATCACGAGGAACTCCGATCGCGAAGGCAGCATTCCGTTTC
GTGACTGACGCTGATGCTCGAAAGTGTGGGTATCGAACAGGATTAGATACCCCGGTAGTC
>Otu807
CCTACGGGAGGCAGCAGCAGGGAATATTGCACAATGGGCGAAAGCCTGATGCAGCAACGCCGCGTGGGGGATGAAGGTCT
TCGGATTGTAAACCCCTTTTCTGGAGGAAGAGCAAGGACGGTACTCCAGGAATAAGCAACGGCTAACTACGTGCCAGCAG
CCGCGGTAATACGTAGGTTGCAAGCGTTATCCGGATTTACTGGGCGTAAAGCGCACCGAGGTGGCTTCTTAAGTCGGATG
TAAAATCTCCTGGCTCAACTGGGAGGCGCCATTCGAAACTGAGGAGCTTGAGTCCAGCAGGGGAAAGTGGAATTCCCGGT
GTAGTGGTGGAATGCGTAGAGATCGGGAGGAACACCAGTGGCGAAAGCGGCTTTCTGGGCTGCGACTGACACTCTAGTGC
GAAAGCGTGGGGAGCAAACAGGATTAGATACCCCAGTAGTC
>Otu808
CCTACGGGCGGCAGCAGTGGGGAATCTTGCACAATGGGCGAAAGCCTGATGCAGCGACGCCGCGTGCGGGATGAAGGCCT
TCGGGTTGTAAACCGCTTTTTTCAGGGAGGAATAAAATGACGTGTACCTGAAGAATAAGCATCGGCTAACTCCGTGCCAG
CAGCCGCGGTAAGACGGAGGATGCAAGTGTTATCCGGAATCACTGGGCGTAAAGCGTCTGTAGGTGGTCAAATAAGTCAA
CTGTTAAATCTTGAGGCTCAACCTCAAAATCGCAGTCGAAACTATTAGACTAGAGTATAGTAGGGGTAAAGGGAATTTCC
AGTGGAGCGGTGAAATGCGTAGATATTGGAAAGAACACCGATGGCGAAGACACTTTACTGGGCTATTACTAACACTCAGA
GACGAAAGCTAGGGTAGCAAATGGGATTAGATACCCTAGTAGTC
>Otu809
CCTACGGGAGGCTGTAGCCGCGGTAATACGGAGGATGCAAGCGTTATCCGGATTTATTAGGTTTAAAGGGTGCGTAGGTG
GGCGTTTAAGTCAGTGGTTAAAGCCATTAGCTTAACTAATGTATGCCATTGATACTGGATGTCTTGAATGTGGTAGAGGT
AGGCGGAATGTGTTGTGTAGCGGTGAAATGCTTAGATATAACACAGAACACCGATTGCGTAGGCAGCTTACTATTCCATT
ATTGACGCTGATGCACGAAAGCGTGGGGATCAAACAGGATTAGATACCCTAGTAGTC
>Otu810
CCTACGGGGGGCAGCAGTGAGGAATTTTCGTCAATGGGGGCAACCCTGAACGAGCAACGCCGCGTGCAGGAAGACGGTTT
TCGGATTGTAAACTGCTTTTCTGGGGGACGAGAACGGACGGTACCTCAGGAAGAAGCCCCGGCTAACTACGTGCCAGCAG
CCGCGGTAATACGTAGGGGGCAAGCGTTGTCCGGATTTACTGGGCGTAAAGGGCGTGTAGGCGGTCGGCGGCGTTTCGCG
TGACAGGCTTCGGCTTAACCGAGGCAGGCCGCGAAAAACGGGCCGACTTGAGGACCAGAGAGGGACATAGAATTCCGGGT
GGAGTGGTGAAATGCGTAGATATCCGGAGGAATACCAAAGGCGAAGGCAGTGTCCTGGCTGGTAACTGACGCTGAGGCGC
GAAAGCTAGGGGAGCGAACAGGATTAGATACCCCTGTAGTC
>Otu811
CCTACGGGTGGCAGCAGTGGGGAATATTGCACAATGGAGGAAACTCTGATGCAGCAACGCCGCGTGGAGGATGACGCATT
TCGGTGTGTAAACTCCTTTTATAAGGGAAGATAATGACGGTACCTTATGAATAAGCACCGGCTAACTCCGTGCCAGCAGC
CGCGGTAATACGGAGGGTGCAAGCGTTACTCGGAATCACTGGGCGTAAAGGATGCGTAGGCTGGAAATCAAGTCGAGAGT
GAAATCCAACGGCTCAACCGTTGAACTGCTCTCGAAACTGGTTACCTAGAATATGGGAGAGGTAGATGGAATTGGTGGTG
TAGGGGTAAAATCCGTAGATATCACCAGGAATACCGATTGCGAAGGCGATCTACTGGAACATTATTGACGCTGAGGCATG
AAAGCGTGGGGAGCAAACAGGATTAGATACCCTAGTAGTC
>Otu812
CCTACGGGAGGCAGCAGTGGGGAATTTTGCACAATGCCCGAAAGGGTGATGCAGCAACGCCGCGTGAGGGATGAAGGCCT
TCGGGTCGTAAACCTCTTTCGACCGGGAAAAATGGGCGCGCGAAGAGCGCGTTCTGATGGTACCGGTGGAAGAAGCCCCG
GCCAACTACGTGCCAGCAGCCGCGGTAATACGTAGGGGGCGAGCGTTGTTCGGAATTACTGGGCGTAAAGGGCGTGTAGG
CGGTGCGATAAGTCGGGCGTGAAATCCCCGGGCTTAACCCGGGGCGGTCGCTCGAAACTGTCGTGCTCGAGGGTGGGAAA
GGGAAGTGGAATTCCCGGTGTAGCGGTGAAATGCGTAGATATCGGGAGGAACACCTGCGGCGAAGGCGGCTTCCTGGACC
ATTACTGACGCTGAGGCGCGAAAGCTAGGGGAGCAAACAGGATTAGATACCCTAGTAGTC
>Otu813
CCTACGGGAGGCAGCAGCAAGGAATTTTGCGCAATGGGGGAAACCCTGACGCAGCAACGCCGCGTGGGTGAAGAAGGCCT
TCGGGTTGTAAAGCCCTTTTGAAGGGGAAGATAATGACGGTACCCTTCGAATAAGCCTCGGCTAACTACGTGCCAGCAGC
CGCGGTAATACGTAGGAGGCGAGCGTTGTCCGGATTTATTGGGCGTAAAGAGCGCGCAGGCGGCATAATAAGTCAGGTGT
GAAATCTCCCGGCTCAACTGGGAGGGTGCACCTGATACTGTTAAGCTGGAGTGCAGCAGAGGGAGATGGAATTCCCGGTG
TAGTGGTGAAATGCGTAGATATCGGGAGGAACACCAGTGGCGAAAGCGGTCTCCTGGGCTGTAACTGACGCTGAGGCGCG
AAAGCGTGGGGAGCGAACCGGATTAGATACCCTTGTAGTC
>Otu814
CCTACGGGAGGCTGCAGTAGGGAATATTGCGCAATGGGGGAAACCCTGACGCAGCAACGCCGCGTGGAGGATGACACTTT
TCGGAGCGTAAACTCCTTTTGTTAGGGAAGAATAATGACGGTACCTAACGAATAAGCACCGGCTAACTCCGTGCCAGCAG
CCGCGGTAATACGGAGGGTGCAAGCGTTACTCGGAATCACTGGGCGTAAAGGACGCGTAGGCGGATTATCAAGTCTCTTG
TGAAATCTAACGGCTCAACCGTTAAACTGCTTGGGAAACTGATAATCTAGAGTAAGGGAGAGGCAGATGGAATTCTTGGT
GTAGGGGTAAAATCCGTAGATATCAAGAAGAATACCTATTGCGAAGGCGATCTGCTGGAACTTAACTGACGCTAATGCGT
GAAAGCGTGGGGAGCAAACAGGATTAGATACCCTTGTAGTC
>Otu815
CCTACGGGAGGCTGCAGTAGGGAATCTTCCACAATGGGCGCAAGCCTGATGGAGCAACACCGCGTGAGTGAAGAAGGGTT
TCGGCTCGTAAAGCTCTGTTGTTGGAGAAGAACGTGCGTGAGAGTAACTGTTCACGCAGTGACGGTATACAACCAGAAAG
TCACGGCTAACTACGTGCCAGCAGCCGCGGTAATACGTAGGTGGCAAGCGTTATCCGGATTTATTGGGCGTAAAGCGAGC
GCAGGCGGTTGTTTAGGTCTGATGTGAAAGCCTTCGGCTTAACCGAAGAAGTGCATCGGAAACCGGGCGACTTGAGTGCA
GAAGAGGACAGTGGAACTCCATGTGTAGCGGTGGAATGCGTAGATATATGGAAGAACACCAGTGGCGAAGGCGGCTGTCT
GGTCTGCAACTGACGCTGAGGCTCGAAAGCATGGGTAGCGAACAGGATTAGATACCCTAGTAGTC
>Otu816
CCTACGGGGGGCTGCAGTAACGAATCTTCCGCAATGCACGAAAGTGTGACGGAGCGACGCCGCGTGTGGGACGAAGCCCT
TCGGGGTGTAAACCACTGTCAGGGGTTAGAAAGTTCTGATCAACCCCAGAGGAAGGCACGGCTAACTCTGTGCCAGCAGC
CGCGGTAAGACAGAGGTGCCAAGCGTTAGGCGGAATCACTGGGCTTAAAGCGTGTGTAGGCGGACTTCTAAGTACCTTGT
GAAATCCCATGGCTCAACCATGGAACTGCTGGGTATACTGGGAGTCTTGAGCCATCTAGGGGCTACCGGAACAAATGGTG
GAGCGGTGAAATGCGTAGATATCATTTGGAACGCCAAAGGTGAAAACAGGTAGCTGGGGATGTTCTGACGCTGAGACACG
AAAGCCAGGGGAGCGAACGGGATTAGATACCCCAGTAGTC
>Otu817
CCTACGGGAGGCTGCAGTGAGGAATATTGGTCAATGGGCGTAAGCCTGAACCAGCCAAGTAGCGTGCAGGACGACGGCCC
TATGGGTTGTAAACTGCTTTTTAAGGTGAATAAAGAGGGGCACGTGTGCCCTGTTGCATGTAGCCTTGGAATAAGGACCG
GCTAATTCCGTGCCAGCAGCCGCGGTAATACGGAAGGTCCAGGTGTTATCCGGATTTATTGGGTTTAAAGGGAGCGTAGG
CCGCAGGTTAAGTGTGTTGTGAAAAGCAGTCGCCCAACGTCTGCCTTGCAGCGCAAACTGTCCTGCTTGAGTGCGCACAA
CGCAGGCGGAATTCGTCGTGTAGCGGTGAAATGCTTAGATATGACGAAGAACTCCGATTGCGAAGGCAGCTTGCGGGAGC
GCAACTGACGCTGAAGCTCGAAAGTGCGGGTATCGAACAGGATTAGATACCCCAGTAGTC
>Otu818
CCTACGGGAGGCTGCAGTGGGGAATCTTCCGCAATGGGCGAAAGCCTGACGGAGCAACGCCGCGTGAGTGAAGACGGCCT
TCGGGTTGTAAAGCTCTGTTATACGGGACGAATAATCTTGTGGTTAATACCCATGAGAAGTGACGGTACCGTAAGAGAAA
GCCACGGCTAACTACGTGCCAGCAGCCGCGGTAATACGTAGGTGGCAAGCGTTGTCCGGAATTATTGGGCGTAAAGGGCG
CGAAGGCGGCTTCTTAAGTCTGTCTTAAAAGTGCGGGGCTTAACCCCGTGATGGGATGGAAACTGGGAAGCTCAGAGTAT
CGGAGAGGAAAGCGGAATTCCTAGTGTAGCGGTGAAATGCGTAGATATTAGGAGGAACACCAGTGGCGAAAGCGGCTTTC
TGGACGAAAACTGACGCTGAGGCGCGAAAGCCAGGGGAGCGAACGGGATTAGATACCCCAGTAGTC
>Otu819
CCTACGGGAGGCAGCAGTCGAGAATTTTTCACAATGGACGAAAGTCTGATGGAGCGACGCCGCGTGGAGGATGAAGGTTC
TTGGATTGTAAACTCCTGTCACTGCAGAACAAGGGTGTGCCAGTTAACAGCCGGTGCACTTGATGGTATGCGGAGAGGAA
GGGACGGCTAACTCTGTGCCAGCAGCCGCGGTGAGACAGAGGTCCCGAGCGTTGTTCGGATTCATTGGGCGTAAAGGGTG
TGTAGGAGGTCGGGTAAGTCATGTGTGAAATCTCGGAGCTTAACTCCGAAACTGCGCTTGATACTGCCCGGCTAGAGGAT
CGGAGGGGGTAACGGAATTCATGGTGTAGCAGTGAAATGCGTAGATATCATGAGGAACACCGGTGGCGAAGGCGGTTACC
TGGAAGATTCCTGACTCTGAAACACGAAAGCCAGGGGAGCAAACGGGATTAGATACCCTTGTAGTC
>Otu820
CCTACGGGTGGCTGCAGCCGCGGTAATACGGAGGGGGTTAGCGTTGTTCGGAATTACTGGGCGTAAAGCGCACGTAGGCG
GATTGGAAAGTAGGGGGTGAAATCCCAGGGCTCAACCCTGGAACTGCCTCCTAAACTATCAGTCTAGAGTTCGAGAGAGG
TGAGTGGAATTCCAAGTGTAGAGGTGAAATTCGTAGATATTTGGAGGAACACCAGTGGCGAAGGCGGCTCACTGGCTCGA
TACTGACGCTGAGGTGCGAAAGCGTGGGGAGCAAACAGGATTAGATACCCGAGTAGTC
>Otu821
CCTACGGGTGGCAGCAGTCGAGAATTTTTCACAATGGACGAAAGTCTGATGGAGCGACGCCGCGTGGAGGATGAAGGTTT
TCGGATTGTAAACTCCTGTCACTGCAGAACAAGGGTGCGCATGTTAATAGCAAGCGCATTTGATGGTATGCGGAGAGGAA
GGGACGGCTAACTCTGTGCCAGCAGCCGCGGTAAGACAGAGGTCCCGAGCGTTGTTCGGATTCATTGGGCGTAAAGGGTG
TGTAGGAGGTCGGGTAAGTCAGGTGTGAAATCTCAGAGCTTAACTCTGAAACTGCGCTTGATACTGCCCGGCTAGAGGAT
CGGAGGGGGTATCGGAATTTATGGTGTAGCAGTGAAATGCGTAGATATCATAAGGAACACCGGTGGCGAAGGCGGATACC
TGGAAGATTCCTGACTCTGAAACACGAAAGCCAGGGGAGCAAACGGGATTAGATACCCTAGTAGTC
>Otu822
CCTACGGGAGGCAGCAGTAAGGGATATTGCGCAATGGGCGAAAGCCTGACGCAGCAACGCCGCGTGGAGGAAGACGGCCT
TCGGGTTGTAAACTCGTTTTGCGTCTGACAAGGAAGGATGGTAGGACGCGAAGAAGTCACGGCTAACTACGTGCCAGCAG
CCGCGGTAAAACGTAGGTGGCAAGCGTTATCCGGATTTACTGGGCGTAAAGGGTGTGCAGGCGGGACGCCAAGTGGTGTA
TGAAAGCTCCCGGCTTAACCGGGAAGGGTTATGCCAGACTGGCGTTCTGGAGTGCGAGAGAGGGGCATGGAATTCCGGGT
GTAGTGGTGAAATGCGTAGAGATCCGGAGGAACCCCAGAGGCGAAGGCGGTGCCCTGGCTCGTCACTGACGCTCATACAC
GACAGCATGGGGAGCGAACGGGATTAGATACCCTAGTAGTC
>Otu823
CCTACGGGGGGCAGCAGTCGAGAATTTTTCTCAATGGGCGCAAGCCTGAAGGAGCGACGCCGCGTGGGGGATGAAGGCCT
TCGGGTCGTAAACCCCTGTCATCTGCGAACAAACCTTACCGGTTAACATCCGGTGAGCTGATTGTAGCGGAAGAGGAAGG
GACGGCTAACTCTGTGCCAGCAACCGCGGTAATACAGAGGTCCCAAGCGTTGTTCGGATTCACTGGGCGTAAAGGGTGCG
TAGGCGGTGAGGCAAGTCTGATGTGAAATCTCCGGGCTTAACCCGGAAATGGCATTGGAAACTGCCTCGCTAGAGGATCG
GAGGGGAGACTGGAATGCTTGGTGTAGCAGTGAAATGCGTAGATATCAAGCGGAACACCAGTGGCGAAGGCGAGTCTCTG
GACGATTCCTGACGCTGAGGCACGAAAGCCAGGGGAGCAAACGGGATTAGATACCCTTGTAGTC
>Otu824
CCTACGGGTGGCAGCAGTAAGGAATATTGGTCAATGGACGCAAGTCTGAACCAGCCATGCCGCGTGGAGGATGAAGGTCC
TCTGGATTGTAAACTTCTTTTATTTGGGAAGAAACCCCCGATTTCTATTGGGGTTGACGGTACCAGATGAATAAGCACCG
GCTAACTCCGTGCCAGCAGCCGCGGTAATACGGAGGGTGCAAGCGTTATCCGGATTCACTGGGTTTAAAGGGTGCGTAGG
CGGGTTGGTAAGTCCGTGGTGAAATCTCCAAGCTTAACTTGGAAACTGCCGTGGATACTATCAATCTTGAATATCGTGGA
GGTGAGCGGAATATGTCATGTAGCGGTGAAATGCTTAGATATGACATAGAACACCCATTGCGAAGGCAGCTCGCTACACG
GTTATTGACGCTGAGGCACGAAAGCGTGGGGATCAAACAGGATTAGATACCCCAGTAGTC
>Otu825
CCTACGGGGGGCTGCAGTAAGGAATATTGGACAATGCCCGCAAGGGTGATCCAGCCATGCCGCGTGCAGGAAGACGGCCC
TATGGGTTGTAAACTGCTTTTACACCGGAGAAAACCTCCCCTCGTGAGGGGAGCTGATAGTATGGTGAGAATAAGCATCG
GCTAACTTCGTGCCAGCAGCCGCGGTAAGACGAAGGATGCAAGCGTTATCCGGATTCATTGGGTTTAAAGGGAGCGTAGG
TGGCCTTATAAGTCAGTGGTGAAATCTCTCGGCTTAACCGAGAAATTGCCATTGATACTGTAGGGCTTGAGTATAGTTGC
CGTTGGCGGAATATGACATGTAGTGGTGAAATACATAGAGATGTCATAGAACACCGATTGCGAAGGCAGCTAACGAAACT
ATAACTGACACTGAGGCTCGAAAGTGCGGGGATCAAACAGGATTAGATACCCCAGTAGTC
>Otu826
CCTACGGGTGGCAGCTTACCAAAGTACGATTGACGCTGAGGCACGAAAGCGTGGGGATCGAACAGGATTAGATACCCGAG
TAGTC
>Otu827
CCTACGGGAGGCTGCAGTGGGGAATATTGGACAATGGGCGCAAGCCTGATCCAGCAATGCCGCGTGTGTGAAGAAGGCCT
TCGGGTTGTAAAGCACTTTTATCAGGAGCGAAATACCACGGGCTAATACCTCGTGGGGCTGACGGTACCTGAGGAATAAG
CACCGGCTAACTTCGTGCCAGCAGCCGCGGTAATACGAAGGGTGCAAGCGTTAATCGGAATTACTGGGCGTAAAGCGTGC
GTAGGCGGTTCTTTAAGTCTGCTGTGAAATCCCCGGGCTCAACCTGGGAATGGCAGTGGATACTGGAGAGCTAGAGTGTG
TCAGAGGATGGTGGAATTCCCGGTGTAGCGGTGAAATGCGTAGAGATCGGGAGGAACATCAGTGGCGAAGGCGGCCATCT
GGGACAACACTGACGCTGAGGCACGAAAGCGTGGGGAGCAAACAGGATTAGATACCCGTGTAGTC
>Otu828
CCTACGGGAGGCAGCAGTAGGGAATATTGGGCAATGGATGCAAGTCTGACCCAGCCATGCCGCGTGCCGGATGAAGGCCC
TCAGGGTTGTAAACGGCTTTTATTCGGGAAGAAGAGCAGGGATGCGTCCTTGTGTGACGGTACCGAATGAATAAGCACCG
GCTAACTCCGTGCCAGCAGCCGCGGTAATACGGAGGGTGCGAGCGTTGTCCGGATTTATTGGGTTTAAAGGGTGCGTAGG
TGGCCTAATAAGTCAGTGGTGAAATACGGTTGCTCAACAATCGAGGTGCCATTGATACTGTAAGGCTTGAAATAATTGGA
GGCTGCCGGAATGGATGGTGTAGCGGTGAAATGCATAGATATCATCCAGAACACCGATTGCGAAGGCAGGTGGCTACGAT
TGGTTTGACACTGAGGCACGAAAGCATGGGGAGCAAACAGGATTAGATACCCCAGTAGTC
>Otu829
CCTACGGGAGGCAGCAGTGAGGAATATTGGTCAATGGACGGAAGTCTGAACCAGCCAAGTAGCGTGCAGGAAGACGGCCC
TATGGGTTGTAAACTGCTTTTATACGAGAATAATTTGATGCACGTGTGCGTTATTGCATGTATCGTATGAATAAGGACCG
GCTAATTCCGTGCCAGCAGCCGCGGTAATACGGAAGGTCCAGGCGTTATCCGGATTTATTGGGTTTAAAGGGAGTGTAGG
CGGTTTGTTAAGCGTGTTGTGAAATTTAGGTGCTCAACATTTAACTTGCAGCGCGAACTGTCAGACTTGAGTACACGCAA
CGTATGCGGAATTCATGGTGTAGCGGTGAAATGCTTAGATATCATGAAGAACTCCGATTGCGAAGGCAGCATACGGGAGT
GTAACTGACGCTTAAGCTCGAAGGTGCGGGTATCGAACAGGATTAGATACCCTTGTAGTC
>Otu830
CCTACGGGGGGCTGCAGTCGAGGATCTTCGGCAATGGGCGCAAGCCTGACCGAGCGACGCCGCGTGTGCGATGAAGGCCT
TCGGGTTGTAAAGCACTGTCGAGGGGGAGGAAAGCCGCAAGGTCTGACCTATCCCTGGAGGAAGCACGGGCTAAGTTCGT
GCCAGCAGCCGCGGTAAGACGAACCGTGCGAACGTTGTTCGGAATCACTGGGCTTAAAGGGCGCGTAGGCGGGTCTTCAA
GTCCGGGGTGAAAGCCCCCAGCTCAACTGGGGAAGAGCCTTGGAGACTGGAGGTCTGGAGGGAGGTAGGGGTCCGTGGAA
CTTCGGGTGGAGCGGTGAAATGCGTTGATATCCGAAGGAACGCCGGTGGCGAAAGCGACGGACTGGATCTTTTCTGACGC
TGAGGCGCGAAAGCCAGGGGAGCAAACGGGATTAGATACCCTTGTAGTC
>Otu831
CCTACGGGAGGCAGCAGTGGGGAATATTGGACAATGGGGGCAACCCTGATCCAGCAATGCCGCGTGGGTGAAGAAGGTTT
TCGGATTGTAAAGCCCTTTTGGCAGGGACGATGATGACGGTACCTGCAGAATAAGCCCCGGCTAACTTCGTGCCAGCAGC
CGCGGTAATACGAAGGGGGCTAGCGTTGCTCGGAATGACTGGGCGTAAAGGGCGCGTAGGTGGCGATCAAAGTCAGGCGT
GAAATTCCTGGGCTCAACCTGGGGGCTGCGTTTGATACTTGGTTGCTAGAGTGGGGAAGAGGGTCGTGGAATTCCCAGTG
TAGAGGTGAAATTCGTAGATATTGGGAAGAACACCGGTGGCGAAGGCGGCGACCTGGTCCTTGACTGACGCTGAGGCGCG
AAAGCGTGGGGAGCAAACAGGATTAGATACCCTTGTAGTC
>Otu832
CCTACGGGAGGCAGCAGTGGGGAATATTGCACAATGGGCGCAAGCCTGATGCAGCGACGCCGCGTGGGGGATGACGGCCT
TCGGGTTGTAAACTCCTTTCGTCAGGGACGAAGCGAAAGTGACGGTACCTGGATAAGAAGCACCGGCTAACTACGTGCCA
GCAGCCGCGGTAATACGTAGGGTGCGAGCGTTGTCCGGAATTACTGGGCGTAAAGAGCTCGTAGGTGGTTTGTCGCGTCG
TTTGTGTAAGTCCACGGCTTAACTGTGGGATGGCAGGCGATACGGGCATAACTTGAGTGCTGTAGGGGAGACTGGAATTC
CTGGTGTAGCGGTGAAATGCGCAGATATCAGGAGGAACACCGATGGCGAAGGCAGGTCTCTGGGCAGTAACTGACGCTGA
GGAGCGAAAGCATGGGTAGCGAACAGGATTAGATACCCTAGTAGTC
>Otu833
CCTACGGGAGGCTGCAGTCGAGGATCTTCGGCAATGGGCGCAAGCCTGACCGAGCGACGCCGCGTGTGCGATGAAGGCCT
TCGGGTTGTAAAGCACTTTGGCGGGGGAGGAAAGCCCGAAAGGGTCTGACCTATCCCGAGAACAAGCACGGGCTAAGTTC
GTGCCAGCAGCCGCGGTAAGACGAACCGTGCGAACGTTGTTCGGAATCACTGGGCTTAAAGGGCGCGTAGGCGGGCGACC
AAGTCGGGGGTGAAATCTTTCGGCTCAACCGGAAAATAGCCTTCGATACTGGCCGCCTGGAGGGAGGTAGGGGCGTGTGG
AACTTCCGGTGGAGCGGTGAAATGCGTTGATATCGGAAGGAACTCCGGTGGCGAAAGCGACACGCTGGATCTCATCTGAC
GCTGAGGCGCGAAAGCCAGGGGAGCGAACGGGATTAGATACCCTGGTAGTC
>Otu834
CCTACGGGAGGCTGCAGTAGGGAATATTGGGCAATGGGCGAAAGCCTGACCCAGCAACGCCGCGTGCATGATGAAGGTCT
TCGGATCGTAAAATGCTTTTCTGAGAGATGAGAAAGGACAGTATCTCAGGAATAAGTCTCGGCTAACTACGTGCCAGCAG
CCGCGGTAACACGTAGGAGGCAAGCGTTATCCGGATTTACTGGGTGTAAAGCGCGTGCAGGCGGTTCGGTAAGTTGGATG
TGAAAGCTCCTGGCTCAACTGGGAGAGGTCGTTCAATACTACCGGACTCGAGAGCAGTAGAGGGAGGTGGAATTCCCGGT
GTAGTGGTGAAATGCGTAGATATCGGGAGGAACACCAGTGGCGAAAGCGGCCTCCTGGACTGTTTCTGACGCTCAGACGC
GAAAGCTAGGGTAGCAAACGGGATTAGATACCCCAGTAGTC
>Otu835
CCTACGGGAGGCAGCAGTGGGGAATATTGGACAATGGGCGCAAGCCTGATCCAGCAATGCCGCGTGTGTGAAGAAGGTCT
TCGGATTGTAAAGCACTTTTGGCAGGGACGATGATGACGGTACCTGCAGAATAAGCCCCGGCTAACTTCGTGCCAGCAGC
CGCGGTAATACGAAGGGGGCTAGCGTTGCTCGGAATGACTGGGCGTAAAGGGCGCGTAGGCGGCATGTACAGTCAGAAGT
GAAATTCCTGGGCTCAACCTGGGGACTGCTTTTGATACGTGCAAGCTTGAGTGAGGAAGAGGGTTGTGGAATTTCCAGTG
TAGAGGTGAAATTCGTAGATATTGGAAAGAACACCGGTGGCGAAGGCGGCAACCTGGTCCTTAACTGACGCTGAGGCGCG
AAAGCGTGGGGAGCAAACAGGATTAGATACCCTAGTAGTC
>Otu836
CCTACGGGTGGCTGCAGTCGAGGATCTTCGTCAATGGGCGCAAGCCTGAACGAGCGACGCCGCGTGTGCGATGAAGGCCT
TCGGGTTGTAAAGCACTGTCGAGGGGAACGAAGCCGAAAGGTTGACCGATCCCTGGAGGAAGCACGGGCTAAGTTCGTGC
CAGCAGCCGCGGTAAGACGAACCGTGCGAACGTTGTTCGGAATCACTGGGCTTAAAGGGCGCGTAGGCGGCTCGCGAGGT
CGGGGGTGAAATCCCACGGCTCAACCGTGGAAGGGCCTTCGATACCGGCGGGCTCGAGGAAGGTAGGGGTGCGCGGAACT
TCTGGTGGAGCGGTGAAATGCGTTGATATCAGAAGGAACGCCGGCGGCGAAAGCGGCGCACTGGATCTTTTCTGACGCTG
AGGCGCGAAAGCCAGGGGAGCAAACGGGATTAGATACCCCAGTAGTC
>Otu837
CCTACGGGGGGCTGCAGTCGAGGATCTTCGGCAATGGGCGCAAGCCTGACCGAGCGACGCCGCGTGCGCGATGAAGGCCT
TCGGGTTGTAAAGCGCTGTCGAGGGGGAGGAAAGCCGCAAGGTCTGACCTATCCCTGGAGGAAGCACGGGCTAAGTTCGT
GCCAGCAGCCGCGGTAAGACGAACCGTGCAAACGTTGTTCGGAATCACTGGGCTTAAAGGGCGCGTAGGCGGGTGGTCAA
GTCAGGGGTGAAATCTTTCGGCTCAACCGGAAAACAGCCTCTGATACTGACCGTCTTGAGCGAGGTAGGGGCATGTGGAA
CTTCCGGTGGAGCGGTGAAATGCGTTGATATCGGAAGGAACGCCGGTGGCGAAAGCGACGTGCTGGACCTCTTCTGACGC
TGAGGCGCGAAAGCTAGGGGAGCGAACGGGATTAGATACCCCAGTAGTC
>Otu838
CCTACGGGAGGCAGCAGTGGGGAATTTTCCGCAATGGGGGCAACCCTGACGGAGCAATACCGCGTGTGGGAGGACGCCTT
TTGGGGTGTAAACCACTTTTATCAGGGAAGAAAAGATGACGGTACCTGATGAATCAGCCTCGGCTAACTCCGTGCCAGCA
GCCGCGGTAATACGGAGGAGGCAAGCGTTATCCGGAATTATTGGGCGTAAAGCGTCCGTAGGTGGCTTTTTAAGTCTTTT
GTCAAAGCGTGCAGCTTAACTGCATATGGGCGGAGGAAACTATGAAGCTAGAGTGCGATAGGGGTCACAGGAATTCCCAG
TGTAGCGGTGAAATGCGTAGATATTGGGAAGAACACCAGCGGCGAAAGCGTGTGACTGGGTCTGCACTGACACTGAGGGA
CGAAAGCTAGGGGAGCGAAAGGGATTAGATACCCTGGTAGTC
>Otu839
CCTACGGGGGGCAGCAATTAGGAATCTTGCGCAATGGGCGAAAGCCTGACGCAGCGACGCCGCGTGGAGGAGGAAGTCCT
TCGGGATGTAAACTCCTTTTGAGTGGGAAGAAGGATGTGACGGTACCACTTGAATAAGCCCCGGCTAACTACGTGCCAGC
AGCCGCGGTAATACGTAGGGGGCGAGCGTTGTCCGAAGTTACTGGGCGTAAAGCGCGCGTAGGCGGGTCGTTAAGTGAGA
GGTGAAAGGGTGAGGCTCAACCTCAGCAGTGCCTCTCATACTGGCGGTCTTGAGGGCGGTAGAGAGAAGTGGAATGGCTG
GTGTAGCGGTGAAATGCGTAGAGATCAGTCGGAACACCGGTGGCGAAGGCGGCTTCTTGGGCCGTACCTGACGCTGAGGC
GCGAAAGCCAGGGGAGCGAACGGGATTAGATACCCTGGTAGTC
>Otu840
CCTACGGGAGGCAGCAGTGGGGAATCTTGCACAATGGGGGAAACCCTGATGCAGCGACGCCGCGTGAGCGATGAAGCCCT
TCGGGGTGTAAAGCTCTTTCGGCAGGGACGATAATGACGGTACCTGCAGAAGCAGCTGCGGCTAACTACGTGCCAGCAGC
CGCGGTAATACGTAGGCAGCGAGCGTTGTTCGGAGTTACTGGGCGTAAAGGGTGTGTAGGCGGTCCCTTAAGTTTGGTGT
GAAATCTCCCGGCTCAACTGGGAGGGTGCGCCGGATACTGAGGGGCTAGAGTGCGGGAAGGGAAAGTGGAATTCCTGGTG
TAGCGGTGAAATGCGTAGATATCAGGAGGAACACCGGTGGTGCAAACGGCTTTCTGGACCGTAACTGACGCTGAGACACG
AAAGCGTGGGGAGCAAACAGGATTAGATACCCTAGTAGTC
>Otu841
CCTACGGGAGGCTGCAGTGGGGAATTTTGCGCAATGGGGGAAACCCTGACGCAGCAACGCCGCGTGGAGGATGAAGTCCC
TTGGGACGTAAACTCCTTTCGATCGGGACGATTATGACGGTACCGGAAGAAGAAGCCCCGGCTAACTTCGTGCCAGCAGC
CGCGGTAATACGAGGGGGGCAAGCGTTGTTCGGAATTATTGGGCGTAAAGGGCGCGTAGGCGGTGCGGTAAGTCTGATGT
GAAACCTCCGGGCTCAACTCGGAGCCTGCATCAGAAACTGCCGTGCTGGAGTGTGGGAGAGGTGCGTGGAATTCCCGGTG
TAGCGGTGAAATGCGTAGATATCGGGAGGAACACCTGTGGCGAAAGCGGCGCACTGGACCATAACTGACGCTGATGCGCG
AAAGCTAGGGGAGCAAACAGGATTAGATACCCCGGTAGTC
>Otu842
CCTACGGGAGGCTGCAGTAACGAATCTTCCGCAATGCACGAAAGTGTGACGGAGCGACGCCGCGTGTAGGACGAAGCCCT
TCGGGGTGTAAACTACTGTCAGGGGTTAGAAAGTTCTGATCAACCCCAGAGGAAGGCACGGCTAACTCTGTGCCAGCAGC
CGCGGTAAGACAGAGGTGCCAAGCGTTAGGCGGAATCACTGGGCTTAAAGCGTGTGTAGGCGGATCGTTAAGTACCTTGT
GAAATCCCACGGCTCAACCGTGGAACTGCTTGGTATACTGGCGGTCTTGAGCCATCTAGGGGTCGTCGGAACAAATGGTG
GAGCGGTGAAATGCGTAGATATCATTTGGAACGCCAATGGTGAAAACAGACGACTGGGGATGTGCTGACGCTGAGACACG
AAAGCCAGGGGAGCGAACGGGATTAGATACCCTAGTAGTC
>Otu843
CCTACGGGAGGCAGCAGTGGGGAATATTGGACAATGGGGGCAACCCTGATCCAGCCATGCCGCGTGAGTGATGAAGGCCT
TCGGGTTGTAAAGCTCTTTTGGCGGGGACGATGATGACGGTACCCGCAGAATAAGCCCCGGCTAACTTCGTGCCAGCAGC
CGCGGTAAGACGAAGGGGGCTAGCGTTGTTCGGAATTACTGGGCGTAAAGCGCGTGTAGGCGGTTGTTCAAGTTGGATGT
GAAAGCCTTGAGCTCAACTCAAGAAATGCATTCAGGACTGAATGACTAGAGGACCGGAGAGGATAGTGGAATTCCCAGTG
TAGTGGTGAAATACGTAGAGATTGGGAAGAACACCAGTGGCGAAGGCGGCTATCTGGACGGTTTCTGACGCTAAGACGCG
AAAGCGTGGGGAGCAAACAGGATTAGATACCCTGGTAGTC
>Otu844
CCTACGGGAGGCAGCAGTGAGGAATTTTGCGCAATGGCCGCAAGGCTGACGCAGCAACGCCGCGTGGGTGAAGAAGGCCT
TCGGGTCGTAAAGCCCTGTCAGGTGGGAAGAACGGCTGGGGGACTAATAATCTCTCAGATTGACGGTACCACCAGAGGAA
GCACCGGCTAACTCCGTGCCAGCAGCCGCGGTAATACGGAGGGTGCAAGCGTTATTCGGAATTACTGGGCGTAAAGCGCG
TGCAGGCGGGCGGGCAAGTCTGATGTGAAAGCCCCGGGCTCAACCTGGGAAGTGCATTGGAAACTGTTCGTCTTGAGTTC
TGGAGAGGAAGGGGGAATTCCCGGTGTAGAGGTGAAATTCGTAGAGATCGGGAGGAATACCAGTGGCGAAGGCGCCCTTC
TGGACGGCAACTGACGCTGAGACGCGAAAGCGTGGGGAGCAAACAGGATTAGATACCCTTGTAGTC
>Otu845
CCTACGGGAGGCTGCAGTAGGGGATATTGGTGAATGGGCGAAAGCCTGAACCAGCAACGCCGCGTGTGCGATGAAGGCCT
TCGGGTTGTAAAGCACTTTTTGCCGGGAAGAGGAAGGACGGTACCGGTAGAATAAGCCTCGGCTAACTACGTGCCAGCAG
CCGCGGTAAAACGTAGGAGGCGAGCGTTATCCGGATTTACTGGGTGTAAAGCGCGTGCAGGCGGTTGGATAAGTTGGGTG
TGAAAGCTCCTGGCTCAACTGGGAGAGGTCGCTCAAGACTGTCCGACTGGAGCGTGGTAGGGGAAGGCGGAATTCCGGGT
GTAGTGGTGAAATGCGTAGATATCCGGAGGAACACCAGTGGCGAAAGCGGCCTTCTGGACCACGACTGACGCTCAGACGC
GAAAGCTAGGGGAGCAAACGGGATTAGATACCCCAGTAGTC
>Otu846
CCTACGGGGGGCAGTAGTGAGGAATATTGGTCAATGGACGCGAGTCTGAACCAGCCAAGTAGCGTGCAGGATGACGGCCC
TATGGGTTGTAAACTGCTTTTATGCGGGAATAAAGTGATTTACGTGTATATCATTGCATGTACCGCATGAATAAGGACCG
GCTAATTCCGTGCCAGCAGCCGCGGTAATACGGAAGGTTCGGGCGTTATCCGGATTTATTGGGTTTAAAGGGAGCGTAGG
CTGAATATTAAGCGTGTTGTGAAATGTAGTTGCTCAACATCTGCACTGCAGCGCGAACTGGTATTCTTGAGTGTGCGCGA
CGTAGGCGGAATTCGTGGTGTAGCGGTGAAATGCTTAGATATCACGAAGAACTCCGATTGCGAAGGCAGCTTACGAGAGC
ACAACTGACGCTTAAGCTCGAAGGTGCGGGTATCGAACAGGATTAGATACCCCAGTAGTC
>Otu847
CCTACGGGAGGCAGCAGTGGGGAATATTGGACAATGGGCGCAAGCCTGATCCAGCAATGCCGCGTGAGTGAAGAAGGTCT
TCGGATTGTAAAGCTCTTTCGGCGGGGACGATGATGACGGTACCCGCAGAAGAAGCCCCGGCTAACTTCGTGCCAGCAGC
CGCGGTAATACGAAGGGGGCTAGCGTTGCTCGGAATGACTGGGCGTAAAGGGCGCGTAGGCGGCTGTCATAGTCAGATGT
GAAATTCCTGGGCTTAACCTGGGGGCTGCATTTGATACGTGGCGGCTAGAGTGCGGAAGAGGGTCGTGGAATTCCCAGTG
TAGAGGTGAAATTCGTAGATATTGGGAAGAACACCGGTGGCGAAGGCGGCGACCTGGTCCGTAACTGACGCTGAGGCGCG
AAAGCGTGGGGAGCAAACAGGATTAGATACCCTTGTAGTC
>Otu848
CCTACGGGAGGCAGCAGTGGGGAATATTGCACAATGGGCGCAAGCCTGATGCAGCGACGCCGCGTGGGGGATGACGGCCT
TCGGGTTGTAAACCTCTTTCACCATCGACGAAGCCGCAAGGTGACGGTAGGTGGAGAAGAAGCACCGGCCAACTACGTGC
CAGCAGCCGCGGTAATACGTAGGGTGCGAGCGTTGTCCGGAATTACTGGGCGTAAAGAGCTCGTAGGTGGTTTGTCGCGT
TGTTCGTGAAATGCCACAGCTTAACTGTGGGCGTGCGGGCGATACGGGCAGACTGGAGTACTGCAGGGGAGACTGGAATT
CCTGGTGTAGCGGTGGAATGCGCAGATATCAGGAGGAACACCGGTGGCGAAGGCGGGTCTCTGGGCAGTAACTGACGCTG
AGGAGCGAAAGCGTGGGGAGCGAACAGGATTAGATACCCTTGTAGTC
>Otu849
CCTACGGGAGGCAGCAGTGGGGAATATTGGACAATGGGCGAAAGCCTGATCCAGCAATGCCGCGTGTGTGAAGAAGGCCT
TCGGGTTGTAAAGCACTTTAAGTTGGGAAGAAAAAACTCGCTCTAACACAGTGAGTCTTGACGGTACCGACAGAATAAGC
ACCGGCTAACTCTGTGCCAGCAGCCGCGGTAATACAGAGGGTGCAAGCGTTAATCGGATTTACTGGGCGTAAAGCGTGCG
TAGGCGGTTTGCTAAGTCGGTTGTGAAAGCCCTGGGCTTAACCTGGGAATTGCAGTCGATACTGGCAGGCTAGAGAACGG
TAGAGGGAGGCGGAACTCCAGGTGTAGCGGTGAAATGCGTAGATATCTGGAAGAACACCGATGGCGAAGGCAACCTCCTG
GGCCTGTTCTGACGCTGAGGCACGAAAGCGTGGGTAGCAAACAGGATTAGATACCCCAGTAGTC
>Otu850
CCTACGGGGGGCAGCAGTGAGGAATTTTCGTCAATGGGGGAAACCCTGAACGAGCAACGCCGCGTGCAGGAAGAAGGTTT
TCGGATCGTAAACTGCTTTTCTTGGGGAAGAGTGTCGGACGGTACCCAAGGAATAAGCCCCGGCTAACTACGTGCCAGCA
GCCGCGGTAATACGTAGGGGGCAAGCGTTGTCCGGATTTATTGGGCGTAAAGCGCACGCAGGCGGTGCGGTAAGTTTCGA
GTGACAGGTGGTGGCTTAACTGCCACAGGCCTTGGAAAACTGCCGCACTTGAGGGCTTGAGAGGGACGCGGAATTCCAGG
TGGAGCGGTGAAATGCGTAGAGATCTGGAAGAACACCAAAGGCGAAGGCAGCGTCCTGGCGAGTCACTGACGCTCAGGTG
CGAAAGCTAGGGGAGCGAACGGGATTAGATACCCCAGTAGTC
>Otu851
CCTACGGGGGGCAGCAGTGAGGAATTTTCGTCAATGGGGGAAACCCTGAACGAGCAACGCCGCGTGCAGGAAGACGGTTT
TCGGATCGTAAACTGCTTTTCTGGGGGAAGAGTTTGGACGGTACCCCAGGAAGAAGCCCCGGCTAACTACGTGCCAGCAG
CCGCGGTAAGACGTAGGGGGCGAGCGTTGTCCGGAGTTACTGGGCGTAAAGGGCGCGCAGGCGGTTGAGTACGTTTGGGG
TGACAGTGCGAGGCTTAACTTCGCAAGGACCTCGAAAACGGCTGAACTTGAGGGCCAGAGAGGGACACAGAATTCCGGGT
GGAGTGGTGAAATGCGTAGATATCCGGAGGAATACCAAAGGCGAAGGCAGTGTCCTGGCTGGCACCTGACGCTCAGGTGC
GAAAGCTAGGGGAGCGAACAGGATTAGATACCCTAGTAGTC
>Otu852
CCTACGGGAGGCAGCAGTGGGGAATATTGGACAATGGGGGAAACCCTGATCCAGCGACGCCGCGTGTGTGAAGAAGGCCT
GCGGGTTGTAAAGCACTTTTAGTGGGGATGAAAAGCTCAGGGATAACACCCCTGGGTCTTGACCTAACCCACAGAAAAAG
CACCGGCTAACTCTGTGCCAGCAGCCGCGGTAATACAGAGGGTGCGAGCGTTAATCGGAATTACTGGGCGTAAAGCGTGC
GTAGACGGTAGCGTAAGTCGGATGTGAAAGCCCCGGGCTCAACCTGGGAACTGCATTCGAAACTGCACTGCTAGGGTGCG
GAAGAGGGAAGCGGAATTCCAGGTGTAGCGGTGAAATGCGTAGATATCTGGAGGAACACCAGTGGCGAAAGCGGCTTCCT
GGTCCAGCACCGACGTTCAGGCACGAAAGCGTGGGGAGCAAACAGGATTAGATACCCCAGTAGTC
>Otu853
CCTACGGGTGGCAGCAGTAGGGAATCTTGCGCAATGGGCGAAAGCCTGACGCAGCAACGCCGCGTGGGGGATTAAGGCCC
TCGGGTTGTAAACCCCTTTCAGCAGGGACGAAACTGACGGTACCTGCAGAAGAAGCCCCGGCCAACTACGTGCCAGCAGC
CGCGGTAATACGTAGGGGGCGAGCGTTGTCCGGAATTATTGGGCGTAAAGCGCTCGTAGGCGGCTTGGCAAGTCGGGTGT
TAAACCTCCAGGCTCAACCTGGAGCTCGCGCTCGATACTGCCATGGCTAGAGTCCGGTAGGGGACCACGGAACTCCTGGT
GTAGCGGTGAAATGCGCAGATATCAGGAAGAACACCGGTGGCGAAGGCGGTGGTCTGGGCCGGCACTGACGCTGATGAGC
GAAAGCGTGGGGAGCGAACAGGATTAGATACCCTAGTAGTC
>Otu854
CCTACGGGGGGCAGCAGTGAGGAATTTTCGTCAATGGGGGCAACCCTGAACGAGCAACGCCGCGTGCAGGAAGAAGGTCT
TCGGATCGTAAACTGCTTTTCTCTGGGACGAGCAAGGGACGGTACCAGAGGAATCAGCCTCGGCTAACTACGTGCCAGCA
GCCGCGGTAATACGTAGGAGGCAAGCGTTGTCCGGATTTATTGGGCGTAAAGCGCACGCAGGCGGTGAGGTCAGTCCATG
GTGACAGTGTTCGGCTTAACTGAGCAATGGCTGTGGAGACGGCCTGACTTGAGGGCTTCAGAGGGATGTGGAATTCCAGG
TGGAGTGGTGAAATGCGTAGAGATCTGGAAGAACACCAAAGGCGAAGGCAACATCCTGGGAAGCAACTGACGCTCGGGTG
CGAAAGCCAGGGGAGCGAACGGGATTAGATACCCGGGTAGTC
>Otu855
CCTACGGGGGGCTGCAGTAACGAATCTTCCGCAATGCACGCAAGTGTGACGGAGCGACGCCGCGTGTGGGACGAAGTTCT
TCGGAATGTAAACCACTGTCAGGGGAAAGAAAGTTCTGATCTACCCCAGAGGAAGAGGCGGCTAACTCTGTGCCAGCAGC
CGCGGTAATACAGAGGCCTCGAGCGTTAGGCGGAATCACTGGGCTTAAAGCGTGTGTAGGCGGACCCCTAAGTACCTTGT
GAAATCCCACGGCTCACCCGTGGAACTGCTCGGTATACTGGGGGTCTTGAGCCACCTAGGGGCTACCGGAACAAATGGTG
GAGCGGTGAAATGCGTAGATATCATTTGGAACGCCAACGGAGAAATCAGGTAGCTGGGGGTGTGCTGACGCTGAGACACG
AAAGCCAGGGGAGCGAACGGGATTAGATACCCTAGTAGTC
>Otu856
CCTACGGGAGGCAGCAGTGGGGAATATTGGACAATGGGGGCAACCCTGATCCAGCAATGCCGCGTGAGTGATGAAGGCCT
TAGGGTTGTAAAGCTCTTTCGCACGCGACGATGATGACGGTAGCGTGAGAAGAAGCCCCGGCTAACTTCGTGCCAGCAGC
CGCGGTAATACGAAGGGGGCGAGCGTTGTTCGGAATTACTGGGCGTAAAGGGCGCGTAGGCGGCCTGTTTAGTCAGAAGT
GAAAGCCCCGGGCTTAACCTGGGAACGGCTTTTGATACTGGCAGGCTTGAGTTCCGGAGAGGATGGTGGAATTCCCAGTG
TAGAGGTGAAATTCGTAGATATTGGGAAGAACACCGGTGGCGAAGGCGGCCATCTGGACGGACACTGACGCTGAGGCGCG
AAAGCGTGGGGAGCAAACAGGATTAGATACCCCGGTAGTC
>Otu857
CCTACGGGAGGCAGCAGTGGGGAATTTTCCGCAATGGGCGCAAGCCTGACGGAGCAATACCGCGTGAGGGAGGACGGCTT
TTGGGTTGTAAACCTCTTTTATCAGGGAAGAATTGATGACGGTACCTGATGAATCAGCATCGGCTAACTCCGTGCCAGCA
GCCGCGGTAATACGGAGGATGCAAGCGTTATCCGGAATTATTGGGCGTAAAGCGTCCGTAGGTGGTTTTTCAAGTCTGCT
GTCAAAGCGTGCAGCTTAACTGCATAAGGGCAGTGGAAACTGGAAGACTGGAGTGCGATAGGGGTCACAGGAATTCCCAG
TGTAGCGGTGAAATGCGTAGATATTGGGAAGAACACCAGCGGCGAAAGCGTGTGACTGGGTCTGCACTGACACTGAGGGA
CGAAAGCTAGGGGAGCGAAAGGGATTAGATACCCCAGTAGTC
>Otu858
CCTACGGGGGGCAGCAGTTTCGAATCATTCACAATGGGCGAAAGCCTGATGGTGCGACGCCGCGTGAGGGATGAAGGTCT
TCGGATTGTAAACCTCTGTCACTGGGGAAGAAACGCTTCAGGTTAACAGCCTGAAGCCTGACTTAACCCGGAGAGGAAGC
AGTGGCTAACTCTGTGCCAGCAGCCGCGGTAATACAGAGACTGCAAGCGTTATTCGGATTCACTGGGCGTAAAGGGTGCG
CAGGCGGCCGGGTGTGTGAGGCGTGAAAGCCTGGAGCTCAACTCCAGAATTGCACCTCAAACTACACGGCTAGAGCATTG
GAGAGGGTAGCAGAATTCACGGTGTAGCAGTGAAATGCGTAGATATCGTGAGGAATACCAGAGGCGAAGGCGGCTACCTG
GACAATTGCTGACGCTCAGGCACGAAAGCGTGGGGAGCAAAAGGGATTAGATACCCTTGTAGTC
>Otu859
CCTACGGGGGGCAGCAGTGAGGAATTTTCCGCAATGGGCGAAAGCCTGACGGAGCGACGCCGCGTGTGGGAAGAAGGCCT
TCGGGTCGTAAACCACTGTCGAAGGGGACGATATTGACGGTACCCTTGGAGGAAGCCCCGGCTAACTACGTGCCAGCAGC
CGCGGTAAGACGTAGGGGGCAAGCGTTGTCCGGAATTATTGGGCGTAAAGCGCTCGTAGGTGGATTGACAAGTCTGCAAG
CAAAGCCCCGGGCTCAACTCGGGAATCCGTGTGGAAACTGTCAATCTAGAGGTAGTCAGAGGATGATGGAATTCCCGGTG
TAGCGGTGAAATGCGTAGATATCGGGAGGAACACCAGTGGCGAAGGCGATCATCTGGGGCTAACCTGACACTGAGTGGCG
AAAGCTAGGGGAGCAAACGGGATTAGATACCCTTGTAGTC
>Otu860
CCTACGGGAGGCAGCAGTAGGGAATATTGGACAATGGGCGCAAGCCTGATCCAGCCATGCCGCGTGAGTGATGAAGGCCT
TAGGGTTGTAAAGCTCTTTCGCACGCGAGGATGATGACGGTAGCGTGAGAAGAAGCCCCGGCTAACTTCGTGCCAGCAGC
CGCGGTAATACGAAGGGGGCTAGCGTTGTTCGGAATTACTGGGCGTAAAGGGCGCGTAGGCGGTCGATCGCGTTGGGTGT
GAAAGCCCCGGGCTCAACCTGGGATGGGCGCCCGAAACGGGTCGGCTTGAGATCGGAAGAGGAGAGTGGAATTCCCAGTG
TAGAGGTGAAATTCGTAGATATTGGGAAGAACACCGGTGGCGAAGGCGGCTCTCTGGTCCGGTTCTGACGCTGAGGCGCG
AAAGCGTGGGGAGCAAACAGGATTAGATACCCTGGTAGTC
>Otu861
CCTACGGGCGGGGCTAGCGTTGTTCGGAATTACTGGGCGTAAAGCGCACGTAGGCGGACTGGAAAGTTGGAGGTGAAATA
CCAGGGCTCAACCTTGGAACTGCCTTCAAAACTTCCTCGCTAGAGTCTCGGAGAGGAAGGCGGAATTCCCGGTGTAGAGG
TGAAATTCGTAGATATCGGGAGGAACACCAGTGGCGAAGGCGGACTTCTGGACGATGACTGACACTGAGACGCGAAAGCG
TGGGGAGCAAACAGGATTAGATACCCTTGTAGTC
>Otu862
CCTACGGGAGGCAGCAGTGGGGAATCTTGCGCAATGGGCGAAAGCCTGACGCAGCGACGCCGCGTGAGGGAAGAAGGCCT
TCGGGTTGTAAACCTCTTTCAGGAGGGACGAAGCCACTCGGGTTAATAGCCCAGAGGGTGACGGTACCTCCAGAAGAAGC
CCCGGCTAACTACGTGCCAGCAGCCGCGGTAATACGTAGGGGGCAAGCGTTGTCCGGATTTATTGGGCGTAAAGAGCGTG
TAGGCGGCCAGGTAGGTCTGCTGTGAAAACTCGAGGCTTAACCTCGAGCTGTCGGCGGAAACCATCTGGCTAGAGTCCGG
AAGAGGAGAATGGAATTCCCGGTGTAGCGGTGAAATGCGCAGATATCGGGAAGAACACCCGTGGCGAAGGCGGTTCTCTG
GGACGGTACTGACGCTGAGACGCGAAAGCGTGGGGAGCGAACAGGATTAGATACCCTTGTAGTC
>Otu863
CCTACGGGAGGCAGCAGTGGGGAATATTGCGCAATGGGCGGAAGCCTGACGCAGCGACGCCGCGTGCGGGATGAAGGCCT
TCGGGTTGTAAACCGCTTTCAGCAGGGGCGAATTCAGACGGTACCTGCAGAAGAAGCGCCGGCTAACTACGTGCCAGCAG
CCGCGGTAATACGTAGGGCGCGAGCGTTGTCCGGAATTATTGGGCGTAAAGAGCTCGTAGGCGGCTTGTTGCGTCTGCGG
TGAAAGCCCGGGGCTTAACCCCGGGTCTGCCGTGGATACGGGCAGGCTAGAGGTAGGCAGGGGAGAATGGAATTCCTGGT
GTAGCGGTGAAATGCGCAGATATCAGGAGGAACACCGGTGGCGAAGGCGGTTCTCTGGGCCTGGCCTGACGCTGAGGAGC
GAAAGCGTGGGGAGCGAACAGGATTAGATACCCTTGTAGTC
>Otu864
CCTACGGGTGGCAGCAGTGGGGAATTTTGCGCAATGGGGGAAACCCTGACGCAGCAACGCCGCGTGGAGGATGAAGTCTC
TTGGGACGTAAACTCCTTTCGACCGGGACGATAATGACGGTACCGGAAGAAGAAGCCCCGGCTAACTTCGTGCCAGCAGC
CGCGGTAATACGAGGGGGGCAAGCGTTGTTCGGAATTATTGGGCGTAAAGGGTGCGTAGGCGGCCCCGCAAGTCTCGTGT
GAAATCTCTGAGCTCAACTCAGAGTCTGCACGAGAAACTGCTGGGCTGGAGTGTGGGAGAGGTGAGTGGAATTCCTGGTG
TAGCGGTGAAATGCGTAGATATCAGGAGGAACACCGGTGGCGAAAGCGGCTCACTGGACCATAACTGACGCTGATGCACG
AAAGCTAGGGGAGCAAACAGGATTAGATACCCCAGTAGTC
>Otu865
CCTACGGGGGGCAGCAGTGAGGAATTTTCCGCAATGGACACACGTCTGACGGAGCAACGCCGCGTGCAGGAGGACGCTTT
TCGGAGTGTAAACTGCTTTTCTGTGGGAAGAGCAAGGACGGTACCACAGGAAGAAGCCCCGGCTAACTACGTGCCAGCAG
CCGCGGTAAGACGTAGGGGGCGAGCGTTATCCGGAGTTACTGGGCGTAAAGGGCCCGTAGGCGGTGCCACGCGTTTTGCC
CGACAGCTGCCGGCTTACCTGGCAGAGGGGGCGAAAGACGGTGGCACTTGAGGACCAGAGAGGGACCTGGAATTCCGGGT
GGAGCGGTGAAATGCGTAGAGATCCGGAGGAACACCAAAGGCGAAGGCAGGGTCCTGGCTGGTGACTGACGCTGAGGGGC
GAAAGCCAGGGGAGCGAACGGGATTAGATACCCTTGTAGTC
>Otu866
CCTACGGGGGGCAGCAGTGGGGAATATTGCACAATGGGGGAAACCCTGATGCAGCGACGCCGCGTGAGTGAAGAAGTATT
TCGGTATGTAAAGCTCTATCAGCAGGGAAGAAAATGACGGTACCTGAGTAAGAAGCCCCGGCTAACTACGTGCCAGCAGC
CGCGGTAATACGTAGGGGGCAAGCGTTATCCGGATTTACTGGGTGTAAAGGGAGCGTAGACGGTGAAGCAAGTCTGGAGT
GAAAACCCGGGGCTTAACCCCGGGATTGCTTTGGAAACTGTTTAACTGGAGTGCAGGAGGGGTAAGCGGAATTCCTAGTG
TAGCGGTGAAATGCGTAGATATTAGGAGGAACACCAGTGGCGAAGGCGGCTCACTGGCTCGATACTGACGCTTAGGTGCG
AAAGCGTGGGTAGCAAACAGGATTAGATACCCTTGTAGTC
>Otu867
CCTACGGGAGGCAGCAGTGGGGAATCTTGCGCAATGGGCGAAAGCCTGACGCAGCGACGCCGCGTGCGGGATGAAGGCCT
TCGGGTTGTAAACCGCTTTCAGCAGGGACGAAATTGACGGTACCTGTAGAAGAAGCCCCGGCCAACTACGTGCCAGCAGC
CGCGGTAATACGTAGGGGGCGAGCGTTGTCCGGATTTATTGGGCGTAAAGAGCTCGTAGGCGGTTGGGCAAGTCACGTGT
GAAATCTCCACGCTCAACGTGGAGGCGCCACGTGAGACTGCCCTGACTCGAGTCCGGTAGGGGAGCGTGGAATTCCCGGT
GTAGCGGTGAAATGCGCAGAGATCGGGAGGAACACCCGTAGCGAAGGCGGCGCTCTGGGCCGGTACTGACGCTGAGGAGC
GAAAGCGTGGGGAGCAAACAGGATTAGATACCCCTGTAGTC
>Otu868
CCTACGGGAGGCAGCAGTGAGGAATTTTCCGCAATGGGCGAAAGCCTGACGGAGCGACGCCGCGTGTGGGAAGAAGGCCT
TCGGGTCGTAAACCACTGTCGAAGGGGACTATAATGAAGGTACCCTTGGAGGAAGCCCCGGCTAACTACGTGCCAGCAGC
CGCGGTAAGACGTAGGGGGCAAGCGTTATTCGGAATTATTGGGCGTAAAGCGCTCGTAGGCGGGAAGACAAGTCCGTGTT
GAAAGACCTCGGCTCAACTGAGGGACCGGCTCGGATACTGTTTTTCTTGAGGCATTCAGAGGATGATAGAATTCCCGGTG
TAGCGGTGAAATGCGTAGATATCGGGAGGAATACCAGTGGCGAAGGCGATCATCTGGGGATGTTCTGACGCTGAGGAGCG
AAAGCTAGGGGAGCAAACGGGATTAGATACCCGTGTAGTC
>Otu869
CCTACGGGAGGCAGCAGTGGGGAATATTGCACAATGGGCGCAAGCCTGATGCAGCGACGCCGCGTGGGGGATGACGGCCT
TCGGGTTGTAAACTCCTTTCGCTAGGGACGAAGCTTTTTGTGACGGTACCTAGATAAGAAGCACCGGCTAACTACGTGCC
AGCAGCCGCGGTAATACGTAGGGTGCGAGCGTTGTCCGGAATTACTGGGCGTAAAGGGCTCGTAGGTGGTTTGTCGCGTC
GTCTGTGAAATTCCGGGGCTTAACTCCGGGCGTGCAGGCGATACGGGCATAACTTGAGTACTGTAGGGGTAACTGGAATT
CCTGGTGTAGCGGTGAAATGCGCAGATATCAGGAGGAACACCGATGGCGAAGGCAGGTTACTGGGCAGTTACTGACGCTG
AGGAGCGAAAGCATGGGTAGCGAACAGGATTAGATACCCCAGTAGTC
>Otu870
CCTACGGGGGGCTGCAGTGGGGAATATTGGGCAATGGGCGCAAGCCTGACCCAGCAACGCCGCGTGAAGGAAGAAGGCCC
TCGGGTTGTAAACTTCTTTTGTCAGGGACGAAGCAAGTGACGGTACCTGACGAATAAGCAACGGCTAACTACGTGCCAGC
AGCCGCGGTAATACGTAGGTGGCAAGCGTTATCCGGATTTACTGGGTGTAAAGGGCGTGTAGGCGGGATTGCAAGTCAGA
TGTGAAAACCACGGGCTCAACCTGTGGCCTGCATTTGAAACTGCAGTTCTTGAGTACTGGAGAGGCAGACGGAATTACTA
GTGTAGCGGTGAAATGCGTAGATATTAGGAGGAACACCAGTGGCGAAGGCGGTCTGCTGGACAGCAACTGACGCTGAGGC
GCGAAAGCGTGGGGAGCAAACAGGATTAGATACCCTTGTAGTC
>Otu871
CCTACGGGGGGCTGCAGTGGGGAATTTTCCGCAATGGGCGAAAGCCTGACGGAGCAATGCCGCGTGGAGGTGGAAGGCCC
ACGGGTCGTCAACTTCTTTTCTCGGAGAATAAACAATGACGGTATCTGAGGAATAAGCATCGGCTAACTCTGTGCCAGCA
GCCGCGGTAAGACAGAGGATGCAAGCGTTATCCGGAATGATTGGGCGTAAAGCGTCTGTAGGTGGCTTTTCAAGTCCGCC
GTCAAATCCCAGGGCTCAACCCTGGACAGGCGGTGGAAACTACCAAGCTGTAGTACGGTAGGGGCAGAGGGAATTTCCGG
TGGAGCGGTGAAATGCATTGAGATCGGAAAGAACACCAACGGCGAAAGCACTCTGCTGGGCCGACACTGACACTGAGAGA
CGAAAGCTAGGGGAGCAAATGGGATTAGATACCCCAGTAGTC
>Otu872
CCTACGGGGGGCAGCAGTGAGGAATATTGGTCAATGGACGCAAGTCTGAACCAGCCATGCCGCGTGAAGGATGAAGGCCT
TCTGGGTTGTAAACTTCTTTTATCTGGGAAGAAAACTACGGTTTCTACTGTAGCCGACGGTACCAGAGGAATAAGCACCG
GCTAACTCCGTGCCAGCAGCCGCGGTAATACGGAGGGTGCAAGCGTTATCCGGATTCACTGGGTTTAAAGGGTGTGTAGG
CGGGCAGTTAAGTCAGCGGTGAAATCTCCGGGCTCAACCCGGAAACTGCCATTGATACTATCTGTCTTGAATTCTGTTGA
GGTAGGCGGAATATGTCATGTAGCGGTGAAATGCTTAGATATGACATAGAACACCGATTGCGAAGGCAGCTTACTAAGCA
GACATTGACGCTGAGGCACGAAAGCGTGGGGATCAAACAGGATTAGATACCCCGGTAGTC
>Otu873
CCTACGGGAGGCTGCGAGCGTTAATCGGAATTACTGGGCGTAAAGCGCATGCAGGTGGTTCATTAAGTCAGATGTGAAAG
CCCGGGGCTCAACCTCGGAACTGCATTTGAAACTGGTGAACTAGAGTGCTGTAGAGGGGGGTAGAATTTCAGGTGTAGCG
GTGAAATGCGTAGAGATCTGAAGGAATACCAGTGGCGAAGGCGGCCCCCTGGACAGACACTGACACTCAGATGCGAAAGC
GTGGGGAGCAAACAGGATTAGATACCCTAGTAGTC
>Otu874
CCTACGGGTGGCTGCAGTGGGGAATCTTGCACAATGGAGGAAACTCTGATGCAGCGATGCCGCGTGAGTGAAGAAGGCCC
TTGGGTTGTAAAGCTCTTTCGTCGGGGAAGAAAATGACTGTACCCGAATAAGAAGGTCCGGCTAACTTCGTGCCAGCAGC
CGCGGTAATACGAAGGGACCTAGCGTAGTTCGGAATTACTGGGCTTAAAGAGTTCGTAGGTGGTTGAAAAAGTTAGTGGT
GAAATCCCAGAGCTTAACTCTGGAACTGCCATTAAAACTTTTCAGCTAGAGTATGATAGAGGAAAGCAGAATTTCTAGTG
TAGAGGTGAAATTCGTAGATATTAGAAAGAATACCAATTGCGAAGGCAGCTTTCTGGATCATTACTGACACTGAGGAACG
AAAGCATGGGTAGCGAAGAGGATTAGATACCCCAGTAGTC
>Otu875
CCTACGGGAGGCAGCAGTGGGGAATCTTGCACAATGGGGGAAACCCTGATGCAGCGACGCCGCGTGAGCGATGAAGCCCT
TCGGGGTGTAAAGCTCTTTCGGCAGGGAAGATGATGACGGTACCTGCAGAAGCAGCTGCGGCTAACTACGTGCCAGCAGC
CGCGGTAATACGTAGGCAGCAAGCGTTGTTCGGAGTTACTGGGCGTAAAGGGTGTGTAGGCGGTTGCCTAAGTTTGGTGT
GAAATCTCCCGGCTTAACCGGGAGGGTGCGCCGAAAACTGGGTGACTAGAGTATGGGATGGGTAAGTGGAATTCCTGGTG
TAGCGGTGAAATGCGTAGATATCAGGAGGAACACCGGTGGTGTAGACGGCTTACTGGACCATCACTGACGCTGAGACACG
AAAGCGTGGGTAGCAAACAGGATTAGATACCCTAGTAGTC
>Otu876
CCTACGGGAGGCGCGGTCATACGGAGGATCCAAGCGTTATCCGGAATTACTGGGCGTAAAGAGTTGCGTAGGTGGCATTG
TAAGTTGGTAGTGAAAGCGTTCGGCTCAACCGGATAAACATTACTAAAACTGCAAAGCTAGAGGACGAGAGAGGTGATTG
GAATTCCCTGTGTAGGAGTGAAATCCGTAGATATAGGGAGGAACACCGATGGCGTAGGCAGATCACTGGCTCGTTCCTGA
CACTAAGGCACGAAAGCGTGGGTAGCAAACGGGATTAGATACCCTAGTAGTC
>Otu877
CCTACGGGTGGCAGCAGTGGGGAATCTTGGACAATGGGCGCAAGCCTGATCCAGCCATGCCGCGTGAGTGAAGAAGGCCT
TCGGGTTGTAAAGCTCTTTTGTCAGGGACGATAATGACGGTACCTGAAGAATAAGCCCCGGCAAACTTCGTGCCAGCAGC
CGCGGTAATACGAAGGGGGCTAGCGTTGTTCGGATTTACTGGGCGTAAAGCGCACGTAGGTGGATAGTTAAGTGAGGGGT
GAAATCCCGAGGCTCAACCTCGGAACTGCCTTTCATACTGGCTGTCTTGAGTTCGGAAGAGGTGAGTGGAATTCCAAGTG
TAGAGGTGAAATTCGTAGATATTTGGAAGAACACCGGTGGCGAAGGCGGCTCACTGGTCCGATACTGACACTGAGGTGCG
AAAGCGTGGGGAGCAAACAGGATTAGATACCCTTGTAGTC
>Otu878
CCTACGGGAGGCTGCAGTGAGGAATATTGGTCAATGGACGCAAGTCTGAACCAGCCAAGTAGCGTGCAGGATGACGGCCC
TATGGGTTGTAAACTGCTTTTATATGGGGATAAAGTGGGGAACGTGTTCCCTTTTGCGGGTACCATATGAATAAGGACCG
GCTAATTCCGTGCCAGCAGCCGCGGTAATACGGAAGGTTCGGGCGTTATCCGGATTTATTGGGTTTAAAGGGAGCGTAGG
CCGTTTGGTAAGCGTGTTGTGAAATGTAGTAGCTCAACTTCTAGATTGCAGCGCGAACTGTCAGACTTGAGTGCGCACAA
CGTAGGCGGAATTCATGGTGTAGCGGTGAAATGCTTAGATATCATGAAGAACTCCGATTGCGAAGGCAGCTTACGGGAGC
GCAACTGACGCTGAAGCTCGAAGGTGCGGGTATCGAACAGGATTAGATACCCCAGTAGTC
>Otu879
CCTACGGGAGGCTGCAGTGGGGAATATTGGACAATGGGCGAAAGCCTGATCCAGCCATGCCGCGTGTGTGAAGAAGGTCT
TCGGATTGTAAAGCACTTTAAGTTGGGAGGAAGGGCAGTAAGTTAATACCTTGCTGTTTTGACGTTACCGACAGAATAAG
CACCGGCTAACTTCGTGCCAGCAGCCGCGGTAATACGAAGGGTGCAAGCGTTAATCGGAATTACTGGGCGTAAAGCGCGC
GTAGGTGGTTCGTTAAGTTGGATGTGAAAGCCCCGGGCTCAACCTGGGAACTGCATCCAAAACTGGCGAGCTAGAGTATG
GCAGAGGGTGGTGGAATTTCCTGTGTAGCGGTGAAATGCGTAGATATAGGAAGGAACACCAGTGGCGAAGGCGACCACCT
GGGCTAATACTGACACTGAGGTGCGAAAGCGTGGGGAGCAAACAGGATTAGATACCCCAGTAGTC
>Otu880
CCTACGGGGGGCAGCAGTGAGGAATTTTCGGCAATGGAGGCAACTCTGACCGAGCAACGCCGCGTGCAGGAGGACGCGCT
TCGGCGTGTAAACTGCTTTTCTGTGGGACGAGTGAGGACGGTACCACAGGAAGAAGCCCCGGCTAACTACGTGCCAGCAG
CCGCGGTAATACGTAGGGGGCGAGCGTTGTCCGGAGTTACTGGGCGTAAAGGGCATGCAGGCGGTCAGGCGCGTGTGCGG
TGACAGCGGGTGGCTTAACTGCCCGAGGGTCGCACAGACGGCTTGACTTGAGGGCGCGAGAGGGACACGGAATTCCGGGT
GGAGTGGTGAAATGCGTAGAGATCCGGAGGAACACCGAAGGCGAAGGCAGTGTCCTGGAGCGTACCTGACGCTCGGGTGC
GACAGCCAGGGGAGCGAACGGGATTAGATACCCCAGTAGTC
>Otu881
CCTACGGGGGGCTGCAGTGAGGAATATTGGTCAATGGGCGAGAGCCTGAACCAGCCAAGTAGCGTGAAGGATGACTGCCC
TATGGGTTGTAAACTTCTTTTATACGGGAATAACATCATCCACGTGTGGGTGTCTGCATGTACCGTATGAATAAGCATCG
GCTAACTCCGTGCCAGCAGCCGCGGTAATACGGAGGATGCGAGCGTTATCCGGATTTATTGGGTTTAAAGGGAGCGTAGA
CGGGTCCTTAAGTCAGTTGTGAAAGTTTGCGGCTCAACCGTAAAATTGCAGTTGATACTGGGGACCTTGAGTGCGGCAGA
GGCAGGCGGAATTCGTGGTGTAGCGGTGAAATGCTTAGATATCACGAAGAACTCCGATTGCGAAGGCAGCTTGCTGGACC
GTAACTGACGTTGATGCTCGAAAGTGCGGGTATCAAACAGGATTAGATACCCCTGTAGTC
>Otu882
CCTACGGGAGGCAGCAGTGAGGAATCTTCCGCAATGGGCGAAAGCCTGACGGAGCGACGCCGCGTGTGGGATGAAGTCTC
TCGGGATGTAAACCACTGTCGGAGGGGAAGAGAAAGGACGGTACCCTCCAAGGAAGCCCCGGCTAACTACGTGCCAGCAG
CCGCGGTAATACGTAGGGGGCAAGCGTTACTCGGATTCACTGGGCGTAAAGCGCGCGTAGGCGGCTGGTCAAGCGTGGTG
TGAAATCTCCGGGCTCAACCCGGAAACTGCATCGCGAACTGGCCTGGCTGGAGTGCAGGAGAGGGAAGGGGAATTCCCGG
TGTAGCGGTGAAATGCGTAGATATCGGGAGGAACACCAGTGGCGAAGGCGCCTTCCTGGCCTGTAACTGACGCTGATGTG
CGAAAGCGTGGGGAGCGAACCGGATTAGATACCCTTGTAGTC
>Otu883
CCTACGGGCGGTGCAAGCGTTACCCGGAATCACTGGGCGTAAAGGGCGTGTAGGCGGACCCGTAAGTCCGGCTTTAAAGA
CCGAGGCTCAACCTCGGGCATGGGTTGGATACTGTGGGTCTGGACCTCTGGAGAGAGAACCGGAATTCCTGGTGTAGCGG
TGGAATGCGTAGATACCAGGAGGAACACCGATGGCGAAGGCAGGTTCTTGGACAGAAGGTGACGCTGAGGCGCGAAAGTG
TGGGGAGCGAACAGGATTAGATACCCCAGTAGTC
>Otu884
CCTACGGGGGGCAGCAGTGAGGAATTTTCGTCAATGGGGGCAACCCTGAACGAGCAACGCCGCGTGCAGGAAGAAGGTTT
TCGGATCGTAAACTGCTTTTCTGTGGGACGAGAATGGACGGTACCACAGGAATCAGCCCCGGCTAACTACGTGCCAGCAG
CCGCGGTAATACGTAGGGGGCGAGCGTTGTCCGGATTTATTGGGCGTAAAGCGCACGCAGGCGGTCTGCCAAGTTCGGAG
TGACAGTTTCCGGCTTAACTGGGAAAGGTCTTCGAAAACTGGTGGACTTGAGACTTTGAGGGGGAGACGGAATTCCGGGT
GGAGCGGTGAAATGCGTAGAGATCCGGAGGAACACCGAAGGCGAAGGCAGTCTCCTGGCAAGGTTCTGACGCTCAGGTGC
GAAAGCTAGGGGAGCGAACAGGATTAGATACCCTAGTAGTC
>Otu885
CCTACGGGAGGCAGCAGTGGGGAATTTTCCGCAATGGGCGAAAGCCTGACGGAGTGACGCCGCGTGTGGGACGAAGGCCT
TCGGGTCGTAAACCACTGTCAGTGGGAAAGAAGGGTGTCGACGCTAATACCGTCGGCATCTGACGGTACCTGCAGAGGAA
GCCCCGGCCAACTCTGTGCCAGCAGCCGCGGTAAGACAGAGGGGGCAAGCGTTGCTCGGAATTACTGGGCGTAAAGGGCG
CGTAGGCGGGATGGCAAGTCGGTCGTGAAATCCTTCGGCTCAACCGAAGAACGTCGATCGATACTGCTGTTCTTGAGGGT
TGCAGAGGAGACTGGAATTCCCGGTGTAGCGGTGAAATGTGTAGAGATCGGGAGGAACACCGGTGGCGAAGGCGGGTCTC
TGGGCAATTCCTGACGCTGAGGCGCGAAAGCGTGGGGAGCAAACGGGATTAGATACCCCAGTAGTC
>Otu886
CCTACGGGAGGCTGCAGTCGAGGATCTTCGGCAATGGGCGCAAGCCTGACCGAGCGACGCCGCGTGTGCGATGAAGGCCT
TCGGGTTGTAAAGCACTGTCGAGGGGGAGAAAAGCCCGCAAGGGTCTGATCTATCCCTGGAGGAAGCACGGGCTAAGTTC
GTGCCAGCAGCCGCGGTAAGACGAACCGTGCGAACGTTGTTCGGAATCACTGGGCTTAAAGGGCGCGTAGGCGGGCGGTC
AAGTCTGTGGTGAAATCCTTCGGCTCAACCGGAGAATAGCTGGAGATACTGGCCGTCTCGAGGGGGGTAGGGGCATGTGG
AACTTCCGGTGGAGCGGTGAAATGCGTAGATATCGGAAGGAACGCCGGTGGCGAAAGCGACGTGCTGGACCCTTTCTGAC
GCTGAGGCGCGAAAGCCAGGGGAGCAAACGGGATTAGATACCCCTGTAGTC
>Otu887
CCTACGGGAGGCAGCAGTAGGGAATCTTGCGCAATGGGCGAAAGCCTGACGCAGCGACGCCGCGTGCGGGAAGACGGCCT
TCGGGTTGTAAACCGCTTTCAGGAGGGACGAAGCCACTCGGGTGAATAGCCCAGAGGGTGACGGTACCTCCAGAAGAAGC
CCCGGCTAACTACGTGCCAGCAGCCGCGGTAATACGTAGGGGGCAAGCGTTGTCCGGATTTATTGGGCGTAAAGCGCGTG
TAGGCGGCCAGGTAGGTCGGTTGTGAAAATTGGAGGCTCAACCTCCAGACGTCGATCGAAACCATCTGGCTAGAGTCCGG
AAGAGGAGAATGGAATTCCTGGTGTAGCGGTGAAATGCGCAGATATCAGGAAGAACACCGATGGCGAAGGCAGTTCTCTG
GGACGGTACTGACGCTGAGACGCGAAAGCGTGGGGAGCGAACAGGATTAGATACCCGAGTAGTC
>Otu888
CCTACGGGAGGCTGCAGTCGAGGATCTTCGGCAATGGGCGCAAGCCTGACCGAGCGACGCCGCGTGTGCGATGAAGGCCT
TCGGGTTGTAAAGCACTGTCGAGGGGGAGAAAAGCCCGCAAGGGTCTGATCTATCCCTGGAGGAAGCACGGGCTAAGTTC
GTGCCAGCAGCCGCGGTAAGACGAACCGTGCGAACGTTGTTCGGATTCACTGGGCTTAAAGGGCGCGTAGGCGGACCATC
AAGTCGGGGGTGAAATCTTTCAGCTTAACTGGAAACGTGCCTTCGATACTGATGGTCTCGAGTGAGGTAGGGGCATGCGG
AACTTCCGGTGGAGCGGTGAAATGCGTAGATATCGGAAGGAACGCCGGTGGCGAAAGCGGCGTGCTGGACCTCTTCTGAC
GCTGAGGCGCGAAAGCTAGGGTAGCGAACGGGATTAGATACCCTAGTAGTC
>Otu889
CCTACGGGGGGCAGCAGTGAGGAATTTTCCGCAATGGTCGCAAGACTGACGGAGCAACGCCGCGTGCAGGAAGACGCGTT
TCGACGTGTAAACTGCTTTTCTGTGGGACGAGAGTCGGACGGTACCACAGGAAGAAGCCCCGGCTAACTACGTGCCAGCA
GCCGCGGTAATACGTAGGGGGCGAGCGTTGTCCGGAGTTACTGGGCGTAAAGGGCGCGTAGGCGGTGGTGCGCGTTTTGT
GTGACAGCGGCGGGCTTAACTCGCCGAGCATGCGAAAGACGGCAGCACTTGAGGGTTCGAGAGGGACACGGAATTCCGGG
TGGAGTGGTGAAATGCGTAGAGATCCGGAGGAACACCGAAGGCGAAGGCAGTGTCCTGGCGAACGACTGACGCTGAGGAG
CGAAAGCCAGGGGAGCGAACGGGATTAGATACCCCAGTAGTC
>Otu890
CCTACGGGAGGCTGCAGTGGGGAATTTTGGGCAATGGGGGGAACCCTGACCCAGCGACGCCGCGTGTGGGAAGAAGTCTT
TCGGGACGTAAACCACTGTTGTGCGGGAAGAAGTAAGTGACGGTACAGCACGAGGAAGCCCCGGCTAACTACGTGCCAGC
AGCCGCGGTAATACATAGGGGGCGAGCGTTGTCCGGAATTATTGGGCGTAAAGCGCGCGTAGGCGGCCCTGTAAGTCAGG
TGTGAAATCCCACGGCTAAACCGTGGAACTGCACTTGAAACTGCGGGGCTTGAATCCTGGAGAGGGTGGCGGAATTACTG
GTGTAGGAGTGAAATCCGTAGATATCAGGAGGAACACCGGTGGCGAAGGCGGCCACCTGGACAGGTATTGACGCTGAGGT
GCGAAAGTGCGGGGAGCAAACAGGATTAGATACCCTTGTAGTC
>Otu891
CCTACGGGAGGCTGCAGTGGGGAATATTGCACAATGGGCGAAAGCCTGATGCAGCAACGCCGCGTGAGCGATGAAGGCCT
TCGGGTCGTAAAGCTCTGTCCTCAAGGAAGATAATGACGGTAGCAGAGGAGGAAGCTCCGGCTAACTACGTGCCAGCAGC
CGCGGTAATACGTAGGGAGCAAGCGTTGTCCGGATTTACTGGGTGTAAAGGGTGCGTAGGCGGTTTGGTAAGTCAGAATT
GAAATCCATGGGCTTAACCCATGAACTGCTTTTGAAACTATCGAACTTGAGTGAAGTAGAGGTAGGCGGAATTCCCGGTG
TAGCGGTGAAATGCGTAGAGATCGGGAGGAACACCAGTGGCGAAGGCGGCCTACTGGGCTTTAACTGACGCTGAGGCACG
AAAGCATGGGTAGCAAACAGGATTAGATACCCCAGTAGTC
>Otu892
CCTACGGGTGGCAGCAGTGGGGAATTTTCCGCAATGGGCGAAAGCCTGACGGAGCAATACCGCGTGAGGGAGGAAGGCTC
TTGGGTTGTAAACCTCTTTTCTCAGGGAAGAAAACAATGACGGTACCTGAGGAATCAGCATCGGCTAACTCCGTGCCAGC
AGCCGCGGTAATACGGAGGATGCAAGCGTTATCCGGAATGATTGGGCGTAAAGGGTCCGCAGGTGGTAATTCAAGTCTGC
TGTCAAAGAGTTTGGCTCAACCAAATAAAGGCAGTGGAAACTGAAGAACTAGAGTACGATAGGGGTAGAGGGAATTCCTG
GTGTAGCGGTGAAATGCGTAGAGATCAGGAAGAACACCGGTGGCGAAAGCGCTCTACTAGGTCTGTACTGACACTGAGGG
ACGAAAGCTAGGGGAGCGAATGGGATTAGATACCCCGGTAGTC
>Otu893
CCTACGGGTGGCTGCAGTGGGGAATCTTCCGCAATGGACGAAAGTCTGACGGAGCAACGCCGCGTGAGTGATGAAGGTCT
TCGGATTGTAAAGCTCTGTTAATCGGGACGAAAGAGTTCTGTGTAAATAATGCAGAAAAGTGACGGTACCGGAATAGAAA
GCCACGGCTAACTACGTGCCAGCAGACGCGGTAATACGTAGGTGGCAAGCGTTGTCCGGAATTATTGGGCGTAAAGCGCG
CGCAGGCGGCCTATCCAGTCTGTCTTAAAAGTTCGGGGCTCAACCCCGTGATGGGATGGAAACTAGTAGGCTAGAGTATC
GGAGAGGAAAGCGGAATTCCTAGTGTAGCGGTGAAATGCGTAGATATTAGGAAGAACACCAGTGGCGAAGGCGGCTTTCT
GGACGAAAACTGACGCTGAGGCGCGAAAGCCAGGGGAGCGAACGGGATTAGATACCCTTGTAGTC
>Otu894
CCTACGGGAGGCAGCAGTAAGGAATATTGGACAATGGGCGAAAGCCTGATCCAGCAATGCCGCGTGAGTGATGAAGGCCT
TAGGGTTGTAAAGCTCTTTCGGCGGGGACGATGATGACGGTACCCGCAGAAGAAGCCCCGGCTAACTTCGTGCCAGCAGC
CGCGGTAATACGAAGGGGGCTAGCGTTGTTCGGAATTACTGGGCGTAAAGGGCGCGTAGGCGGCGCAAGTAGTCAGGCGT
GAAAGCCCCGGGCTCAACCTGGGAATTGCGTTTGATACTCTTGTGCTTGAGTTCGGGAGAGGTGAGTGGAATTCCCAGTG
TAGAGGTGAAATTCGTAGATATTGGGAAGAACACCGGTGGCGAAGGCGGCTCACTGGACCGATACTGACGCTGAGGCGCG
AAAGCGTGGGGAGCAAACAGGATTAGATACCCCTGTAGTC
>Otu895
CCAGCAGCCGCGGTAATACGTAGGGTGCAAGCGTTAATCGGAATTACTGGGCGTAAAGCGTGCGCAGGCGGTTGTGCAAG
ACCGATGTGAAATCCCCGGGCTTAACCTGGGAATGGCATTGGTGACTGCACGGCTAGAGTGTGTCAGAGGGGGGTAGAAT
TCCACGTGTAGCAGTGAAATGCGTAGAGATGTGGAGGAATACCGATGGCGAAGGCAGCCCCCTGGGATAACACTGACGCT
CATGCACGAAAGCGTGGGGAGCAAACAGGATTAGATACCCTAGTAGTC
>Otu896
CCTACGGGAGGCAGCAGTGGGGAATATTGGACAATGGGCGCAAGCCTGATCCAGCAATGCCGCGTGAGTGATGAAGGCCT
TCGGGTTGTAAAGCTCTTTCGCATGCGACGATGATGACGGTAGCATGAGAAGAAGCCCCGGCTAACTTCGTGCCAGCAGC
CGCGGTAATACGAAGGGGGCTAGCGTTGTTCGGAATTACTGGGCGTAAAGGGCGTGTAGGCGGCGGCGTAAGTTAGGCGT
GAAAGCCCCGGGCTTAACCTGGGAATTGCGCTTGATACTGTGCTGCTTGAGTTCGGGAGAGGAGAGTGGAATTCCCAGTG
TAGAGGTGAAATTCGTAGATATTGGGAAGAACACCGGTGGCGAAGGCGGCTCTCTGGACCGATACTGACGCTGAGGCGCG
AAAGCGTGGGGAGCAAACAGGATTAGATACCCTTGTAGTC
>Otu897
CCTACGGGAGGCTGCAGTCGAGGATCTTCGGCAATGGGCGCAAGCCTGACCGAGCGACGCCGCGTGCGCGATGAAGGCCT
TCGGGTTGTAAAGCGCTGTCGAGGGGGAGGAAAGCCGAAAGGTCTGACCTATCCCTGGAGGAAGCACGGGCTAAGTTTGT
GCCAGCAGCCGCGGTAAGACAAACCGTGCAAACGTTGTTCGGAATCACTGGGCTTAAAGGGCGCGTAGGCGGCTTACCAA
GTCGGGGGTGAAATCTTTCGGCTTAACCGGAAAAGTGCTTTCGATACTGGTAGGCTTGAGTGAGGTAGGGGCATGCGGAA
CTTCCGGTGGAGCGGTGAAATGCGTTGATATCGGAAGGAACGCCGGTGGCGAAAGCGGCGTGCTGGACCTCTTCTGACGC
TGATGCGCGAAAGCTAGGGGAGCGAACGGGATTAGATACCCTAGTAGTC
>Otu898
CCTACGGGTGGCAGCAGTGGGGAATATTGGACAATGGGCGCAAGCCTGATCCAGCAATGCCGCGTGGGTGAAGAAGGTCT
TCGGATTGTAAAGCCCTTTCGGCGGGGACGATGATGACGGTACCCGCAGAAGAAGCCCCGGCTAACTTCGTGCCAGCAGC
CGCGGTAATACGAAGGGGGCTAGCGTTGCTCGGAATGACTGGGCGTAAAGGGCGCGTAGGCGGCTTGTACAGTCGGGCGT
GAAATTCCTGGGCTTAACCTGGGGGCTGCGCTCGATACGTATGGGCTGGAGTGTGGAAGAGGGTCGTGGAATTCCCAGTG
TAGAGGTGAAATTCGTAGATATTGGGAAGAACACCGGTGGCGAAGGCGGCGACCTGGTCCATTACTGACGCTGAGGCGCG
AAAGCGTGGGGAGCAAACAGGATTAGATACCCTAGTAGTC
>Otu899
CCTACGGGAGGCAGCAGTGGGGAATTTTGCGCAATGGGGGAAACCCTGACGCAGCAACGCCGCGTGGAGGATGAAATATC
TTGGTATGTAAACTCCTTTCGATCGGGACGATTATGACGGTACCGATAGAAGAAGCCCCGGCTAACTTCGTGCCAGCAGC
CGCGGTAATACGAGGGGGGCAAGCGTTGTTCGGAATTATTGGGCGTAAAGGGTGCGTAGGCGGTTTGATAAGTCGGGTGT
GAAATCTCTGGGCTCAACTCAGGGGCTGCACTCGAAACTGTCGGGCTTGAGAGTGGGAGAGGTGAGTGGAATTTCCGGTG
TAGCGGTGAAATGCGTAGATATCGGAAGGAACACCTGTGGCGAAAGCGGCTCACTGGACCATTTCTGACGCTGATGCACG
AAAGCTAGGGGAGCAAACAGGATTAGATACCCGAGTAGTC
>Otu900
CCTACGGGTGGCAGCAGTGAGGAATTTTCCGCAATGGGCGAAAGCCTGACGGAGCAATACCGCGTGAAGGATGACGGCCT
ATGGGTTGTAAACTTCTTTTCTCAGAGAAGAATTTTGACGGTATCTGAGGAATAAGCATCGGCTAACTCTGTGCCAGCAG
CCGCGGTAAGACAGAGGATGCAAGCGTTATCCGGATTAATTGGGCGTAAAGCGTCTGTAGGTGGTTTATCAAGTCTTTTG
TCAAAGATCAGGGCCTAACCCTGGGCAGGCAGAAGAAACTAATAAACTTGAGTTCGGTAGGGGCAGAGGGAATTCCCGGT
GGAGCGGTGAAATGCGTAGAGATCGGGAGGAACACCAAAGGCGAAGGCACTCTGCTGGGCCGTAACTGACACTGAGAGAC
GAAAGCGAGGGTAGCAAATGGGATTAGATACCCGAGTAGTC
>Otu901
CCTACGGGAGGCAGCAGTGGGGAATATTGGACAATGGGCGGAAGCCTGATCCAGCAATGCCGCGTGGGTGAAGAAGGTCT
TCGGATTGTAAAGCCCTTTCGGCGGGGACGATGATGACGGTACCCGCAGAAGAAGCCCCGGCTAACTTCGTGCCAGCAGC
CGCGGTAATACGAAGGGGGCTAGCGTTGCTCGGAATGACTGGGCGTAAAGGGCGCGTAGGTGGAGATTACAGTCAGGCGT
GAAATTCCTGGGCTTAACCTGGGGGCTGCGTTTGATACGTAATGTCTTGAGTGCGGAAGAGGGTCGTGGAATTCCCAGTG
TAGAGGTGAAATTCGTAGATATTGGGAAGAACACCGGTGGCGAAGGCGGCGACCTGGTCCGTGACTGACGCTGAGGCGCG
AAAGCGTGGGGAGCAAACAGGATTAGATACCCGAGTAGTC
>Otu902
CCTACGGGAGGCTGCAGTCGAGGATCTTCGTCAATGGGCGCAAGCCTGAACGAGCGACGCCGCGTGTGCGATGAAGGCCT
TCGGGTTGTAAAGCACTGTCGAGGGGGATAAAAGCCCACAAGGCTTGATTGATCCCTGGAGGAAGCACGGGCTAAGTTCG
TGCCAGCAGCCGCGGTAAGACGAACCGTGCGAACGTTGTTCGGAATCACTGGGCTTAAAGGGCGCGTAGGCGGCCTGCAA
GGTCGGGGGTGAAATCCCACGGCTCAACCGTGGAAGTGCCTTCGATACCGGCGGGCTCGAGGAAGGTAGGGGTGCGCGGA
ACTTCTGGTGGAGCGGTGAAATGCGTTGATATCAGAAGGAACGCCGGCGGCGAAAGCGGCGCACTGGACCTTTTCTGACG
CTGAGGCGCGAAAGCCAGGGGAGCAAACGGGATTAGATACCCTGGTAGTC
>Otu903
CCTACGGGGGGCACCAGTGGGGAATATTGGGCAATGGGCGAAAGCCTGACGCAGCGACGCCGCGTGGGTGACGAAGGCCT
TCGGGTCGTAAAACCCTGTTGCAGGGGACGAAGGAAGTGACGGTACCATACGAGGAAGTCCCGGCTAACTACGTGCCAGC
AGCCGCGGTAATACGTAGGGGGCGAGCGTTGTCCGGAATTATTGGGCGTAAAGCGCGCGTAGGCGGCCCTGTAAGTCAGG
TGTGAAATCCCACGGCTCAACCGTGGAACTGCACTTGAAACTGCGGGGCTTGAATCCTGGAGAGGGTGGCGGAATTCCTG
GTGTAGCGGTGGAATGCGTAGATATTGGGAGGAACACCAGTGGCGAAGGCGCCTTTCTGGACTGTGTCTGACGCTGAGAT
GCGAAAGCCAGGGGAGCGAACGGGATTAGATACCCGAGTAGTC
>Otu904
CCTACGGGGGGCAGCAGTGAGGAATTTTCCGCAATGGGCGCAAGCCTGACGGAGCAACGCCGCGTGCAGGAGGACGCTTT
TCGGAGTGTAAACTGCTTTTCCCAGGGACGAGGATGGACGGTACCTGGGGAAGAAGCCCCGGCTAACTACGTGCCAGCAG
CCGCGGTAAGACGTAGGGGGCGAGCGTTGTCCGGAGTTACTGGGCGTAAAGGGCACGCAGGCGGTTTTGCGCGTGTGGTG
TGACAGCGGGTGGCTTAACTACCCGAGCATGCCGCAGACGGCAGGACTGGAGGGCCAGAGAGGGACACGGAATTCCGGGT
GGAGTGGTGAAATGCGTAGAGATCCGGAGGAACACCGAGGGCGAAGGCAGTGTCCTGGCTGGTGACTGACGCTGAGGTGC
GAAAGCCAGGGGAGCGAACGGGATTAGATACCCGTGTAGTC
>Otu905
CCTACGGGTGGCTGCAGTCGAGGATCTTCGGCAATGGGCGCAAGCCTGACCGAGCGACGCCGCGTGTGCGATGAAGGCCT
TCGGGTTGTAAAGCACTGTCGAGGGGGAGGAAAGCCGCAAGGTCTGACCTATCCCTGGAGGAAGCACGGGCTAAGTTCGT
GCCAGCAGCCGCGGTAAGACGAACCGTGCGAACGTTGTTCGGATTCACTGGGCTTAAAGGGCGCGTAGGCGGGCTTGCCA
GTCAGGGGTGAAATCCTCCGGCTCAACCGGAGCAGGGCCTTTGATACTGCAAGTCTTGAGGGAGGTAGGGGCATGTGGAA
CTTCCGGTGGAGCGGTGAAATGCGTAGATATCGGAAGGAACGCCGGTGGCGAAAGCGACGTGCTGGACCTCTTCTGACGC
TGAGGCGCGAAAGCCAGGGGAGCAAACGGGATTAGATACCCCAGTAGTC
>Otu906
CCTACGGGTGGCATCAGTGGGGAATATTGGACAATGGGCGCAAGCCTGATCCAGCCATGCCGCGTGGGTGAAGAAGGCCC
TAGGGTTGTAAACCCCTTTCAGCGGGGAAGATAATGACGGTACCCGCAGAAGAAGCCCCGGCTAACTCCGTGCCAGCAGC
CGCGGTAATACGGAGGGGGCTAGCGTTGTTCGGATTTATTGGGCGTAAAGGGCTCGTAGGCGGTTCAACAAGTCGATCGT
GAAAGCCCGGGGCTCAACCCCGGGACGCCGGTCGAAACTGTTGTGACTAGGGTCCGGTAGAGGTGAGTGGAATTCTCGGT
GTAGCGGTGGAATGCGCAGATATCGAGAGGAACACCAGTAGCGAAGGCGGCTCACTGGGCCGGTACCGACGCTGAGGAGC
GAAAGCATGGGGAGCAAACAGGATTAGATACCCCAGTAGTC
>Otu907
CCTACGGGTGGCTGCCTGGACTGATATTGACGCTGAGATGCGAAGGCATGGGTAGCAAACGGGATTAGATACCCTTGTAG
TC
>Otu908
CCTACGGGAGGCAGCAGTAAGGAATATTGGTCAATGGGCGCAAGCCTGAACCAGCCATGCCGCGTGCAGGAAGACGGCCC
TATGGGTTGTAAACTGCTTTTGCGCCGGAATAAACCCTCTTACGTGTAAGGGGCTGAATGTACGGCGAGAATAAGGATCG
GCTAACTCCGTGCCAGCAGCCGCGGTAATACGGAGGATCCAAGCGTTATCCGGATTTATTGGGTTTAAAGGGTGCGTAGG
CGGCCTGTTAAGTCAGGGGTGAAAGCCGGTAGCTCAACTACCGAAGTGCCTTTGATACTGATGGGCTTGAATGCAGCTGA
AGTGGGCGGAATGTGACAAGTAGCGGTGAAATGCATAGAGATGTCACAGAACACCGATTGCGAAGGCAGCTCACTAAAGT
GCGATTGACGCTGAGGCACGAAAGCGTGGGGATCAAACAGGATTAGATACCCTTGTAGTC
>Otu909
CCTACGGGAGGCAGCAGTGGGGAATATTGGACAATGGGGGAAACCCTGATCCAGCAATGCCGCGTGAGTGATGAAGGCCT
TAGGGTTGTAAAGCTCTTTTACCCGGGAAGATAATGACTGTACCGGGAGAATAAGCCCCGGCTAACTCCGTGCCAGCAGC
CGCGGTAATACGGAGGGGGCTAGCGTTGTTCGGAATTACTGGGCGTAAAGCGCACGTAGGCGGCTTTGTAAGTCAGAGGT
GAAAGCCCGGGGCTCAACCCCGGAATTGCCTTTGAGACTGCATCGCTTGAAGATGAGAGAGGTGAGTGGAATTCCGAGTG
TAGAGGTGAAATTCGTAGATATTCGGAAGAACACCAGTGGCGAAGGCGGCTCACTGGCTCATACTTGACGCTGAGGTGCG
AAAGCGTGGGGAGCAAACAGGATTAGATACCCTGGTAGTC
>Otu910
CCTACGGGGGGCAGCAGTGGGGAATTTTGCGCAATGGGGGAAACCCTGACGCAGCAACGCCGCGTGGAGGATGAAGCCCC
TTGGGGCGTAAACTCCTTTCGACTGGGAAGATTATGACGGTACCAGTGGAAGAAGCACCGGCTAACTCTGTGCCAGCAGC
CGCGGTAATACAGAGGGTGCGAGCGTTGTTCGGAATTATTGGGCGTAAAGGGCGCGTAGGCGGTGCGGTAAGTCACCTGT
GAAATCCCCGGGCTTAACTCGGGGCCTGCAGGCGAAACTGCCGTGCTGGAGGGTGGGAGAGGTGCGTGGAATTCCCGGTG
TAGCGGTGAAATGCGTAGATATCGGGAGGAACACCTGTGGCGAAAGCGGCGCACTGGACCACTACTGACGCTGAGGCGCG
AAAGCCGGGGGAGCAAACAGGATTAGATACCCTGGTAGTC
>Otu911
CCTACGGGAGGCAGCAGTGGGGAATATTGCACAATGGGCGCAAGCCTGATGCAGCGACGCCGCGTGAGGGATGACGGCCT
TCGGGTTGTAAACCTCTTTCAGCTCCGACGAAGCGTAAGTGACGGTAGGGGCAGAAGAAGCGCCGGCCAACTACGTGCCA
GCAGCCGCGGTAAGACGTAGGGCGCGAGCGTTGTCCGGATTTATTGGGCGTAAAGAGCTCGTAGGCGGCTTGTCGCGTCG
ACTGTGAAAACCCGTGGCTCAACCATGTGGTCTGCAGTCGATACGGGCAGGCTAGAATTCGGTAGGGGAGACTGGAATTC
CTGGTGTAGCGGTGAAATGCGCAGATATCAGGAGGAACACCGGTGGCGAAGGCGGGTCTCTGGGCCGATATTGACGCTGA
GGAGCGAAAGCGTGGGGAGCGAACAGGATTAGATACCCTAGTAGTC
>Otu912
CCTACGGGAGGCAGCAGTGGGGGATATTGCGCAATGGGCGAAAGCCTGACGCAGCGACGCCGCGTGGGTGATGAAGGCCT
TCGGGTCGTAAAGCCCTGTCGAGGGGGACGAACCGGTTGCGATCGAATAGATCGCAGCCCTGACGGTACCCCTAAAGGAA
GCACCGGCTAACTCCGTGCCAGCAGCCGCGGTAATACGGAGGGTGCGAGCGTTGTTCGGAATCACTGGGCGTAAAGCGCG
TGTAGGCGGCCTGCTAAGTCTGATGTGAAAGCCCGAGGCTCACCCTCGGAAGTGCATTGGAAACTGGCAGACTGGAGTCC
CGGAGAGGAGGGTGGAATTCCTGGTGTAGCGGTGAAATGCGTAGATATCAGGAGGAACACCGGTGGCGAAGGCGGCCCTC
TGGACGGTGACTGACGCTGAGACGCGAAAGCGTGGGGAGCAAACAGGATTAGATACCCTAGTAGTC
>Otu913
CCTACGGGTGGCAGCAGTGGGGAATCTTGCACAATGGAGGAAACTCTGATGCAGCGACGCCGCGTGAGCGATGAAGCCCT
TCGGGGTGTAAAGCTCTTTCGACAGGAACGATAATGACGGTACCTGAAGAAGAAGCTGCGGCTAACTACGTGCCAGCAGC
CGCGGTAATACGTAGGCAGCAAGCGTTGTTCGGAATTACTGGGCGTAAAGAGTGTGTAGGCTGTGCTCTAAGTCTGGTGT
GAAATCTCCCGGCTTAACTGGGAGGGTGCGCCGGAAACTGGGGTGCTAGAGTATGGGAGAGGCAAGCGGAATTCCTGGTG
TAGCGGTGAAATGCGTAGATATCAGGAGGAACACCTGTGGTGTAGACAGCTTGCTGGACCATTACTGACGCTGAGACACG
AAAGCGTGGGTAGCAAACAGGATTAGATACCCCGGTAGTC
>Otu914
[truncated: 2,655,983 more chars]
